# Supplementary material for: Secretome Analysis Performed During in vitro Cardiac Differentiation: Discovering the Cardiac Microenvironment
Source: Front Cell Dev Biol. 2020 Feb 7;8:49. doi: 10.3389/fcell.2020.00049 (PMC7025591; doi:10.3389/fcell.2020.00049)
Supplement: Supplementary file 3 [file Table_3.XLSX]

## Sheet: Planilha1
ECMd1_1	ECMd1_2	ECMd4_1	ECMd4_2	ECMd9_1	ECMd9_2	ECMd15_1	ECMd15_2	Only identified by site	Reverse	Potential contaminant	Peptides	Razor + unique peptides	Unique peptides	Sequence coverage [%]	Unique + razor sequence coverage [%]	Unique sequence coverage [%]	Mol. weight [kDa]	Q-value	Score	Intensity	MS/MS count	Protein IDs	Majority protein IDs	Protein names	Gene names
#!{Type}E	E	E	E	E	E	E	E	C	C	C	N	N	N	N	N	N	N	N	N	N	N	T	T	T	T
0	0	0	0	46119	0	0	0				1	1	1	2,1	2,1	2,1	101,38	0,0068966	NaN	680700	2	A0A024R412;A0A024R3W6;Q7LBX6;X5D2Q8;O60462	A0A024R412;A0A024R3W6;Q7LBX6;X5D2Q8;O60462	Neuropilin-2	NRP2
18482000	48931000	23474000	26686000	3995100	0	17831000	13362000				9	9	9	8	8	8	141,44	0	30,85	113160000	50	A0A024R4E5;Q00341;H7C0A4;H0Y394;C9J5E5;C9JIZ1;C9JZI8;C9JHS7;C9JHZ8;C9JES8	A0A024R4E5;Q00341;H7C0A4;H0Y394	Vigilin	HDLBP
573950016	829049984	877369984	828920000	392640000	350940000	931110016	756179968				16	16	16	45,9	45,9	45,9	NaN	0	NaN	4396600000	345	A0A024R4M0;P46781;B5MCT8;C9JM19;F2Z3C0;A8MXK4	A0A024R4M0;P46781;B5MCT8;C9JM19	40S ribosomal protein S9	RPS9
0	0	2990400	0	0	0	0	0				2	2	2	14,2	14,2	14,2	NaN	0,00058072	NaN	5956300	7	C9JDQ8;C9J2Z4;C9JC03;A0A024R571;Q9H4M9;Q9NZN3	C9JDQ8;C9J2Z4;C9JC03;A0A024R571;Q9H4M9;Q9NZN3	EH domain-containing protein 1;EH domain-containing protein 3	EHD1;EHD3
5651200	2850200	4867600	5203600	1015700	0	2129000	2122000				3	3	3	3,6	3,6	3,6	113,46	0	NaN	20768000	23	A0A0G2JL47;A0A024RCR6;A0A0G2JK23;P46379;F6S6P2;X6REW1;A0A0G2JJM1	A0A0G2JL47;A0A024RCR6;A0A0G2JK23;P46379;F6S6P2;X6REW1;A0A0G2JJM1	Large proline-rich protein BAG6	BAT3;BAG6
2842700	4020200	8188900	4411100	2213500	5563100	25332000	19434000				5	5	5	16,5	16,5	16,5	NaN	0	NaN	55420000	15	A0A075B6F6;Q8TCT9;A0A087WVH6;A0A0C4DGU3	A0A075B6F6;Q8TCT9	Minor histocompatibility antigen H13	HM13
0	0	0	0	5188200	0	0	0				1	1	1	0,3	0,3	0,3	426,09	0,00057904	NaN	67780000	10	A0A087WV90;E9PDN5;A0A087WTU7;A0A075B6G3;P11532	A0A087WV90;E9PDN5;A0A087WTU7;A0A075B6G3;P11532	Dystrophin	DMD
13097000	13320000	13258000	11997000	36487000	15541000	4900200	5421300				20	13	13	25,8	18,5	18,5	553,12	0	120,47	109760000	72	A0A075B730;A0A087X1U6;P58107	A0A075B730;A0A087X1U6;P58107	Epiplakin	EPPK1
0	0	0	366520	0	0	0	0				1	1	1	3,8	3,8	3,8	NaN	0	NaN	1911700	2	V9GYR7;A0A087X0V7;A0A087WYH9;A0A075B7G8;J3KPL8;O00213	V9GYR7;A0A087X0V7;A0A087WYH9;A0A075B7G8;J3KPL8;O00213	Amyloid beta A4 precursor protein-binding family B member 1	APBB1
27407000	52668000	53560000	39583000	9888000	29718000	29046000	19477000				7	7	7	11,3	11,3	11,3	NaN	0	NaN	190290000	69	A0A087WSW7;F6XU50;A0A0B4J1V9;Q9NRZ9;Q9NW36	A0A087WSW7;F6XU50;A0A0B4J1V9;Q9NRZ9	Lymphoid-specific helicase	HELLS
9731200	3884400	1598300	0	0	0	2991700	0				2	2	2	16,1	16,1	16,1	NaN	0	NaN	22324000	7	K7ERP4;K7EKX7;R4GNE4;K7ENB4;A0A087X2I2;A0A087WT12;K7EJ20;P36969;A0A087X247;A0A0A0MTT1	K7ERP4;K7EKX7;R4GNE4;K7ENB4;A0A087X2I2;A0A087WT12;K7EJ20;P36969;A0A087X247;A0A0A0MTT1	Glutathione peroxidase;Phospholipid hydroperoxide glutathione peroxidase, mitochondrial	GPX4
0	0	303530	0	0	0	0	0				1	1	1	7,8	7,8	7,8	NaN	0	NaN	3533200	7	A0A087X1F8;A0A087WT20;Q9NV06	A0A087X1F8;A0A087WT20;Q9NV06	DDB1- and CUL4-associated factor 13	DCAF13
0	0	0	0	0	615800	0	0				1	1	1	0,8	0,8	0,8	159,68	0,00058858	NaN	3495600	13	A0A087WT21;Q9BXF3	A0A087WT21;Q9BXF3	Cat eye syndrome critical region protein 2	CECR2
0	0	0	1848200	0	0	0	0				1	1	1	19,7	19,7	19,7	NaN	0,0016639	NaN	10002000	3	A0A087WT35;P78356	A0A087WT35;P78356	Phosphatidylinositol 5-phosphate 4-kinase type-2 beta	PIP4K2B
409560	0	0	0	9028500	207770000	2193100	0				7	7	7	33,2	33,2	33,2	NaN	0	NaN	380120000	41	A0A087WT47;P19237;G3V489;G3V4F8;G3V3L5	A0A087WT47;P19237;G3V489;G3V4F8	Troponin I, slow skeletal muscle	TNNI1
0	0	0	521020	0	0	0	0				1	1	1	15,8	15,8	15,8	15,12	0,0060271	NaN	5081300	1	A0A087WV45;A0A087WT59;P02766	A0A087WV45;A0A087WT59;P02766	Transthyretin	TTR
0	0	0	3577800	0	0	0	0				2	2	2	7,1	7,1	7,1	NaN	0	NaN	14554000	8	A0A087WTA5;E7ERK9;Q9UI10	A0A087WTA5;E7ERK9;Q9UI10	Translation initiation factor eIF-2B subunit delta	EIF2B4
9611300	11127000	7911300	7269000	5379400	2003200	135510000	57476000				9	9	9	8,7	8,7	8,7	129,15	0	NaN	473200000	83	A0A087WTA8;P08123	A0A087WTA8;P08123	Collagen alpha-2(I) chain	COL1A2
0	0	0	800320	0	0	0	0				1	1	1	1,9	1,9	1,9	NaN	0,0021906	NaN	3712300	2	A0A0G2JNN3;A0A087WTE7;C9JMY0;A0A087WUE4;Q96PV6	A0A0G2JNN3;A0A087WTE7;C9JMY0;A0A087WUE4;Q96PV6	Leukocyte receptor cluster member 8	LENG8
0	0	0	0	766590	0	0	0				1	1	1	2,4	2,4	2,4	NaN	0,0086372	NaN	9683600	1	A0A087WTM4;A0A0A0MRH8;A0A0A0MSH9;Q86WJ1	A0A087WTM4;A0A0A0MRH8;A0A0A0MSH9;Q86WJ1	Chromodomain-helicase-DNA-binding protein 1-like	CHD1L
1843300	2352100	2408700	2264100	3293900	3622200	2587800	2413800				3	3	3	4,2	4,2	4,2	NaN	0	NaN	29714000	13	A0A087WTP3;Q92945;M0R0I5	A0A087WTP3;Q92945;M0R0I5	Far upstream element-binding protein 2	KHSRP
36508000	45409000	78981000	71417000	47923000	31127000	55588000	41081000				13	13	12	37,5	37,5	34,1	NaN	0	160,97	352020000	142	A0A087WTS8;A0A087WYC1;P34932	A0A087WTS8;A0A087WYC1;P34932	Heat shock 70 kDa protein 4	HSPA4
83080000	101520000	92395000	104260000	57881000	51027000	74983000	70576000				14	14	9	30,1	30,1	16,7	NaN	0	185,24	550610000	256	A0A087WTT1;P11940;E7EQV3;E7ERJ7;H0YAR2;H0YAP2;Q9H361;E5RGH3;E5RJB9;H0YBN4;E5RH24;H0YB86;Q4VXU2;E5RHG7;E5RGC4;E5RFD8;Q96DU9	A0A087WTT1;P11940;E7EQV3;E7ERJ7;H0YAR2	Polyadenylate-binding protein;Polyadenylate-binding protein 1	PABPC1
0	0	0	0	0	0	1490000	0				2	2	2	3	3	3	NaN	0,0086747	NaN	5447500	2	A0A087WVR3;A0A087WTW0;Q96T88;A0A087WWG9	A0A087WVR3;A0A087WTW0;Q96T88;A0A087WWG9	E3 ubiquitin-protein ligase UHRF1	UHRF1
0	0	0	432580	0	0	0	0				1	1	1	1,2	1,2	1,2	NaN	0,0073565	NaN	2109900	2	E9PE15;G3XAG5;A0A087WU31;A0A0A0MTB7;P51795;P51793;P51790	E9PE15;G3XAG5;A0A087WU31;A0A0A0MTB7;P51795;P51793;P51790	Chloride channel protein;H(+)/Cl(-) exchange transporter 5;H(+)/Cl(-) exchange transporter 4;H(+)/Cl(-) exchange transporter 3	CLCN3;CLCN4;CLCN5
9457900	20793000	7655200	6920000	2323300	0	27247000	10508000				3	3	3	7,6	7,6	7,6	NaN	0	NaN	73594000	31	A0A087WU53;Q9H0U3	A0A087WU53;Q9H0U3	Magnesium transporter protein 1	MAGT1
8636800	9257500	3949500	5933000	3285700	2895400	2987500	3020700				4	4	2	8,9	8,9	4,4	NaN	0	NaN	31681000	32	A0A087WYD1;A0A087WU93;A0A087WZQ6;A0A087X253;P63010	A0A087WYD1;A0A087WU93;A0A087WZQ6;A0A087X253;P63010	AP-2 complex subunit beta	AP2B1
0	0	0	0	0	0	14989000	9139700				1	1	1	3,1	3,1	3,1	NaN	0,0064516	NaN	14595000	16	A0A087WUA0;P02671	A0A087WUA0;P02671	Fibrinogen alpha chain;Fibrinopeptide A;Fibrinogen alpha chain	FGA
0	0	0	0	3711100	3653800	0	3531800				2	2	2	3,5	3,5	3,5	NaN	0	NaN	26422000	30	A0A087WUB9;Q8WYA6	A0A087WUB9;Q8WYA6	Beta-catenin-like protein 1	CTNNBL1
9876200	10052000	17109000	14435000	0	0	31760000	30988000				5	5	5	23,8	23,8	23,8	25,09	0	NaN	91403000	44	A0A087WUC6;E9PI68;Q15005;E9PL01;E9PRB9;H0YE04	A0A087WUC6;E9PI68;Q15005;E9PL01;E9PRB9	Signal peptidase complex subunit 2	SPCS2
8862600	0	1014500	1019000	0	0	1018700	930880				2	2	2	6,2	6,2	6,2	NaN	0	NaN	15816000	12	A0A087WUF6;P09038	A0A087WUF6;P09038	Fibroblast growth factor;Fibroblast growth factor 2	FGF2
18514000	42159000	4432800	3883900	0	0	1655300	0				4	4	4	52,2	52,2	52,2	NaN	0	NaN	45027000	13	A0A087WUN7;H0YJ40;G3V4X6;G3V2S9;Q9GZT3;H0YJW7;H0YJI1;H0YJ07;H0YJU7	A0A087WUN7;H0YJ40;G3V4X6;G3V2S9;Q9GZT3;H0YJW7	SRA stem-loop-interacting RNA-binding protein, mitochondrial	SLIRP
8147000	1421200	8327100	0	0	0	4183700	0				3	3	3	17,8	17,8	17,8	NaN	0	NaN	18883000	9	A0A087WUQ6;P07203	A0A087WUQ6;P07203	Glutathione peroxidase;Glutathione peroxidase 1	GPX1
13347000	11260000	19750000	15022000	25243000	14805000	12923000	16670000				4	4	4	29,8	29,8	29,8	NaN	0	NaN	206030000	88	E7ETK0;A0A087WUS0;P62847	E7ETK0;A0A087WUS0;P62847	40S ribosomal protein S24	RPS24
0	0	0	0	3615600	3465300	0	0				2	2	1	7,2	7,2	4,5	NaN	0	NaN	18857000	21	H0YN19;A0A087WUT0;A0A0A0MQW0;A0A0A0MR39;Q9P2K5	H0YN19;A0A087WUT0;A0A0A0MQW0;A0A0A0MR39;Q9P2K5	Myelin expression factor 2	MYEF2
0	0	8856900	5573900	0	0	4644800	4374400				2	2	2	1,7	1,7	1,7	138,68	0,0069307	NaN	20353000	6	A0A087WUT6;O60841	A0A087WUT6;O60841	Eukaryotic translation initiation factor 5B	EIF5B
4604600	8546600	4551300	0	0	0	10968000	10089000				2	2	2	10,1	10,1	10,1	NaN	0	NaN	22787000	10	A0A087WUV8;A0A087X2B5;P35613;R4GMX5;I3L192	A0A087WUV8;A0A087X2B5;P35613;R4GMX5;I3L192	Basigin	BSG
0	0	0	0	0	0	0	0	+			1	1	1	4,2	4,2	4,2	NaN	1	-2	0	1	A0A087WUY2	A0A087WUY2		RGS3
2012800	2198700	1375000	1925800	44285000	55379000	2131500	2284600				39	39	38	20,3	20,3	19,9	274,83	0	283,1	336340000	111	A0A087WUZ3;Q01082;F8W6C1;A4QPE4;P11277;O15020	A0A087WUZ3;Q01082	Spectrin beta chain, non-erythrocytic 1	SPTBN1
3908600	4083000	5599200	4230400	22103000	15288000	2860400	3677700				8	6	6	13,4	9,7	9,7	NaN	0	21,14	73096000	46	A0A087WVC1;Q9BQ39	A0A087WVC1;Q9BQ39	ATP-dependent RNA helicase DDX50	DDX50
0	0	0	753900	0	0	0	0				1	1	1	6,5	6,5	6,5	NaN	0	NaN	5522900	19	B1APF7;B1APG1;B1APG0;B1APG2;B1APF8;B1APF9;B1APG3;A0A087WVC4;A0A0A0MS54;P22694	B1APF7;B1APG1;B1APG0;B1APG2;B1APF8;B1APF9;B1APG3;A0A087WVC4;A0A0A0MS54;P22694	cAMP-dependent protein kinase catalytic subunit beta	PRKACB
0	0	0	2968200	0	0	0	0				1	1	1	3,6	3,6	3,6	NaN	0,00059524	NaN	10287000	1	A0A087WVD4;Q9HBK9	A0A087WVD4;Q9HBK9	Arsenite methyltransferase	AS3MT
0	0	3417900	0	0	0	0	0				1	1	1	8,3	8,3	8,3	NaN	0,00056721	NaN	38253000	5	A0A087WVD7;D6RDH4;Q9Y3D8	A0A087WVD7;D6RDH4;Q9Y3D8	Adenylate kinase isoenzyme 6	TAF9;AK6
30068000	33733000	24499000	18519000	5771000	3925900	12539000	10508000				12	12	12	15,2	15,2	15,2	99,31	0	NaN	103120000	72	A0A087WVM4;B7ZM99;Q6UB35;H0Y327;Q5JYA8;Q5JYA3;Q4VXM1;Q4VXM0;Q4VXV2	A0A087WVM4;B7ZM99;Q6UB35	Monofunctional C1-tetrahydrofolate synthase, mitochondrial	MTHFD1L
0	0	0	0	408610	0	0	0				1	1	1	10,3	10,3	10,3	NaN	0	NaN	3889400	26	A0A087WVN8;Q13043	A0A087WVN8;Q13043	Serine/threonine-protein kinase 4;Serine/threonine-protein kinase 4 37kDa subunit;Serine/threonine-protein kinase 4 18kDa subunit	STK4
131220000	165160000	110420000	152250000	139560000	97249000	61340000	73514000				51	51	51	38,1	38,1	38,1	192,06	0	323,31	966840000	452	A0A087WVQ6;Q00610;J3KS13;P53675;A0A087WX41;K7EJJ5;J3KRF5;J3KSQ2;F5H5N6;A0A087WV74;A0A087WXH4	A0A087WVQ6;Q00610	Clathrin heavy chain;Clathrin heavy chain 1	CLTC
0	0	0	0	1288400	0	0	0				1	1	1	4,8	4,8	4,8	NaN	0,0073314	NaN	12580000	3	D6RAC5;U3KQ46;A0A087WVT6;A0A087X159;P81877;Q9BWG4;Q9BWW4	D6RAC5;U3KQ46;A0A087WVT6;A0A087X159;P81877;Q9BWG4;Q9BWW4	Single-stranded DNA-binding protein 2;Single-stranded DNA-binding protein 4;Single-stranded DNA-binding protein 3	SSBP2;SSBP4;SSBP3
0	0	0	0	699360	0	0	0				1	1	1	13,1	13,1	13,1	NaN	0,00057971	NaN	6716600	19	A0A087WVV1;P49721	A0A087WVV1;P49721	Proteasome subunit beta type-2	PSMB2
10948000	34104000	8303200	13433000	4797300	5393500	6379100	6427800				5	5	5	32,1	32,1	32,1	NaN	0	15,56	66040000	21	A0A087WVZ9;P19388;A0A087WWX0;A0A0A0MQR7;A0A087WVN5	A0A087WVZ9;P19388;A0A087WWX0;A0A0A0MQR7	DNA-directed RNA polymerases I, II, and III subunit RPABC1	POLR2E
0	0	0	0	820200	0	0	943930				3	3	3	4,6	4,6	4,6	122,18	0	NaN	4977000	14	A0A0G2JP90;A0A087WW46;J3KN36;A0A0G2JN29;A0A087X117;Q15155;P69849;Q5JPE7;A0A087WTD5;H3BUC9	A0A0G2JP90;A0A087WW46;J3KN36;A0A0G2JN29;A0A087X117;Q15155;P69849;Q5JPE7;A0A087WTD5	Nodal modulator 1;Nodal modulator 3;Nodal modulator 2	NOMO1;NOMO3;NOMO2
0	0	0	0	0	0	31372000	0			+	1	1	1	14,1	14,1	14,1	NaN	0,0060606	NaN	143660000	22	H0Y8D1;A6XMV8;CON__P07477;A0A0J9YYC8;A0A087WW55;E7EQ64;A6XMV9;Q8NHM4;P07478;P07477	H0Y8D1;A6XMV8;CON__P07477;A0A0J9YYC8;A0A087WW55;E7EQ64;A6XMV9;Q8NHM4;P07478;P07477	Putative trypsin-6;Trypsin-2;Trypsin-1;Alpha-trypsin chain 1;Alpha-trypsin chain 2	PRSS1;PRSS3P2;PRSS2
1397000	1465800	1045300	1234200	11058000	17113000	1714200	0				5	5	5	3,4	3,4	3,4	218,2	0	NaN	22935000	13	A0A087WWE2;P24928	A0A087WWE2;P24928	DNA-directed RNA polymerase;DNA-directed RNA polymerase II subunit RPB1	POLR2A
3478300	1502000	4004600	3748100	0	1858800	2543600	3227200				2	2	2	6,2	6,2	6,2	NaN	0	NaN	14835000	11	F8W8R3;A0A087WWF6;P49005;H7C1B3;C9JLE1	F8W8R3;A0A087WWF6;P49005;H7C1B3;C9JLE1	DNA polymerase delta subunit 2	POLD2
79298000	64670000	71817000	50053000	6682900	5131000	25383000	24140000				16	16	16	35,8	35,8	35,8	NaN	0	139,98	262640000	114	A0A087WWM6;O43272;E7EQL6;C9JIW4;H7C363	A0A087WWM6;O43272;E7EQL6	Proline dehydrogenase 1, mitochondrial	PRODH
0	0	0	0	0	0	0	0				1	1	1	1,8	1,8	1,8	102,13	0,0073099	NaN	611570	3	A0A087WWP4;Q96T37	A0A087WWP4;Q96T37	Putative RNA-binding protein 15	RBM15
0	3250200	0	2878200	0	0	0	0				3	3	3	20,7	20,7	20,7	23,79	0	NaN	6882500	6	V9GYP5;A0A087WWQ2;Q92979;A0A087WVM7	V9GYP5;A0A087WWQ2;Q92979	Ribosomal RNA small subunit methyltransferase NEP1	EMG1
0	0	8776100	0	0	0	0	0				1	1	1	2,3	2,3	2,3	NaN	0,005994	NaN	35964000	10	A0A087X235;A0A087WWT4;Q9H1Z9	A0A087X235;A0A087WWT4;Q9H1Z9	Tetraspanin;Tetraspanin-10	TSPAN10
99917000	191820000	47215000	80035000	30248000	17929000	26081000	24775000				26	20	20	12,8	11,1	11,1	245,85	0	NaN	361590000	99	A0A087WWY3;Q5HY54;Q60FE5;P21333;F8WE98	A0A087WWY3;Q5HY54;Q60FE5;P21333;F8WE98	Filamin-A	FLNA
0	0	0	0	0	404850	0	0				1	1	1	2,6	2,6	2,6	NaN	0,0026983	NaN	3141500	4	A0A087WX71;Q9H501	A0A087WX71;Q9H501	ESF1 homolog	ESF1
2127500	2162700	0	0	1445900	0	0	1376100				5	5	5	2	2	2	343,41	0	NaN	17166000	6	A0A087WYF1;A0A087WX80;P24043	A0A087WYF1;A0A087WX80;P24043	Laminin subunit alpha-2	LAMA2
0	0	0	873880	0	0	0	0				1	1	1	10,9	10,9	10,9	NaN	0	NaN	10519000	15	Q8N1B9;C9J6X0;A0A087WXC5;E7ESZ7;O95299	Q8N1B9;C9J6X0;A0A087WXC5;E7ESZ7;O95299	NADH dehydrogenase [ubiquinone] 1 alpha subcomplex subunit 10, mitochondrial	NDUFA10
15259000	12467000	8756400	13202000	0	0	42407000	33047000				4	4	4	5,3	5,3	5,3	100,03	0	NaN	95191000	32	A0A087WXI5;P12830;H3BVI7;H3BNC6;A0A087WX17;A0A087WU43	A0A087WXI5;P12830;H3BVI7;H3BNC6;A0A087WX17;A0A087WU43	Cadherin-1;E-Cad/CTF1;E-Cad/CTF2;E-Cad/CTF3	CDH1
13876000	15772000	18016000	21625000	51636000	36274000	10803000	7396800				5	5	5	30,2	30,2	30,2	NaN	0	NaN	279550000	65	A0A087WXM6;J3QQT2;J3KRX5;A0A0A6YYL6;P18621;J3KRB3;A0A087WWH0;J3QS96;J3QLC8;A0A0A0MRF8;A0A087WY81;J3KSJ0	A0A087WXM6;J3QQT2;J3KRX5;A0A0A6YYL6;P18621;J3KRB3;A0A087WWH0;J3QS96;J3QLC8;A0A0A0MRF8;A0A087WY81	60S ribosomal protein L17	RPL17;RPL17-C18orf32
0	0	0	0	4628600	5360800	8806800	0				2	2	2	4,1	4,1	4,1	NaN	0,001675	NaN	24350000	5	A0A087WXM8;P50895	A0A087WXM8;P50895	Basal cell adhesion molecule	BCAM
0	0	0	0	0	0	0	0				2	2	2	4,2	4,2	4,2	NaN	0,0082205	NaN	2924200	4	A0A087WXR9;P04628	A0A087WXR9;P04628	Protein Wnt;Proto-oncogene Wnt-1	WNT1
22729000	32282000	28044000	27318000	6281200	6304500	27842000	20977000				4	4	4	10,6	10,6	10,6	NaN	0	NaN	127370000	50	A0A087WXS7;O43681;K7ERW9	A0A087WXS7;O43681	ATPase ASNA1	ASNA1
10125000	0	9701600	0	11983000	0	0	12313000				2	2	2	35,7	35,7	35,7	NaN	0	NaN	84186000	20	D6RFM0;D6RAH7;H9KV45;A0A0A0MQU3;A0A087WY85;P62837;P61077;D6RAW0	D6RFM0;D6RAH7;H9KV45;A0A0A0MQU3;A0A087WY85;P62837;P61077;D6RAW0	Ubiquitin-conjugating enzyme E2 D2;Ubiquitin-conjugating enzyme E2 D3	UBE2D2;UBE2D3
0	0	0	0	0	275910	0	0				1	1	1	3,5	3,5	3,5	NaN	0,0021882	NaN	4732900	6	A0A087WYC0;Q08379	A0A087WYC0;Q08379	Golgin subfamily A member 2	GOLGA2
0	0	0	0	0	614930	0	0				1	1	1	2,9	2,9	2,9	NaN	0,0026795	NaN	9301900	15	C9J979;C9IYS7;A0A087WYI0;Q5TA45	C9J979;C9IYS7;A0A087WYI0;Q5TA45	Integrator complex subunit 11	CPSF3L
114500000	105000000	3620300	14054000	2325200	2299800	1215900	2403200				14	14	14	41,7	41,7	41,7	NaN	0	NaN	161520000	62	A0A087WYS1;E7EUC7;Q16851;C9JNZ1;C9JVG3;C9JQU9;C9JWG0;C9JTZ5;C9JUW1	A0A087WYS1;E7EUC7;Q16851	UTP--glucose-1-phosphate uridylyltransferase	UGP2
5843500	17633000	5463600	5827300	0	0	0	3703000				3	3	3	3,5	3,5	3,5	121,25	0	NaN	28438000	6	A0A087WYS3;H7C4X9;Q9ULU4;Q5TH12;A0A087WV57;A0A087WVZ6	A0A087WYS3;H7C4X9;Q9ULU4	Protein kinase C-binding protein 1	ZMYND8
0	0	0	0	1261500	0	0	0				1	1	1	7,5	7,5	7,5	NaN	0	NaN	24631000	16	H0Y586;A0A087WYS6;O14818;Q8TAA3	H0Y586;A0A087WYS6;O14818;Q8TAA3	Proteasome subunit alpha type-7;Proteasome subunit alpha type-7-like	PSMA7;PSMA8
117050000	28915000	103500000	124770000	58053000	10395000	93523000	118800000				7	7	7	41,5	41,5	41,5	NaN	0	NaN	539630000	100	A0A087WYT3;Q15185;B4DDC6	A0A087WYT3;Q15185	Prostaglandin E synthase 3	PTGES3
0	0	433390	0	0	0	0	0				1	1	1	2,2	2,2	2,2	NaN	0,0005848	NaN	941570	6	A0A087WZ13;E9PAU2;Q8IY67	A0A087WZ13;E9PAU2;Q8IY67	Ribonucleoprotein PTB-binding 1	RAVER1
0	0	0	1993600	0	0	0	0	+			1	1	1	2,7	2,7	2,7	29,29	1	-2	6484400	0	E9PPX7;F8W8H2;H3BQV1;A0A087WZ16;Q5TF58;Q0D2I5	E9PPX7;F8W8H2;H3BQV1;A0A087WZ16;Q5TF58;Q0D2I5	Intermediate filament family orphan 2;Intermediate filament family orphan 1	IFFO1;IFFO2
0	2115700	0	0	0	0	0	0				1	1	1	1,6	1,6	1,6	NaN	0,0061538	NaN	11123000	4	Q5VXJ5;A0A087WZC3;Q15431	Q5VXJ5;A0A087WZC3;Q15431	Synaptonemal complex protein 1	SYCP1
17681000	10552000	10709000	6697400	0	0	12795000	14404000				4	4	4	12	12	12	NaN	0	NaN	56873000	21	A0A087X2E5;A0A087WZN1;O43837	A0A087X2E5;A0A087WZN1;O43837	Isocitrate dehydrogenase [NAD] subunit, mitochondrial;Isocitrate dehydrogenase [NAD] subunit beta, mitochondrial	IDH3B
11215000	11974000	0	11982000	0	0	8987900	0				2	2	2	28,4	28,4	28,4	NaN	0	NaN	31205000	10	H3BV85;H3BTW0;A0A0B4J295;A0A087WZT3;H3BVE0;Q9H3K6	H3BV85;H3BTW0;A0A0B4J295;A0A087WZT3;H3BVE0;Q9H3K6	BolA-like protein 2	BOLA2B;BOLA2
0	0	7643300	7035600	12838000	13451000	87747000	67629000				5	5	5	3,7	3,7	3,7	158,12	0	NaN	142460000	38	F5H3Q5;A0A087WZY5;F5H851;A8MXH5;Q14031	F5H3Q5;A0A087WZY5;F5H851;A8MXH5;Q14031	Collagen alpha-6(IV) chain	COL4A6
92635000	144580000	108800000	115000000	51528000	45289000	97044000	80703000				12	12	10	63,4	63,4	54,9	NaN	0	NaN	603110000	165	A0A087WZZ9;P06493;E5RIU6;A0A024QZP7;K7ELV5;G3V317;F8VXD2;F8VYH9;F8VZZ0;F8VTV8;F8VWX7;F8VZ51;Q9BVE2;A0A087X209;F5H6Z0;J3QSD7;P11802;Q96Q40;Q00537;Q9NYV4;Q14004	A0A087WZZ9;P06493;E5RIU6;A0A024QZP7	Cyclin-dependent kinase 1	CDK1;CDC2
0	0	0	0	603200	0	0	0				1	1	1	9,3	9,3	9,3	NaN	0,0016779	NaN	24759000	19	F8WE72;A0A087X020;Q9Y3A5	F8WE72;A0A087X020;Q9Y3A5	Ribosome maturation protein SBDS	SBDS
0	0	0	0	0	1858900	0	0				1	1	1	3,8	3,8	3,8	NaN	0	NaN	22037000	8	A0A0C4DFV9;A0A087X027;Q01105;P0DME0	A0A0C4DFV9;A0A087X027;Q01105;P0DME0	Protein SET;Protein SETSIP	SET;SETSIP
6336600	1311400	2723000	6115500	1063200	1025800	4956900	5742200				2	2	2	6,4	6,4	6,4	NaN	0	5,96	22586000	25	A0A087X028;A0A0A0MRN5;Q9NZT2	A0A087X028;A0A0A0MRN5;Q9NZT2	Opioid growth factor receptor	OGFR
0	0	0	0	0	9862400	0	0				1	1	1	1,4	1,4	1,4	104,15	0,00058411	NaN	52349000	11	A0A087X043;O43424	A0A087X043;O43424	Glutamate receptor ionotropic, delta-2	GRID2
11061000	9043900	15497000	12032000	90869000	61711000	8711200	11779000				28	28	28	39,6	39,6	39,6	104,78	0	323,31	425860000	166	A0A087X054;Q9Y4L1;E9PJ21;A0A087WWI4;K7EQK2;J3KTF1;J3QL06;Q9BST8;J3QQH7;J3QLE9;A0A087X214;A0A087WW13;Q9BXT5	A0A087X054;Q9Y4L1;E9PJ21;A0A087WWI4;K7EQK2	Hypoxia up-regulated protein 1	HYOU1
0	0	0	3042400	0	0	0	0				1	1	1	1,2	1,2	1,2	113,79	0,0027027	NaN	9818500	3	A0A087X0H9;U3KPZ7;Q5T8P6;Q9P2N5	A0A087X0H9;U3KPZ7;Q5T8P6;Q9P2N5	RNA-binding protein 26;RNA-binding protein 27	RBM26;RBM27
14120000	0	8344400	10588000	0	0	0	0				2	2	1	14	14	7	NaN	0	NaN	41404000	9	H0YKJ3;H0YNV4;A0A0A0MST9;A0A0A0MQR8;A0A0A0MSZ1;A0A0A0MT23;J3KNR0;B4DIB3;A0A087X0I6;P27448;Q9P0L2;K7EK17;K7EKG8;Q96L34	H0YKJ3;H0YNV4;A0A0A0MST9;A0A0A0MQR8;A0A0A0MSZ1;A0A0A0MT23;J3KNR0;B4DIB3;A0A087X0I6;P27448;Q9P0L2;K7EK17;K7EKG8;Q96L34	MAP/microtubule affinity-regulating kinase 3;Serine/threonine-protein kinase MARK1;MAP/microtubule affinity-regulating kinase 4	MARK3;MARK1;MARK4
3545400	2231900	1922200	3634300	16363000	12678000	2752800	3815000				11	11	11	8,9	8,9	8,9	187,85	0	NaN	75210000	46	A0A087X0K9;G5E9E7;G3V1L9;Q07157	A0A087X0K9;G5E9E7;G3V1L9;Q07157	Tight junction protein ZO-1	TJP1
7356300	2795000	11330000	3505000	38822000	20689000	209060000	190350000				16	16	16	18,8	18,8	18,8	108,34	0	112,33	394980000	145	A0A087X0S5;P12109	A0A087X0S5;P12109	Collagen alpha-1(VI) chain	COL6A1
0	0	0	0	0	676880	0	0				1	1	1	17,1	17,1	17,1	NaN	0	NaN	2167500	2	A0A087X1B7;X6R700;Q9Y3Y2	A0A087X1B7;X6R700;Q9Y3Y2	Chromatin target of PRMT1 protein	CHTOP
0	0	0	0	1920700	682610	0	0				2	2	2	35,6	35,6	35,6	NaN	0	NaN	15268000	19	A0A087X1G1;H7BYD0;Q16718;F8WAS3;A0A087WXR5;C9IZN5	A0A087X1G1;H7BYD0;Q16718;F8WAS3;A0A087WXR5;C9IZN5	NADH dehydrogenase [ubiquinone] 1 alpha subcomplex subunit 5	NDUFA5
0	0	0	0	0	0	0	0				2	2	2	0,3	0,3	0,3	990,84	0	NaN	55163000	5	A0A087X1N7;P20929;H7BZD5;H0Y786	A0A087X1N7;P20929;H7BZD5;H0Y786	Nebulin	NEB
0	0	0	0	0	6760900	0	0				1	1	1	7,9	7,9	7,9	NaN	0	NaN	55210000	7	A0A087X1S5;O60258;P55075	A0A087X1S5;O60258;P55075	Fibroblast growth factor;Fibroblast growth factor 17;Fibroblast growth factor 8	FGF8;FGF17
2834300	7151200	5925500	3349700	1974400	0	2483000	2200500				3	3	3	3,5	3,5	3,5	102,28	0	NaN	16391000	15	A0A087X211;Q8TCG1	A0A087X211;Q8TCG1	Protein CIP2A	KIAA1524
9386200	7763900	6745800	6526800	2926700	1936600	2621700	2882700				7	7	7	7,7	7,7	7,7	136,5	0	NaN	31748000	33	A0A087X256;Q2M389;F8W1W1;F8VYH7	A0A087X256;Q2M389	WASH complex subunit 7	KIAA1033
3541700	5871200	3172400	0	0	0	0	0				2	2	2	15,6	15,6	15,6	NaN	0	NaN	8710200	4	A0A087X271;B4DDF4;B4DUT8;Q99439;K7ES69;A0A087X1X5;H3BVI6	A0A087X271;B4DDF4;B4DUT8;Q99439;K7ES69;A0A087X1X5;H3BVI6	Calponin;Calponin-2	CNN2
0	0	0	9853500	0	0	0	0				1	1	1	11,7	11,7	11,7	NaN	0	NaN	30437000	19	A0A087X283;C9J2P0;H7C061;B7Z306;R4GND1;A0A1B0GX65;P51965;Q96LR5;Q969T4	A0A087X283;C9J2P0;H7C061;B7Z306;R4GND1;A0A1B0GX65;P51965;Q96LR5;Q969T4	Ubiquitin-conjugating enzyme E2 E1;Ubiquitin-conjugating enzyme E2 E2;Ubiquitin-conjugating enzyme E2 E3	UBE2E2;UBE2E1;UBE2E3
0	0	0	745550	0	0	0	0				1	1	1	1,8	1,8	1,8	116,17	0,0016547	NaN	4431700	2	E9PDU5;A0A087X295;Q9NNW5	E9PDU5;A0A087X295;Q9NNW5	WD repeat-containing protein 6	WDR6
0	0	0	0	0	2987100	0	0				1	1	1	8,1	8,1	8,1	NaN	0,00058173	NaN	7744300	3	A0A0G2JSB3;I3L1D4;B0QYY7;A0A0G2JRD1;S4R3K7;S4R469;F8VR27;F8VZY7;B0QYV1;B0QYY4;A0A087X2B1;A0A0G2JRA5;J3KNW3;B7Z1U7;F8VZG9;O43251;Q9NWB1	A0A0G2JSB3;I3L1D4;B0QYY7;A0A0G2JRD1;S4R3K7;S4R469;F8VR27;F8VZY7;B0QYV1;B0QYY4;A0A087X2B1;A0A0G2JRA5;J3KNW3;B7Z1U7;F8VZG9;O43251;Q9NWB1	RNA binding protein fox-1 homolog;RNA binding protein fox-1 homolog 2;RNA binding protein fox-1 homolog 1	RBFOX1;RBFOX2
3231900	3653900	4753800	0	79183000	16324000	5830200	3670500				4	3	3	44,2	44,2	44,2	10,32	0	NaN	185820000	33	A0A087X2D0;P84103	A0A087X2D0;P84103	Serine/arginine-rich splicing factor 3	SRSF3
693750	0	0	0	0	0	0	0				3	3	3	4,9	4,9	4,9	102,01	0	NaN	4286700	5	G3V4V5;A0A087X2H1;Q9ULT8;A0A087WVU6;H0YJP0	G3V4V5;A0A087X2H1;Q9ULT8	E3 ubiquitin-protein ligase HECTD1	HECTD1
30376000	42671000	26231000	32034000	29228000	23644000	23783000	26236000				9	9	9	24,6	24,6	24,6	NaN	0	NaN	193300000	120	A0A087X2I1;P62333;H0YJC0;H0YJS8;H0YJE9;H0YJT1	A0A087X2I1;P62333;H0YJC0;H0YJS8	26S protease regulatory subunit 10B	PSMC6
0	0	0	0	0	4998900	0	0	+			1	1	1	6,6	6,6	6,6	NaN	1	-2	25083000	5	A0A096LPJ5	A0A096LPJ5
0	0	0	0	2767900	3262600	2032200	2353400				20	20	20	16,7	16,7	16,7	201,82	0	207,49	178240000	44	A0A0A0MTC7;A0A0A0MQS9;Q16363;H0Y351;H0YAQ5;E5RFQ2;H0YAP9	A0A0A0MTC7;A0A0A0MQS9;Q16363	Laminin subunit alpha-4	LAMA4
19086000	12819000	10325000	16485000	22679000	16576000	4567200	3070600				8	8	8	29,7	29,7	29,7	NaN	0	NaN	111990000	44	U3KQC1;A0A0A0MQU0;Q9BV38;K7EIR0;K7EML4;A0A087X237;K7EKX5	U3KQC1;A0A0A0MQU0;Q9BV38;K7EIR0	WD repeat-containing protein 18	WDR18
10392000	10241000	6466300	3322600	2767700	0	2511800	3029400				5	5	5	16	16	16	NaN	0	NaN	29980000	23	A0A0A0MQX2;Q9HD23;H7BZ29	A0A0A0MQX2;Q9HD23	Magnesium transporter MRS2 homolog, mitochondrial	MRS2
175060000	182520000	254260000	172420000	61584000	65962000	653630016	605809984				11	11	11	52,1	52,1	52,1	NaN	0	138,71	1523100000	233	A0A0A0MR02;P45880;Q5JSD2;Q5JSD1;A2A3S1	A0A0A0MR02;P45880;Q5JSD2;Q5JSD1	Voltage-dependent anion-selective channel protein 2	VDAC2
670320	0	401490	0	0	0	0	0				3	3	3	8,6	8,6	8,6	NaN	0	NaN	2035700	3	A0A0A0MR09;P43378	A0A0A0MR09;P43378	Protein-tyrosine-phosphatase;Tyrosine-protein phosphatase non-receptor type 9	PTPN9
461620	0	0	0	528890	0	0	0				2	2	2	8,1	8,1	8,1	NaN	0	NaN	2605400	7	A6NE76;A0A0A0MR50;K4DI93;Q13619;Q13620;A0A087WWN2	A6NE76;A0A0A0MR50;K4DI93;Q13619;Q13620;A0A087WWN2	Cullin-4A;Cullin-4B	CUL4B;CUL4A
18907000	28615000	19456000	23750000	9115800	10806000	33094000	29366000				6	6	6	10,8	10,8	10,8	NaN	0	NaN	129160000	42	M0R3F1;A0A0A0MRA5;B7Z4B8;Q9BUJ2;M0QYZ0;M0QYM5;M0QYI8	M0R3F1;A0A0A0MRA5;B7Z4B8;Q9BUJ2;M0QYZ0	Heterogeneous nuclear ribonucleoprotein U-like protein 1	HNRNPUL1
0	0	1101400	0	0	0	0	0	+			1	1	1	11,9	11,9	11,9	7,93	1	-2	5054600	1	C9JIF6;C9J258;J3KSY8;C9JC83;C9JIJ1;A0A0A0MRF1;J3KRI8;A0A1B0GXA2;A8MX96;E7EVP8;M0QZK3;J3QLS6;C9JHS6;P31751	C9JIF6;C9J258;J3KSY8;C9JC83;C9JIJ1;A0A0A0MRF1;J3KRI8;A0A1B0GXA2;A8MX96;E7EVP8;M0QZK3;J3QLS6;C9JHS6;P31751	RAC-beta serine/threonine-protein kinase	AKT2
0	0	0	0	47087000	675800000	1284500	0				14	14	14	48,7	48,7	48,7	NaN	0	NaN	892530000	102	Q7Z554;E7EPW4;A0A0A0MRJ5;A0A0A0MRJ4;P45379;E7EPN8;C9JM61;C9JDF8;M0QX01;M0QZY5;M0QZU8;K7EQL4;P13805	Q7Z554;E7EPW4;A0A0A0MRJ5;A0A0A0MRJ4;P45379	Troponin T, cardiac muscle	HNTN1;TNNT2
0	0	0	0	12332000	58495000	0	10097000				3	3	3	2,7	2,7	2,7	145,01	0	NaN	156040000	13	A0A0A0MRM8;A0A0D9SGC1;E7EW20;Q9UM54	A0A0A0MRM8;A0A0D9SGC1;E7EW20;Q9UM54	Unconventional myosin-VI	MYO6
0	0	0	0	143850000	0	0	0				2	2	2	3,2	3,2	3,2	NaN	0,0026882	NaN	906400000	10	A0A0A0MRM9;S4R402;S4R341;S4R349;Q14978	A0A0A0MRM9;S4R402;S4R341;S4R349;Q14978	Nucleolar and coiled-body phosphoprotein 1	NOLC1
3788700	0	4334000	4044800	0	0	3914100	4349100				2	2	2	7,3	7,3	7,3	55,57	0	NaN	26763000	12	A0A0A0MRN4;Q5BKZ1	A0A0A0MRN4;Q5BKZ1	DBIRD complex subunit ZNF326	ZNF326
0	2149200	0	2274000	2404300	15474000	0	2007000				12	3	3	10,1	3,1	3,1	122,86	0	11,98	24668000	18	A0A0A0MRP6;B7ZLQ5;P28370	A0A0A0MRP6;B7ZLQ5;P28370	Probable global transcription activator SNF2L1	SMARCA1
0	0	13733000	0	0	0	0	0				2	2	1	4,1	4,1	1,8	NaN	0	NaN	33584000	10	B4DZ84;D3DX48;A0A0A0MRU0;A0A0D9SFF8;D3DX49;A0A0C4DH75;Q14168;E5RFN8;A0A087X0C7;E5RK50;E5RJK0;E5RK44;E5RI32;E5RIU3;A0A087WVY2;E5RI47	B4DZ84;D3DX48;A0A0A0MRU0;A0A0D9SFF8;D3DX49;A0A0C4DH75;Q14168;E5RFN8;A0A087X0C7;E5RK50;E5RJK0;E5RK44;E5RI32;E5RIU3;A0A087WVY2;E5RI47	MAGUK p55 subfamily member 2	MPP2
836710	923100	0	1474700	0	2722200	1641000	2084000			+	6	6	5	9,2	9,2	8,3	NaN	0	NaN	44887000	14	A0A0A0MS51;A0A0A0MT01;P06396;CON__Q3SX14;Q5T0I1;A0A0U1RQL8;Q5T0I0;REV__H0YJM7	A0A0A0MS51;A0A0A0MT01;P06396;CON__Q3SX14	Gelsolin	GSN
0	0	0	0	1266900	0	0	0				1	1	1	2,5	2,5	2,5	62,4	0,0060575	NaN	3887000	4	A0A0A0MS90;Q9UIS9	A0A0A0MS90;Q9UIS9	Methyl-CpG-binding domain protein 1	MBD1
2112000	1875000	2570400	3149300	3061600	3073100	2915100	2362500				3	3	3	11	11	11	NaN	0	NaN	32501000	8	E9PF18;A0A0A0MSE2;Q16836	E9PF18;A0A0A0MSE2;Q16836	Hydroxyacyl-coenzyme A dehydrogenase, mitochondrial	HADH
0	0	0	0	1016100	1859500	0	0				4	4	4	9,8	9,8	9,8	NaN	0	NaN	30744000	6	J3KNW4;A0A0A0MSG2;Q14192	J3KNW4;A0A0A0MSG2;Q14192	Four and a half LIM domains protein 2	FHL2
0	0	0	0	0	266500	0	0				1	1	1	7,7	7,7	7,7	NaN	0,0086789	NaN	3850900	10	C9JHU6;C9JUM0;B5MCU4;A0A0A0MSH6;B5MDU6;Q9H6V9	C9JHU6;C9JUM0;B5MCU4;A0A0A0MSH6;B5MDU6;Q9H6V9	UPF0554 protein C2orf43	LDAH;C2orf43
4368800	10932000	2485100	9874900	0	0	2015700	1729500				2	2	2	2,9	2,9	2,9	NaN	0	NaN	20645000	14	A0A0A0MSQ0;P13797;C9JAM8;P13796;Q14651	A0A0A0MSQ0;P13797;C9JAM8;P13796;Q14651	Plastin-3;Plastin-2;Plastin-1	PLS3;PLS1;LCP1
2167800	2769500	2730200	3193900	22162000	9640500	0	0				5	5	5	4,6	4,6	4,6	152,57	0	NaN	54875000	18	A0A0A0MSW3;P35658	A0A0A0MSW3;P35658	Nuclear pore complex protein Nup214	NUP214
53905000	54931000	47252000	54838000	37368000	31051000	39847000	32319000				17	17	17	18,2	18,2	18,2	131,76	0	NaN	304720000	127	J3KR24;A0A0A0MSX9;P41252;Q5TCD1;Q5TCC6	J3KR24;A0A0A0MSX9;P41252	Isoleucine--tRNA ligase, cytoplasmic	IARS
0	0	0	0	7108600	0	0	0				2	1	1	2	1,1	1,1	107,17	0,0086663	NaN	40258000	4	A0A0A0MSY2	A0A0A0MSY2		GTF2IRD2
51565000	50009000	54182000	53715000	26933000	25104000	50457000	54805000				16	16	16	11,3	11,3	11,3	188,15	0	123,02	305120000	200	Q9HBD4;A0A0A0MT49;P51532;A0A0U1RQZ9;P51531;F6VDE0;A0A0U1RQE1;A0A087X0E3;A0A0A0MS59;A0A0C4DFX4;Q6ZRS2	Q9HBD4;A0A0A0MT49;P51532;A0A0U1RQZ9;P51531	Transcription activator BRG1;Probable global transcription activator SNF2L2	SMARCA4;SMARCA2
19949000	33638000	24635000	16169000	2618400	3049000	14320000	12919000				6	6	6	14,3	14,3	14,3	46,65	0	NaN	104350000	48	A0A0A0MT83;P26440;H0YLC3;H7C4G6;H0YKV0;H0YN10;A0A087WVD3	A0A0A0MT83;P26440;H0YLC3;H7C4G6	Isovaleryl-CoA dehydrogenase, mitochondrial	IVD
44310000	36742000	37983000	41907000	35805000	39360000	16819000	11241000				20	20	20	27,7	27,7	27,7	NaN	0	NaN	233030000	110	A0A0A0MTB8;Q8NI36	A0A0A0MTB8;Q8NI36	WD repeat-containing protein 36	WDR36
3121100	2370000	0	0	0	0	0	0				4	4	4	0,9	0,9	0,9	591,4	0	NaN	26415000	3	A0A0A0MTR7;A0A0A0MTC1;Q63HN8	A0A0A0MTR7;A0A0A0MTC1;Q63HN8	E3 ubiquitin-protein ligase RNF213	RNF213
0	0	0	2478300	0	0	0	0				1	1	1	3,6	3,6	3,6	NaN	0	NaN	14691000	9	D6RDV0;D6RA37;A0A0A0MTC2;D6RIY7;Q13454	D6RDV0;D6RA37;A0A0A0MTC2;D6RIY7;Q13454	Tumor suppressor candidate 3	TUSC3
0	0	0	0	790140	0	0	0	+			1	1	1	2,9	2,9	2,9	NaN	1	-2	6497900	1	A0A0A0MTH3;Q13418	A0A0A0MTH3;Q13418	Integrin-linked protein kinase	ILK
0	0	1061800	1412300	651750	0	0	1833100				3	3	3	2,6	2,6	2,6	206,93	0	NaN	10216000	15	A0A0A0MTH9;O14981	A0A0A0MTH9;O14981	TATA-binding protein-associated factor 172	BTAF1
262710	0	0	0	0	0	0	0				1	1	1	7,8	7,8	7,8	NaN	0,0026738	NaN	855260	4	D6RAG5;A0A0A0MTL5;Q13309	D6RAG5;A0A0A0MTL5;Q13309	S-phase kinase-associated protein 2	SKP2
2975400	2204700	1293900	1443900	0	0	988690	0				2	2	2	9,7	9,7	9,7	30,37	0	NaN	8468700	8	A0A0J9YXP8;A0A0J9YX90;A0A0J9YYH3;K7EQ48;A0A0A0MTS2;P06744;K7EIL4;K7ERK8;K7ELR7;K7EP41;K7ERC6;K7ENA0;K7EPY4	A0A0J9YXP8;A0A0J9YX90;A0A0J9YYH3;K7EQ48;A0A0A0MTS2;P06744;K7EIL4;K7ERK8;K7ELR7;K7EP41;K7ERC6;K7ENA0;K7EPY4	Glucose-6-phosphate isomerase	GPI
2507900	4047800	6421700	2471100	265120000	1117799936	896630016	637680000				307	307	307	12	12	12	3994,6	0	323,31	2928800000	986	A0A0A0MTS7;Q8WZ42;A0A0A0MRA3;A0A0C4DG59	A0A0A0MTS7;Q8WZ42;A0A0A0MRA3	Titin	TTN
0	0	112880	0	0	0	0	0				1	1	1	8,8	8,8	8,8	NaN	0,0073028	NaN	397950	1	A0A0A0MTU3;U3KPY4;Q4ZIN3	A0A0A0MTU3;U3KPY4;Q4ZIN3	Membralin	TMEM259
0	0	0	0	1760700	0	0	0				1	1	1	12,4	12,4	12,4	NaN	0,0016713	NaN	17139000	6	C9JHF7;C9J3W3;A8MV53;A0A0A6YYI3;A0A0B4J1V8;Q9NQ55	C9JHF7;C9J3W3;A8MV53;A0A0A6YYI3;A0A0B4J1V8;Q9NQ55	Suppressor of SWI4 1 homolog	PPAN;PPAN-P2RY11
0	2617500	0	0	0	0	3089100	4328800				4	4	4	6,6	6,6	6,6	114,16	0	NaN	10193000	6	A0A0A6YYL4;P57737;A0A0B4J298;I3L1U7;I3L0X9;I3L3T0;Q9Y3D7	A0A0A6YYL4;P57737	Coronin;Coronin-7	CORO7-PAM16;CORO7
15591000	12996000	3131100	3706700	3668800	1222800	0	4831100				5	5	5	16	16	16	49,91	0	NaN	37399000	23	A0A0B4J1R6;P29401;E9PFF2	A0A0B4J1R6;P29401	Transketolase	TKT
17146000	13484000	12173000	15558000	5054400	3424300	13324000	11814000				6	6	4	8,6	8,6	6,4	101,2	0	NaN	73990000	51	A0A0B4J1W3;Q9BXJ9	A0A0B4J1W3;Q9BXJ9	N-alpha-acetyltransferase 15, NatA auxiliary subunit	NAA15
2246000	8397000	1857700	2663400	82803000	148180000	2460700	2339400				5	5	4	38	38	27,7	NaN	0	31,5	311180000	48	A0A0B4J1Z1;C9JAB2;Q16629;F8WEA1	A0A0B4J1Z1;C9JAB2;Q16629	Serine/arginine-rich splicing factor 7	SRSF7
0	0	0	0	0	0	0	0				1	1	1	11,5	11,5	11,5	NaN	0,0060545	NaN	10717000	2	F8VV32;A0A0B4J259;P61626	F8VV32;A0A0B4J259;P61626	Lysozyme;Lysozyme C	LYZ
47448000	53053000	62694000	66466000	44228000	25650000	42042000	46093000				20	7	4	26,9	12,3	8,5	NaN	0	NaN	351350000	157	A0A0B4J269;Q13509;G3V2A3;G3V5W4;G3V2R8;G3V3R4;G3V2N6	A0A0B4J269;Q13509	Tubulin beta-3 chain	TUBB3
10818000	22785000	9800500	11114000	0	0	12161000	10473000				2	2	2	22,7	22,7	22,7	NaN	0,0005988	NaN	59007000	27	A0A0B4J296;B8ZZU8;I3L0M9;Q15370	A0A0B4J296;B8ZZU8;I3L0M9;Q15370	Transcription elongation factor B polypeptide 2	TCEB2
6781800	5045000	13992000	11822000	0	0	5596000	4605300				3	3	3	18,1	18,1	18,1	NaN	0	NaN	40355000	16	Q5W0H4;A0A0B4J2C3;P13693;J3KPG2;E9PJF7;H0YCX0;Q56UQ5	Q5W0H4;A0A0B4J2C3;P13693;J3KPG2;E9PJF7	Translationally-controlled tumor protein	TPT1
53149000	58642000	50961000	42268000	19492000	21935000	20082000	22863000				11	11	11	13,7	13,7	13,7	102,45	0	61,32	228920000	131	A0A0B4J2E5;Q15269;C9J544;A0A096LPI6	A0A0B4J2E5;Q15269	Periodic tryptophan protein 2 homolog	PWP2
4483800	723590	8566700	5261900	2934600	1262500	5305000	6844600				6	6	6	17,1	17,1	17,1	NaN	0	NaN	26017000	43	A0A0C4DFL7;Q16850;C9IYR8;H7C0D0	A0A0C4DFL7;Q16850	Lanosterol 14-alpha demethylase	CYP51A1
0	0	0	0	5560700	6540900	0	0				4	4	4	19	19	19	NaN	0	22,52	38979000	18	A8MXL6;A0A0C4DFR6;P55735;E7ERC8	A8MXL6;A0A0C4DFR6;P55735	Protein SEC13 homolog	SEC13
7864200	9951500	6521800	7591500	0	0	0	5753500				3	3	3	7,1	7,1	7,1	NaN	0	NaN	29912000	10	A0A0C4DFU6;Q96L92	A0A0C4DFU6;Q96L92	Sorting nexin-27	SNX27
0	0	0	1513400	0	0	0	0				1	1	1	8,6	8,6	8,6	NaN	0	NaN	2934800	7	A0A0C4DFV2;Q5TBQ1;Q5TBQ0;Q9BX40	A0A0C4DFV2;Q5TBQ1;Q5TBQ0;Q9BX40	Protein LSM14 homolog B	LSM14B
0	0	0	0	36242000	48115000	0	0				11	11	11	14,2	14,2	14,2	106,69	0	NaN	127150000	44	A0A0C4DFX3;Q9Y6C2;A0A0A0MT20	A0A0C4DFX3;Q9Y6C2	EMILIN-1	EMILIN1
34910000	20530000	35239000	32528000	29691000	40748000	33551000	37132000				10	8	8	13,6	11,3	11,3	NaN	0	NaN	242350000	129	A0A0C4DG02;Q9Y6K1;F8WE91	A0A0C4DG02;Q9Y6K1;F8WE91	DNA (cytosine-5)-methyltransferase 3A	DNMT3A
109710000	122360000	151340000	130710000	92051000	73542000	100360000	113240000				10	10	10	53,6	53,6	53,6	NaN	0	197,65	824960000	258	C9J9K3;A0A0C4DG17;P08865;F8WD59	C9J9K3;A0A0C4DG17;P08865;F8WD59	40S ribosomal protein SA	RPSA
28911000	35588000	33143000	41040000	13092000	13671000	36365000	37225000				11	11	11	10,4	10,4	10,4	117,46	0	NaN	183080000	139	A0A0C4DG89;Q7L014;D6RJA6	A0A0C4DG89;Q7L014	Probable ATP-dependent RNA helicase DDX46	DDX46
0	0	0	0	1375200	0	741380	0				3	3	3	2,7	2,7	2,7	169,58	0	NaN	6083000	4	A0A0C4DG98;Q8NI27	A0A0C4DG98;Q8NI27	THO complex subunit 2	THOC2
4387900	0	3782100	0	0	0	2497400	0				2	2	2	9,8	9,8	9,8	NaN	0	NaN	15574000	4	A0A0C4DGB1;Q9UNQ2;D6RCL3	A0A0C4DGB1;Q9UNQ2;D6RCL3	Probable dimethyladenosine transferase	DIMT1
0	0	0	2966100	0	0	0	0				1	1	1	1,7	1,7	1,7	NaN	0	NaN	12052000	7	A0A0C4DGG3;Q8NHM5	A0A0C4DGG3;Q8NHM5	Lysine-specific demethylase 2B	KDM2B
31396000	73246000	42608000	37712000	40121000	31843000	41492000	35368000				22	22	22	12,3	12,3	12,3	217,1	0	NaN	300150000	201	F5GWX5;A0A0C4DGG9;Q14839;Q12873;Q8TDI0;K7EMY3;F2Z2R5;K7EPV1;F6T542;K7ESA5;I3L229;H7C3H7;H7C0J3	F5GWX5;A0A0C4DGG9;Q14839	Chromodomain-helicase-DNA-binding protein 4	CHD4
652860	0	0	0	310580	276700	0	0				4	4	4	7,4	7,4	7,4	NaN	0	NaN	2748900	6	A0A0C4DGH5;Q86VP6	A0A0C4DGH5;Q86VP6	Cullin-associated NEDD8-dissociated protein 1	CAND1
0	760000	716970	777160	0	0	792920	979800				3	3	3	9,3	9,3	9,3	NaN	0	NaN	6942500	6	A0A0C4DGQ6;Q96P16;E9PIQ9;Q9NQG5	A0A0C4DGQ6;Q96P16;E9PIQ9;Q9NQG5	Regulation of nuclear pre-mRNA domain-containing protein 1A;Regulation of nuclear pre-mRNA domain-containing protein 1B	RPRD1A;RPRD1B
3753300	4846300	0	0	0	0	0	0				3	3	3	12,9	12,9	12,9	NaN	0	NaN	18726000	4	A0A0C4DGQ8;Q6IAN0;J3QKT1;J3QLK1;J3KRS1	A0A0C4DGQ8;Q6IAN0;J3QKT1	Dehydrogenase/reductase SDR family member 7B	DHRS7B
9024400	10094000	1690000	2831300	0	0	5254600	0				2	2	2	26,8	26,8	26,8	NaN	0,00056433	NaN	23645000	16	R4GN43;A0A0C4DGS0;P56556	R4GN43;A0A0C4DGS0;P56556	NADH dehydrogenase [ubiquinone] 1 alpha subcomplex subunit 6	NDUFA6
25753000	25118000	46182000	32466000	54452000	40843000	28630000	26608000				11	11	11	39,6	39,6	39,6	NaN	0	117,14	355690000	147	A0A0C4DGS1;P39656;U3KQ84	A0A0C4DGS1;P39656;U3KQ84	Dolichyl-diphosphooligosaccharide--protein glycosyltransferase 48 kDa subunit	DDOST
0	0	457110	0	0	0	0	0	+			2	1	1	9	5,2	5,2	NaN	1	-2	13157000	3	A0A0C4DGV1	A0A0C4DGV1		MYEF2
0	0	0	496210	0	0	0	0				1	1	1	9,2	9,2	9,2	NaN	0	NaN	3641500	13	A0A0C4DGW6;A6NDU8	A0A0C4DGW6;A6NDU8	UPF0600 protein C5orf51	C5orf51
21683000	41236000	19193000	15619000	7548400	7101900	18917000	14941000				5	5	5	6,7	6,7	6,7	NaN	0	NaN	99832000	60	Q5QPR4;J3QR29;A0A0D9SEI3;Q5QPR3;B7ZVY7;A0A0D9SER5;A0A0D9SEN2;J3QR44;Q9UQ88;P21127	Q5QPR4;J3QR29;A0A0D9SEI3;Q5QPR3;B7ZVY7;A0A0D9SER5;A0A0D9SEN2;J3QR44;Q9UQ88;P21127	Cyclin-dependent kinase 11A;Cyclin-dependent kinase 11B	CDK11A;CDK11B;CDC2L1
33854000	32378000	25922000	27241000	12831000	26483000	24491000	26157000				7	7	7	4,9	4,9	4,9	132,16	0	NaN	187120000	87	E7ENQ1;G3XAA2;H7C360;G5E948;E7EN19;A0A0D9SEY1;O95819;C9J840;E7EX83;A0A0D9SG62;Q8N4C8;Q9UKE5;H7C0P6;C9J338;I3L2I2;E7ETN6	E7ENQ1;G3XAA2;H7C360;G5E948;E7EN19;A0A0D9SEY1;O95819;C9J840;E7EX83;A0A0D9SG62;Q8N4C8;Q9UKE5;H7C0P6	Mitogen-activated protein kinase kinase kinase kinase 4;Misshapen-like kinase 1;TRAF2 and NCK-interacting protein kinase	MAP4K4;MINK1;TNIK
155350000	199650000	171720000	193690000	74292000	69916000	130910000	120530000				26	26	25	47,8	47,8	46,1	NaN	0	208,29	996830000	421	A0A0D9SFB3;A0A0D9SG12;A0A0D9SF53;O00571;O15523;A0A0J9YVQ7;A0A087WVZ1;C9J081;D6RCM4;Q9NQI0;C9J8G5;H0Y960	A0A0D9SFB3;A0A0D9SG12;A0A0D9SF53;O00571;O15523	ATP-dependent RNA helicase DDX3X;ATP-dependent RNA helicase DDX3Y	DDX3X;DDX3Y
1993900	2204000	1571000	1540300	14599000	122690000	2320700	1583900				39	39	39	21,3	21,3	21,3	282,83	0	284,88	369720000	118	A0A0D9SF54;A0A0D9SGF6;Q13813;A0A1B0GTB7;A0A1B0GUH3;A0A0D9SFH4;A0A0D9SFF6	A0A0D9SF54;A0A0D9SGF6;Q13813	Spectrin alpha chain, non-erythrocytic 1	SPTAN1
2728200	1508800	3571900	2660200	0	0	2319400	2723400				2	2	2	2,7	2,7	2,7	107,43	0	NaN	12037000	32	E7EXA6;A0A0D9SF58;Q8WVB6	E7EXA6;A0A0D9SF58;Q8WVB6	Chromosome transmission fidelity protein 18 homolog	CHTF18
0	0	0	0	1200300	1347700	0	750170				8	8	8	6	6	6	231,1	0	39,48	20016000	11	A0A0D9SFK2;Q92614;H0YEV9	A0A0D9SFK2;Q92614	Unconventional myosin-XVIIIa	MYO18A
0	0	3418100	2573200	0	0	0	2949700				2	2	2	1,1	1,1	1,1	193,46	0,0031562	NaN	10512000	6	A0A0D9SFM0;Q149N8	A0A0D9SFM0;Q149N8	E3 ubiquitin-protein ligase SHPRH	SHPRH
0	0	797920	0	0	0	0	0				1	1	1	41,9	41,9	41,9	NaN	0,002694	NaN	1774900	4	G3V346;A0A0D9SFN7;G3V3L9;G3V480;P61011	G3V346;A0A0D9SFN7;G3V3L9;G3V480;P61011	Signal recognition particle 54 kDa protein	SRP54
4457600	4746500	4120100	3374800	3133200	3381100	3242000	4593300				7	7	7	7,6	7,6	7,6	113,31	0	NaN	33127000	22	A0A0D9SFS3;E9PDF2;E9PCR7;Q02218;E9PFG7;Q9ULD0;C9J4G7	A0A0D9SFS3;E9PDF2;E9PCR7;Q02218;E9PFG7	2-oxoglutarate dehydrogenase, mitochondrial	OGDH
29891000	55455000	23463000	31672000	9825400	0	77168000	41775000				5	5	5	14,2	14,2	14,2	36,43	0	NaN	177100000	44	Q5JRC6;A0A0D9SGE8;Q8IWS0	Q5JRC6;A0A0D9SGE8;Q8IWS0	PHD finger protein 6	PHF6
3413600	4395800	6813600	5854100	26299000	26823000	11090000	15337000				7	6	2	14	12	3,6	NaN	0	NaN	141530000	44	A0A0G2JIW1;P0DMV9;P0DMV8;V9GZ37	A0A0G2JIW1;P0DMV9;P0DMV8;V9GZ37	Heat shock 70 kDa protein 1B;Heat shock 70 kDa protein 1A	HSPA1B;HSPA1A
84625000	84959000	93850000	81069000	24617000	14187000	57728000	48425000				25	25	20	26	26	21,6	117,85	0	NaN	390320000	179	A0A0G2JMG8;A0A0G2JLX3;J3KN39;A0A0G2JPQ2;Q9NX02;A0A0G2JLQ8;A0A0G2JP37;A0A0G2JNC8;A0A0G2JPB6;K7EMK2;F5GYZ4	A0A0G2JMG8;A0A0G2JLX3;J3KN39;A0A0G2JPQ2;Q9NX02;A0A0G2JLQ8;A0A0G2JP37;A0A0G2JNC8;A0A0G2JPB6	NACHT, LRR and PYD domains-containing protein 2	NLRP2
0	0	0	0	0	370970	0	0				2	2	2	1,5	1,5	1,5	174,91	0	NaN	6742800	5	A0A0G2JNZ2;A0A0G2JPP5;Q14160;Q5T0G3;A0A0G2JMS7;Q9BTT6	A0A0G2JNZ2;A0A0G2JPP5;Q14160;Q5T0G3;A0A0G2JMS7;Q9BTT6	Protein scribble homolog;Leucine-rich repeat-containing protein 1	SCRIB;LRRC1
6649900	3922500	8836700	6567500	16912000	5726700	4342400	7558500				5	5	5	13,9	13,9	13,9	NaN	0	NaN	48397000	44	A0A0G2JQ62;Q8NF37;A0A0G2JRI7	A0A0G2JQ62;Q8NF37;A0A0G2JRI7	Lysophosphatidylcholine acyltransferase 1	LPCAT1
11930000	21846000	9195100	13514000	0	0	14128000	13743000				3	3	3	25,5	25,5	25,5	12,21	0	NaN	58304000	28	A0A0J9YW13;Q9Y5S9	A0A0J9YW13;Q9Y5S9	RNA-binding protein 8A	RBM8A
0	0	0	3399100	0	0	0	0				1	1	1	4,4	4,4	4,4	NaN	0	NaN	15670000	10	C9JRD2;C9J2C4;C9JXB9;A0A0J9YX62;Q8NHS0;P25686;O75190	C9JRD2;C9J2C4;C9JXB9;A0A0J9YX62;Q8NHS0;P25686;O75190	DnaJ homolog subfamily B member 8;DnaJ homolog subfamily B member 2;DnaJ homolog subfamily B member 6	DNAJB2;DNAJB6;DNAJB8
0	0	0	0	0	431070	0	0				1	1	1	1,5	1,5	1,5	136	0	NaN	4629100	4	A0A0J9YXZ5;P46940	A0A0J9YXZ5;P46940	Ras GTPase-activating-like protein IQGAP1	IQGAP1
1976600	0	0	0	0	0	0	0				2	2	2	1,3	1,3	1,3	120,93	0,0031966	NaN	4983800	3	A0A0R4J2E4;K7ENL6;Q8TES7	A0A0R4J2E4;K7ENL6;Q8TES7	Fas-binding factor 1	FBF1
116120000	154820000	126510000	93709000	701619968	765409984	85500000	115410000				31	31	31	46,8	46,8	46,8	NaN	0	314,87	2621000000	408	A0A0R4J2E8;A8MXP9;P43243;D6REM6;D6R991;H0Y8T4;B3KM87;D6R8Z5;D6RBK5;D6RCM3;D6REK4;D6RBI2;D6RE02;D6RIA2;Q68E03;D6RB45;A0A1B0GX04;D6R9F3;D6RAM9;D6RAY2;D6RBS2	A0A0R4J2E8;A8MXP9;P43243;D6REM6;D6R991	Matrin-3	MATR3
44855000	46027000	44730000	39805000	41884000	28937000	28035000	40501000				26	26	26	12,8	12,8	12,8	273,2	0	NaN	296900000	151	A0A0U1RQF0;P49327;A0A0U1RRG3	A0A0U1RQF0;P49327	Fatty acid synthase;[Acyl-carrier-protein] S-acetyltransferase;[Acyl-carrier-protein] S-malonyltransferase;3-oxoacyl-[acyl-carrier-protein] synthase;3-oxoacyl-[acyl-carrier-protein] reductase;3-hydroxyacyl-[acyl-carrier-protein] dehydratase;Enoyl-[acyl-carrier-protein] reductase;Oleoyl-[acyl-carrier-protein] hydrolase	FASN
0	0	0	0	0	0	0	0				10	1	1	47,2	7,8	7,8	NaN	0	NaN	915020	2	A0A0U1RQT3	A0A0U1RQT3
147960000	295430016	608729984	264900000	3074400000	5587700224	313289984	268320000				6	6	2	27,2	27,2	10,7	NaN	0	NaN	9726000000	204	A0A0U1RR32;A0A0U1RRH7;Q99878;Q96KK5;Q9BTM1;Q16777;Q6FI13;P20671;P0C0S8;H0YFX9;Q96QV6;P16104	A0A0U1RR32;A0A0U1RRH7;Q99878;Q96KK5;Q9BTM1;Q16777;Q6FI13;P20671;P0C0S8;H0YFX9;Q96QV6;P16104	Histone H2A type 1-J;Histone H2A type 1-H;Histone H2A.J;Histone H2A type 2-C;Histone H2A type 2-A;Histone H2A type 1-D;Histone H2A type 1;Histone H2A;Histone H2A type 1-A;Histone H2AX	HIST1H2AJ;HIST1H2AH;H2AFJ;HIST2H2AC;HIST2H2AA3;HIST1H2AD;HIST1H2AG;HIST1H2AA;H2AFX
0	0	0	0	0	0	0	0				1	1	1	1,3	1,3	1,3	NaN	0,006079	NaN	4884600	7	A0A0U1RRA7;P12107	A0A0U1RRA7;P12107	Collagen alpha-1(XI) chain	COL11A1
3876200	1613700	4958000	4974100	4012500	3517700	7773800	7602600				3	3	3	28,6	28,6	28,6	NaN	0	NaN	42542000	35	A0A0U1RRH9;A0A0U1RRE1;G3V1Q4;E7ES33;E7EPK1;Q16181;Q6ZU15	A0A0U1RRH9;A0A0U1RRE1;G3V1Q4;E7ES33;E7EPK1;Q16181	Septin-7	SEPT7
17696000	34507000	13904000	17197000	29250000	31125000	18393000	26669000				11	11	10	30,4	30,4	28,8	56,51	0	140,15	217730000	129	A6NLN1;A0A0U1RRM4;P26599;A0A0D9SF20;K7ELW5;K7EKJ7;K7EK45;K7ES59;A0A087WUW5;A0A087WU68;X6R242	A6NLN1;A0A0U1RRM4;P26599	Polypyrimidine tract-binding protein 1	PTBP1
0	0	0	0	359110	0	0	197130				2	2	2	6,2	6,2	6,2	NaN	0,00059207	NaN	2410800	4	A0A0U1RRM8;H0YJ34;Q96AC1	A0A0U1RRM8;H0YJ34;Q96AC1	Fermitin family homolog 2	FERMT2
0	0	0	0	226690	0	0	0				1	1	1	1,6	1,6	1,6	NaN	0,0016648	NaN	1297100	7	A0A0X1KG71;Q8WX92	A0A0X1KG71;Q8WX92	Negative elongation factor B	NELFB
0	0	0	0	0	5718900	0	0				1	1	1	16,9	16,9	16,9	NaN	0,0021942	NaN	22508000	13	A0A140T8W2;E5RJW1;E5RJK5;E5RFV8;E5RIN7;Q9H4I0;O60216	A0A140T8W2;E5RJW1;E5RJK5;E5RFV8;E5RIN7;Q9H4I0;O60216	Double-strand-break repair protein rad21-like protein 1;Double-strand-break repair protein rad21 homolog	RAD21;RAD21L1
2407600	0	2846300	1949700	0	0	1565400	2112100				4	4	4	12,3	12,3	12,3	NaN	0	NaN	11120000	7	A0A140T8Y2;P36915;A0A140T994;A2AB27	A0A140T8Y2;P36915	Guanine nucleotide-binding protein-like 1	GNL1
17973000	23175000	24889000	20903000	9909000	7444200	22860000	20950000				7	7	7	7,3	7,3	7,3	131,83	0	NaN	112290000	53	A0A140T936;P26640;A0A140T904;A2ABF4;A0A0G2JJT9;A0A140T954;H0Y426	A0A140T936;P26640	Valine--tRNA ligase	VARS
946410	218040	457230	963230	681060	233600	1546700	0			+	18	18	3	43,8	43,8	7,1	49,43	0	139,15	81929000	49	A0A140TA69;A0A140TA62;CON__Q8IUT8;CON__O76011;O76011	A0A140TA69;A0A140TA62;CON__Q8IUT8;CON__O76011;O76011	Keratin, type I cuticular Ha4	KRT34
11231000	9095800	12697000	4797500	2831200	1631300	8880800	10913000				7	7	7	14,8	14,8	14,8	NaN	0	NaN	46921000	50	A0A1B0GTB8;A0A1B0GWC0;A0A1B0GVF3;P23786;A0A1B0GV75;A0A1B0GTM0	A0A1B0GTB8;A0A1B0GWC0;A0A1B0GVF3;P23786;A0A1B0GV75	Carnitine O-palmitoyltransferase 2, mitochondrial	CPT2
0	0	0	0	0	42355	0	0				1	1	1	21,2	21,2	21,2	NaN	0,00059666	NaN	575830	4	A0A1B0GTZ8;X6R3I0;A0A1B0GUY7;A0A1B0GTI3;A0A1B0GUC3;A0A1B0GV98;A0A1B0GTC5;A0A1B0GU26;A0A1B0GTC3;A0A1B0GVH5;Q9C0B1	A0A1B0GTZ8;X6R3I0;A0A1B0GUY7;A0A1B0GTI3;A0A1B0GUC3;A0A1B0GV98;A0A1B0GTC5;A0A1B0GU26;A0A1B0GTC3;A0A1B0GVH5;Q9C0B1	Alpha-ketoglutarate-dependent dioxygenase FTO	FTO
30053000	34294000	48458000	38754000	22936000	20325000	34606000	37713000				8	8	8	19,8	19,8	19,8	NaN	0	NaN	277330000	136	A0A1B0GUA1;A0A1B0GTG2;A0A1B0GW82;A0A1B0GW77;P49419;A0A1B0GUY0;A0A1B0GTJ4;A0A0J9YWF7;A0A1B0GV49;A0A1B0GTY9;A0A140T9V3;A0A1B0GVU0;F8VVF2;H0YHM6;F8WDY6	A0A1B0GUA1;A0A1B0GTG2;A0A1B0GW82;A0A1B0GW77;P49419;A0A1B0GUY0;A0A1B0GTJ4;A0A0J9YWF7;A0A1B0GV49;A0A1B0GTY9;A0A140T9V3	Alpha-aminoadipic semialdehyde dehydrogenase	ALDH7A1
0	0	0	0	11095000	10772000	0	0				7	7	7	9,6	9,6	9,6	135,31	0	NaN	41906000	15	A0A1B0GTN9;E9PKC0;Q6IQ23;A0A1B0GUN0;H0YDE2;E9PL74;A0A1B0GUM1;E9PIK1	A0A1B0GTN9;E9PKC0;Q6IQ23;A0A1B0GUN0;H0YDE2	Pleckstrin homology domain-containing family A member 7	PLEKHA7
0	0	0	0	299060	0	0	0				1	1	1	1	1	1	140,73	0	NaN	2939900	17	A0A1B0GTW1;Q9UDY2	A0A1B0GTW1;Q9UDY2	Tight junction protein ZO-2	TJP2
14598000	16962000	16800000	15428000	0	0	15502000	16247000				3	3	3	6,5	6,5	6,5	NaN	0,00056625	NaN	62575000	4	G3V144;A0A1B0GUF2;A1X283;H0Y507;Q5TCZ1	G3V144;A0A1B0GUF2;A1X283	SH3 and PX domain-containing protein 2B	SH3PXD2B
5267100	7818500	3322200	3239500	5128300	5552600	9476700	10525000				4	4	4	11,9	11,9	11,9	NaN	0	NaN	36484000	22	A0A1B0GW44;A0A1B0GV23;A0A1B0GVD5;A0A1B0GWE8;P07339;H7C469;A0A1B0GVP3;A0A1B0GU92;A0A1B0GU03;H7C1V0;F8WD96;C9JH19;F8W787	A0A1B0GW44;A0A1B0GV23;A0A1B0GVD5;A0A1B0GWE8;P07339;H7C469;A0A1B0GVP3;A0A1B0GU92;A0A1B0GU03;H7C1V0;F8WD96;C9JH19	Cathepsin D;Cathepsin D light chain;Cathepsin D heavy chain	CTSD
23152000	27589000	22981000	33046000	9730200	8855200	23796000	25519000				11	11	11	17,9	17,9	17,9	NaN	0	NaN	130440000	86	B4DDN1;A0A1B0GVU9;P47897;H7C0R3;A0A0U1RQQ5;A0A1B0GTT3;A0A0U1RRC8;A0A0U1RQX5;A0A0U1RQX9;A0A0U1RR66;C9J165;A0A0U1RQT0	B4DDN1;A0A1B0GVU9;P47897;H7C0R3	Glutamine--tRNA ligase	QARS
2110700	0	2215900	1502900	0	0	2007200	2420900				4	4	4	10,7	10,7	10,7	NaN	0	NaN	9595500	24	A0A1B0GWA2;O00116;B8ZZ81	A0A1B0GWA2;O00116	Alkyldihydroxyacetonephosphate synthase, peroxisomal	AGPS
0	0	0	1883900	0	0	0	0				1	1	1	16,7	16,7	16,7	NaN	0,0036554	NaN	7355500	1	REV__A0A1B0GX02;A0A1B0GX02;REV__A9UJQ1;A9UJQ1;REV__O00587;O00587;P80365	REV__A0A1B0GX02;A0A1B0GX02;REV__A9UJQ1;A9UJQ1;REV__O00587;O00587;P80365	Beta-1,3-N-acetylglucosaminyltransferase manic fringe;Corticosteroid 11-beta-dehydrogenase isozyme 2	MFNG;HSD11B2
11169000	14642000	21448000	14864000	0	0	17248000	13488000				3	3	3	5	5	5	NaN	0	NaN	59030000	21	A0A1C7CYX9;Q16555	A0A1C7CYX9;Q16555	Dihydropyrimidinase-related protein 2	DPYSL2
0	332660	0	111410	284470016	846470016	1703200	1467200				15	15	13	84,9	84,9	73,3	NaN	0	129,45	1160400000	134	I3L1K6;A0A1C7CYY4;P12829;I3L532;I3L3U1;I3L4B1;I3L1R3	I3L1K6;A0A1C7CYY4;P12829;I3L532;I3L3U1	Myosin light chain 4	MYL4
6309600	9026200	11402000	6039600	2285100	0	5144500	5382400				4	4	4	24	24	24	NaN	0	NaN	32778000	24	D6RBS9;D6R9D6;B7Z8Z7;A0AV96;D6REZ6;D6RBP6;D6RA49;D6RFL5;D6R9M7;Q5T0W7;F8W9F8;Q8TBY0;Q9NQ94	D6RBS9;D6R9D6;B7Z8Z7;A0AV96;D6REZ6	RNA-binding protein 47	RBM47
2701100	1384600	4744300	5991000	2475400	1438300	2099600	2577100				4	4	4	5,3	5,3	5,3	117,97	0	16,39	21293000	20	A0AVT1;H0Y8S8	A0AVT1	Ubiquitin-like modifier-activating enzyme 6	UBA6
0	0	0	0	273800	0	0	0				1	1	1	11,4	11,4	11,4	NaN	0,0069273	NaN	864900	1	E9PL44;E9PJS0;A1L0T0	E9PL44;E9PJS0;A1L0T0	Acetolactate synthase-like protein	ILVBL
3854500	1918500	0	0	7329100	6394000	8608500	7630100				10	10	10	16,6	16,6	16,6	NaN	0	32,38	82136000	33	A2A274;Q99798	A2A274;Q99798	Aconitate hydratase, mitochondrial	ACO2
0	0	0	1616600	0	0	0	0				4	1	1	20,2	6,4	6,4	NaN	0	NaN	5965200	1	A2A3R5	A2A3R5	40S ribosomal protein S6	RPS6
0	0	0	369060	0	0	0	0				2	2	2	1,4	1,4	1,4	160,41	0,00059844	NaN	16667000	8	H0Y5G7;A2RRP1;H7C007	H0Y5G7;A2RRP1;H7C007	Neuroblastoma-amplified sequence	NBAS
1686700	973240	2263900	1574400	1095400	961700	1119100	1457200				2	2	2	1,4	1,4	1,4	214,82	0	NaN	10382000	14	A3KMH1	A3KMH1	von Willebrand factor A domain-containing protein 8	VWA8
0	0	974890	0	0	0	0	0	+			1	1	1	1,8	1,8	1,8	NaN	1	-2	3343200	1	A4D126	A4D126	Isoprenoid synthase domain-containing protein	ISPD
11142000	13006000	11504000	12540000	6798200	4472300	8025000	9496500				9	9	9	4	4	4	266,94	0	NaN	54796000	60	A5YKK6;H3BMZ2;H3BVC9	A5YKK6	CCR4-NOT transcription complex subunit 1	CNOT1
0	0	0	0	489020	0	0	0				1	1	1	4	4	4	NaN	0,0095694	NaN	2119200	1	B1AK81;A6NEM5;Q92643	B1AK81;A6NEM5;Q92643	GPI-anchor transamidase	PIGK
0	0	0	0	2910200	3764000	1133600	1193400				8	8	8	2,1	2,1	2,1	972,99	0	NaN	30117000	11	A6NGQ3;Q5VST9;A0A0A0MRI8;H3BQA7;A0A1B0GTS2	A6NGQ3;Q5VST9	Obscurin	OBSCN
0	0	1804500	0	0	0	0	0				1	1	1	6,2	6,2	6,2	NaN	0	NaN	8291500	3	H7BZG6;H0Y673;F6SFB5;A6NH01;P56377	H7BZG6;H0Y673;F6SFB5;A6NH01;P56377	AP-1 complex subunit sigma-2	AP1S2
860880	0	959250	666650	2473300	862700	753270	930260				2	2	2	2,9	2,9	2,9	152,6	0,003183	NaN	8514000	2	A6NHB5;Q14202;A6NHN7	A6NHB5;Q14202;A6NHN7	Zinc finger MYM-type protein 3	ZMYM3
0	0	0	0	0	1426600	0	0				4	1	1	8,3	3,8	3,8	NaN	0	NaN	30042000	27	A6NHL2	A6NHL2	Tubulin alpha chain-like 3	TUBAL3
0	0	0	0	0	54636000	0	0				2	1	1	6,6	3,3	3,3	NaN	0,00058651	NaN	294670000	29	A6NHQ2	A6NHQ2	rRNA/tRNA 2-O-methyltransferase fibrillarin-like protein 1	FBLL1
6179100	4770200	7041500	8332800	11287000	5253800	6177300	6805000				7	7	7	3,7	3,7	3,7	226,37	0	NaN	46995000	54	A6NHR9;J3KTL8	A6NHR9;J3KTL8	Structural maintenance of chromosomes flexible hinge domain-containing protein 1	SMCHD1
0	0	0	0	287570	0	0	0				1	1	1	2,9	2,9	2,9	NaN	0,00057013	NaN	5046400	13	A6NHV6;B4DZM6;Q99640	A6NHV6;B4DZM6;Q99640	Membrane-associated tyrosine- and threonine-specific cdc2-inhibitory kinase	PKMYT1
13976000	15393000	21552000	23174000	16690000	5231500	16194000	16453000				6	6	6	18,1	18,1	18,1	NaN	0	NaN	109180000	48	A6NJA2;P54578;J3QQT6;J3KS55	A6NJA2;P54578	Ubiquitin carboxyl-terminal hydrolase;Ubiquitin carboxyl-terminal hydrolase 14	USP14
0	0	0	704720	0	0	0	0				1	1	1	12,7	12,7	12,7	NaN	0	NaN	4402300	5	H7C2P7;A6NJD9;A8MVT4;A8MYK1;Q16540	H7C2P7;A6NJD9;A8MVT4;A8MYK1;Q16540	39S ribosomal protein L23, mitochondrial	MRPL23
0	0	0	0	0	18793000	0	0				14	2	2	11,9	3	3	197,62	0	NaN	70555000	19	J3KNE0;A6NKT7;Q7Z3J3;F8W705;Q99666;O14715;J3KQ37;F8VYC4;P0DJD0;P0DJD1;H0YBN8;C9J6W1	J3KNE0;A6NKT7;Q7Z3J3;F8W705;Q99666;O14715;J3KQ37	RanBP2-like and GRIP domain-containing protein 3;RanBP2-like and GRIP domain-containing protein 4;RANBP2-like and GRIP domain-containing protein 5/6;RANBP2-like and GRIP domain-containing protein 8	RGPD3;RGPD4;RGPD8;RGPD5
0	0	0	0	0	2876200	0	0				1	1	1	14,6	14,6	14,6	NaN	0,0073242	NaN	52055000	17	A6NLH6;Q9P003	A6NLH6;Q9P003	Protein cornichon homolog 4	CNIH4
0	2413500	0	0	0	0	0	0				1	1	1	22,2	22,2	22,2	NaN	0,0021834	NaN	2425000	2	H0YLE2;H0YN52;H0YNA0;H0YN28;H0YL33;H0YMM1;H0YNP5;H0YKS4;H0YMD0;H0YMU9;H0YM50;H0YN42;P07355;A6NMY6	H0YLE2;H0YN52;H0YNA0;H0YN28;H0YL33;H0YMM1;H0YNP5;H0YKS4;H0YMD0;H0YMU9;H0YM50;H0YN42;P07355;A6NMY6	Annexin;Annexin A2;Putative annexin A2-like protein	ANXA2;ANXA2P2
30550000	46518000	42953000	41179000	20152000	13231000	43813000	56727000				8	8	8	23,5	23,5	23,5	NaN	0	NaN	250970000	68	A6PVH9;F2Z2V0;Q99829;E7ENH5;B0QZ18;Q5JX56;Q5JX58;Q5JX59;Q5JX60;Q5JX44;Q5JX45;Q5JX54;Q5JX55;Q5JX61;Q5JX52;Q5JX57;E7EV27;Q5JX53;H0Y524	A6PVH9;F2Z2V0;Q99829;E7ENH5;B0QZ18;Q5JX56;Q5JX58;Q5JX59;Q5JX60;Q5JX44;Q5JX45;Q5JX54;Q5JX55;Q5JX61;Q5JX52;Q5JX57;E7EV27	Copine-1	CPNE1
20789000	33258000	6418400	19479000	3653300	0	3716600	4261300				5	5	5	26,6	26,6	26,6	NaN	0	NaN	67212000	27	A6PVX3;Q5VWC4;P55036;A2A3N6	A6PVX3;Q5VWC4;P55036	26S proteasome non-ATPase regulatory subunit 4	PSMD4
0	0	0	0	0	40238000	0	0				1	1	1	7,6	7,6	7,6	NaN	0,0060945	NaN	244520000	29	C9JNR5;A6XGL2;P01308;F8WCM5	C9JNR5;A6XGL2;P01308;F8WCM5	Insulin;Insulin B chain;Insulin A chain;Insulin, isoform 2	INS;INS-IGF2
0	3084200	0	0	0	0	3944200	4970200				2	2	2	18,6	18,6	18,6	NaN	0,0021894	NaN	15353000	5	Q17RB0;A6ZKI3;Q9BWD3	Q17RB0;A6ZKI3;Q9BWD3	Protein FAM127C;Protein FAM127A;Protein FAM127B	FAM127C;FAM127A;FAM127B
0	0	1450200	0	1158100	0	0	0				2	2	2	3,6	3,6	3,6	NaN	0	NaN	10671000	6	A8MT40;Q8NCN5;H3BQG3	A8MT40;Q8NCN5;H3BQG3	Pyruvate dehydrogenase phosphatase regulatory subunit, mitochondrial	PDPR
0	0	0	1807400	0	0	0	0				1	1	1	4,1	4,1	4,1	NaN	0,0046753	NaN	9222400	6	A8MT72;Q2NKQ5;Q16799	A8MT72;Q2NKQ5;Q16799	Reticulon;Reticulon-1	RTN1
0	0	0	0	0	0	0	0				1	1	1	8,9	8,9	8,9	NaN	0,0021692	NaN	2873600	1	A8MUA9;A8MU27;Q6EEV6;P61956;P55854	A8MUA9;A8MU27;Q6EEV6;P61956;P55854	Small ubiquitin-related modifier 4;Small ubiquitin-related modifier 2;Small ubiquitin-related modifier 3	SUMO3;SUMO4;SUMO2
5868900	853850	3449000	4120100	1627500	986790	816560	1207000				2	2	2	12	12	12	26,76	0	7,83	18867000	26	A8MU58;F8W950;Q13155	A8MU58;F8W950;Q13155	Aminoacyl tRNA synthase complex-interacting multifunctional protein 2	AIMP2
2290400	4948700	2237000	2659400	65552000	18111000	1927500	0				9	9	9	37,3	37,3	37,3	NaN	0	NaN	141720000	29	H7BY10;K7EJV9;K7ERT8;A8MUS3;P62750;K7EMA7	H7BY10;K7EJV9;K7ERT8;A8MUS3;P62750;K7EMA7	60S ribosomal protein L23a	RPL23A
8643700	13244000	5369000	7552100	3622300	3520900	4508300	3802400				4	3	3	19	13,8	13,8	NaN	0	NaN	36478000	15	A8MW50;P07195;C9J7H8;F5H793;F5H5G7;F5H155;A0A087WUM2;G3XAP5;F5H245;Q6ZMR3;P07864	A8MW50;P07195;C9J7H8;F5H793	L-lactate dehydrogenase;L-lactate dehydrogenase B chain	LDHB
1047800	2693900	792790	0	0	0	0	0				2	2	2	29,7	29,7	29,7	NaN	0	NaN	4082800	4	Q49AN9;F5H013;P62308;A8MWD9;C9JVQ0	Q49AN9;F5H013;P62308;A8MWD9;C9JVQ0	Small nuclear ribonucleoprotein G;Putative small nuclear ribonucleoprotein G-like protein 15	SNRPG;SNRPGP15
0	0	0	0	3461300	12001000	0	0				3	3	3	2,1	2,1	2,1	162,29	0	NaN	20433000	10	A8MX12;P52179	A8MX12;P52179	Myomesin-1	MYOM1
3541300	0	4148400	3211000	0	0	3479500	3665700				2	2	2	5	5	5	NaN	0	NaN	13187000	6	E7EVE9;A8MX75;P18074;K7EKF3	E7EVE9;A8MX75;P18074;K7EKF3	TFIIH basal transcription factor complex helicase XPD subunit	ERCC2
0	0	2250800	0	0	0	0	0				1	1	1	6,8	6,8	6,8	NaN	0	NaN	5746900	14	A8MXR1;Q9H7B4	A8MXR1;Q9H7B4	Histone-lysine N-methyltransferase SMYD3	SMYD3
4211300	1536800	5888300	3861200	1607200	1152100	3979000	4239200				3	3	3	11,7	11,7	11,7	NaN	0	NaN	20161000	26	A8MZF9;P55039;J3QR71;J3QRI9;J3QKW7;J3QL90;J3QKV7	A8MZF9;P55039;J3QR71;J3QRI9;J3QKW7	Developmentally-regulated GTP-binding protein 2	DRG2
0	0	0	0	83433	0	0	0				1	1	1	6,9	6,9	6,9	NaN	0,0077632	NaN	443080	1	B0QY29;Q9NWS6	B0QY29;Q9NWS6	Protein FAM118A	FAM118A
11788000	10223000	9150800	11400000	2564000	2242900	7038500	7038900				5	5	5	12,4	12,4	12,4	NaN	0	15,26	44755000	46	B0QY90;B0QY89;Q9Y262;C9JHP4;C9K0Q7	B0QY90;B0QY89;Q9Y262	Eukaryotic translation initiation factor 3 subunit L	EIF3L
2996000	0	1214100	1169100	0	0	1156100	1143800				2	2	1	5,7	5,7	3,5	NaN	0	NaN	6072200	11	B0QYD3;Q9UH17;P31941	B0QYD3;Q9UH17;P31941	DNA dC->dU-editing enzyme APOBEC-3B;DNA dC->dU-editing enzyme APOBEC-3A	APOBEC3B;APOBEC3A
4369300	3722400	2037100	3880900	1489600	744070	1481000	1697000				3	3	3	6	6	6	NaN	0	NaN	16030000	21	B0YIW6;P48444;Q6P1Q5;E9PK34	B0YIW6;P48444;Q6P1Q5	Coatomer subunit delta	ARCN1
0	0	0	0	1108400	0	0	0				2	2	2	12,9	12,9	12,9	NaN	0	NaN	5646600	4	B1AH49;P25325	B1AH49;P25325	Sulfurtransferase;3-mercaptopyruvate sulfurtransferase	MPST
0	0	0	0	0	211280	0	0				1	1	1	3,3	3,3	3,3	27,52	0,0073457	NaN	3602100	11	B1AH59;Q9H1I8	B1AH59;Q9H1I8	Activating signal cointegrator 1 complex subunit 2	ASCC2
6768900	5662200	7776300	7054900	0	6381300	4813700	6751100				3	3	3	30,3	30,3	30,3	NaN	0	NaN	48607000	14	B1AHD1;P55769	B1AHD1;P55769	NHP2-like protein 1;NHP2-like protein 1, N-terminally processed	NHP2L1
25960000	8932900	16345000	19287000	0	0	9118900	9315400				3	3	3	14,7	14,7	14,7	NaN	0	NaN	65456000	15	B1AK44;Q9UI95;B1AK45;B1AK43	B1AK44;Q9UI95;B1AK45;B1AK43	Mitotic spindle assembly checkpoint protein MAD2B	MAD2L2
0	0	0	0	0	12730000	0	0				1	1	1	3,8	3,8	3,8	NaN	0	NaN	22057000	7	B1AK87;B1AK88;P47756	B1AK87;B1AK88;P47756	F-actin-capping protein subunit beta	CAPZB
4257000	6655900	0	4353100	0	0	0	0				3	3	3	19,6	19,6	19,6	NaN	0	NaN	13815000	5	H0YBU8;H0Y6Y8;B1AL05;Q8N983	H0YBU8;H0Y6Y8;B1AL05;Q8N983	39S ribosomal protein L43, mitochondrial	MRPL43
0	0	0	3760800	0	0	0	0				1	1	1	7,3	7,3	7,3	NaN	0,00057571	NaN	12503000	2	B1AN99;P35030	B1AN99;P35030	Trypsin-3	PRSS3
57571000	98937000	55004000	65992000	9419700	6550100	48430000	38507000				12	8	7	24,9	15,3	13,8	67,97	0	NaN	262560000	80	B1ANR0;Q13310;H0Y5F5;B1ANR1;H0YEU6;H0YEQ8;H0YCC8;P0CB38	B1ANR0;Q13310;H0Y5F5	Polyadenylate-binding protein;Polyadenylate-binding protein 4	PABPC4
0	0	2053600	3829000	1387400	0	0	2709800				2	2	2	6,7	6,7	6,7	NaN	0,00057143	NaN	11814000	5	B1APR7;Q99504	B1APR7;Q99504	Eyes absent homolog;Eyes absent homolog 3	EYA3
0	0	1635200	0	0	0	0	0				1	1	1	7,3	7,3	7,3	NaN	0,0061824	NaN	6062300	1	E9PKH1;B1AQT3;B1AQT4;E9PP32;E9PQC4;Q9BZD4	E9PKH1;B1AQT3;B1AQT4;E9PP32;E9PQC4;Q9BZD4	Kinetochore protein Nuf2	NUF2
0	0	0	0	0	434890	0	0	+			1	1	1	3,4	3,4	3,4	NaN	1	-2	361770	0	B1B153	B1B153		CAPN8
259000000	423460000	317300000	208320000	456969984	1258599936	344000000	331000000				13	13	13	40,5	40,5	40,5	NaN	0	211,66	3193900000	243	G3V4W0;B4DY08;B2R5W2;G3V4C1;G3V576;G3V2Q1;P07910;G3V555;G3V575;G3V5X6;G3V3K6;G3V251;G3V2D6;A0A0G2JPF8;A0A0G2JNQ3;P0DMR1;O60812;B7ZW38;B2RXH8;B4DSU6;G3V5V7;G3V4M8;G3V2H6	G3V4W0;B4DY08;B2R5W2;G3V4C1;G3V576;G3V2Q1;P07910;G3V555;G3V575;G3V5X6;G3V3K6;G3V251;G3V2D6;A0A0G2JPF8;A0A0G2JNQ3;P0DMR1;O60812;B7ZW38;B2RXH8	Heterogeneous nuclear ribonucleoproteins C1/C2;Heterogeneous nuclear ribonucleoprotein C-like 4;Heterogeneous nuclear ribonucleoprotein C-like 1;Heterogeneous nuclear ribonucleoprotein C-like 3;Heterogeneous nuclear ribonucleoprotein C-like 2	HNRNPC;HNRNPCL4;HNRNPCL1;HNRNPCL3;HNRNPCL2
0	0	0	0	0	444000	0	0				1	1	1	5,5	5,5	5,5	NaN	0,0061287	NaN	6237700	5	B3KY94;O14735	B3KY94;O14735	CDP-diacylglycerol--inositol 3-phosphatidyltransferase	CDIPT
6267900	7580500	5035500	5112800	0	0	5013000	0				2	2	2	21,9	21,9	21,9	NaN	0	NaN	29517000	17	H0YJH9;B4DEH8;G3V4T2;Q86U42	H0YJH9;B4DEH8;G3V4T2;Q86U42	Polyadenylate-binding protein 2	PABPN1
1187800	3759700	2207100	2667600	14671000	4600600	2958700	1113100				10	6	6	14,2	11	11	NaN	0	NaN	48992000	16	B4DGU4;P35222;C9IZ65	B4DGU4;P35222	Catenin beta-1	CTNNB1
3280300	3381900	4109200	2526100	2678900	0	2797300	0				4	4	4	10,3	10,3	10,3	NaN	0	NaN	19023000	11	B4DJ81;P28331	B4DJ81;P28331	NADH-ubiquinone oxidoreductase 75 kDa subunit, mitochondrial	NDUFS1
40291000	35762000	62475000	33549000	35823000	28672000	33717000	39586000				10	10	10	23	23	23	NaN	0	NaN	336200000	100	B4DJV2;O75390;A0A0C4DGI3;H0YIC4;F8VTT8;F8W4S1;F8W642;F8VZK9;F8VX07;F8VRP1;F8VX68;F8VWQ5;F8VPF9;F8VRI6;F8VPA1;F8W1S4;H0YH82;F8W0J2;F8VP03;F8VU34;F8VR34;F8W031	B4DJV2;O75390;A0A0C4DGI3	Citrate synthase;Citrate synthase, mitochondrial	CS
4526800	2430100	2735300	2352100	1417300	0	0	2373900				2	2	2	5,1	5,1	5,1	NaN	0,0021716	NaN	14364000	6	B4DKA4;Q9H9T3	B4DKA4;Q9H9T3	Elongator complex protein 3	ELP3
18523000	32375000	20138000	14440000	39355000	7349500	44785000	33119000				5	5	5	15,4	15,4	15,4	NaN	0	NaN	151520000	54	B4DR61;P61619;F8W776;Q8TC24;Q9H9S3;H7C1Q9;C9JXC6;H7C069;A6NK38;F2Z2C7;A6NIF9;C9JJV4	B4DR61;P61619	Protein transport protein Sec61 subunit alpha isoform 1	SEC61A1
11480000	14102000	10851000	10519000	0	0	14526000	12047000				3	3	3	11,6	11,6	11,6	41,26	0	NaN	54560000	43	B4DSN5;P18031	B4DSN5;P18031	Tyrosine-protein phosphatase non-receptor type;Tyrosine-protein phosphatase non-receptor type 1	PTPN1
72214000	74424000	59496000	68322000	50528000	33035000	25070000	22700000				19	19	19	47,4	47,4	47,4	NaN	0	NaN	427950000	181	B4DUR8;P49368;Q5SZX6;E9PRC8;E9PQ35;E9PM09;Q5SZX9;Q5SZW8	B4DUR8;P49368	T-complex protein 1 subunit gamma	CCT3
435420000	907190016	440460000	483830016	926009984	2461799936	668780032	522769984				7	7	7	55,9	55,9	55,9	NaN	0	112,57	5806800000	135	J3QS39;J3QTR3;F5H6Q2;F5GYU3;F5H2Z3;F5H265;B4DV12;F5H388;F5H747;F5GXK7;J3QKN0;Q5PY61;Q96C32;P62987;P62979;P0CG47;P0CG48;M0R1V7;M0R1M6;M0R2S1;J3QSA3;F5GZ39	J3QS39;J3QTR3;F5H6Q2;F5GYU3;F5H2Z3;F5H265;B4DV12;F5H388;F5H747;F5GXK7;J3QKN0;Q5PY61;Q96C32;P62987;P62979;P0CG47;P0CG48;M0R1V7;M0R1M6;M0R2S1;J3QSA3;F5GZ39	Ubiquitin-60S ribosomal protein L40;Ubiquitin;60S ribosomal protein L40;Ubiquitin-40S ribosomal protein S27a;Ubiquitin;40S ribosomal protein S27a;Polyubiquitin-B;Ubiquitin;Polyubiquitin-C;Ubiquitin	UBB;RPS27A;UBC;UBA52
41592000	50543000	47938000	44524000	34614000	92821000	37027000	33253000				12	12	11	20,6	20,6	19,2	NaN	0	NaN	414120000	126	B4DXZ6;P51114;E7EU85;E9PFF5;C9JZE0;C9JY20;C9JAJ4;P51116;C9IZ22	B4DXZ6;P51114;E7EU85;E9PFF5	Fragile X mental retardation syndrome-related protein 1	FXR1
88016000	106890000	72269000	77441000	20122000	36659000	56993000	45235000				10	10	10	38,4	38,4	38,4	38,91	0	NaN	369610000	127	B4DY09;Q12905;X6R6Z1;A0A0A0MRL0	B4DY09;Q12905	Interleukin enhancer-binding factor 2	ILF2
5650800	4919600	3942500	6170900	2958000	1677500	9767500	9892900				5	5	5	25,1	25,1	25,1	NaN	0	NaN	27967000	23	B4E0K5;Q16539;E7EX54;B5TY33;H7C4E2	B4E0K5;Q16539;E7EX54;B5TY33	Mitogen-activated protein kinase 14	MAPK14
54327000	52797000	46449000	41817000	16966000	19591000	41858000	41099000				10	10	10	28,6	28,6	28,6	NaN	0	NaN	237220000	158	Q8NBY1;B4E0Y9;Q9P289;B4DR80;Q9Y6E0;C9JDH9;C9J6L2;C9JCC0;C9J232;H7C279;H0Y630;O00506;C9JJV0;Q5JV98;Q5JV99	Q8NBY1;B4E0Y9;Q9P289;B4DR80;Q9Y6E0	Serine/threonine-protein kinase 26;Serine/threonine-protein kinase 24;Serine/threonine-protein kinase 24 36 kDa subunit;Serine/threonine-protein kinase 24 12 kDa subunit	STK26;STK24
0	0	0	0	715430	0	0	0				1	1	1	9,3	9,3	9,3	NaN	0,0073819	NaN	2591100	7	B4E1G1;Q9BUN8	B4E1G1;Q9BUN8	Derlin-1	DERL1
19816000	17440000	21763000	18641000	2535300	1817200	9064500	17711000				5	5	5	15,2	15,2	15,2	NaN	0	NaN	68174000	36	B4E1N1;Q6NXE6;F5H4P3;H0YGQ5;H0YH65;F5H6J3;F5H2X2;F5H2K4;F5GWV0	B4E1N1;Q6NXE6	Armadillo repeat-containing protein 6	ARMC6
12029000	9914200	14106000	11587000	7009100	5030100	8172400	7997700				5	5	5	5,7	5,7	5,7	105,82	0	NaN	59055000	45	B4E3L3;Q96RU2;G3V1N5;H0YFA0;H0YFD7;H0YFX3;H0YG96	B4E3L3;Q96RU2;G3V1N5	Ubiquitin carboxyl-terminal hydrolase;Ubiquitin carboxyl-terminal hydrolase 28	USP28
0	0	0	0	8225000	9255700	0	0				3	3	3	12,5	12,5	12,5	NaN	0	NaN	16705000	7	B4E3S0;Q9ULV4;H0YHL7	B4E3S0;Q9ULV4	Coronin;Coronin-1C	CORO1C
456320	0	570520	553130	1245300	0	0	0				2	1	1	10,7	6,2	6,2	NaN	0,0082126	NaN	12433000	8	B4E3T4;Q93062	B4E3T4;Q93062	RNA-binding protein with multiple splicing	RBPMS
0	0	1069300	0	0	0	0	0				2	2	2	10,6	10,6	10,6	NaN	0	NaN	6287000	7	B5MBZ8;C9JD73;C9J177;H7C003;Q15435	B5MBZ8;C9JD73;C9J177;H7C003;Q15435	Protein phosphatase 1 regulatory subunit 7	PPP1R7
0	0	0	0	1166400	0	0	0				1	1	1	20,7	20,7	20,7	NaN	0,0073783	NaN	5614900	1	B5MC59;P35244	B5MC59;P35244	Replication protein A 14 kDa subunit	RPA3
6546400	11987000	8856000	10277000	0	0	0	6486600				5	4	4	16,9	13,8	13,8	NaN	0	NaN	41723000	19	B5MCE7;B5MCH7;E7ETZ4;Q9Y6E2;E9PFD4;Q75MG1	B5MCE7;B5MCH7;E7ETZ4;Q9Y6E2;E9PFD4	Basic leucine zipper and W2 domain-containing protein 2	BZW2
15332000	15801000	17599000	13003000	9887300	10206000	12394000	15746000				6	6	6	10,7	10,7	10,7	NaN	0	12,58	97523000	79	B5MCF9;O00541;B3KXD6;H7C267	B5MCF9;O00541	Pescadillo homolog	PES1
0	0	0	0	0	251550	0	0				1	1	1	8,6	8,6	8,6	20,3	0,0016593	NaN	3211400	5	C9JQQ5;B5MCN0;Q8NHH9	C9JQQ5;B5MCN0;Q8NHH9	Atlastin-2	ATL2
0	0	0	0	141690	0	0	0				1	1	1	9	9	9	NaN	0,0051733	NaN	585350	1	C9JZR9;B5MCR8;Q6NXT4	C9JZR9;B5MCR8;Q6NXT4	Zinc transporter 6	SLC30A6
14183000	9134400	14988000	13881000	5804400	2825100	20205000	23757000				8	8	8	29,6	29,6	29,6	36,94	0	NaN	92107000	82	B5MCX3;Q15019;C9J2Q4;C9IY94;C9J938;H7C310;C9JB25;C9IZU3;C9JQJ4;B5MD47;C9JZI2;H7C2Y0;A0A1B0GXJ2;C9JFT1;F8WB65	B5MCX3;Q15019;C9J2Q4;C9IY94;C9J938;H7C310;C9JB25;C9IZU3;C9JQJ4	Septin-2	SEPT2
59508000	73454000	82335000	110350000	128010000	79907000	113290000	117150000				11	11	11	40,3	40,3	40,3	NaN	0	NaN	878560000	193	B5MDF5;J3KQE5;P62826;F5H018;H0YFC6;B4DV51	B5MDF5;J3KQE5;P62826;F5H018;H0YFC6	GTP-binding nuclear protein Ran	RAN
10260000	20076000	9713500	11963000	26927000	0	7815800	7096700				5	5	5	4,3	4,3	4,3	105,34	0	NaN	66002000	23	Q99613;B5ME19	Q99613;B5ME19	Eukaryotic translation initiation factor 3 subunit C;Eukaryotic translation initiation factor 3 subunit C-like protein	EIF3C;EIF3CL
18159000	18750000	19482000	22502000	10590000	10414000	19852000	18761000				6	6	6	8,3	8,3	8,3	NaN	0	NaN	105110000	72	B7WP74;Q9HCG8	B7WP74;Q9HCG8	Pre-mRNA-splicing factor CWC22 homolog	CWC22
3734700	3321800	5640300	4419000	3542700	3610600	4636000	5303200				5	4	4	12,2	10,8	10,8	56,45	0	NaN	32715000	15	B7WPG3;C9IYN3;D6W592;Q8WVV9;C9JJZ7;H7BXH8	B7WPG3;C9IYN3;D6W592;Q8WVV9;C9JJZ7;H7BXH8	Heterogeneous nuclear ribonucleoprotein L-like	HNRNPLL;HNRPLL
2015800	2359100	1789700	1499800	0	0	24051000	21157000				5	5	5	10,6	10,6	10,6	NaN	0	11,94	38139000	28	B7Z3Z9;E7EPM6;P33121;D6RER0;H0Y9Z9;H0Y9U7	B7Z3Z9;E7EPM6;P33121;D6RER0	Long-chain-fatty-acid--CoA ligase 1	ACSL1
15878000	28730000	25646000	19307000	15940000	24706000	17734000	14956000				3	3	3	28,7	28,7	28,7	NaN	0	NaN	164730000	49	H7C2W9;C9JU56;B7Z4E3;B7Z4C8;P62899;B8ZZK4	H7C2W9;C9JU56;B7Z4E3;B7Z4C8;P62899;B8ZZK4	60S ribosomal protein L31	RPL31
0	0	0	0	0	232070000	0	0				1	1	1	4,5	4,5	4,5	NaN	0,0032	NaN	117230000	2	E9PKU9;B7Z503;Q9BSF8	E9PKU9;B7Z503;Q9BSF8	BTB/POZ domain-containing protein 10	BTBD10
4347400	0	3170700	0	2758600	0	0	0				4	4	4	10,4	10,4	10,4	NaN	0	NaN	15911000	5	B7Z524;H0YDX7;J3QT46;Q9Y450;H0YES5;E9PHZ9	B7Z524;H0YDX7;J3QT46;Q9Y450;H0YES5	HBS1-like protein	HBS1L
0	0	0	0	0	0	26195000	0	+			1	1	1	6,6	6,6	6,6	NaN	1	-2	22100000	4	B7Z5J4;Q9UI42	B7Z5J4;Q9UI42	Carboxypeptidase A4	CPA4
0	0	0	0	652390	0	0	0				1	1	1	20,6	20,6	20,6	NaN	0,0021704	NaN	5933100	7	H0YMP2;H0YL71;H3BP09;H3BVD1;K7EJX0;B7Z5N5;P84022;Q15796;O15198	H0YMP2;H0YL71;H3BP09;H3BVD1;K7EJX0;B7Z5N5;P84022;Q15796;O15198	Mothers against decapentaplegic homolog;Mothers against decapentaplegic homolog 3;Mothers against decapentaplegic homolog 2;Mothers against decapentaplegic homolog 9	SMAD3;SMAD2;SMAD9
0	0	0	0	0	651670	0	0				1	1	1	8,5	8,5	8,5	NaN	0	NaN	10260000	1	C9J8P8;C9JAA7;C9JBY2;G5E9V7;G5E9V6;B7Z637;Q8IUR7	C9J8P8;C9JAA7;C9JBY2;G5E9V7;G5E9V6;B7Z637;Q8IUR7	Armadillo repeat-containing protein 8	ARMC8
21832000	26957000	16433000	19106000	16514000	27299000	9993500	10243000				10	10	10	14	14	14	NaN	0	NaN	127130000	81	B7Z6D5;Q96GQ7;A0A087X059;A0A087WYH5	B7Z6D5;Q96GQ7	Probable ATP-dependent RNA helicase DDX27	DDX27
9623600	24129000	3486600	3650600	20102000	27867000	3877700	2550200				5	5	5	42,1	42,1	42,1	16,29	0	NaN	83316000	39	F8W1R7;J3KND3;G8JLA2;G3V1V0;B7Z6Z4;P60660;G3V1Y7;F8VPF3;F8VZU9;F8W180;F8VXL3;H0YI43;F8W1I5;P14649	F8W1R7;J3KND3;G8JLA2;G3V1V0;B7Z6Z4;P60660;G3V1Y7;F8VPF3;F8VZU9;F8W180	Myosin light polypeptide 6	MYL6
0	0	0	0	0	654150	0	0				1	1	1	13,7	13,7	13,7	NaN	0,0082404	NaN	8962700	1	D6RCB3;D6RJE8;I3L492;B7Z7P8;P62495	D6RCB3;D6RJE8;I3L492;B7Z7P8;P62495	Eukaryotic peptide chain release factor subunit 1	ETF1
0	0	0	0	0	1369600	0	0				2	2	2	6,7	6,7	6,7	NaN	0	NaN	19574000	3	B7Z8V9;Q9H336	B7Z8V9;Q9H336	Cysteine-rich secretory protein LCCL domain-containing 1	CRISPLD1
10969000	11596000	13808000	12005000	15104000	13845000	6277700	5976900				7	7	6	34,8	34,8	29,8	NaN	0	NaN	84050000	44	H0YHC3;F8W020;F8W118;F8VY35;F8VV59;B7Z9C2;F8W0J6;F5H4R6;H0YIV4;P55209;H0YH88;F8W543;F8VRJ2;F8VXI6;F8VUX1;F8VVB5	H0YHC3;F8W020;F8W118;F8VY35;F8VV59;B7Z9C2;F8W0J6;F5H4R6;H0YIV4;P55209;H0YH88;F8W543;F8VRJ2;F8VXI6;F8VUX1;F8VVB5	Nucleosome assembly protein 1-like 1	NAP1L1
24843000	31595000	26292000	17844000	6894100	11708000	21766000	17413000				7	7	7	22,1	22,1	22,1	NaN	0	NaN	128790000	35	B7Z9I1;Q5T4U5;P11310;H0YDT5;E9PJM9	B7Z9I1;Q5T4U5;P11310	Medium-chain specific acyl-CoA dehydrogenase, mitochondrial	ACADM
4647200	8257900	3299900	3090800	1960200	0	14483000	6767000				3	3	3	16,2	16,2	16,2	25,1	0	NaN	31795000	26	U3KPV2;E9PKY3;P0CG08;B7ZAQ6;A0A087WW82;A0A087WW78	U3KPV2;E9PKY3;P0CG08;B7ZAQ6;A0A087WW82	Golgi pH regulator B;Golgi pH regulator A	GPR89B;GPR89A
0	0	0	0	0	0	0	0				1	1	1	1,5	1,5	1,5	NaN	0	NaN	929250	1	H7C0L5;B7ZKJ8;Q14624	H7C0L5;B7ZKJ8;Q14624	Inter-alpha-trypsin inhibitor heavy chain H4;70 kDa inter-alpha-trypsin inhibitor heavy chain H4;35 kDa inter-alpha-trypsin inhibitor heavy chain H4	ITIH4
0	414600	0	0	0	0	0	0				1	1	1	1,3	1,3	1,3	NaN	0,0061381	NaN	1400800	1	C9JR62;B8ZZB3;E7ERF0;Q6ZP82	C9JR62;B8ZZB3;E7ERF0;Q6ZP82	Coiled-coil domain-containing protein 141	CCDC141
0	0	0	0	0	3113600	0	0				1	1	1	0,9	0,9	0,9	NaN	0,0061256	NaN	28664000	23	B8ZZD4;Q86VP1	B8ZZD4;Q86VP1	Tax1-binding protein 1	TAX1BP1
0	0	0	0	0	0	0	0				1	1	1	2,4	2,4	2,4	NaN	0,0082364	NaN	70413	0	B8ZZI4;Q8NCX0	B8ZZI4;Q8NCX0	Coiled-coil domain-containing protein 150	CCDC150
0	0	0	0	0	0	0	0				1	1	1	21,2	21,2	21,2	NaN	0	NaN	1177000	3	H7C400;B8ZZZ0;Q6NVY1	H7C400;B8ZZZ0;Q6NVY1	3-hydroxyisobutyryl-CoA hydrolase, mitochondrial	HIBCH
3526700	8971600	7040800	3467400	3983400	5726900	3172600	2722000				4	4	4	23,8	23,8	23,8	NaN	0	NaN	35813000	19	B9A008;E7ENR5;H0Y714;Q96G21;B8ZZ47	B9A008;E7ENR5;H0Y714;Q96G21;B8ZZ47	U3 small nucleolar ribonucleoprotein protein IMP4	IMP4
0	0	0	0	0	1619100	0	0				1	1	1	5	5	5	NaN	0,002193	NaN	20196000	6	B9A062;P13995	B9A062;P13995	Bifunctional methylenetetrahydrofolate dehydrogenase/cyclohydrolase, mitochondrial;NAD-dependent methylenetetrahydrofolate dehydrogenase;Methenyltetrahydrofolate cyclohydrolase	MTHFD2
8111600	24612000	12117000	3150400	61480000	33136000	12503000	11821000				25	25	25	46,7	46,7	46,7	NaN	0	251,56	525220000	127	B9A067;Q16891;C9J406;H7C463;A0A087WYS0;D6RAW4	B9A067;Q16891;C9J406;H7C463	MICOS complex subunit MIC60	IMMT
0	0	0	510100	0	0	0	0				1	1	1	4,4	4,4	4,4	NaN	0	NaN	1332100	11	J3KMX2;B9EGA3;Q92925	J3KMX2;B9EGA3;Q92925	SWI/SNF-related matrix-associated actin-dependent regulator of chromatin subfamily D member 2	SMARCD2
0	0	0	0	0	436510	0	0				1	1	1	0,9	0,9	0,9	187,81	0	NaN	6019600	9	B9ZVN9;O95602	B9ZVN9;O95602	DNA-directed RNA polymerase;DNA-directed RNA polymerase I subunit RPA1	POLR1A
6642500	4103900	11284000	8603400	11336000	20954000	6231700	5723700				9	9	9	14	14	14	102,7	0	NaN	68637000	46	B9ZVT1;Q8IXT5;E5RJW8;E5RHG1;E5RJ83;E5RJV8	B9ZVT1;Q8IXT5	RNA-binding protein 12B	RBM12B
10360000	8438100	9894400	8698300	7107100	4022000	4957100	5329600				7	7	7	14,2	14,2	14,2	NaN	0	NaN	61226000	35	C9IZ01;Q96RP9;F8WAU4	C9IZ01;Q96RP9;F8WAU4	Elongation factor G, mitochondrial	GFM1
0	0	0	0	194630	0	0	0				1	1	1	18,3	18,3	18,3	NaN	0,0011261	NaN	655550	1	I3L4P0;I3L1S9;C9IZD3;Q68EM7	I3L4P0;I3L1S9;C9IZD3;Q68EM7	Rho GTPase-activating protein 17	ARHGAP17
0	0	0	268320	0	0	0	0				1	1	1	7,9	7,9	7,9	NaN	0,0046778	NaN	2053700	7	C9IZF6;P41247	C9IZF6;P41247	Patatin-like phospholipase domain-containing protein 4	PNPLA4
11037000	20119000	14465000	11700000	8690300	6425900	83244000	54415000				3	3	3	12,8	12,8	12,8	NaN	0	NaN	130330000	59	C9J3L8;C9J5W0;E9PAL7;C9IZQ1;P43307	C9J3L8;C9J5W0;E9PAL7;C9IZQ1;P43307	Translocon-associated protein subunit alpha	SSR1
11127000	22050000	11992000	14829000	0	0	26214000	23305000				3	3	3	38,5	38,5	38,5	NaN	0	NaN	67731000	30	C9J0J7;G5E9Q6;C9J712;C9JQ45;P35080;C9J2N0	C9J0J7;G5E9Q6;C9J712;C9JQ45;P35080	Profilin;Profilin-2	PFN2
0	0	0	124050	0	0	0	0				1	1	1	12,2	12,2	12,2	NaN	0,0068932	NaN	1677900	4	C9JKD7;C9J4I2;C9JLB5;C9JTV3;C9J2M1;C9J993;C9J3S3;C9J2X7;C9JYD7;C9J6M2;C9JE31;C9JGL4;Q99999	C9JKD7;C9J4I2;C9JLB5;C9JTV3;C9J2M1;C9J993;C9J3S3;C9J2X7;C9JYD7;C9J6M2;C9JE31;C9JGL4;Q99999	Galactosylceramide sulfotransferase	GAL3ST1
9737200	7653400	9727900	12562000	9319200	15528000	10329000	10343000				5	5	5	4,5	4,5	4,5	125,19	0	NaN	72263000	62	C9J4M6;C9J2Y9;P30876	C9J4M6;C9J2Y9;P30876	DNA-directed RNA polymerase;DNA-directed RNA polymerase II subunit RPB2	POLR2B
0	17766000	1473200	0	0	0	3004600	2710900				2	2	2	9,3	9,3	9,3	NaN	0,0031646	NaN	19698000	15	C9J384;Q9BQ75	C9J384;Q9BQ75	Protein CMSS1	CMSS1
0	0	0	0	3494400	5144200	0	0				2	2	2	10	10	10	NaN	0,0016807	NaN	11063000	6	C9JRH2;C9JMJ4;C9J3R0;C9JQZ4;C9JW69;P18754	C9JRH2;C9JMJ4;C9J3R0;C9JQZ4;C9JW69;P18754	Regulator of chromosome condensation	RCC1
0	0	0	0	0	0	0	6284800				2	2	2	8,5	8,5	8,5	28,54	0	NaN	13267000	5	E7ETS9;C9J3R8;O60513;C9J4S5	E7ETS9;C9J3R8;O60513;C9J4S5	Beta-1,4-galactosyltransferase 4;N-acetyllactosamine synthase;Lactotriaosylceramide beta-1,4-galactosyltransferase	B4GALT4
0	0	0	0	0	170420	0	0				1	1	1	9	9	9	18,02	0,00058962	NaN	2758100	3	C9J4I3;P51692	C9J4I3;P51692	Signal transducer and activator of transcription 5B	STAT5B
19135000	10422000	16380000	22856000	0	0	18148000	22677000				3	3	3	55,9	55,9	55,9	NaN	0	NaN	110820000	37	C9J4Z3;P61513;M0R0A1;Q6P4E4;E9PEL3;M0R2L6;G5E9R3;A6NKH3	C9J4Z3;P61513;M0R0A1;Q6P4E4;E9PEL3;M0R2L6	60S ribosomal protein L37a	RPL37A
7355300	7514800	5264900	4481000	1402700	0	86605000	62482000				3	3	3	27,1	27,1	27,1	NaN	0	NaN	138980000	40	C9JZL8;C9J5M0;C9JC07;Q96S97;C9JJV6	C9JZL8;C9J5M0;C9JC07;Q96S97;C9JJV6	Myeloid-associated differentiation marker	MYADM
0	0	1504600	0	0	0	0	0				1	1	1	10,6	10,6	10,6	NaN	0,0095465	NaN	6216600	4	K7EQ85;L7N2F4;C9J5N1;Q9BTE6	K7EQ85;L7N2F4;C9J5N1;Q9BTE6	Alanyl-tRNA editing protein Aarsd1	AARSD1;PTGES3L-AARSD1
0	0	1915800	0	0	0	0	0				1	1	1	12,4	12,4	12,4	NaN	0,0064709	NaN	7462200	1	C9J5S5;C9JA02;C9JMW2;C9JUV9;C9JXY8;C9J6F4;C9K0C3;Q6UWP7	C9J5S5;C9JA02;C9JMW2;C9JUV9;C9JXY8;C9J6F4;C9K0C3;Q6UWP7	Lysocardiolipin acyltransferase 1	LCLAT1
0	0	0	1679000	0	0	0	0				2	2	2	26,2	26,2	26,2	NaN	0,0005777	NaN	8684000	4	C9J6Z7;C9JXD7;Q15051	C9J6Z7;C9JXD7;Q15051	IQ calmodulin-binding motif-containing protein 1	IQCB1
0	0	0	4413900	0	0	0	0				1	1	1	13,8	13,8	13,8	NaN	0,0005685	NaN	30322000	13	C9J7B1;C9K068;H7C333;O75323	C9J7B1;C9K068;H7C333;O75323	Protein NipSnap homolog 2	GBAS
0	0	0	1390000	0	0	0	0				1	1	1	12,6	12,6	12,6	NaN	0,01001	NaN	8364200	1	I3L1U5;H3BVG8;H3BV68;C9J7I2;F5H7K1;E7EWW0;Q7Z3J2	I3L1U5;H3BVG8;H3BV68;C9J7I2;F5H7K1;E7EWW0;Q7Z3J2	UPF0505 protein C16orf62	C16orf62
0	0	369850	0	0	0	0	0				1	1	1	11,7	11,7	11,7	18,91	0,0073386	NaN	665460	1	H7C5I5;C9J7K9;O15162	H7C5I5;C9J7K9;O15162	Phospholipid scramblase 1	PLSCR1
0	0	0	0	388650	0	0	0				1	1	1	3,1	3,1	3,1	NaN	0,0060362	NaN	3794500	9	H7C0X4;C9J7S5;Q92685	H7C0X4;C9J7S5;Q92685	Dol-P-Man:Man(5)GlcNAc(2)-PP-Dol alpha-1,3-mannosyltransferase	ALG3
0	0	0	2507800	0	0	0	0				1	1	1	5,6	5,6	5,6	NaN	0,010014	NaN	9503500	4	C9JCS7;Q9H7D7	C9JCS7;Q9H7D7	WD repeat-containing protein 26	WDR26
3319600	4936000	4298600	4948500	0	0	3388000	4024900				2	2	2	11,3	11,3	11,3	NaN	0	NaN	21811000	21	C9JE21;Q9NW13;C9JAA9	C9JE21;Q9NW13;C9JAA9	RNA-binding protein 28	RBM28
0	0	486890	0	0	0	0	0				1	1	1	8,7	8,7	8,7	NaN	0,006006	NaN	1472100	5	H7C286;C9JEV6;Q9UJ70	H7C286;C9JEV6;Q9UJ70	N-acetyl-D-glucosamine kinase	NAGK
65223000	71746000	56234000	58953000	48569000	42657000	11050000	14774000				11	11	11	12,2	12,2	12,2	124,94	0	NaN	348130000	158	C9JFV4;Q8IZL8;E7EV54;I3L445;I3L1P4;I3L4M7;I3L4P1	C9JFV4;Q8IZL8;E7EV54;I3L445	Proline-, glutamic acid- and leucine-rich protein 1	PELP1
31938000	25281000	26779000	24589000	8102400	5130900	38080000	42348000				4	4	4	12,6	12,6	12,6	NaN	0	NaN	151640000	80	C9JIG9;O95747	C9JIG9;O95747	Serine/threonine-protein kinase OSR1	OXSR1
0	0	0	1804900	0	0	0	0				1	1	1	7,8	7,8	7,8	NaN	0	NaN	8088000	8	H7C2A6;C9JIK8;Q9Y4P1	H7C2A6;C9JIK8;Q9Y4P1	Cysteine protease ATG4B	ATG4B
48905000	52666000	22927000	38973000	7314600	24786000	54261000	58502000				6	6	3	31,5	31,5	19,4	NaN	0	NaN	250330000	61	C9JIS1;C9JXA5;P62879;C9JZN1;E7EP32;B1AKQ8;F6X3N5;F6UT28;Q9HAV0;C9JD14;F5H8J8;F5H100;F5H0S8;E9PCP0;P16520	C9JIS1;C9JXA5;P62879;C9JZN1;E7EP32;B1AKQ8;F6X3N5;F6UT28;Q9HAV0	Guanine nucleotide-binding protein G(I)/G(S)/G(T) subunit beta-2;Guanine nucleotide-binding protein subunit beta-4	GNB2;GNB1;GNB4
0	0	0	0	0	1464700	0	0				1	1	1	3,6	3,6	3,6	NaN	0,0060852	NaN	17459000	22	C9JJ19;P82930	C9JJ19;P82930	28S ribosomal protein S34, mitochondrial	MRPS34
912610	481090	834430	0	657630	0	759310	910630				2	2	2	22,8	22,8	22,8	NaN	0	NaN	4411100	13	C9JLF4;Q9NVH0	C9JLF4;Q9NVH0	Exonuclease 3-5 domain-containing protein 2	EXD2
17037000	23615000	10064000	14772000	12129000	0	10928000	9768300				3	3	3	37,8	37,8	37,8	NaN	0	NaN	65263000	21	C9JLU1;P52434	C9JLU1;P52434	DNA-directed RNA polymerases I, II, and III subunit RPABC3	POLR2H
0	0	0	386920	0	0	0	0				1	1	1	60	60	60	NaN	0,0016474	NaN	915460	9	J3QL22;J3QS85;J3KTQ1;J3QKR0;C9JLV5;Q9UNS2	J3QL22;J3QS85;J3KTQ1;J3QKR0;C9JLV5;Q9UNS2	COP9 signalosome complex subunit 3	COPS3
15191000	27624000	7047600	8831700	0	0	18308000	18732000				5	5	5	31,4	31,4	31,4	NaN	0	NaN	68815000	34	C9JNK6;O75431;C9JAZ1	C9JNK6;O75431;C9JAZ1	Metaxin-2	MTX2
0	1206900	0	2455400	0	0	2427700	1907600				2	2	2	24	24	24	NaN	0	NaN	5808100	6	C9JNQ3;Q14558;C9JKT9;C9JUN4;C9J168;B4DP31	C9JNQ3;Q14558;C9JKT9;C9JUN4;C9J168;B4DP31	Phosphoribosyl pyrophosphate synthase-associated protein 1	PRPSAP1
0	0	4731700	4884100	859500	830080	1831700	2918600				2	2	2	15,7	15,7	15,7	NaN	0,00057274	NaN	12434000	16	C9JNV2;P41223	C9JNV2;P41223	Protein BUD31 homolog	BUD31
31784000	35917000	27549000	40735000	60014000	37762000	33979000	31574000				4	4	4	33,1	33,1	33,1	NaN	0	NaN	303510000	60	C9JXB8;C9JNW5;P83731	C9JXB8;C9JNW5;P83731	60S ribosomal protein L24	RPL24
0	582730	916480	743630	0	0	0	0				2	2	2	6,4	6,4	6,4	NaN	0	NaN	11007000	12	C9JP16;O75718	C9JP16;O75718	Cartilage-associated protein	CRTAP
0	0	0	0	0	289140	0	0				1	1	1	5,8	5,8	5,8	NaN	0,00056786	NaN	5855300	16	C9JR61;C9JSR1;Q8NCE2	C9JR61;C9JSR1;Q8NCE2	Myotubularin-related protein 14	MTMR14
0	0	0	0	10548000	15059000	0	0				4	4	4	20,3	20,3	20,3	NaN	0	NaN	93971000	27	C9JRZ6;Q9NX63;F8WAR4;F8WD73	C9JRZ6;Q9NX63;F8WAR4	MICOS complex subunit MIC19	CHCHD3
1575200	1368900	2031200	2193900	2521900	2033900	2386400	2931600				2	2	2	22,4	22,4	22,4	NaN	0	NaN	17926000	23	C9JTK6;J3KQ32;Q9NTK5	C9JTK6;J3KQ32;Q9NTK5	Obg-like ATPase 1	OLA1
0	0	0	2485600	0	0	0	0				1	1	1	11,2	11,2	11,2	NaN	0,0026724	NaN	12044000	5	C9JTT8;Q68DU7;H7C1N3;O15155	C9JTT8;Q68DU7;H7C1N3;O15155	BET1 homolog	BET1;DKFZp781C0425
0	0	0	0	0	0	483530	0				1	1	1	4,1	4,1	4,1	NaN	0,006458	NaN	1208400	1	I3L0J8;C9JUK9;Q13164	I3L0J8;C9JUK9;Q13164	Mitogen-activated protein kinase 7	MAPK7
2758000	3566300	4126100	2247700	38443000	75517000	17549000	6732900				5	5	5	20,4	20,4	20,4	NaN	0	NaN	200310000	47	C9JV77;P02765	C9JV77;P02765	Alpha-2-HS-glycoprotein;Alpha-2-HS-glycoprotein chain A;Alpha-2-HS-glycoprotein chain B	AHSG
11380000	1529800	8293600	5814300	0	1460400	7468900	10320000				4	4	4	10	10	10	NaN	0	NaN	33469000	23	C9JVN9;Q9H9P8;G3V5S1;G3V272	C9JVN9;Q9H9P8;G3V5S1;G3V272	L-2-hydroxyglutarate dehydrogenase, mitochondrial	L2HGDH
0	0	2584000	0	0	0	0	0				1	1	1	2,4	2,4	2,4	NaN	0,0046632	NaN	10632000	10	C9JVY5;Q9Y2D5	C9JVY5;Q9Y2D5	A-kinase anchor protein 2	AKAP2
2900200	2768200	3239800	2497000	13038000	4675700	26662000	30445000				5	5	5	22	22	22	NaN	0	NaN	71297000	49	C9JW74;Q5EB52;C9JWU9;C9JSW2;C9JRA9;C9JCM6;R4GN52;C9JG66;C9JUD2	C9JW74;Q5EB52;C9JWU9;C9JSW2	Mesoderm-specific transcript homolog protein	MEST
0	0	0	0	0	47897000	0	0				1	1	1	4	4	4	NaN	0,007767	NaN	144630000	16	C9JXI5;Q66K66	C9JXI5;Q66K66	Transmembrane protein 198	TMEM198
3833500	1669500	4041700	1813000	0	0	1722100	1932500				3	3	3	16,3	16,3	16,3	NaN	0	NaN	13903000	19	C9JY26;Q9BZG1;C9JBG0;Q96PJ7;E7ES60;K7EIF2;J3QLC6;H7C0Y7	C9JY26;Q9BZG1;C9JBG0;Q96PJ7;E7ES60	Ras-related protein Rab-34	RAB34
0	0	1956400	0	0	0	0	0				1	1	1	5,1	5,1	5,1	NaN	0,006009	NaN	3127300	2	C9JZL3;O15294	C9JZL3;O15294	UDP-N-acetylglucosamine--peptide N-acetylglucosaminyltransferase 110 kDa subunit	OGT
19932000	13400000	14879000	16683000	14984000	8482100	17857000	20021000				8	8	8	11,8	11,8	11,8	104,85	0	NaN	125660000	84	C9JZR2;O60716;E9PKY0	C9JZR2;O60716	Catenin delta-1	CTNND1
0	0	0	0	0	6027600	0	0	+		+	2	1	1	3,5	2	2	NaN	1	-2	6886900	2	CON__A2AB72	CON__A2AB72
8596200	7424700	4020900	0	0	0	3876200	4003600			+	2	2	2	3,8	3,8	3,8	NaN	0,0036534	NaN	16756000	4	CON__REFSEQ:XP_001252647;CON__A2I7N3	CON__REFSEQ:XP_001252647;CON__A2I7N3
1728300	724180	470170	0	0	0	0	0			+	2	2	2	7	7	7	NaN	0,0016502	NaN	2397600	4	CON__Q3MHN5;CON__ENSEMBL:ENSBTAP00000018229	CON__Q3MHN5;CON__ENSEMBL:ENSBTAP00000018229
2725300	5816800	2492100	2379800	0	0	2970600	2673900			+	2	2	2	4,4	4,4	4,4	NaN	0	NaN	11329000	4	CON__ENSEMBL:ENSBTAP00000018574	CON__ENSEMBL:ENSBTAP00000018574
2637800	9043600	2049700	0	0	0	2777100	2454600			+	2	2	2	1,5	1,5	1,5	164,34	0,00057176	NaN	12139000	2	CON__ENSEMBL:ENSBTAP00000024146;P01023;P20742	CON__ENSEMBL:ENSBTAP00000024146;P01023;P20742	Alpha-2-macroglobulin;Pregnancy zone protein	A2M;PZP
0	0	0	0	0	29565000	0	0			+	8	1	0	17,6	2,2	0	45,26	0,00057307	NaN	110280000	32	K7ERE3;CON__ENSEMBL:ENSP00000377550;P13646;CON__P13646-1;K7EMD9;CON__P35900;P35900	K7ERE3;CON__ENSEMBL:ENSP00000377550;P13646;CON__P13646-1;K7EMD9	Keratin, type I cytoskeletal 13	KRT13
1805000	0	2200000	1730200	1940800	0	23589000	0			+	20	19	7	41,6	40,1	17,3	53,5	0	NaN	141050000	69	CON__O43790;O43790;CON__Q14533;A0A087X106;Q14533;CON__Q6NT21;P78385;CON__P78385;A6NCN2;U3KPR1	CON__O43790;O43790;CON__Q14533;A0A087X106;Q14533;CON__Q6NT21;P78385;CON__P78385;A6NCN2	Keratin, type II cuticular Hb6;Keratin, type II cuticular Hb1;Keratin, type II cuticular Hb3;Putative keratin-87 protein	KRT86;KRT81;KRT83;KRT87P
0	0	0	0	5805200	0	0	0			+	3	1	1	5,9	2,4	2,4	50,49	0,0064612	NaN	12920000	3	CON__O76015;O76015	CON__O76015;O76015	Keratin, type I cuticular Ha8	KRT38
0	0	0	0	0	0	0	0			+	9	1	1	13,8	2	2	NaN	0,0016732	NaN	2429400	3	CON__O95678;O95678	CON__O95678;O95678	Keratin, type II cytoskeletal 75	KRT75
3922200064	4606300160	3109600000	4938699776	1674599936	3895800064	4956100096	6652000256			+	7	7	7	35,5	35,5	35,5	NaN	0	151,21	20305000000	363	CON__P00761	CON__P00761
467750016	460190016	424520000	416630016	34845000	30622000	481780000	464700000			+	8	8	8	59,2	59,2	59,2	NaN	0	199,58	1846200000	171	CON__P00766	CON__P00766
0	0	0	2950000	0	0	0	0			+	3	1	1	28,2	10,6	10,6	NaN	0,0021775	NaN	16090000	2	CON__P01966	CON__P01966
54885000	48227000	24902000	60753000	6235600	48175000	68939000	86280000			+	19	11	6	37,9	28,6	16,3	NaN	0	NaN	251140000	93	CON__P02533;P02533;CON__Q6IFX2;A8MT21;CON__Q61782;C9JTG5;CON__Q9D312;K7ENV3;K7ESE1;CON__Q8N1A0;Q8N1A0	CON__P02533;P02533;CON__Q6IFX2	Keratin, type I cytoskeletal 14	KRT14
0	0	0	0	0	0	0	2262200	+		+	22	1	1	39,4	1,8	1,8	NaN	1	-2	2645700	1	CON__P02538;P02538;Q8IWY7	CON__P02538;P02538	Keratin, type II cytoskeletal 6A	KRT6A
25737000	1673100	8361300	3341100	6799600	4162500	5795000	7038100			+	4	4	4	28,1	28,1	28,1	NaN	0	NaN	53078000	46	CON__P02662	CON__P02662
0	0	0	0	0	6096100	0	0			+	1	1	1	3,9	3,9	3,9	NaN	0,0060393	NaN	37557000	21	CON__P02663	CON__P02663
0	0	0	521190	0	0	0	0			+	1	1	1	9,1	9,1	9,1	NaN	0	NaN	5093500	14	CON__P02666	CON__P02666
1669900032	1105600000	1319500032	2577100032	24721999872	46113001472	7847699968	9930800128			+	74	74	68	86,2	86,2	81,8	NaN	0	323,31	107670000000	3159	CON__P02768-1;P02768;A0A0C4DGB6;B7WNR0;H0YA55;D6RHD5;A0A087WWT3;C9JKR2;H7C013	CON__P02768-1;P02768;A0A0C4DGB6;B7WNR0;H0YA55;D6RHD5;A0A087WWT3;C9JKR2	Serum albumin	ALB
557020032	696070016	264850000	728129984	243840000	321729984	412980000	258060000			+	38	32	32	61,4	54,7	54,7	NaN	0	304,44	2391000000	561	CON__P02769	CON__P02769
0	0	0	0	2086500	0	0	0			+	2	1	1	2,3	1,5	1,5	138,44	0,0046656	NaN	12775000	6	CON__P04258	CON__P04258
262540000	583880000	305550016	309040000	2997400064	5693499904	266870000	206010000			+	44	41	25	78,1	74,9	57,8	NaN	0	323,31	12015000000	958	CON__P05787;P05787;F8VUG2;F8W1U3;CON__H-INV:HIT000292931;F8VP67;CON__H-INV:HIT000016045;H0YIB2;F8VQY3;CON__REFSEQ:XP_092267;K7EJU1;P14136	CON__P05787;P05787;F8VUG2;F8W1U3	Keratin, type II cytoskeletal 8	KRT8
28831000	94826000	2467600	1954600	0	0	2968000	2628900			+	5	5	5	6,4	6,4	6,4	NaN	0	NaN	73362000	23	CON__P06868	CON__P06868
0	0	0	0	0	91492000	0	0			+	6	1	1	8	1,5	1,5	NaN	0,0026998	NaN	286790000	28	CON__P07744	CON__P07744
146310000	305449984	180420000	223460000	3122200064	5776699904	372120000	290400000			+	36	36	24	83,5	83,5	64,2	NaN	0	323,31	9666900000	612	CON__P08727;P08727;K7EMS3;C9JM50;CON__P19001;CON__Q99456;Q99456	CON__P08727;P08727;K7EMS3	Keratin, type I cytoskeletal 19	KRT19
0	0	0	0	14573000	22279000	0	0			+	13	8	6	25,6	18,3	15,8	NaN	0	NaN	48608000	29	CON__Q3KNV1;CON__P08729;P08729;CON__Q9DCV7	CON__Q3KNV1;CON__P08729;P08729	Keratin, type II cytoskeletal 7	KRT7
0	0	0	0	0	2283500	0	0	+		+	7	1	1	18,5	6,6	6,6	NaN	1	-2	19970000	1	CON__P08730-1	CON__P08730-1
3033700	1883400	3132700	7650200	1507200	3128500	1847200	53299000			+	17	7	7	39,3	22,8	22,8	NaN	0	NaN	50303000	26	CON__P08779;P08779;CON__Q9Z2K1;CON__Q3ZAW8;K7ENW6	CON__P08779;P08779	Keratin, type I cytoskeletal 16	KRT16
10289000	26739000	2466500	1742900	1530700	1509500	1739000	1343600			+	4	4	4	12,3	12,3	12,3	NaN	0	NaN	33422000	16	CON__P12763	CON__P12763
828310016	980009984	378700000	1098599936	167510000	791980032	1202099968	908380032			+	34	32	30	61,4	59	55,6	59,51	0	323,31	4317300000	792	CON__P13645;P13645;CON__P02535-1;CON__Q7Z3Y7;Q7Z3Y7;CON__Q148H6;CON__Q7Z3Z0;CON__Q7Z3Y8;CON__Q2M2I5;Q7Z3Z0;Q7Z3Y8;Q2M2I5;CON__Q7Z3Y9;Q7Z3Y9	CON__P13645;P13645	Keratin, type I cytoskeletal 10	KRT10
43224000	63586000	20389000	55317000	6997700	56559000	77865000	45620000			+	22	10	5	34,7	18,1	9,3	NaN	0	37,73	237940000	98	CON__P13647;P13647;F8W0C6;H0YI76;H0YIN9;F8VV57	CON__P13647;P13647	Keratin, type II cytoskeletal 5	KRT5
0	0	0	0	1090500	0	0	0			+	2	2	2	6,5	6,5	6,5	NaN	0	NaN	10533000	6	CON__P34955	CON__P34955
264100000	426969984	142000000	368020000	68062000	524460000	368800000	274729984			+	28	27	27	57,6	57,6	57,6	NaN	0	284,5	1790500000	478	CON__P35527;P35527;K7EQQ3	CON__P35527;P35527;K7EQQ3	Keratin, type I cytoskeletal 9	KRT9
13522000	23378000	4269500	4367400	0	0	3749800	2335300			+	4	4	4	8,8	8,8	8,8	NaN	0	NaN	31511000	12	CON__P41361;P01008	CON__P41361
20522000	11089000	10088000	27895000	3870500	11606000	17869000	74718000			+	23	13	0	41,1	28	0	NaN	0	NaN	138030000	73	CON__P48668;P48668;CON__P04259	CON__P48668;P48668;CON__P04259	Keratin, type II cytoskeletal 6C	KRT6C
0	0	0	0	3790200	0	0	0			+	18	7	6	37,9	18,5	16,8	NaN	0	11,87	45453000	13	CON__P78386;P78386;F5GYI5	CON__P78386;P78386;F5GYI5	Keratin, type II cuticular Hb5	KRT85
0	0	0	0	0	0	0	0			+	16	2	1	44,1	5,4	3,2	NaN	0	NaN	2642400	6	CON__Q14525;Q14525;G3V1C2;CON__Q6IFU5;Q6A162	CON__Q14525;Q14525	Keratin, type I cuticular Ha3-II	KRT33B
0	0	494280	601290	451350	0	848840	0			+	17	5	2	44,5	13,9	4,6	NaN	0	NaN	24081000	12	CON__Q9UE12;CON__Q15323;Q15323;Q14532;CON__Q14532	CON__Q9UE12;CON__Q15323;Q15323	Keratin, type I cuticular Ha1	KRT31
11598000	4351800	4744400	2179200	6125200	1317900	1689600	1700400			+	4	4	4	8	8	8	NaN	0	NaN	26116000	28	CON__Q1RMK2	CON__Q1RMK2
10688000	19592000	3239700	4610300	2057100	1778700	3794500	3446400			+	3	3	3	22,2	22,2	22,2	NaN	0	NaN	31214000	16	CON__Q1RMN8	CON__Q1RMN8
0	0	624600	0	0	0	0	0			+	3	3	1	5,9	5,9	1,8	NaN	0	NaN	4029200	5	CON__Q2KJC7	CON__Q2KJC7
0	0	0	0	0	19029000	0	0			+	5	1	0	7,4	2,2	0	NaN	0	NaN	174120000	58	CON__Q32MB2;Q86Y46;CON__Q7RTS7;F8W1S1;Q7RTS7;H0YIC5;CON__Q3SY84;Q3SY84;H0YIG3	CON__Q32MB2;Q86Y46;CON__Q7RTS7;F8W1S1;Q7RTS7;H0YIC5	Keratin, type II cytoskeletal 73;Keratin, type II cytoskeletal 74	KRT73;KRT74
88808000	96056000	38949000	22232000	18539000	12038000	20245000	19454000			+	12	10	10	61,2	51,7	51,7	22,06	0	NaN	195020000	57	CON__Q3SX09;CON__P02070;A8MUF7;E9PBW4;P69892;P69891;P02100	CON__Q3SX09
0	0	0	0	0	0	1300300	0			+	1	1	1	3,8	3,8	3,8	NaN	0,00056883	NaN	15415000	8	CON__Q3Y5Z3	CON__Q3Y5Z3
80738000	149330000	31228000	29326000	8352400	8277500	33094000	30429000			+	7	6	6	17,1	14	14	NaN	0	NaN	224760000	69	CON__Q3ZBS7	CON__Q3ZBS7
0	0	0	770130	0	0	0	0			+	1	1	1	0,5	0,5	0,5	248,07	0,009542	NaN	1230400	2	CON__Q5D862;Q5D862	CON__Q5D862;Q5D862	Filaggrin-2	FLG2
4908100	0	0	0	0	0	0	0			+	8	1	0	13,6	1,9	0	NaN	0	NaN	4459500	1	CON__Q5XKE5;Q5XKE5	CON__Q5XKE5;Q5XKE5	Keratin, type II cytoskeletal 79	KRT79
0	0	0	219140	0	0	0	0			+	6	1	0	9,5	2,2	0	NaN	0	NaN	576470	3	CON__Q6NXH9	CON__Q6NXH9
0	1837400	0	0	0	0	0	0	+		+	10	1	1	15,2	1,8	1,8	59,74	1	-2	1635600	2	CON__Q8BGZ7	CON__Q8BGZ7
0	0	0	0	0	0	0	0	+		+	15	1	1	19,8	1,6	1,6	NaN	1	-2	0	1	CON__Q9H552	CON__Q9H552
0	0	0	3552600	0	0	0	0	+		+	13	1	1	20,3	2,8	2,8	NaN	1	-2	3798400	1	CON__Q9QWL7;CON__Q04695;Q04695;F5GWP8;K7EPJ9	CON__Q9QWL7;CON__Q04695;Q04695;F5GWP8	Keratin, type I cytoskeletal 17	KRT17
13324000	9971000	7284800	2584600	2590200	0	2326500	2547200			+	4	4	4	10,9	10,9	10,9	NaN	0	NaN	27976000	22	CON__Q9TTE1;CON__A2I7N1;CON__A2I7N0	CON__Q9TTE1;CON__A2I7N1;CON__A2I7N0
60586000	67690000	63248000	51168000	20694000	11626000	44858000	42454000				17	17	17	19,9	19,9	19,9	NaN	0	NaN	297350000	169	H0Y3P2;D3DQV9;P78344;H0YCH5;H0YD77;H0YEC5;E9PKF8;H0YE22;H0YE44;H0YCF8;H0YEN8;H0YDC0	H0Y3P2;D3DQV9;P78344;H0YCH5	Eukaryotic translation initiation factor 4 gamma 2	EIF4G2
23211000	6913900	32296000	21030000	28141000	8723500	17439000	21925000				6	6	6	42,1	42,1	42,1	NaN	0	NaN	210380000	72	D3YTB1;F8W727;P62910;D3YTI8	D3YTB1;F8W727;P62910	60S ribosomal protein L32	RPL32
0	0	0	0	309300	0	0	0				1	1	1	24,7	24,7	24,7	NaN	0,0069238	NaN	5224300	7	D6R918;D6RBC5;D6RDI5;D6RA54;D6RC55;D6RG39;D6RIT9;Q9NX40	D6R918;D6RBC5;D6RDI5;D6RA54;D6RC55;D6RG39;D6RIT9;Q9NX40	OCIA domain-containing protein 1	OCIAD1
3838200	4558100	4354100	3960700	4972700	4026500	25498000	26198000				5	5	4	13,1	13,1	10,6	NaN	0	NaN	76030000	21	D6R938;E9PBG7;E9PF82;Q13557;H0Y9J2;H0Y9C2;Q9UQM7;Q13554;H7BZC6	D6R938;E9PBG7;E9PF82;Q13557	Calcium/calmodulin-dependent protein kinase type II subunit delta	CAMK2D
0	0	0	0	411420	0	0	0				1	1	1	3,2	3,2	3,2	NaN	0,0073638	NaN	4826700	8	D6RDP9;D6R952;Q15800	D6RDP9;D6R952;Q15800	Methylsterol monooxygenase 1	MSMO1
2470700	6262200	3203300	6572100	0	2968700	2251500	0				2	2	2	11,5	11,5	11,5	NaN	0	NaN	25395000	11	D6R974;D6RE83;D6R956;P09936;D6RF53	D6R974;D6RE83;D6R956;P09936;D6RF53	Ubiquitin carboxyl-terminal hydrolase;Ubiquitin carboxyl-terminal hydrolase isozyme L1	UCHL1
2177000	2314600	1607800	2164400	4969200	0	1765100	1696900				2	2	2	7,9	7,9	7,9	NaN	0	NaN	16789000	27	D6R9P3;D6RD18;D6RBZ0;Q99729	D6R9P3;D6RD18;D6RBZ0;Q99729	Heterogeneous nuclear ribonucleoprotein A/B	HNRNPAB
0	0	0	0	0	273020	0	0				1	1	1	3,7	3,7	3,7	NaN	0	NaN	4493700	21	D6RIZ4;D6RA47;D6RE79;Q14728	D6RIZ4;D6RA47;D6RE79;Q14728	Major facilitator superfamily domain-containing protein 10	MFSD10
0	0	0	0	157650	0	0	0				1	1	1	3,2	3,2	3,2	NaN	0,0046608	NaN	676800	8	D6RAF2;Q6PIY7	D6RAF2;Q6PIY7	Poly(A) RNA polymerase GLD2	PAPD4
31373000	42711000	34633000	27656000	7792800	11177000	55729000	53023000				7	5	5	36,6	26,9	26,9	NaN	0	NaN	172540000	95	D6RAX2;Q13363;E7ESU7;E7EPF8;E9PGB1;H0Y8W7;H0Y9M9;E7EUB3	D6RAX2;Q13363;E7ESU7;E7EPF8	C-terminal-binding protein 1	CTBP1
0	0	49227	0	0	0	0	0				1	1	1	7,3	7,3	7,3	NaN	0,0026896	NaN	875320	1	D6RD63;D6RAX7;D6RFN0;Q9BT78	D6RD63;D6RAX7;D6RFN0;Q9BT78	COP9 signalosome complex subunit 4	COPS4
0	0	0	3615600	0	0	0	0				1	1	1	3,8	3,8	3,8	NaN	0,0073278	NaN	14829000	4	D6RC15;O60749	D6RC15;O60749	Sorting nexin-2	SNX2
0	0	0	0	0	0	0	2139500				1	1	1	4,8	4,8	4,8	NaN	0,006176	NaN	6471200	3	D6RCC4;D6RCC9;Q8NEC7	D6RCC4;D6RCC9;Q8NEC7	Glutathione S-transferase C-terminal domain-containing protein	GSTCD
2196000	2583600	2371400	2415400	0	0	6000900	6316800				3	3	3	19,1	19,1	19,1	NaN	0	NaN	13700000	17	D6RCD0;Q8NBQ5	D6RCD0;Q8NBQ5	Estradiol 17-beta-dehydrogenase 11	HSD17B11
0	0	0	0	545900	0	0	0				1	1	1	2,9	2,9	2,9	NaN	0	NaN	3249700	6	D6RCE2;Q6PGP7	D6RCE2;Q6PGP7	Tetratricopeptide repeat protein 37	TTC37
0	0	0	0	0	1346800	0	0				1	1	1	30,6	30,6	30,6	NaN	0,0021858	NaN	7953900	4	D6RHH0;U3KQT3;D6RDI2;J3KPP4;O95232	D6RHH0;U3KQT3;D6RDI2;J3KPP4;O95232	Luc7-like protein 3	LUC7L3
0	8373900	255060	375440	0	455080	323860	0				2	2	2	18,7	18,7	18,7	NaN	0,00056497	NaN	4692600	2	D6RDM7;P61086	D6RDM7;P61086	Ubiquitin-conjugating enzyme E2 K	UBE2K
0	0	0	0	174020	0	0	0				2	2	2	11	11	11	26,21	0,0011242	NaN	1233000	3	H0Y9K1;H0Y8V7;H0YAB3;D6RHZ5;H7BXG7;D6REX3;O94979	H0Y9K1;H0Y8V7;H0YAB3;D6RHZ5;H7BXG7;D6REX3;O94979	Protein transport protein Sec31A	SEC31A
17598000	13630000	13135000	13014000	13630000	13076000	8637400	10899000				4	4	4	45,2	45,2	45,2	NaN	0	10,25	77899000	15	D6RFI1;Q16643;D6R9W4;D6RCR4	D6RFI1;Q16643;D6R9W4	Drebrin	DBN1
1414800	0	1183800	1210400	1601200	0	2257800	2853600				2	2	2	4,3	4,3	4,3	NaN	0	NaN	10638000	14	D6RFM5;P31040;H0Y8X1;A0A087X1I3	D6RFM5;P31040;H0Y8X1;A0A087X1I3	Succinate dehydrogenase [ubiquinone] flavoprotein subunit, mitochondrial	SDHA
182430000	175220000	260270000	225920000	288470016	260780000	216750000	273969984				10	10	10	43,5	43,5	43,5	NaN	0	NaN	1552700000	198	D6RG13;P61247;H0Y8L7;D6RB09;E9PFI5;D6RAT0;D6RAS7;D6RED7;H0Y9Y4;D6R9B6;D6RGE0;D6RI02	D6RG13;P61247;H0Y8L7;D6RB09;E9PFI5;D6RAT0;D6RAS7;D6RED7;H0Y9Y4	40S ribosomal protein S3a	RPS3A
1541000	1130700	1869400	1361600	46808000	2200500	1041800	475440				12	12	12	5,6	5,6	5,6	333,2	0	NaN	66080000	28	D6RGG3;Q99715;A0A087X0A8;H0Y5N9;H0Y4P7;H0Y991	D6RGG3;Q99715;A0A087X0A8	Collagen alpha-1(XII) chain	COL12A1
0	0	0	4998200	0	0	0	0				1	1	1	35,1	35,1	35,1	NaN	0,00058754	NaN	9437800	1	D6RHF8;E9PD69;E9PBZ2;P15428	D6RHF8;E9PD69;E9PBZ2;P15428	15-hydroxyprostaglandin dehydrogenase [NAD(+)]	HPGD
0	0	0	3059300	0	0	0	0				1	1	1	4,8	4,8	4,8	NaN	0,0072993	NaN	11644000	8	E2QRG8;Q00765	E2QRG8;Q00765	Receptor expression-enhancing protein;Receptor expression-enhancing protein 5	REEP5
0	5753300	0	0	0	0	0	0				1	1	1	8,7	8,7	8,7	NaN	0,0082245	NaN	7832300	1	E5RGC7;E5RK86;E5RFH3;H0YAT2;Q9Y2Q9	E5RGC7;E5RK86;E5RFH3;H0YAT2;Q9Y2Q9	28S ribosomal protein S28, mitochondrial	MRPS28
4295600	5031100	2711500	4403200	0	0	0	3255700				2	2	2	15,2	15,2	15,2	NaN	0	NaN	14058000	9	E5RFP0;Q8WVJ2	E5RFP0;Q8WVJ2	NudC domain-containing protein 2	NUDCD2
0	0	0	0	415650	0	0	0				1	1	1	7,1	7,1	7,1	NaN	0,00056818	NaN	2704000	9	E5RFR9;Q00005;P63151;Q66LE6	E5RFR9;Q00005;P63151;Q66LE6	Serine/threonine-protein phosphatase 2A 55 kDa regulatory subunit B beta isoform;Serine/threonine-protein phosphatase 2A 55 kDa regulatory subunit B alpha isoform;Serine/threonine-protein phosphatase 2A 55 kDa regulatory subunit B delta isoform	PPP2R2A;PPP2R2B;PPP2R2D
0	0	0	0	0	511600	0	0				1	1	1	10,2	10,2	10,2	NaN	0	NaN	10045000	3	E5RH21;Q9NUQ2	E5RH21;Q9NUQ2	1-acyl-sn-glycerol-3-phosphate acyltransferase epsilon	AGPAT5
0	0	582970	0	0	0	0	0				1	1	1	13,7	13,7	13,7	NaN	0	NaN	1597800	9	H0YBT6;H0YB25;E5RHA3;Q86X53	H0YBT6;H0YB25;E5RHA3;Q86X53	Glutamate-rich protein 1	ERICH1
5495400	13657000	5771700	8863700	0	0	0	8460000				2	2	2	23,6	23,6	23,6	NaN	0,0060211	NaN	28043000	5	E5RHG8;Q15369;R4GMY8	E5RHG8;Q15369;R4GMY8	Transcription elongation factor B polypeptide 1	TCEB1
0	0	0	0	382930	0	0	0	+			3	1	0	6,9	2,3	0	NaN	1	-2	9115100	13	E5RHK8;Q9UQ16;E5RIK2	E5RHK8;Q9UQ16;E5RIK2	Dynamin-3	DNM3
23208000	39274000	31336000	27521000	50225000	61952000	29624000	23166000				12	12	9	45	45	39,3	NaN	0	164,98	386690000	125	E5RHW4;O94905;E5RJ09	E5RHW4;O94905	Erlin-2	ERLIN2
100700000	70275000	62431000	73739000	25809000	16277000	23863000	30067000				6	6	6	58,8	58,8	58,8	NaN	0	NaN	399350000	102	E5RI99;P62888;A0A0B4J213;E5RJH3;A0A0C4DH44	E5RI99;P62888	60S ribosomal protein L30	RPL30
0	0	0	0	0	1659700	0	0				1	1	1	1,5	1,5	1,5	NaN	0,00056948	NaN	15582000	8	E5RIH5;Q6NXR4	E5RIH5;Q6NXR4	TELO2-interacting protein 2	TTI2
0	0	0	0	0	0	0	0				1	1	1	10,8	10,8	10,8	NaN	0,010005	NaN	176170	1	E5RJI3;E5RIU9;Q8WUX9	E5RJI3;E5RIU9;Q8WUX9	Charged multivesicular body protein 7	CHMP7
0	0	0	0	0	0	0	1282000				1	1	1	2,3	2,3	2,3	NaN	0,0036592	NaN	2949700	1	E5RJU9;Q86UE4	E5RJU9;Q86UE4	Protein LYRIC	MTDH
21071000	0	3967300	5109500	0	0	2914300	2623400				2	2	2	9,5	9,5	9,5	NaN	0,0016575	NaN	31547000	5	E7EMC7;Q13501;D6RBF1;C9J6J8;C9JRJ8;E9PFW8;E3W990	E7EMC7;Q13501;D6RBF1;C9J6J8;C9JRJ8;E9PFW8;E3W990	Sequestosome-1	SQSTM1
5758500	8666700	6459700	5889800	9041600	3967700	9463000	6894300				5	5	5	30	30	30	NaN	0	NaN	44540000	23	E7EU94;E7ESX0;E7EN72;E7EVX8;Q8WWY3	E7EU94;E7ESX0;E7EN72;E7EVX8;Q8WWY3	U4/U6 small nuclear ribonucleoprotein Prp31	PRPF31
2925600	1683000	2836600	2629100	88176000	12704000	221830000	226790000				51	51	51	24,7	24,7	24,7	278,11	0	323,31	537180000	263	E7ENL6;P12111;C9JNG9	E7ENL6;P12111	Collagen alpha-3(VI) chain	COL6A3
2355800	0	0	1960800	2919000	17192000	0	4132700				5	5	5	14,4	14,4	14,4	NaN	0	NaN	47557000	16	E7EV99;E7ENY0;P35611;A0A0A0MSR2;D6RF25;H0Y9H2	E7EV99;E7ENY0;P35611;A0A0A0MSR2	Alpha-adducin	ADD1
39902000	47744000	38655000	39511000	38716000	19637000	23386000	24998000				12	12	12	29,8	29,8	29,8	NaN	0	NaN	272520000	133	E7ENZ3;P48643;B7ZAR1;E9PCA1;D6RIZ7	E7ENZ3;P48643;B7ZAR1;E9PCA1	T-complex protein 1 subunit epsilon	CCT5
37203000	41822000	55681000	38189000	48143000	35248000	34360000	45840000				4	4	4	33,9	33,9	33,9	NaN	0	NaN	368580000	88	E7EPB3;P50914	E7EPB3;P50914	60S ribosomal protein L14	RPL14
0	0	0	0	0	0	10423000	8347200				2	2	2	18,2	18,2	18,2	NaN	0	NaN	14380000	7	I3L0L8;E7EPC3;O14905	I3L0L8;E7EPC3;O14905	Protein Wnt;Protein Wnt-9b	WNT9B
3452900	4438400	5691000	4124400	0	0	3208000	3097400				2	2	2	4,6	4,6	4,6	NaN	0	NaN	16280000	11	J3KN87;E7EPP6;O14757;A0A087WY91;E9PJI4;E9PPA5;E9PKQ3	J3KN87;E7EPP6;O14757;A0A087WY91;E9PJI4;E9PPA5;E9PKQ3	Serine/threonine-protein kinase Chk1	CHEK1
0	0	0	0	0	0	8343900	0				2	2	2	19	19	19	NaN	0	NaN	15440000	7	F5GX39;E7EQ72;Q15363	F5GX39;E7EQ72;Q15363	Transmembrane emp24 domain-containing protein 2	TMED2
0	0	0	6442600	0	0	0	0				13	1	1	31,8	2,8	2,8	41,29	0	NaN	21339000	10	E7EQG2;Q14240;J3KSN7;E7EMV8	E7EQG2;Q14240	Eukaryotic initiation factor 4A-II;Eukaryotic initiation factor 4A-II, N-terminally processed	EIF4A2
0	0	0	723430	0	0	0	0				1	1	1	4	4	4	NaN	0,007335	NaN	3026300	5	H7C3K8;H7C2Z8;E9PCM6;E7EQN5;P98171	H7C3K8;H7C2Z8;E9PCM6;E7EQN5;P98171	Rho GTPase-activating protein 4	ARHGAP4
14930000	18559000	17670000	22090000	18104000	15122000	25594000	26948000				9	9	4	16,6	16,6	9,4	NaN	0	NaN	140900000	108	E7EQR4;P15311;P26038;V9GZ54;E9PQ82;E9PNV3	E7EQR4;P15311;P26038	Ezrin;Moesin	EZR;MSN
9896700	8747900	6388500	5558100	31226000	26057000	2529900	3265300				7	7	7	15,5	15,5	15,5	NaN	0	NaN	119070000	46	G3V3B0;S4R3H4;E7EQT4;Q9UKV3	G3V3B0;S4R3H4;E7EQT4;Q9UKV3	Apoptotic chromatin condensation inducer in the nucleus	ACIN1
58019000	96650000	81740000	57474000	64307000	64942000	60833000	60485000				8	8	8	45,4	45,4	45,4	20,51	0	71,99	541230000	134	E7EQV9;P61313;E7ENU7;E7EX53;E7ERA2	E7EQV9;P61313;E7ENU7;E7EX53	Ribosomal protein L15;60S ribosomal protein L15	RPL15
5579200	2195500	2629000	2740500	0	1685300	2199500	0				3	3	2	8,9	8,9	6,4	NaN	0	NaN	21508000	7	E9PCS8;E7EQY4;E7EV10;Q9BTC8;D6W5A2;E9PF88	E9PCS8;E7EQY4;E7EV10;Q9BTC8;D6W5A2	Metastasis-associated protein MTA3	MTA3
11071000	3912900	4083600	0	0	1458400	3649200	0				2	2	2	1,5	1,5	1,5	165,63	0,0069341	NaN	21345000	8	E7ERI8;E7EW49;C9J668;D6RBU8;B3KR06;E7ENG2;E3W994;J3KR49;A0A0U1RQI6;O75122	E7ERI8;E7EW49;C9J668;D6RBU8;B3KR06;E7ENG2;E3W994;J3KR49;A0A0U1RQI6;O75122	CLIP-associating protein 2	CLASP2
0	9899100	0	0	0	0	0	0				1	1	1	1,5	1,5	1,5	NaN	0	NaN	15686000	26	E7ERX9;Q9NQT8	E7ERX9;Q9NQT8	Kinesin-like protein;Kinesin-like protein KIF13B	KIF13B
5045200	3654500	5096800	3954800	0	1913800	3629800	5458300				4	4	4	5	5	5	124,07	0	13,16	24738000	23	E7ESC6;Q9UIA9;E5RIW1	E7ESC6;Q9UIA9;E5RIW1	Exportin-7	XPO7
740460	0	1347100	766080	446580	0	1444300	1712800				4	2	2	20,6	12,6	12,6	NaN	0	NaN	5315700	12	E7ESI2;G3V5T9;P24941;Q00526;K7EJ83	E7ESI2;G3V5T9;P24941;Q00526;K7EJ83	Cyclin-dependent kinase 2;Cyclin-dependent kinase 3	CDK2;CDK3
0	0	597550	0	0	0	0	0				2	1	1	3,1	1,7	1,7	NaN	0,0073064	NaN	1982600	3	E7ESY4;Q13330;H7C3F3;H0Y4T7	E7ESY4;Q13330;H7C3F3;H0Y4T7	Metastasis-associated protein MTA1	MTA1
0	0	0	2592500	0	0	0	0				1	1	1	7,6	7,6	7,6	NaN	0,0061633	NaN	7150100	10	E9PPC8;E9PK68;H0YB02;G3V111;E7ETC2;Q5F2F8;P48454;Q08209;P16298	E9PPC8;E9PK68;H0YB02;G3V111;E7ETC2;Q5F2F8;P48454;Q08209;P16298	Serine/threonine-protein phosphatase;Serine/threonine-protein phosphatase 2B catalytic subunit gamma isoform;Serine/threonine-protein phosphatase 2B catalytic subunit alpha isoform;Serine/threonine-protein phosphatase 2B catalytic subunit beta isoform	PPP3CA;PPP3CC;PPP3CB
10009000	12777000	5774200	4448500	0	0	5076100	4222500				3	3	3	7,7	7,7	7,7	40,47	0	NaN	31621000	19	H0Y9G6;E7ETU7;P09001;D6RC14;E9PF06	H0Y9G6;E7ETU7;P09001;D6RC14;E9PF06	39S ribosomal protein L3, mitochondrial	MRPL3
38467000	31861000	42211000	43539000	25616000	19944000	5384100	4253400				10	10	10	36,6	36,6	36,6	45,31	0	NaN	185040000	103	E7EU96;P68400;Q8NEV1;A0A087WY74;V9GYA2;V9GY80	E7EU96;P68400;Q8NEV1	Casein kinase II subunit alpha;Casein kinase II subunit alpha 3	CSNK2A1;CSNK2A3
18801000	15306000	29129000	26897000	9645200	8287500	19130000	20536000				10	10	10	33,1	33,1	33,1	38,45	0	NaN	120430000	52	E7EUI8;P11413;E7EM57;E9PD92	E7EUI8;P11413;E7EM57;E9PD92	Glucose-6-phosphate 1-dehydrogenase	G6PD
10992000	4958800	14147000	9001000	4320100	5315300	4740300	10467000				4	4	4	14,1	14,1	14,1	NaN	0	NaN	50639000	36	E7EUP3;O95251	E7EUP3;O95251	Histone acetyltransferase;Histone acetyltransferase KAT7	KAT7
40840000	71773000	38595000	41270000	4313200	5903100	26378000	23547000				9	9	9	6	6	6	158,64	0	NaN	174530000	56	E7EX73;E9PGM1;E7EUU4;Q04637;C9JF13;C9J6B6;C9K073;C9J2Z7;A0A0A0MSA7;A0A0U1RQK7;O43432;REV__F5H7J8;REV__Q8NEG2;REV__C9JQZ6;REV__J3KQX6	E7EX73;E9PGM1;E7EUU4;Q04637;C9JF13;C9J6B6;C9K073	Eukaryotic translation initiation factor 4 gamma 1	EIF4G1
0	0	0	0	0	168590	0	0				1	1	1	1,7	1,7	1,7	126,29	0,0086538	NaN	1226400	1	H0Y5B5;E7EVG2;Q86U86	H0Y5B5;E7EVG2;Q86U86	Protein polybromo-1	PBRM1
936520	0	393940	524830	468590	281910	496030	771950				2	2	2	2	2	2	142,58	0	NaN	3775700	14	E7EVJ5;Q7L576;Q96F07;A0A087WVE1;A0A087WTQ3;A0A087WWZ1;A0A0G2JR96;A0A0G2JQT1;E7EW33;H7C229	E7EVJ5;Q7L576;Q96F07;A0A087WVE1;A0A087WTQ3;A0A087WWZ1;A0A0G2JR96;A0A0G2JQT1;E7EW33;H7C229	Cytoplasmic FMR1-interacting protein 1;Cytoplasmic FMR1-interacting protein 2	CYFIP2;CYFIP1
0	0	0	1197700	0	0	0	0				2	2	2	4,1	4,1	4,1	NaN	0	NaN	6739800	10	H0YFS7;E7EW59;Q9Y467	H0YFS7;E7EW59;Q9Y467	Sal-like protein 2	SALL2
38919000	66989000	26883000	16397000	6379000	7656800	8176300	6833700				15	15	15	12,6	12,6	12,6	160,33	0	NaN	118350000	66	E7EWC2;F5H7S7;Q13576;D6R939;E9PDT6;D6RDK8	E7EWC2;F5H7S7;Q13576	Ras GTPase-activating-like protein IQGAP2	IQGAP2
4730800	3948800	6628800	6019400	2346200	2231400	3991400	4178800				4	4	4	6,1	6,1	6,1	91,43	0	NaN	27556000	40	E7EWK3;Q9H2U1;A0A0G2JRP3;H7C5F5;A0A0G2JQU7	E7EWK3;Q9H2U1	ATP-dependent RNA helicase DHX36	DHX36
11467000	0	1688600	2269900	1534600	0	2130800	2473800				2	2	2	38	38	38	NaN	0	NaN	20774000	7	F8W1N5;F8VZJ2;F8VNW4;F8W0W4;H0YHX9;Q13765;E9PAV3;F8VZ58;Q9BZK3	F8W1N5;F8VZJ2;F8VNW4;F8W0W4;H0YHX9;Q13765;E9PAV3;F8VZ58;Q9BZK3	Nascent polypeptide-associated complex subunit alpha;Nascent polypeptide-associated complex subunit alpha, muscle-specific form;Putative nascent polypeptide-associated complex subunit alpha-like protein	NACA;NACAP1
10158000	23056000	11542000	15980000	10870000	11484000	17477000	15906000				7	7	7	37,1	37,1	37,1	NaN	0	NaN	104380000	36	E9PB51;Q9BWF3;Q9BQ04;E9PLB0;E9PM61;D6R9K7;U3KQD5;J3QRR5	E9PB51;Q9BWF3;Q9BQ04;E9PLB0;E9PM61;D6R9K7;U3KQD5;J3QRR5	RNA-binding protein 4;RNA-binding protein 4B	RBM4;RBM4B
2429400	2644800	2897900	3489200	0	0	0	0				3	2	2	3,7	2,8	2,8	NaN	0	NaN	8253900	5	E9PB90;P52789;P52790	E9PB90;P52789	Hexokinase;Hexokinase-2	HK2
6717200	5107800	6586000	8578100	0	0	10764000	10043000				3	3	3	11,3	11,3	11,3	NaN	0	NaN	25754000	29	E9PBK7;E9PJF0;E9PQW4;P27361;H0YDH9;B3KR49;P28482;K7ELV1;K7EN18;P31152;Q16659	E9PBK7;E9PJF0;E9PQW4;P27361;H0YDH9;B3KR49;P28482	Mitogen-activated protein kinase;Mitogen-activated protein kinase 3;Mitogen-activated protein kinase 1	MAPK3;MAPK1
0	0	0	0	0	0	0	0				2	2	2	8,2	8,2	8,2	NaN	0,00058548	NaN	37968000	11	E9PG39;E9PC15;Q53H12;A0A0G2JLD0;A0A0G2JLG5	E9PG39;E9PC15;Q53H12;A0A0G2JLD0;A0A0G2JLG5	Acylglycerol kinase, mitochondrial	AGK
8017700	8957800	9006400	10621000	13860000	13533000	11999000	12505000				3	3	3	14,5	14,5	14,5	NaN	0	10,81	89081000	39	H0YF10;E9PC52;Q16576;Q09028;H0YEU5;Q5JP02;H0YCT5;H0YDK2;Q5JP01	H0YF10;E9PC52;Q16576;Q09028;H0YEU5;Q5JP02;H0YCT5;H0YDK2	Histone-binding protein RBBP7;Histone-binding protein RBBP4	RBBP4;RBBP7
3077000	1655600	2431200	1311600	1644600	1191800	1611100	1650600				3	3	3	6,1	6,1	6,1	NaN	0	NaN	12338000	7	Q3BDU3;Q5FBZ9;E9PC65;P54277;C9JF76;Q5FBZ4;C9JKP0;Q5FBZ7;C9J4L1;F8W8L1;Q5XG96;E9PC40;B7ZAA0	Q3BDU3;Q5FBZ9;E9PC65;P54277;C9JF76;Q5FBZ4	PMS1 protein homolog 1	PMS1
0	5132400	0	0	0	0	0	0				2	2	2	5,1	5,1	5,1	46,91	0	NaN	11526000	9	H0YAK4;E9PCB6;Q9BYT8;H0YAF7	H0YAK4;E9PCB6;Q9BYT8;H0YAF7	Neurolysin, mitochondrial	NLN
2172300	3190100	2880900	2467900	13316000	9747300	2140300	2262800				11	6	6	11,8	7,4	7,4	130,48	0	NaN	47251000	40	E9PCY5;Q02880	E9PCY5;Q02880	DNA topoisomerase 2;DNA topoisomerase 2-beta	TOP2B
7784800	22682000	14037000	15636000	6272200	7823300	4419400	3585100				13	13	13	10,6	10,6	10,6	144,45	0	NaN	55290000	24	E9PD53;Q9NTJ3;C9JR83;C9J9E4;C9JVD8;C9J578;C9JWF0;C9IYK2;C9JJ64	E9PD53;Q9NTJ3	Structural maintenance of chromosomes protein;Structural maintenance of chromosomes protein 4	SMC4
5817700	6442100	11780000	10822000	5045400	0	7035400	5163200				3	3	2	5,1	5,1	3,9	NaN	0	NaN	42660000	22	E9PD68;Q14194;Q14117	E9PD68;Q14194	Dihydropyrimidinase-related protein 1	CRMP1
13448000	11037000	10397000	11449000	15603000	22857000	21125000	22606000				10	10	10	10,2	10,2	10,2	128,48	0	NaN	98378000	80	E9PDF6;O43795;H7C2Y7;E7EQD9;Q9UBC5;C9JYW1;A0A0U1RRI3;G3V342	E9PDF6;O43795	Unconventional myosin-Ib	MYO1B
0	0	0	0	0	684780	0	0				1	1	1	1,8	1,8	1,8	NaN	0,0046705	NaN	11478000	5	E9PDQ8;Q96I99	E9PDQ8;Q96I99	Succinyl-CoA ligase [GDP-forming] subunit beta, mitochondrial	SUCLG2
16230000	14136000	15447000	12355000	3095600	2737800	8323600	6621800				5	5	5	1,9	1,9	1,9	286,97	0	11,59	54330000	42	E9PEM5;P50851;H0YAC6	E9PEM5;P50851	Lipopolysaccharide-responsive and beige-like anchor protein	LRBA
13345000	15895000	10769000	10956000	0	0	9683700	11316000				2	2	2	18	18	18	NaN	0,0036515	NaN	40888000	7	E9PER7;P29083;C9J329	E9PER7;P29083;C9J329	General transcription factor IIE subunit 1	GTF2E1
0	0	409090	0	0	0	0	0				1	1	1	2,6	2,6	2,6	NaN	0,00058005	NaN	2925800	5	E9PF16;Q96CM8	E9PF16;Q96CM8	Acyl-CoA synthetase family member 2, mitochondrial	ACSF2
52419000	32349000	20999000	26574000	9332600	5405600	15530000	26388000				13	13	13	18,9	18,9	18,9	NaN	0	NaN	128960000	67	E9PFH4;Q9Y5L0;C9J7E5	E9PFH4;Q9Y5L0;C9J7E5	Transportin-3	TNPO3
3642800	828950	1292000	1116900	1561600	799290	890760	972160				3	3	3	4,4	4,4	4,4	NaN	0	NaN	8709400	10	E9PFK5;P78316	E9PFK5;P78316	Nucleolar protein 14	NOP14
19886000	16918000	20926000	17554000	0	0	26936000	22887000				2	2	2	2,8	2,8	2,8	135,3	0	NaN	75233000	12	E9PFN4;C9JRP1;A0A0A0MST8;Q9Y6M7	E9PFN4;C9JRP1;A0A0A0MST8;Q9Y6M7	Anion exchange protein;Sodium bicarbonate cotransporter 3	SLC4A7
0	0	1396100	0	0	0	0	0				1	1	1	8,4	8,4	8,4	NaN	0,0026867	NaN	5231400	2	E9PFN5;Q9Y2Q3	E9PFN5;Q9Y2Q3	Glutathione S-transferase kappa 1	GSTK1
10294000	14744000	10314000	12581000	2706700	0	11401000	7072300				4	4	4	7,6	7,6	7,6	NaN	0	NaN	51475000	31	E9PFR3;Q14738;H0Y8C4;Q96B13;H0YJ75;Q13362;H0YJ35;H0YJU0;H7C5Q9	E9PFR3;Q14738;H0Y8C4;Q96B13;H0YJ75;Q13362	Serine/threonine-protein phosphatase 2A 56 kDa regulatory subunit delta isoform;Serine/threonine-protein phosphatase 2A 56 kDa regulatory subunit gamma isoform	PPP2R5D;PPP2R5C
0	0	0	97357	0	0	0	0				2	1	1	6,3	4	4	50,25	0	NaN	3074200	5	E9PGP6;Q9UGJ0;F8WDB5;C9JUG1	E9PGP6;Q9UGJ0;F8WDB5;C9JUG1	5-AMP-activated protein kinase subunit gamma-2	PRKAG2
19400000	15705000	24586000	22566000	0	0	12953000	14088000				8	8	8	13,3	13,3	13,3	NaN	0	NaN	79065000	34	E9PGT3;Q15418;B1AXG1;P51812;E9PMM7;E9PAN7;Q9UK32;D6R910;B1AXG2;B7Z3B5;F2Z2J1;Q15349;D6RHW7;D6RA62;Q5SVM6;D6RE03;V9GXZ1;E7ERL6;E7EWQ5;J3QT34;Q96GX5;O60307;Q9Y2H9;Q6P0Q8;O15021	E9PGT3;Q15418;B1AXG1;P51812	Ribosomal protein S6 kinase;Ribosomal protein S6 kinase alpha-1;Ribosomal protein S6 kinase alpha-3	RPS6KA1;RPS6KA3
0	0	0	0	0	495460	0	0				1	1	1	0,9	0,9	0,9	118,38	0	NaN	2580200	4	H0Y8E4;E9PH70;Q9ULH0	H0Y8E4;E9PH70;Q9ULH0	Kinase D-interacting substrate of 220 kDa	KIDINS220
0	0	0	0	0	0	0	0				1	1	1	2,1	2,1	2,1	NaN	0,003663	NaN	10794000	4	E9PHG3;Q8NB12	E9PHG3;Q8NB12	Histone-lysine N-methyltransferase SMYD1	SMYD1
18483000	40606000	17048000	12748000	31336000	15362000	64255000	69981000				20	20	20	38,6	38,6	38,6	79,59	0	102,31	254740000	102	H0Y742;E9PHI4;O94901;H0Y6N5;H7C2K3;H7C3X3	H0Y742;E9PHI4;O94901;H0Y6N5;H7C2K3	SUN domain-containing protein 1	SUN1
0	0	2546400	0	0	0	0	0				2	2	2	17,7	17,7	17,7	NaN	0	NaN	19099000	10	E9PLF1;E9PHN7;E9PHN6;F6XZQ7;P28161;Q5T8Q9;A0A0A0MTN3;Q5T8R1;P46439;P21266	E9PLF1;E9PHN7;E9PHN6;F6XZQ7;P28161;Q5T8Q9;A0A0A0MTN3;Q5T8R1;P46439;P21266	Glutathione S-transferase Mu 2;Glutathione S-transferase Mu 5;Glutathione S-transferase Mu 3	GSTM2;GSTM5;GSTM3
0	216650	0	0	0	0	727960	0				3	3	3	5,8	5,8	5,8	NaN	0	NaN	8694200	8	E9PII3;E9PK52;E9PHY5;O43491	E9PII3;E9PK52;E9PHY5;O43491	Band 4.1-like protein 2	EPB41L2
8076900	6521600	4462300	4317500	0	0	3176300	3481200				2	2	2	24,4	24,4	24,4	NaN	0	NaN	19131000	9	E9PI14;Q9NX20	E9PI14;Q9NX20	39S ribosomal protein L16, mitochondrial	MRPL16
7605300	4072300	6323700	6111400	6291900	3932600	3893800	4736500				4	4	4	6,2	6,2	6,2	NaN	0	NaN	40450000	42	E9PIF2;Q13206	E9PIF2;Q13206	Probable ATP-dependent RNA helicase DDX10	DDX10
0	0	0	0	1922300	0	0	0				1	1	1	16,1	16,1	16,1	NaN	0,0060759	NaN	2550900	1	E9PN66;E9PKN9;E9PS55;E9PMW4;E9PQ46;E9PIN5;E9PIK4;U3KQ32;E9PKZ4;E9PPM1;O14683	E9PN66;E9PKN9;E9PS55;E9PMW4;E9PQ46;E9PIN5;E9PIK4;U3KQ32;E9PKZ4;E9PPM1;O14683	Tumor protein p53-inducible protein 11	TP53I11
47162000	7151800	0	3996300	2739500	0	6221900	5148700				4	4	4	26,3	26,3	26,3	NaN	0	NaN	54300000	13	E9PIM6;E9PNQ8;P04216;J3QRJ3	E9PIM6;E9PNQ8;P04216;J3QRJ3	Thy-1 membrane glycoprotein	THY1
1934600	2206100	2149500	2367200	6669200	4030500	1893100	0				3	3	3	7,5	7,5	7,5	NaN	0	NaN	23090000	14	E9PIN3;Q9UBU9;B4E227;E9PLA7	E9PIN3;Q9UBU9;B4E227	Nuclear RNA export factor 1	NXF1
27107000	32751000	21409000	17382000	13133000	0	18714000	19660000				6	6	6	29	29	29	NaN	0	NaN	120950000	27	E9PIX6;E9PKG1;H7C2I1;Q99873;E9PQ98;E9PNR9;H0YDE4;A0A087X1W2;Q9NR22	E9PIX6;E9PKG1;H7C2I1;Q99873;E9PQ98;E9PNR9;H0YDE4;A0A087X1W2	Protein arginine N-methyltransferase 1	PRMT1
7209300	6271700	3406700	4074300	0	2457600	4177800	4143700				3	3	3	20	20	20	NaN	0	NaN	22570000	11	E9PK08;E9PNN8;E9PQP7;H7BXH2;E9PKF6;Q5H9R7	E9PK08;E9PNN8;E9PQP7;H7BXH2;E9PKF6;Q5H9R7	Serine/threonine-protein phosphatase 6 regulatory subunit 3	PPP6R3
31877000	32070000	38481000	60986000	70369000	26907000	48509000	61151000				8	8	8	65,8	65,8	65,8	NaN	0	NaN	413070000	106	G3V1A4;E9PK25;P23528;E9PP50;E9PQB7;E9PLJ3;E9PS23;Q9Y281	G3V1A4;E9PK25;P23528;E9PP50;E9PQB7;E9PLJ3	Cofilin-1	CFL1
0	0	0	1172200	0	0	0	0				1	1	1	13,2	13,2	13,2	10,77	0,0095602	NaN	5416800	5	E9PLB8;E9PL33;E9PM05;E9PS58;E9PK61;O14681	E9PLB8;E9PL33;E9PM05;E9PS58;E9PK61;O14681	Etoposide-induced protein 2.4 homolog	EI24
16282000	14037000	14632000	18527000	22393000	12109000	9046000	11415000				8	8	8	29,9	29,9	29,9	NaN	0	NaN	116270000	67	E9PKD5;E9PM69;R4GNH3;P17980;E9PMD8;E9PN50;E9PLG2	E9PKD5;E9PM69;R4GNH3;P17980;E9PMD8;E9PN50;E9PLG2	26S protease regulatory subunit 6A	PSMC3
0	0	0	0	0	252320	0	0				1	1	1	8,2	8,2	8,2	NaN	0,00058275	NaN	4789800	20	E9PN51;F8W9K7;E9PKH6;E9PPW7;O00217	E9PN51;F8W9K7;E9PKH6;E9PPW7;O00217	NADH dehydrogenase [ubiquinone] iron-sulfur protein 8, mitochondrial	NDUFS8
0	0	0	624150	0	0	0	0				1	1	1	1,6	1,6	1,6	NaN	0	NaN	2699400	14	E9PKK4;G3V1A9;P42695	E9PKK4;G3V1A9;P42695	Condensin-2 complex subunit D3	NCAPD3
14732000	10575000	17408000	16775000	5741300	0	20298000	19047000				4	4	4	24,3	24,3	24,3	NaN	0	NaN	83847000	32	E9PKL7;P61019;Q5HYI5;Q8WUD1;E9PE37;Q6PIK3;H0YD31	E9PKL7;P61019;Q5HYI5;Q8WUD1	Ras-related protein Rab-2A;Ras-related protein Rab-2B	RAB2A;DKFZp313C1541;RAB2B
1654500	0	1873500	0	24730000	30394000	1331800	2436000				8	8	8	11,5	11,5	11,5	NaN	0	NaN	130970000	29	E9PKP7;P17480;E9PMM2;H0YDH7	E9PKP7;P17480	Nucleolar transcription factor 1	UBTF
18834000	28730000	9672700	12264000	42325000	72128000	10698000	5761800				6	6	6	33,7	33,7	33,7	NaN	0	20,98	237210000	47	E9PKZ0;P62917;E9PKU4;G3V1A1;E9PP36	E9PKZ0;P62917;E9PKU4;G3V1A1;E9PP36	60S ribosomal protein L8	RPL8
0	0	0	0	0	220070	0	0				1	1	1	8,7	8,7	8,7	NaN	0,0082444	NaN	2130200	1	E9PLD2;Q9H019	E9PLD2;Q9H019	Mitochondrial fission regulator 1-like	MTFR1L
43991000	38484000	63460000	71961000	83439000	61559000	35621000	63178000				6	6	6	42,6	42,6	42,6	NaN	0	NaN	468010000	77	E9PLL6;P46776;E9PJD9;E9PLX7	E9PLL6;P46776;E9PJD9	60S ribosomal protein L27a	RPL27A
0	0	0	0	3184300	0	0	0				1	1	1	7,6	7,6	7,6	NaN	0	NaN	14289000	7	E9PPJ5;E9PLM6;P21741	E9PPJ5;E9PLM6;P21741	Midkine	MDK
0	0	0	0	285600	0	0	0				1	1	1	17,9	17,9	17,9	NaN	0,0026954	NaN	1597900	8	E9PSF0;E9PRL5;H3BSU7;E9PLR1;G3V155;Q9Y320	E9PSF0;E9PRL5;H3BSU7;E9PLR1;G3V155;Q9Y320	Thioredoxin-related transmembrane protein 2	TMX2;TMX2-CTNND1
0	4384800	0	2485700	3992000	2892500	5892800	5903900				2	2	2	28,9	28,9	28,9	NaN	0	NaN	29498000	7	E9PN17;O75964	E9PN17;O75964	ATP synthase subunit g, mitochondrial	ATP5L
0	0	0	0	0	44330	0	0				1	1	1	1,8	1,8	1,8	NaN	0,00611	NaN	663480	4	E9PNR2;Q13671	E9PNR2;Q13671	Ras and Rab interactor 1	RIN1
4084100	4485500	0	2132200	0	0	9114000	29696000				2	2	2	18,5	18,5	18,5	NaN	0	NaN	24171000	4	E9PNW4;E9PR17;P13987	E9PNW4;E9PR17;P13987	CD59 glycoprotein	CD59
0	0	0	0	5048400	0	0	0				2	2	2	6,4	6,4	6,4	NaN	0	NaN	19732000	2	E9PQ57;P78406;E9PPG9	E9PQ57;P78406;E9PPG9	mRNA export factor	RAE1
0	0	0	0	329760	0	0	0				1	1	1	7,7	7,7	7,7	NaN	0,0011223	NaN	4242300	17	E9PQM0;Q8WUK0	E9PQM0;Q8WUK0	Phosphatidylglycerophosphatase and protein-tyrosine phosphatase 1	PTPMT1
0	0	0	0	0	0	0	0				2	2	2	23	23	23	NaN	0	NaN	20791000	10	H7BYV1;E9PS44;E9PQN9;P13164;Q01629;Q01628	H7BYV1;E9PS44;E9PQN9;P13164;Q01629;Q01628	Interferon-induced transmembrane protein 1;Interferon-induced transmembrane protein 2;Interferon-induced transmembrane protein 3	IFITM2;IFITM3;IFITM1
0	0	1301100	0	2236500	2172600	3698300	9415300				7	7	7	50,6	50,6	50,6	20,03	0	NaN	74935000	20	E9PR44;P02511;E9PJL7;E9PRA8;E9PNH7;A0A024R3B9;E9PS12;E9PRS4;H0YCW8	E9PR44;P02511;E9PJL7;E9PRA8;E9PNH7;A0A024R3B9	Alpha-crystallin B chain	CRYAB
0	28085000	0	27218000	0	0	136180000	0				3	3	3	2,5	2,5	2,5	139,39	0,0031513	NaN	108870000	4	E9PRF4;Q15047;E9PQM8	E9PRF4;Q15047;E9PQM8	Histone-lysine N-methyltransferase SETDB1	SETDB1
0	0	0	0	0	21071000	0	0	+			1	1	1	14,3	14,3	14,3	NaN	1	-2	56210000	8	E9PRK7;Q8N8R7	E9PRK7;Q8N8R7	ARL14 effector protein	ARL14EP
4163300	0	0	0	0	0	0	0				2	2	2	17,9	17,9	17,9	NaN	0,0036688	NaN	11791000	4	E9PRK8;G3V192;P02794;E9PPQ4;G3V1D1;E9PKY7	E9PRK8;G3V192;P02794;E9PPQ4;G3V1D1;E9PKY7	Ferritin;Ferritin heavy chain;Ferritin heavy chain, N-terminally processed	FTH1
2904400	2073500	877240	0	554100	751840	0	413750				2	2	2	7,6	7,6	7,6	NaN	0	NaN	6868000	8	E9PS41;Q6RFH5	E9PS41;Q6RFH5	WD repeat-containing protein 74	WDR74
0	0	0	0	0	0	2916200	0				2	2	1	5,5	5,5	3,5	NaN	0,0016788	NaN	8790700	4	F1DAL9;P24468;P10589	F1DAL9;P24468;P10589	COUP transcription factor 2;COUP transcription factor 1	NR2F1;NR2F2
0	0	0	528170	0	0	0	0				1	1	1	7,5	7,5	7,5	NaN	0,01	NaN	2716000	1	F8WDY7;F2Z2C9;O60583	F8WDY7;F2Z2C9;O60583	Cyclin-T2	CCNT2
9334200	0	10095000	10393000	0	0	0	6371200				3	3	3	0,9	0,9	0,9	405,8	0	NaN	32691000	4	H0Y4W2;F2Z2U4;Q9Y4A5	H0Y4W2;F2Z2U4;Q9Y4A5	Transformation/transcription domain-associated protein	TRRAP
0	0	0	0	742120	0	0	0				1	1	1	13,2	13,2	13,2	NaN	0,0064773	NaN	8785300	8	H0YLY7;H0YKE7;F5GX29;H0YNG9;Q99653	H0YLY7;H0YKE7;F5GX29;H0YNG9;Q99653	Calcineurin B homologous protein 1	CHP1
15353000	12341000	16501000	16413000	4652900	2891600	9665900	13359000				3	3	3	38,7	38,7	38,7	NaN	0	NaN	59772000	43	F5GX77;Q9UI30;F5GYQ2	F5GX77;Q9UI30;F5GYQ2	Multifunctional methyltransferase subunit TRM112-like protein	TRMT112
0	0	0	0	0	0	0	1736400				1	1	1	13,3	13,3	13,3	NaN	0,0005814	NaN	2829000	7	F5H163;F5H368;F5GXC0;F5H092;F5H8H2;Q03426	F5H163;F5H368;F5GXC0;F5H092;F5H8H2;Q03426	Mevalonate kinase	MVK
0	0	1062700	756500	0	0	0	0				2	2	2	19,1	19,1	19,1	16,11	0,0060976	NaN	4187800	3	F5GXM3;H3BQF7;H3BMU1;H3BUI0;P53990;H3BRE2;J3KR23	F5GXM3;H3BQF7;H3BMU1;H3BUI0;P53990;H3BRE2;J3KR23	IST1 homolog	IST1
5670700	8714000	7229700	9024200	6867900	4900500	7949100	8733600				4	4	4	27,1	27,1	27,1	NaN	0	NaN	47720000	55	F5GXT0;F8W7U8;P49959;F5H742;F5H256	F5GXT0;F8W7U8;P49959;F5H742;F5H256	Double-strand break repair protein MRE11A	MRE11A
7083800	14896000	14215000	7821900	3847900	2937600	56280000	54351000				4	4	4	47,1	47,1	47,1	NaN	0	NaN	91606000	35	F5GXX5;P61803;F5H895;A0A0B4J239	F5GXX5;P61803;F5H895;A0A0B4J239	Dolichyl-diphosphooligosaccharide--protein glycosyltransferase subunit DAD1	DAD1
0	8281000	7877400	17518000	3193000	3437400	23874000	23744000				4	4	4	15,8	15,8	15,8	28,05	0	NaN	68186000	26	F5GYN4;J3KR44;F5H6Q1;F5GYJ8;Q96FW1;F5H3F0	F5GYN4;J3KR44;F5H6Q1;F5GYJ8;Q96FW1;F5H3F0	Ubiquitin thioesterase OTUB1	OTUB1
0	5045900	0	0	0	2604200	10551000	0				3	3	3	13,8	13,8	13,8	NaN	0	NaN	14978000	12	J3QL14;R4GN72;F5GYQ1;P61421;H3BQJ1	J3QL14;R4GN72;F5GYQ1;P61421	V-type proton ATPase subunit d 1	ATP6V0D1
0	0	0	0	235670	0	0	0				1	1	1	2,6	2,6	2,6	NaN	0,00058997	NaN	969140	5	F5H324;F5GYY5;P51690	F5H324;F5GYY5;P51690	Arylsulfatase E	ARSE
0	0	0	0	376430	0	0	0				1	1	1	1,8	1,8	1,8	NaN	0	NaN	2264500	11	M0R0Q7;F5GZ28;P18858	M0R0Q7;F5GZ28;P18858	DNA ligase;DNA ligase 1	LIG1
0	0	0	0	0	0	5481400	0				4	4	4	5,1	5,1	5,1	NaN	0	NaN	39337000	10	F5GZK2;Q96P44	F5GZK2;Q96P44	Collagen alpha-1(XXI) chain	COL21A1
10285000	11289000	1272500	1514500	1194900	874000	1113000	0				4	4	4	7,3	7,3	7,3	NaN	0	NaN	18776000	20	F5GZS6;J3KPF3;P08195;H0YFX4;F5H0E2;F5GZI0;H0YFS2	F5GZS6;J3KPF3;P08195	4F2 cell-surface antigen heavy chain	SLC3A2
6352000	4444400	4623800	3774700	2384200	2427200	3811000	3834900				2	2	2	9,3	9,3	9,3	22,62	0,0031915	NaN	23917000	8	J3QT54;F5H6M0;F5H047;F5H669;Q8N684;C9JM38;C9J286;C9J323	J3QT54;F5H6M0;F5H047;F5H669;Q8N684;C9JM38;C9J286;C9J323	Cleavage and polyadenylation specificity factor subunit 7	CPSF7
1136500	0	2236700	969960	724110	0	668600	816920				4	4	4	8,5	8,5	8,5	NaN	0	NaN	12430000	9	F5H0F9;Q9UJX4;F5H0N1;F5GZ05;F5H3S5;F5GY68;H0YFB5	F5H0F9;Q9UJX4;F5H0N1	Anaphase-promoting complex subunit 5	ANAPC5
5534900	4568400	6436800	5260500	2407300	0	7495700	10301000				3	3	3	9,2	9,2	9,2	NaN	0	NaN	28979000	13	F5H0M4;Q6P1A2;F5H680;F5H7K7;B7Z3N5;F5GYT3	F5H0M4;Q6P1A2	Lysophospholipid acyltransferase 5	LPCAT3
0	0	0	7911700	0	0	0	0				1	1	1	4,1	4,1	4,1	NaN	0,0060181	NaN	27335000	5	F5H170;Q8WW22	F5H170;Q8WW22	DnaJ homolog subfamily A member 4	DNAJA4
1731100	0	1175500	1069800	0	0	827400	890010				3	3	3	2,3	2,3	2,3	258,35	0	NaN	4708100	7	F5H1D6;Q07864	F5H1D6;Q07864	DNA polymerase;DNA polymerase epsilon catalytic subunit A	POLE
6892500	4774100	7128100	4753100	1926100	1125000	3888300	3390000				4	4	4	11	11	11	NaN	0	NaN	28916000	33	F5H1S9;G8JLB3;Q9Y606;F5GY32;F5H168;F8W9U5;F5H1B2;F5GXL3	F5H1S9;G8JLB3;Q9Y606;F5GY32	tRNA pseudouridine synthase;tRNA pseudouridine synthase A, mitochondrial	PUS1
72604000	98651000	101690000	106660000	79625000	61953000	87911000	77801000				24	24	24	30,6	30,6	30,6	110,61	0	149,95	566700000	273	F5H2F4;P11586;V9GYY3	F5H2F4;P11586	C-1-tetrahydrofolate synthase, cytoplasmic;Methylenetetrahydrofolate dehydrogenase;Methenyltetrahydrofolate cyclohydrolase;Formyltetrahydrofolate synthetase;C-1-tetrahydrofolate synthase, cytoplasmic, N-terminally processed	MTHFD1
4053800	0	4932700	4582300	0	0	3984700	0				2	2	2	1,8	1,8	1,8	111,47	0	NaN	15745000	5	F5H2T0;O95163	F5H2T0;O95163	Elongator complex protein 1	IKBKAP
2123700	0	0	0	0	0	0	0				2	2	2	7,9	7,9	7,9	NaN	0,00057803	NaN	8607400	4	Q5QPE2;F5H365;Q15436;Q15437;G3V4V1;G3V1W4;G3V3G5;G3V2R6	Q5QPE2;F5H365;Q15436;Q15437;G3V4V1;G3V1W4;G3V3G5;G3V2R6	Protein transport protein Sec23A;Protein transport protein Sec23B	SEC23B;SEC23A
12918000	11619000	14346000	9578900	6149100	5748400	7820400	7070600				8	8	8	10,5	10,5	10,5	107,3	0	NaN	58910000	46	F5H3Y4;Q8IY37	F5H3Y4;Q8IY37	Probable ATP-dependent RNA helicase DHX37	DHX37
54804000	27870000	53239000	54853000	37189000	20917000	34675000	79466000				28	2	2	60,5	7,9	7,9	57,73	0	114,46	493270000	85	F5H5D3;Q9BQE3;F8VVB9;F8VRZ4;F8VS66;F8VX09;F8VWV9;C9K0S6;F8VRK0;F8VXZ7;F8W0F6;Q9H853	F5H5D3;Q9BQE3	Tubulin alpha-1C chain	TUBA1C
0	0	0	2551000	0	0	2072800	2131800				2	2	2	7,9	7,9	7,9	47,27	0	NaN	20418000	5	H0Y8R1;F5H5I6;H0YAK1;Q12849;H0YAM1	H0Y8R1;F5H5I6;H0YAK1;Q12849;H0YAM1	G-rich sequence factor 1	GRSF1
0	0	0	0	0	0	0	0	+			1	1	1	10,8	10,8	10,8	NaN	1	-2	0	1	F5H5V0	F5H5V0		KNTC1
0	0	0	0	2922500	0	0	0				3	3	3	51,9	51,9	51,9	NaN	0	NaN	17252000	4	F5H608;O75947	F5H608;O75947	ATP synthase subunit d, mitochondrial	ATP5H
17121000	13701000	11318000	8869000	21620000	20225000	14821000	16980000				11	11	11	14,1	14,1	14,1	118,99	0	NaN	144580000	77	F5H6E2;O00159;I3L168;I3L3F5;I3L4D4;I3L501;I3L3Y6;I3L204	F5H6E2;O00159	Unconventional myosin-Ic	MYO1C
32192000	44568000	28767000	44123000	12206000	12611000	55205000	75359000				4	4	4	37,3	37,3	37,3	NaN	0	NaN	185160000	53	F5H6P7;P61326;Q96A72;F5H3U9;F5H6N1	F5H6P7;P61326;Q96A72;F5H3U9;F5H6N1	Protein mago nashi homolog;Protein mago nashi homolog 2	MAGOHB;MAGOH
34398000	33003000	31040000	27941000	4973600	8725400	46358000	36145000				5	5	5	18,3	18,3	18,3	NaN	0	NaN	157040000	45	F5H6T1;P61160	F5H6T1;P61160	Actin-related protein 2	ACTR2
252240	0	510140	330340	0	0	437560	535850				2	2	2	20,3	20,3	20,3	NaN	0	11,63	5425500	16	G3V1U5;F5H6U7;Q9Y3E0	G3V1U5;F5H6U7;Q9Y3E0	Vesicle transport protein GOT1B	GOLT1B
9281100	6348600	7496000	9385100	0	0	7437200	9175300				3	3	3	8,1	8,1	8,1	44,78	0	NaN	31459000	21	I3L352;I3L0H8;F6QDS0;Q9NUU7;H3BQK0;Q9UMR2;H0YD26;A0A1B0GV69;E9PR46;J3QL17;Q9UHL0	I3L352;I3L0H8;F6QDS0;Q9NUU7;H3BQK0;Q9UMR2	ATP-dependent RNA helicase DDX19A;ATP-dependent RNA helicase DDX19B	DDX19A;DDX19B
10649000	2166400	8049500	3687600	8752300	0	30357000	35557000				5	5	5	19,6	19,6	19,6	NaN	0	NaN	57587000	41	F6SDV2;Q9GZM7	F6SDV2;Q9GZM7	Tubulointerstitial nephritis antigen-like	TINAGL1
0	0	0	0	0	0	0	0				2	2	2	7,4	7,4	7,4	39,95	0,0021739	NaN	1692400	2	F6SYF8;Q9UBP4	F6SYF8;Q9UBP4	Dickkopf-related protein 3	DKK3
977380	596940	1254100	1900100	19964000	8868100	1316800	1075700				3	3	3	22,7	22,7	22,7	NaN	0	NaN	57032000	39	F6U211;S4R435;P46783	F6U211;S4R435;P46783	40S ribosomal protein S10	RPS10;RPS10-NUDT3
0	0	764660	0	0	0	0	0				1	1	1	5,2	5,2	5,2	NaN	0,0060637	NaN	2020600	4	F6V107;Q9NRD5	F6V107;Q9NRD5	PRKCA-binding protein	PICK1
0	0	0	0	1409200	0	0	0				2	2	2	16,4	16,4	16,4	NaN	0	NaN	17177000	16	H7C3I1;F6VDH7;Q3KNR6;Q8IZP2;P50502;Q8NFI4	H7C3I1;F6VDH7;Q3KNR6;Q8IZP2;P50502;Q8NFI4	Putative protein FAM10A4;Hsc70-interacting protein;Putative protein FAM10A5	ST13;ST13P4;ST13P5
9792200	24035000	11940000	14027000	0	0	12992000	10613000				3	3	3	11,2	11,2	11,2	NaN	0	NaN	59964000	25	F6WQW2;P43487;C9JXG8;C9JJ34;C9JDM3;C9JGV6;C9JIC6	F6WQW2;P43487;C9JXG8;C9JJ34;C9JDM3;C9JGV6	Ran-specific GTPase-activating protein	RANBP1
0	0	0	0	0	0	0	0				2	2	2	14,6	14,6	14,6	NaN	0,00057737	NaN	2902800	2	F8VNP4;P58166	F8VNP4;P58166	Inhibin beta E chain	INHBE
0	0	0	2019000	0	0	0	0				1	1	1	8,8	8,8	8,8	NaN	0	11,53	10596000	17	F8VNT5;F8VU68;Q8TBX8	F8VNT5;F8VU68;Q8TBX8	Phosphatidylinositol 5-phosphate 4-kinase type-2 gamma	PIP4K2C
0	0	1224100	0	0	0	0	0				1	1	1	3,4	3,4	3,4	NaN	0,0021918	NaN	3558300	9	F8VNY2;P49642	F8VNY2;P49642	DNA primase;DNA primase small subunit	PRIM1
253260000	259830000	220450000	210600000	92668000	50324000	105460000	92053000				44	44	43	26,3	26,3	25,9	236,02	0	243,18	988560000	409	F8VPD4;P27708;H7C3Z5;H7BZB3;H7C2E4	F8VPD4;P27708	CAD protein;Glutamine-dependent carbamoyl-phosphate synthase;Aspartate carbamoyltransferase;Dihydroorotase	CAD
3900300	9062800	1606400	2138300	0	0	1967000	1778400				3	3	3	28,6	28,6	28,6	NaN	0	NaN	14959000	14	F8VSD4;F8VV71;P61088;F8VQQ8;F8VZ29;Q5JXB2	F8VSD4;F8VV71;P61088;F8VQQ8	Ubiquitin-conjugating enzyme E2 N	UBE2N
0	0	0	0	823470	0	0	0				1	1	1	17,4	17,4	17,4	NaN	0	NaN	3513600	9	F8VXB1;F8W156;F8VXR1;F8VYZ4;F8VYE0;F8VVA7;P61923	F8VXB1;F8W156;F8VXR1;F8VYZ4;F8VYE0;F8VVA7;P61923	Coatomer subunit zeta-1	COPZ1
43110000	44611000	15791000	10393000	51929000	17134000	73559000	96148000				10	10	1	38,9	38,9	8,3	NaN	0	NaN	396110000	104	F8VVM2;F8VWQ0	F8VVM2		SLC25A3
0	0	0	0	214150	0	0	0				1	1	1	19,4	19,4	19,4	NaN	0,0041688	NaN	6939600	2	F8VX60;Q96K12	F8VX60;Q96K12	Fatty acyl-CoA reductase 2	FAR2
0	0	0	0	3085500	0	0	0				2	2	2	1,7	1,7	1,7	136,18	0	NaN	24359000	3	F8VXC8;Q92922;Q8TAQ2	F8VXC8;Q92922;Q8TAQ2	SWI/SNF complex subunit SMARCC1;SWI/SNF complex subunit SMARCC2	SMARCC2;SMARCC1
12057000	19976000	10334000	12687000	2767700	2352800	10079000	9171200				13	2	2	50	7,9	7,9	34,95	0	NaN	56378000	40	F8VYE8;P36873;F8VR82;F8W0W8;A0A087WYY5;F8W0V8	F8VYE8;P36873;F8VR82;F8W0W8;A0A087WYY5	Serine/threonine-protein phosphatase;Serine/threonine-protein phosphatase PP1-gamma catalytic subunit	PPP1CC
33160000	22549000	22098000	26486000	4327100	3277600	24015000	24264000				4	4	4	29,4	29,4	29,4	NaN	0	NaN	124300000	61	F8VYN9;P40616;B4DZG7;F8VP99;F8VP63	F8VYN9;P40616;B4DZG7	ADP-ribosylation factor-like protein 1	ARL1
6307100	7412700	6966000	5889000	0	0	8834300	9177300				4	4	3	17,5	17,5	13,9	NaN	0	NaN	28729000	15	F8VYY9;P54619;H0YHF8;F8VPF5;F8VVA3;H0YIC9	F8VYY9;P54619;H0YHF8	5-AMP-activated protein kinase subunit gamma-1	PRKAG1
81320000	73101000	100130000	107080000	96472000	92502000	80041000	90501000				8	6	6	45,5	35,2	35,2	31,6	0	NaN	671330000	123	H3BRU6;F8VZX2;Q15366;F8VXH9;F8W0G4;F8W1G6;J3QT27;E9PFP8;P57721;H3BND9;H3BSS4;F8VRH0	H3BRU6;F8VZX2;Q15366;F8VXH9;F8W0G4;F8W1G6	Poly(rC)-binding protein 2	PCBP2
0	0	0	0	0	0	0	0				2	2	2	7,4	7,4	7,4	NaN	0,00056754	NaN	7474700	4	F8W1D1;H0YIJ2;P40967;F8VUB1;F8VZC6;F8VXH8	F8W1D1;H0YIJ2;P40967;F8VUB1;F8VZC6;F8VXH8	Melanocyte protein PMEL;M-alpha;M-beta	PMEL
0	0	0	0	485080	0	0	0				1	1	1	11,7	11,7	11,7	NaN	0	NaN	3914900	2	H0YHL1;F8W1I6;Q13561	H0YHL1;F8W1I6;Q13561	Dynactin subunit 2	DCTN2
0	0	0	212300	0	0	0	0				1	1	1	2,3	2,3	2,3	NaN	0,0061007	NaN	1635200	5	F8W1I9;Q6JQN1	F8W1I9;Q6JQN1	Acyl-CoA dehydrogenase family member 10	ACAD10
325540000	414510016	233090000	307180000	143290000	134890000	424769984	374560000				13	13	13	40,1	40,1	40,1	NaN	0	212,66	1990600000	318	F8W6I7;P09651;F8VTQ5;F8VZ49;Q32P51;F8W646;H0YH80;F8VYN5	F8W6I7;P09651;F8VTQ5;F8VZ49;Q32P51	Heterogeneous nuclear ribonucleoprotein A1;Heterogeneous nuclear ribonucleoprotein A1, N-terminally processed;Heterogeneous nuclear ribonucleoprotein A1-like 2	HNRNPA1;HNRNPA1L2
0	0	0	0	0	0	313260	0				1	1	1	2,6	2,6	2,6	NaN	0,0016722	NaN	2419700	8	Q5VU77;F8W726;Q14157	Q5VU77;F8W726;Q14157	Ubiquitin-associated protein 2-like	UBAP2L
5176900	4403400	9303500	6566600	0	0	8354700	7732900				4	4	4	24,6	24,6	24,6	NaN	0	7,99	41322000	8	H7C106;F8W914;Q9NQC3;A0A0U1RQR6	H7C106;F8W914;Q9NQC3;A0A0U1RQR6	Reticulon;Reticulon-4	RTN4
50666000	73713000	55347000	49660000	30931000	45939000	61885000	58358000				17	14	14	34,4	29,4	29,4	NaN	0	NaN	348190000	123	F8W930;Q9Y6M1	F8W930;Q9Y6M1	Insulin-like growth factor 2 mRNA-binding protein 2	IGF2BP2
3817600	0	0	3405800	0	0	0	0				3	3	3	2,8	2,8	2,8	157,46	0,0011249	NaN	12961000	4	F8W9S7;Q14C86;B0QZ65;B4DGD8;C9IZ08;A0A0A0MQV8;H0Y4E7;H0Y7I9	F8W9S7;Q14C86;B0QZ65;B4DGD8;C9IZ08	GTPase-activating protein and VPS9 domain-containing protein 1	GAPVD1
0	0	0	0	0	626070	0	0				1	1	1	5,8	5,8	5,8	NaN	0,0005787	NaN	8336000	16	F8W9T3;O95219	F8W9T3;O95219	Sorting nexin-4	SNX4
0	0	593020	0	0	0	0	0				2	2	2	10,6	10,6	10,6	NaN	0,0031679	NaN	2205000	1	F8WA42;F8WEX5;E9PG02;E9PBT8;C9JL30;J3KQJ1;C9J660;Q8NBJ7	F8WA42;F8WEX5;E9PG02;E9PBT8;C9JL30;J3KQJ1;C9J660;Q8NBJ7	Sulfatase-modifying factor 2	SUMF2
0	0	0	0	335340	0	0	0				1	1	1	6,5	6,5	6,5	NaN	0,0086455	NaN	8441600	5	H7C3W0;F8WAT4;Q9BWT3	H7C3W0;F8WAT4;Q9BWT3	Poly(A) polymerase gamma	PAPOLG
4778700	2432800	4349300	4931200	885030	1057800	2530600	3450000				3	3	3	5,6	5,6	5,6	NaN	0	NaN	19164000	21	F8WBH5;Q14997	F8WBH5;Q14997	Proteasome activator complex subunit 4	PSME4
20854000	30404000	20947000	27820000	15320000	32611000	25959000	24145000				4	4	4	21	21	21	NaN	0	NaN	155460000	76	F8WCF6;P59998;F8WDD7;H7C0A3;A0A0A6YYG9;R4GN08	F8WCF6;P59998;F8WDD7;H7C0A3;A0A0A6YYG9;R4GN08	Actin-related protein 2/3 complex subunit 4	ARPC4-TTLL3;ARPC4
0	0	0	2283300	1111400	739590	0	1560300				2	2	2	3,2	3,2	3,2	NaN	0	NaN	7350900	8	F8WDV0;Q9UI26	F8WDV0;Q9UI26	Importin-11	IPO11
2736800	0	0	0	0	0	0	0				1	1	1	3,5	3,5	3,5	NaN	0,004171	NaN	6000900	3	F8WF69;P09496	F8WF69;P09496	Clathrin light chain A	CLTA
0	0	0	0	0	13231000	0	0	+			1	1	1	1,5	1,5	1,5	NaN	1	-2	21592000	1	F8WJN3;Q16630	F8WJN3;Q16630	Cleavage and polyadenylation specificity factor subunit 6	CPSF6
1745400	3765200	1332000	1280700	0	786630	0	1323400				2	2	2	3,4	3,4	3,4	NaN	0	NaN	8276800	17	G3V0E5;P02786	G3V0E5;P02786	Transferrin receptor protein 1;Transferrin receptor protein 1, serum form	TFRC
0	0	0	0	4192500	3632500	0	0				2	2	2	6,7	6,7	6,7	NaN	0	18,93	27265000	27	G3V0G3;H7C3E9;Q9NY93;F8WEI3;F8WDT8	G3V0G3;H7C3E9;Q9NY93;F8WEI3;F8WDT8	Probable ATP-dependent RNA helicase DDX56	DDX56
265250000	429020000	359600000	305169984	211010000	277360000	255230000	306580000				8	8	8	40,9	40,9	40,9	NaN	0	158,9	1985500000	218	G3V203;J3QQ67;Q07020;H0YHA7;F8VYV2;A0A075B7A0;F8VUA6;F8VXR6	G3V203;J3QQ67;Q07020;H0YHA7;F8VYV2;A0A075B7A0;F8VUA6	60S ribosomal protein L18	RPL18
0	0	0	0	599810	0	0	0	+			1	1	1	3,6	3,6	3,6	NaN	1	-2	5421700	1	G3V230;G3V2D8;Q68DK2	G3V230;G3V2D8;Q68DK2	Zinc finger FYVE domain-containing protein 26	ZFYVE26
0	0	0	0	0	17670000	0	0				1	1	1	15,5	15,5	15,5	NaN	0	NaN	42675000	9	G3V279;P84090	G3V279;P84090	Enhancer of rudimentary homolog	ERH
9961500	17418000	9840600	15310000	0	2546900	7998100	9367600				4	4	4	41,1	41,1	41,1	11,57	0	NaN	46369000	20	G3V3U4;G3V3I1;G3V295;G3V5Z7;P60900;G3V4S5;G3V2S7	G3V3U4;G3V3I1;G3V295;G3V5Z7;P60900	Proteasome subunit alpha type;Proteasome subunit alpha type-6	PSMA6
58207000	63703000	0	64072000	0	0	0	0				1	1	1	0,6	0,6	0,6	166,94	0,006003	NaN	110530000	10	G3V470;G3V2A4;G3V5X7;Q99973	G3V470;G3V2A4;G3V5X7;Q99973	Telomerase protein component 1	TEP1
3774200	3463400	2493000	1121700	3223400	1862900	4509000	3411900				3	3	3	4,5	4,5	4,5	NaN	0	NaN	35383000	38	G3V325;C9JJT5;C9JU26;P56134;C9JGL8;O75127	G3V325;C9JJT5;C9JU26;P56134	ATP synthase subunit f, mitochondrial	ATP5J2-PTCD1;ATP5J2
0	0	0	0	3617000	0	0	0				1	1	1	25,6	25,6	25,6	NaN	0,0026781	NaN	25361000	8	G3V4K2;G3V5T7;P01116;P01112;P01111	G3V4K2;G3V5T7;P01116;P01112;P01111	GTPase KRas;GTPase KRas, N-terminally processed;GTPase HRas;GTPase HRas, N-terminally processed;GTPase NRas	KRAS;HRAS;NRAS
566770	0	0	557450	9166600	2301700	0	0				2	2	2	16	16	16	NaN	0	NaN	19257000	11	G3V4W4;Q96EK6;G3V5E4	G3V4W4;Q96EK6;G3V5E4	Glucosamine 6-phosphate N-acetyltransferase	GNPNAT1
3353500	1001500	4794400	1996700	6011600	4197200	0	1922300				4	4	4	7,2	7,2	7,2	91,48	0	NaN	39332000	12	G3V529;Q9GZR7;A0A087WXU8;F5GYL3	G3V529;Q9GZR7;A0A087WXU8;F5GYL3	ATP-dependent RNA helicase DDX24	DDX24
1710200	1836700	2401700	3129300	1367400	1466200	5338300	5849800				2	2	2	2,5	2,5	2,5	82,03	0,0005698	NaN	17753000	14	G3V5Z3;Q6IN85;H0YIY8	G3V5Z3;Q6IN85;H0YIY8	Serine/threonine-protein phosphatase 4 regulatory subunit 3A	SMEK1
0	0	0	818560	0	0	0	0				1	1	1	2,8	2,8	2,8	NaN	0,0061728	NaN	5381000	2	G3XAG1;Q96ME7	G3XAG1;Q96ME7	Zinc finger protein 512	ZNF512
272409984	135640000	119290000	71292000	128950000	81379000	159780000	163230000				38	38	38	25,3	25,3	25,3	200,48	0	323,31	1644500000	377	G3XAI2;P07942;E7EPA6	G3XAI2;P07942	Laminin subunit beta-1	LAMB1
5169300	4358600	0	3757800	0	0	12169000	17534000				2	2	2	7,3	7,3	7,3	NaN	0	NaN	25132000	35	G3XAN4;Q15629	G3XAN4;Q15629	Translocating chain-associated membrane protein 1	TRAM1
0	0	10164000	0	0	0	0	0				3	3	3	15,6	15,6	15,6	NaN	0,0016611	NaN	52090000	4	H0YJH7;G5E972;P42167	H0YJH7;G5E972;P42167	Lamina-associated polypeptide 2, isoforms beta/gamma;Thymopoietin;Thymopentin	TMPO
9374500	5856800	9358100	12679000	6413700	4921500	6250800	6684000				8	8	8	8,5	8,5	8,5	105,03	0	13,31	54109000	41	G5E9A6;P51784;Q13107;H7C189;Q9Y4E8	G5E9A6;P51784	Ubiquitin carboxyl-terminal hydrolase;Ubiquitin carboxyl-terminal hydrolase 11	USP11
0	0	3572800	0	0	0	0	0				1	1	1	6,6	6,6	6,6	NaN	0,0016484	NaN	13685000	9	J3QRS2;V9GYU5;J3QL08;J3QLK4;V9GZ72;V9GYS7;G5E9D5;Q9BQ52	J3QRS2;V9GYU5;J3QL08;J3QLK4;V9GZ72;V9GYS7;G5E9D5;Q9BQ52	Zinc phosphodiesterase ELAC protein 2	ELAC2
0	0	0	3623700	0	0	0	0				1	1	1	3,4	3,4	3,4	NaN	0,00057637	NaN	11664000	6	G5E9W7;G5E9V5;P82650	G5E9W7;G5E9V5;P82650	28S ribosomal protein S22, mitochondrial	MRPS22
7795000	7279600	12796000	12986000	7529000	8387200	13922000	10480000				3	3	3	5,6	5,6	5,6	NaN	0	NaN	64514000	34	G5E9W3;Q9UKF6	G5E9W3;Q9UKF6	Cleavage and polyadenylation specificity factor subunit 3	CPSF3
7132400	6240000	10728000	6407100	3318900	2973300	4728300	4914500				5	5	5	15,1	15,1	15,1	NaN	0	NaN	37861000	57	G5EA06;Q92552;D6RH20;D6RJC7;E5RJ73	G5EA06;Q92552;D6RH20	28S ribosomal protein S27, mitochondrial	MRPS27
0	0	368380	408950	0	812030	474420	0				2	2	2	10,7	10,7	10,7	NaN	0	NaN	10075000	4	G5EA09;O00560;B4DHN5;E9PBU7	G5EA09;O00560;B4DHN5;E9PBU7	Syntenin-1	SDCBP
13273000	9085000	16738000	11661000	5362600	6105100	15462000	16915000				6	6	6	12,1	12,1	12,1	NaN	0	NaN	64187000	43	G5EA30;Q92879;E9PQK4;E9PSH0;E9PKU1;E9PKA1;F5H4Y5;F5H0D8	G5EA30;Q92879;E9PQK4;E9PSH0;E9PKU1	CUGBP Elav-like family member 1	CELF1
338209984	424129984	339100000	347630016	300830016	291889984	300590016	311020000				11	11	6	37,3	37,3	21,8	NaN	0	225,75	2213000000	335	G8JLB6;P31943;E9PCY7;H0YB39;D6RIT2;D6RIU0;H0YBG7;H0YBD7;D6RBM0;E7EQJ0;D6RAM1;E5RGV0;D6R9T0;D6RFM3;D6RDU3;D6RJ04;D6RIH9;E5RGH4;E7EN40;D6RDL0;H0YAQ2;D6R9D3;D6RF17	G8JLB6;P31943;E9PCY7;H0YB39	Heterogeneous nuclear ribonucleoprotein H;Heterogeneous nuclear ribonucleoprotein H, N-terminally processed	HNRNPH1
5114000	4989700	7398300	7293100	4956200	3299600	5349700	7175100				7	7	7	12,1	12,1	12,1	NaN	0	NaN	39767000	41	G8JLD5;O00429;H0YI79;F8VZ52	G8JLD5;O00429	Dynamin-1-like protein	DNM1L
7276400	8438000	11141000	10804000	3022600	2543000	4197900	5023900				4	4	4	7,7	7,7	7,7	NaN	0	NaN	38118000	31	G8JLH9;P40763	G8JLH9;P40763	Signal transducer and activator of transcription;Signal transducer and activator of transcription 3	STAT3
0	0	0	0	0	1355500	0	0				2	2	2	1,4	1,4	1,4	174,97	0,0026752	NaN	6473400	14	G8JLP4;Q9Y4F3;F8VRS5;F8VVB8	G8JLP4;Q9Y4F3;F8VRS5;F8VVB8	Meiosis arrest female protein 1	KIAA0430
4287500	2710400	5263500	3965300	4830700	0	4985300	5955700				5	5	5	11,3	11,3	11,3	NaN	0	NaN	30730000	31	X6RLT1;H0UI80;Q8IXH7	X6RLT1;H0UI80;Q8IXH7	Negative elongation factor C/D	NELFCD;TH1L
40767000	49469000	40861000	30706000	31213000	34635000	31633000	36451000				11	11	11	21,2	21,2	21,2	NaN	0	NaN	335300000	116	H0Y2W2;Q9NVI7;Q5T9A4;Q5SV16;Q5T2N8	H0Y2W2;Q9NVI7;Q5T9A4	ATPase family AAA domain-containing protein 3A;ATPase family AAA domain-containing protein 3B	ATAD3A;ATAD3B
0	0	0	0	0	4173500	858270	0				2	2	2	11,5	11,5	11,5	NaN	0	10,99	16928000	19	Q5QPK2;H0Y368;O60762;Q5QPJ9	Q5QPK2;H0Y368;O60762;Q5QPJ9	Dolichol-phosphate mannosyltransferase subunit 1	DPM1
0	0	0	2430100	0	0	0	0				1	1	1	5,5	5,5	5,5	20,42	0,0061069	NaN	7329300	1	H7C3X9;H0Y4Q6;Q8WUA4	H7C3X9;H0Y4Q6;Q8WUA4	General transcription factor 3C polypeptide 2	GTF3C2
0	0	0	0	0	0	0	0				2	2	2	3,3	3,3	3,3	NaN	0	NaN	38551000	11	H0Y4R5;Q5SNT2	H0Y4R5;Q5SNT2	Transmembrane protein 201	TMEM201
9808200	14977000	11497000	15676000	10839000	13712000	5003400	11606000				5	5	5	16,4	16,4	16,4	NaN	0	NaN	95052000	51	H0Y4X3;Q14498;A0A0U1RQH7;G3XAC6;A0A0U1RQW2;Q5QP23;A0A087X122;Q5QP22	H0Y4X3;Q14498;A0A0U1RQH7;G3XAC6	RNA-binding protein 39	RBM39
0	0	0	0	901910	0	0	0				1	1	1	2,9	2,9	2,9	NaN	0	NaN	8146800	1	H0Y512;Q9HDC9	H0Y512;Q9HDC9	Adipocyte plasma membrane-associated protein	APMAP
964770	942310	940970	783060	0	0	0	0				2	2	2	1,6	1,6	1,6	161,45	0	NaN	3624100	12	H0Y564;Q9H1A4	H0Y564;Q9H1A4	Anaphase-promoting complex subunit 1	ANAPC1
0	0	0	3211800	0	0	0	0				1	1	1	8	8	8	NaN	0,0069102	NaN	9714600	11	H0Y5B4;H7BZ11;J3KQN4;Q969Q0;P83881	H0Y5B4;H7BZ11;J3KQN4;Q969Q0;P83881	60S ribosomal protein L36a-like;60S ribosomal protein L36a	RPL36A;RPL36A-HNRNPH2;RPL36AL
2711600	1517400	3220200	2688500	1492500	1737300	2429200	2338900				2	2	2	2,7	2,7	2,7	NaN	0	NaN	12445000	6	H0Y612;Q9UPN9	H0Y612;Q9UPN9	E3 ubiquitin-protein ligase TRIM33	TRIM33
0	0	0	0	0	0	0	4614400				3	3	3	11,3	11,3	11,3	NaN	0	NaN	6773400	7	H0Y6T7;Q92542;Q5T205;H0Y3Z4	H0Y6T7;Q92542	Nicastrin	NCSTN
2869500	11010000	0	0	0	0	0	0	+			1	1	1	3,1	3,1	3,1	NaN	1	-2	26545000	5	H0Y7R8	H0Y7R8		MLLT4
0	0	0	0	0	0	19999000	24326000				2	2	2	14,1	14,1	14,1	NaN	0	NaN	41321000	10	H0Y804;Q04828;P52895;S4R3P0;A6NHU4;B4DK69;S4R3Z2;A0A0A0MSS8;P42330	H0Y804;Q04828;P52895;S4R3P0;A6NHU4;B4DK69;S4R3Z2;A0A0A0MSS8;P42330	Aldo-keto reductase family 1 member C1;Aldo-keto reductase family 1 member C2;Aldo-keto reductase family 1 member C3	AKR1C1;AKR1C2;AKR1C3
6523200	5314000	6682700	3598500	3732400	6644400	18164000	15826000				3	3	3	7,6	7,6	7,6	NaN	0	NaN	46935000	24	H0Y8C3;Q9NZJ7	H0Y8C3;Q9NZJ7	Mitochondrial carrier homolog 1	MTCH1
11125000	13879000	5349100	7105100	5509800	3553600	2204000	2687300				7	7	7	8,9	8,9	8,9	123,75	0	NaN	36009000	39	H0Y8C6;O00410;C9JMV5;E7ETV3;H0Y3V4	H0Y8C6;O00410	Importin-5	IPO5
31488000	27048000	11484000	18970000	34099000	44363000	26551000	21052000				5	5	5	22,9	22,9	22,9	NaN	0	NaN	270080000	74	H0YA96;H0Y8G5;Q14103;D6RF44;D6RAF8;D6RBQ9;D6RD83;A0A087WUK2;O14979	H0YA96;H0Y8G5;Q14103;D6RF44;D6RAF8;D6RBQ9	Heterogeneous nuclear ribonucleoprotein D0	HNRNPD
1768100	1654500	2134200	1729900	1513100	0	1687600	1779600				2	2	2	13,4	13,4	13,4	NaN	0	NaN	10412000	17	H0Y8N7;Q9BYD6	H0Y8N7;Q9BYD6	39S ribosomal protein L1, mitochondrial	MRPL1
5187000	3363300	6681000	3600400	6485300	4933400	1788400	1747200				3	3	3	9,5	9,5	9,5	61,32	0	NaN	41140000	33	H0Y8P4;Q8TED0	H0Y8P4;Q8TED0	U3 small nucleolar RNA-associated protein 15 homolog	UTP15
5369500	4726000	5841600	5270500	0	0	5633400	6185000				2	2	1	2,5	2,5	1,4	104,69	0	NaN	23121000	10	H0Y8X6;P46934	H0Y8X6;P46934	E3 ubiquitin-protein ligase NEDD4	NEDD4
1023000	471540	1235000	753120	0	0	1359700	1776400				2	2	2	7	7	7	NaN	0	NaN	6713000	16	H0Y8Z9;Q9H845	H0Y8Z9;Q9H845	Acyl-CoA dehydrogenase family member 9, mitochondrial	ACAD9
3496900	3527100	3569900	3651000	1874500	0	3131800	4504900				3	3	3	15,3	15,3	15,3	NaN	0	NaN	18294000	22	H0Y9V5;Q7LBC6	H0Y9V5;Q7LBC6	Lysine-specific demethylase 3B	KDM3B
14291000	24748000	13150000	15861000	2795100	0	14992000	8136700				4	4	4	19	19	19	NaN	0	NaN	66935000	41	H0YCN4;Q9BTE7;E9PM04;H0Y9C5;E9PQV9;H0Y907;Q92564	H0YCN4;Q9BTE7;E9PM04	DCN1-like protein;DCN1-like protein 5	DCUN1D5
8980700	16260000	9519200	7872900	1908600	0	4787300	5256100				6	6	6	7,1	7,1	7,1	NaN	0	19,94	39460000	41	H0YDK8;Q5T1Z4;Q5T1Z8;E9PR38;H0YEH2;Q14671;H0YC97;H0YDC5;A0A0C4DG68;A0A0A0MR59;Q8TB72	H0YDK8;Q5T1Z4;Q5T1Z8;E9PR38;H0YEH2;Q14671;H0YC97;H0YDC5	Pumilio homolog 1	PUM1
0	0	0	0	0	870760	0	0				1	1	1	8,4	8,4	8,4	NaN	0	NaN	3713000	20	H7C306;H0YER1;Q96T23	H7C306;H0YER1;Q96T23	Remodeling and spacing factor 1	RSF1
0	0	0	0	378350	0	0	0				1	1	1	19,7	19,7	19,7	NaN	0	NaN	2467200	2	H0YGL4;H0YFY8;Q96FC9	H0YGL4;H0YFY8;Q96FC9	Probable ATP-dependent RNA helicase DDX11	DDX11
17602000	10539000	14107000	14574000	7173800	4995500	9586300	11725000				4	4	4	7,2	7,2	7,2	67,55	0	NaN	76713000	52	H0YGW7;Q8NE71;A0A0G2JIC2	H0YGW7;Q8NE71;A0A0G2JIC2	ATP-binding cassette sub-family F member 1	ABCF1
16195000	7206500	9783600	10578000	3827000	2842000	2892400	3411200				6	6	6	26,5	26,5	26,5	NaN	0	NaN	50135000	43	H0YHS6;Q9Y2Z4	H0YHS6;Q9Y2Z4	Tyrosine--tRNA ligase;Tyrosine--tRNA ligase, mitochondrial	YARS2
0	0	0	640130	0	0	0	0				1	1	1	23,8	23,8	23,8	NaN	0,00056593	NaN	3176800	14	H0YHU4;H0YIH0;Q9UBP6	H0YHU4;H0YIH0;Q9UBP6	tRNA (guanine-N(7)-)-methyltransferase	METTL1
0	0	0	0	118670	0	0	0	+			1	1	1	27,5	27,5	27,5	NaN	1	-2	2537700	4	H0YID2;Q5T9B7;P00568	H0YID2;Q5T9B7;P00568	Adenylate kinase isoenzyme 1	AK1
0	0	0	0	0	747790	0	0				1	1	1	9,1	9,1	9,1	NaN	0,0086331	NaN	5369300	8	H0YIL2;Q9Y4C8	H0YIL2;Q9Y4C8	Probable RNA-binding protein 19	RBM19
0	0	0	0	12930000	0	0	0				1	1	1	0,7	0,7	0,7	195,7	0,009104	NaN	38902000	5	H0YJ97;Q15643	H0YJ97;Q15643	Thyroid receptor-interacting protein 11	TRIP11
20955000	30867000	28618000	23628000	32883000	13566000	20045000	20474000				6	6	6	48,2	48,2	48,2	12,39	0	NaN	233220000	110	H0YMF4;H0YKD8;P46779;H0YLP6	H0YMF4;H0YKD8;P46779;H0YLP6	60S ribosomal protein L28	RPL28
12030000	19671000	9630800	10423000	4215000	4714200	7190600	5499000				3	3	3	16,9	16,9	16,9	NaN	0	NaN	57616000	36	H0YKK0;P09661;H0YMA0	H0YKK0;P09661	U2 small nuclear ribonucleoprotein A	SNRPA1
0	0	0	756950	0	0	0	0				1	1	1	29,2	29,2	29,2	NaN	0	NaN	3629200	3	H0YLA1;H3BQA8;H0YL19;H0YN81;Q9GZS3	H0YLA1;H3BQA8;H0YL19;H0YN81;Q9GZS3	WD repeat-containing protein 61;WD repeat-containing protein 61, N-terminally processed	WDR61
9737200	14299000	14074000	10306000	0	0	11635000	7690300				4	4	4	15,9	15,9	15,9	NaN	0	NaN	49328000	22	H0YMZ1;H0YL69;P25789;H0YMI6;H0YMA1;H0YN18;H0YLS6;H0YLC2;H0YKT8;H0YKS0	H0YMZ1;H0YL69;P25789;H0YMI6;H0YMA1;H0YN18;H0YLS6;H0YLC2;H0YKT8	Proteasome subunit alpha type;Proteasome subunit alpha type-4;Proteasome subunit beta type	PSMA4
0	0	0	623010	0	0	0	0	+			1	1	1	10,6	10,6	10,6	NaN	1	-2	2931600	2	H0YMG9;H0YLJ2	H0YMG9;H0YLJ2		SLC12A1
0	0	0	0	0	0	0	0				2	2	2	25	25	25	NaN	0,0095557	NaN	2049600	1	H0YLW0	H0YLW0		SRP14
40200000	40962000	30664000	25175000	3659500	3071300	11155000	25527000				15	15	15	12,4	12,4	12,4	161,12	0	NaN	129530000	84	H0YME5;Q9P2K8	H0YME5;Q9P2K8	Eukaryotic translation initiation factor 2-alpha kinase 4	EIF2AK4
0	0	0	0	0	8119300	0	0				3	1	1	32	11	11	NaN	0,00057339	NaN	41577000	8	H0YMV8;Q71UM5;C9JLI6;C9J1C5	H0YMV8;Q71UM5;C9JLI6	40S ribosomal protein S27;40S ribosomal protein S27-like	RPS27L
0	0	0	4406300	0	0	0	0	+			5	1	1	39,7	7,4	7,4	NaN	1	-2	4850300	1	H0YN88;A0A075B716;H0YN73	H0YN88;A0A075B716		RPS17
8997500	12751000	18962000	17394000	7961200	6289700	44873000	29712000				4	4	4	22,1	22,1	22,1	NaN	0	NaN	116050000	53	H0YNG3;P67812;H0YNX5;H0YNA5;H0YKT4	H0YNG3;P67812;H0YNX5;H0YNA5	Signal peptidase complex catalytic subunit SEC11;Signal peptidase complex catalytic subunit SEC11A;Signal peptidase I	SEC11A
0	0	0	0	0	0	0	0				2	2	2	1,9	1,9	1,9	161,31	0	NaN	2842800	2	H0YNH8;Q9BZF9;H0YN48;F5H2B9	H0YNH8;Q9BZF9;H0YN48;F5H2B9	Uveal autoantigen with coiled-coil domains and ankyrin repeats	UACA
0	11088000	0	5908500	0	0	7861100	6473400				2	2	2	1,4	1,4	1,4	119,54	0,0082285	NaN	15521000	3	H3BLT9;Q7RTR2;A0A087WZ24	H3BLT9;Q7RTR2;A0A087WZ24	Protein NLRC3	NLRC3
6417900	3857700	3219700	3194600	0	0	2046100	2000900				3	3	2	5,2	5,2	3,9	NaN	0	NaN	13158000	10	H3BLV9;Q96SB4;H7C2I2;H7C521;A8MPP7;A8MPY5;E7ETV6;Q9UPE1	H3BLV9;Q96SB4	SRSF protein kinase 1	SRPK1
0	0	0	2888200	0	0	0	0				1	1	1	1,3	1,3	1,3	NaN	0,0031847	NaN	10180000	8	H3BM14;H3BM74;Q9Y5A7	H3BM14;H3BM74;Q9Y5A7	NEDD8 ultimate buster 1	NUB1
26002000	40202000	31858000	26762000	16422000	14466000	34181000	32494000				7	7	7	47,7	47,7	47,7	NaN	0	NaN	177200000	91	H3BMH2;H3BSC1;P62491;Q15907;B4DQU5;P57735	H3BMH2;H3BSC1;P62491;Q15907	Ras-related protein Rab-11A;Ras-related protein Rab-11B	RAB11A;RAB11B
12247000	18576000	2438500	9037100	4929200	7094600	1601500	1623700				3	3	3	16,6	16,6	16,6	NaN	0	NaN	48980000	29	H3BV80;H3BMS0;H3BMM9;H3BTC0;Q15287;H3BPG5	H3BV80;H3BMS0;H3BMM9;H3BTC0;Q15287;H3BPG5	RNA-binding protein with serine-rich domain 1	RNPS1
17785000	13157000	19393000	13669000	5612300	7412500	10271000	10524000				7	7	7	12,9	12,9	12,9	NaN	0	NaN	72097000	52	H3BND4;Q6P996;Q86XE2;J3KNK7;H3BNL6;Q6P474;Q6XYB5	H3BND4;Q6P996;Q86XE2;J3KNK7	Pyridoxal-dependent decarboxylase domain-containing protein 1	PDXDC1
0	0	0	0	0	0	1705000	0				3	2	2	0,3	0,2	0,2	856,87	0,0031763	NaN	10994000	3	H3BPE1;H3BQK9;Q9UPN3;H0Y390;H0Y7I1;H0Y6T5;H0Y4F5;H0Y314;E9PHM6;F6QMI7;F8W9J4;Q03001	H3BPE1;H3BQK9;Q9UPN3;H0Y390	Microtubule-actin cross-linking factor 1, isoforms 1/2/3/5	MACF1
8731800	30718000	7579600	0	6743000	0	10800000	12486000				2	2	2	5,3	5,3	5,3	NaN	0	NaN	76333000	26	H3BPE7;P35637	H3BPE7;P35637	RNA-binding protein FUS	FUS
0	0	0	0	0	3481200	0	0				1	1	1	9,9	9,9	9,9	NaN	0,00056561	NaN	23058000	23	H3BV16;H3BPJ9;O96000	H3BV16;H3BPJ9;O96000	NADH dehydrogenase [ubiquinone] 1 beta subcomplex subunit 10	NDUFB10
13667000	17856000	16680000	25693000	6312600	0	13268000	11639000				5	5	5	13,5	13,5	13,5	NaN	0	NaN	84386000	44	H3BR35;P15170;Q8IYD1;H3BSV8	H3BR35;P15170;Q8IYD1	Eukaryotic peptide chain release factor GTP-binding subunit ERF3A;Eukaryotic peptide chain release factor GTP-binding subunit ERF3B	GSPT1;GSPT2
1852300	1158300	2956900	1123300	927410	0	834620	1102300				3	3	3	17,8	17,8	17,8	20,61	0	NaN	8442500	12	H3BTH5;H3BRB3;Q14807	H3BTH5;H3BRB3;Q14807	Kinesin-like protein;Kinesin-like protein KIF22	KIF22
3322600	3391900	3566100	5021700	2736700	3142300	17529000	21830000				4	4	4	15,7	15,7	15,7	NaN	0	NaN	46203000	33	H3BRY5;P50225;P50226;H3BQX5;E9PKR8;E9PKW4;E9PM76;A0A0A6YYL2;P0DMN0;P0DMM9	H3BRY5;P50225;P50226;H3BQX5;E9PKR8;E9PKW4	Sulfotransferase;Sulfotransferase 1A1;Sulfotransferase 1A2	SULT1A1;SULT1A2
0	0	3171000	0	0	0	0	0	+			1	1	1	1,1	1,1	1,1	NaN	1	-2	13608000	2	H3BSG2;O75309	H3BSG2;O75309	Cadherin-16	CDH16
10374000	15199000	8554900	7033900	0	0	0	0				3	3	3	5,7	5,7	5,7	NaN	0	NaN	35441000	12	H3BTB7;Q5JPH6	H3BTB7;Q5JPH6	Probable glutamate--tRNA ligase, mitochondrial	EARS2
0	0	0	0	2676500	0	0	3727500				2	2	2	4,7	4,7	4,7	NaN	0	NaN	19692000	8	H3BTH8;Q96S86;Q86UW8	H3BTH8;Q96S86;Q86UW8	Hyaluronan and proteoglycan link protein 3;Hyaluronan and proteoglycan link protein 4	HAPLN3;HAPLN4
0	0	390600	0	0	0	0	0				1	1	1	4	4	4	NaN	0,0031864	NaN	511060	4	H3BUW8;Q86WA8	H3BUW8;Q86WA8	Lon protease homolog 2, peroxisomal	LONP2
0	0	0	125770	0	0	0	0				2	2	2	4,1	4,1	4,1	NaN	0,0046875	NaN	4510300	6	H7BXK9;Q9NP58	H7BXK9;Q9NP58	ATP-binding cassette sub-family B member 6, mitochondrial	ABCB6
1021700	421350	729990	515210	1661100	366240	581080	621540				3	3	3	3,3	3,3	3,3	130,55	0	NaN	4688400	13	H7BXY3;Q7L2E3	H7BXY3;Q7L2E3	Putative ATP-dependent RNA helicase DHX30	DHX30
0	0	0	0	2814400	6071600	0	0				3	3	3	5	5	5	NaN	0	NaN	12982000	10	H7BXY5;Q0ZGT2;E7ETM8;E7EUA0	H7BXY5;Q0ZGT2;E7ETM8;E7EUA0	Nexilin	NEXN
1253300	523960	737270	706190	0	0	0	0				2	2	2	4,9	4,9	4,9	NaN	0,00058893	NaN	5409600	4	H7BXZ6;Q8IXI2;K7EIQ7	H7BXZ6;Q8IXI2;K7EIQ7	Mitochondrial Rho GTPase;Mitochondrial Rho GTPase 1	RHOT1
3325900	2874000	2013100	2317600	0	876690	0	0				2	2	2	2,4	2,4	2,4	NaN	0,00058789	NaN	9157800	3	H7BY83;Q5JSH3	H7BY83;Q5JSH3	WD repeat-containing protein 44	WDR44
0	0	0	0	4746800	3657500	0	0				2	2	2	7,1	7,1	7,1	NaN	0	NaN	14731000	2	Q5JRG1;H7BYF2;Q9BVL2	Q5JRG1;H7BYF2;Q9BVL2	Nucleoporin p58/p45	NUPL1
0	0	0	0	0	1158800	0	0				1	1	1	1,4	1,4	1,4	109,13	0,00059773	NaN	6420400	5	H7BYN4;Q02241	H7BYN4;Q02241	Kinesin-like protein;Kinesin-like protein KIF23	KIF23
0	0	0	0	948840	0	0	0	+			1	1	1	5,9	5,9	5,9	NaN	1	-2	3672300	1	H7BYV6	H7BYV6		BIN3
0	12867000	15091000	15341000	0	0	12824000	14343000				2	2	2	12	12	12	NaN	0	NaN	47606000	27	H7BZ20;P23919	H7BZ20;P23919	Thymidylate kinase	DTYMK
897310	1011000	670670	703660	11208000	4357000	672490	860510				5	5	5	21	21	21	NaN	0	NaN	46971000	27	I3L398;H7BZ94;P07237;I3L4M2;I3L312;H0Y3Z3;I3NI03	I3L398;H7BZ94;P07237;I3L4M2;I3L312;H0Y3Z3	Protein disulfide-isomerase	P4HB
0	0	0	0	0	2935200	0	0				2	1	1	20,3	11,4	11,4	NaN	0	NaN	7977900	5	H7BZJ3	H7BZJ3		PDIA3
9472800	0	2493500	4636100	33389000	6380400	2879300	2710000				4	4	4	39,2	39,2	39,2	NaN	0	NaN	95146000	18	H7BZW6;X6RAL5;O00422;U3KPY7	H7BZW6;X6RAL5;O00422;U3KPY7	Histone deacetylase complex subunit SAP18	SAP18
0	0	0	0	2908600	1124200	0	705800				3	3	3	13,6	13,6	13,6	NaN	0	NaN	12601000	4	H7C024;H7C410;P35052;C9J4Y6;H7BZE9	H7C024;H7C410;P35052;C9J4Y6;H7BZE9	Glypican-1;Secreted glypican-1	GPC1
0	0	0	0	243130	0	0	0				1	1	1	7,5	7,5	7,5	NaN	0,0021786	NaN	2750700	4	H7C0P7;Q8ND76;Q8N7R7;Q5T2Q4	H7C0P7;Q8ND76;Q8N7R7;Q5T2Q4	Cyclin-Y;Cyclin-Y-like protein 1;Cyclin-Y-like protein 2	CCNYL1;CCNY;CCNYL2
0	0	0	0	504490	0	0	0				1	1	1	4,4	4,4	4,4	NaN	0	NaN	8627900	22	H7C0V0;Q8WWC4	H7C0V0;Q8WWC4	Uncharacterized protein C2orf47, mitochondrial	C2orf47
5606400	15612000	5828500	6003000	0	0	6674100	6034500				2	2	2	1,6	1,6	1,6	134,31	0	NaN	27170000	13	H7C1I7;Q5VZL5	H7C1I7;Q5VZL5	Zinc finger MYM-type protein 4	ZMYM4
0	0	0	0	3301700	0	0	0				1	1	1	6,6	6,6	6,6	NaN	0	NaN	26274000	11	H7C2Y5;Q9UBS4	H7C2Y5;Q9UBS4	DnaJ homolog subfamily B member 11	DNAJB11
11032000	15787000	14166000	16174000	6885400	6127700	13439000	18456000				5	5	5	8,8	8,8	8,8	NaN	0	NaN	83448000	28	H7C3A1;Q9BXP5;H7C1K0	H7C3A1;Q9BXP5	Serrate RNA effector molecule homolog	SRRT
2666600	2999600	5847500	2619000	0	0	2026600	0				2	2	2	8,9	8,9	8,9	NaN	0	NaN	13264000	5	H7C3J3;Q9BV44	H7C3J3;Q9BV44	THUMP domain-containing protein 3	THUMPD3
5816700	7401000	13587000	10063000	57701000	54729000	4839700	5257400				16	16	16	28,8	28,8	28,8	NaN	0	NaN	200590000	78	H7C3P6;P52948;H0YDF4;H0YCT1	H7C3P6;P52948	Nuclear pore complex protein Nup98-Nup96;Nuclear pore complex protein Nup98;Nuclear pore complex protein Nup96	NUP98
3479700	0	3213300	0	0	0	0	0				2	2	2	4,3	4,3	4,3	NaN	0,0060423	NaN	11776000	4	H7C487;Q9BXB5;Q9BXB4	H7C487;Q9BXB5;Q9BXB4	Oxysterol-binding protein;Oxysterol-binding protein-related protein 10;Oxysterol-binding protein-related protein 11	OSBPL10;OSBPL11
0	0	0	0	0	1195700	0	0				1	1	1	4,1	4,1	4,1	NaN	0,0051706	NaN	10659000	2	H7C555	H7C555		CDHR3
0	0	0	0	0	189070	0	0				1	1	1	4,6	4,6	4,6	NaN	0	NaN	4950600	6	H7C5K4;Q76M96	H7C5K4;Q76M96	Coiled-coil domain-containing protein 80	CCDC80
0	0	0	1328300	9776700	11506000	2099700	1498100				6	6	6	9,8	9,8	9,8	NaN	0	NaN	63141000	26	H8Y6P7;P0CAP1;H0YCD3	H8Y6P7;P0CAP1	Myocardial zonula adherens protein	GCOM1;MYZAP
0	0	0	0	3676600	2901200	5434700	4232400				2	2	2	12,6	12,6	12,6	NaN	0	NaN	19192000	9	H8YS97;O96014	H8YS97;O96014	Protein Wnt;Protein Wnt-11	WNT11
16298000	19542000	18375000	13511000	0	5826200	25319000	32032000				4	4	4	6	6	6	NaN	0	NaN	91482000	42	I3L0N3;P46459;I3L2G1;K7EQD6	I3L0N3;P46459;I3L2G1;K7EQD6	Vesicle-fusing ATPase	NSF
0	0	0	0	0	1375700	0	0				1	1	1	25,5	25,5	25,5	NaN	0,0090996	NaN	19608000	6	I3L1N9;Q8N5K1	I3L1N9;Q8N5K1	CDGSH iron-sulfur domain-containing protein 2	CISD2
0	0	1933600	1005400	1311000	0	2804000	2493200				2	2	2	23,8	23,8	23,8	NaN	0,00058207	NaN	10273000	19	J3QS48;I3L295;J3KTK8;J3QQZ4;J3KT75;J3QW43;J3QRD5;O75352;J3KSI4;I3L405;I3L261;I3L1D2;I3L4E0	J3QS48;I3L295;J3KTK8;J3QQZ4;J3KT75;J3QW43;J3QRD5;O75352;J3KSI4;I3L405;I3L261;I3L1D2;I3L4E0	Mannose-P-dolichol utilization defect 1 protein	MPDU1
32984000	29619000	36385000	14853000	8015600	7119700	9607700	11106000				9	9	9	9,9	9,9	9,9	118,82	0	NaN	101650000	37	I3L2C7;P57678;E7EN12;I3L4M4;I3L4A4;I3L399;I3L1J7	I3L2C7;P57678	Gem-associated protein 4	GEMIN4
0	0	0	0	0	0	0	4520100				2	2	2	16,5	16,5	16,5	NaN	0,002168	NaN	12574000	3	I3L3W3;I3L4V1;I3L362;Q86W50;K7EKQ8	I3L3W3;I3L4V1;I3L362;Q86W50;K7EKQ8	Methyltransferase-like protein 16	METTL16
131120000	147930000	157850000	187340000	96230000	49634000	145770000	114040000				10	10	10	54,1	54,1	54,1	NaN	0	NaN	757380000	187	I3L397;I3L504;P63241;Q6IS14;F8WCJ1;C9J7B5;C9J4W5;Q9GZV4	I3L397;I3L504;P63241;Q6IS14;F8WCJ1;C9J7B5;C9J4W5;Q9GZV4	Eukaryotic translation initiation factor 5A;Eukaryotic translation initiation factor 5A-1;Eukaryotic translation initiation factor 5A-1-like;Eukaryotic translation initiation factor 5A-2	EIF5A;EIF5AL1;EIF5A2
0	0	0	2553300	0	0	0	0	+			1	1	1	13,8	13,8	13,8	NaN	1	-2	2689800	3	I3L4C7;I3L4B8;P24855	I3L4C7;I3L4B8;P24855	Deoxyribonuclease-1	DNASE1
4246900	9540600	5858800	7134900	2725100	3018800	4853000	4183200				2	2	1	5,4	5,4	2,6	48,07	0,00058106	NaN	32546000	21	I3L4J1;Q9UN37;Q6PIW4	I3L4J1;Q9UN37;Q6PIW4	Vacuolar protein sorting-associated protein 4A;Fidgetin-like protein 1	VPS4A;FIGNL1
0	4400100	0	0	0	0	0	0				6	6	6	7,9	7,9	7,9	NaN	0	NaN	14769000	12	J3KMX3;P02771;CON__Q3SZ57	J3KMX3;P02771	Alpha-fetoprotein	AFP
8658000	11779000	15847000	15385000	13684000	5132500	6304600	5676400				13	13	13	8,6	8,6	8,6	223,69	0	NaN	69952000	51	J3KN16;Q5VYK3;R4GMY1;R4GMY3;F6XAQ5	J3KN16;Q5VYK3	Proteasome-associated protein ECM29 homolog	KIAA0368;ECM29
0	0	0	0	8117500	53041000	0	0				11	2	2	27,4	4,6	4,6	NaN	0	NaN	87752000	13	J3KN67;P06753;A0A087WWU8;Q5HYB6;Q5VU61	J3KN67;P06753;A0A087WWU8;Q5HYB6	Tropomyosin alpha-3 chain	TPM3;DKFZp686J1372
0	0	0	0	0	999630	0	0				1	1	1	11,1	11,1	11,1	NaN	0	NaN	19804000	16	J3KNB5;Q8TED1	J3KNB5;Q8TED1	Probable glutathione peroxidase 8	GPX8
6500700	10754000	5813900	5936300	0	0	8092200	8207400				3	3	3	4,5	4,5	4,5	NaN	0	NaN	29491000	18	J3KNN5;Q9UJV9;H0YA06;H0Y8L8;D6RGI7	J3KNN5;Q9UJV9	Probable ATP-dependent RNA helicase DDX41	DDX41
3557500	600610	1440200	1271900	809990	0	972630	1207900				2	2	2	1,6	1,6	1,6	143,23	0	NaN	8387500	18	J3KNS1;Q9UPW5	J3KNS1;Q9UPW5	Cytosolic carboxypeptidase 1	AGTPBP1
0	0	0	752660	0	0	0	0	+			1	1	1	0,3	0,3	0,3	304,21	1	-2	1136500	2	J3KNV1;O60281	J3KNV1;O60281	Zinc finger protein 292	ZNF292
0	0	0	0	0	8236200	0	0				1	1	1	6,2	6,2	6,2	NaN	0,008629	NaN	22149000	8	J3QL05;J3KP15;Q01130;Q9BRL6	J3QL05;J3KP15;Q01130;Q9BRL6	Serine/arginine-rich splicing factor 2;Serine/arginine-rich splicing factor 8	SRSF2;SRSF8
10940000	14124000	17306000	11996000	6494800	4809900	18349000	16657000				7	7	7	11,6	11,6	11,6	NaN	0	NaN	68695000	46	J3KPM9;P42224	J3KPM9;P42224	Signal transducer and activator of transcription;Signal transducer and activator of transcription 1-alpha/beta	STAT1
0	0	1296000	0	0	0	0	0				1	1	1	6,4	6,4	6,4	NaN	0	NaN	7120100	3	V9GY70;V9GYN7;J3KPS0;Q9NXW2	V9GY70;V9GYN7;J3KPS0;Q9NXW2	DnaJ homolog subfamily B member 12	DNAJB12
0	0	0	1050400	0	0	0	0				1	1	1	2,6	2,6	2,6	NaN	0,00059172	NaN	5122700	1	J3KPT4;Q9H4I3	J3KPT4;Q9H4I3	TraB domain-containing protein	TRABD
17306000	23178000	8314300	17664000	66562000	74792000	6758500	7765200				14	14	14	54,7	54,7	54,7	NaN	0	111,18	424260000	113	J3KPX7;Q99623;F5GY37;F5GWA7;F5H3X6;F5H0C5;F5H2D2	J3KPX7;Q99623;F5GY37;F5GWA7;F5H3X6	Prohibitin-2	PHB2
0	0	0	0	0	759030	0	0				1	1	1	8,3	8,3	8,3	NaN	0	NaN	8847200	17	J3KQ48;Q9Y3E5	J3KQ48;Q9Y3E5	Peptidyl-tRNA hydrolase 2, mitochondrial	PTRH2
8116100	9168400	9002300	9908800	2838400	1656300	8077900	5000500				7	7	7	7,6	7,6	7,6	136,55	0	14,99	42578000	42	J3KR97;Q9BTW9;A0A0J9YWI5;A0A0J9YVR1;I3L1S3;I3L143;I3L0V3;I3L163;I3L500;I3L439;I3L120;A0A0J9YXU4	J3KR97;Q9BTW9	Tubulin-specific chaperone D	TBCD
0	0	147660	0	0	0	0	0				1	1	1	0,5	0,5	0,5	398,84	0,00057504	NaN	479570	2	J3KRA9;Q96Q15	J3KRA9;Q96Q15	Serine/threonine-protein kinase SMG1	SMG1
7190000	12016000	3418700	2918600	0	0	8037800	4253200				3	3	3	14,8	14,8	14,8	NaN	0	NaN	23875000	13	J3KS22;J3QS36;Q7Z4W1;J3QS45;J3KRZ4;J3KSZ5;J3QL34	J3KS22;J3QS36;Q7Z4W1	L-xylulose reductase	DCXR
4932100	4605900	6256200	5085000	3435700	0	28002000	25388000				2	2	2	25	25	25	NaN	0	NaN	36577000	20	J3KT68;Q5BJF2	J3KT68;Q5BJF2	Transmembrane protein 97	TMEM97
43148000	33751000	41376000	45138000	14084000	12248000	21835000	21348000				4	4	3	20,9	20,9	16,3	NaN	0	NaN	146400000	21	J3QR41;J3KTD6;J3QLN8;J3KT86;Q96GD4;J3KRJ2	J3QR41;J3KTD6;J3QLN8;J3KT86;Q96GD4;J3KRJ2	Aurora kinase B	AURKB
127140000	186950000	194290000	227290000	190310000	190330000	176070000	157490000				22	21	14	36,8	35	24,6	NaN	0	NaN	1346900000	382	J3KTA4;P17844;J3QSF1;J3KRZ1;J3QRQ7;J3QRN5;X6RLV5;J3QR02;J3KRX8	J3KTA4;P17844	Probable ATP-dependent RNA helicase DDX5	DDX5
0	0	0	0	0	9851000	0	0				1	1	1	1,4	1,4	1,4	NaN	0,0069068	NaN	142600000	31	J3KTD2;Q86VV8	J3KTD2;Q86VV8	Rotatin	RTTN
2252600	3292000	3085900	2373000	7259600	7237600	4069200	2555600				4	4	4	22,3	22,3	22,3	NaN	0	NaN	37323000	24	J3QR09;J3KTE4;P84098;J3QL15	J3QR09;J3KTE4;P84098	Ribosomal protein L19;60S ribosomal protein L19	RPL19
14431000	16452000	4716500	6782000	78595000	132950000	1974700	2214800				11	11	10	42,7	42,7	39,9	NaN	0	NaN	292340000	82	J3KTL2;Q07955;J3KSR8;J3QQV5;J3KSW7	J3KTL2;Q07955	Serine/arginine-rich splicing factor 1	SRSF1
14023000	20922000	13392000	15632000	4915500	6818100	16936000	15774000				3	3	3	2,8	2,8	2,8	104,93	0	NaN	74475000	41	J3QK89;Q8IWX8	J3QK89;Q8IWX8	Calcium homeostasis endoplasmic reticulum protein	CHERP
73402000	69763000	46916000	74722000	26838000	37266000	51826000	45801000				6	6	6	27,2	27,2	27,2	NaN	0	NaN	345870000	89	J3QLE5;P63162;P14678;J3KRY3;S4R3P3	J3QLE5;P63162;P14678;J3KRY3;S4R3P3	Small nuclear ribonucleoprotein-associated protein N;Small nuclear ribonucleoprotein-associated proteins B and B	SNRPN;SNRPB
9129100	4175900	7092800	4663100	3376200	3366200	2946800	4148400				3	3	3	30,9	30,9	30,9	NaN	0	NaN	31576000	14	J3QLW7;Q9Y221;J3QRD6;J3QRR4	J3QLW7;Q9Y221	60S ribosome subunit biogenesis protein NIP7 homolog	NIP7
60458000	113790000	58614000	60169000	35890000	55145000	55467000	54304000				6	6	6	37,4	37,4	37,4	12,63	0	NaN	418850000	73	J3QRI7;J3QQQ9;J3QQV1;J3QRC4;P61254;J3KTJ8;E5RIT6;Q9UNX3;J3KS10;J3KSS0	J3QRI7;J3QQQ9;J3QQV1;J3QRC4;P61254;J3KTJ8;E5RIT6;Q9UNX3;J3KS10	60S ribosomal protein L26;60S ribosomal protein L26-like 1	RPL26;RPL26L1
4004000	2543000	5544700	2931900	4189200	0	5342500	6794300				2	2	2	22,1	22,1	22,1	NaN	0,0005963	NaN	24690000	23	J3QQY2;J9JIE6;Q9UM00;J3KS45	J3QQY2;J9JIE6;Q9UM00;J3KS45	Transmembrane and coiled-coil domain-containing protein 1	TMCO1
1413800	0	729330	836810	11529000	4133200	1111300	832920				3	3	3	3,7	3,7	3,7	NaN	0	NaN	25008000	10	J3QR07;Q96MU7	J3QR07;Q96MU7	YTH domain-containing protein 1	YTHDC1
235170000	241210000	278500000	210760000	51230000	77521000	256400000	272980000				10	10	10	30,3	30,3	30,3	NaN	0	NaN	582770000	136	J3QRD1;P51648;I3L1M4;J3QS00;J3QKK9;J3KTG1;C9JGJ2;I3L0X1;J3KTD9;I3L2W1;K7EN73;E9PJV0;C9JKT2;C9JMC5;I3L3I9;A8MYB8;E9PNN6;P48448;P30838;P43353	J3QRD1;P51648;I3L1M4	Fatty aldehyde dehydrogenase	ALDH3A2
0	0	0	713470	2228800	7090300	1036100	1796300				4	4	4	4,5	4,5	4,5	106,01	0	NaN	12246000	13	K7EIG7;J3QRN6;O94832;J3KRL0	K7EIG7;J3QRN6;O94832	Unconventional myosin-Id	MYO1D
2318700	0	2666100	2679900	41587000	53262000	2580700	0				7	7	2	49,2	49,2	11,9	NaN	0	178,5	109300000	35	J3QRS3;P19105;O14950	J3QRS3;P19105;O14950	Myosin regulatory light chain 12A;Myosin regulatory light chain 12B	MYL12A;MYL12B
7420100	8125300	6323900	8148000	2131200	0	5724600	6911800				2	2	2	3,3	3,3	3,3	NaN	0	NaN	33537000	35	J3QRU1;P12931;P06241;P07947;Q573B4;H0Y3C5;J3KPD6;P06239;P07948;P08631	J3QRU1;P12931;P06241;P07947;Q573B4;H0Y3C5;J3KPD6;P06239;P07948;P08631	Non-specific protein-tyrosine kinase;Proto-oncogene tyrosine-protein kinase Src;Tyrosine-protein kinase Fyn;Tyrosine-protein kinase Yes;Tyrosine-protein kinase Lck;Tyrosine-protein kinase Lyn;Tyrosine-protein kinase HCK	YES1;SRC;FYN;LCK;HCK;LYN
0	0	0	0	8857400	4696100	0	0				6	6	6	4,7	4,7	4,7	220,85	0	NaN	16156000	13	J3QSU6;P24821;F5H7V9;H0YGZ3;E9PC84	J3QSU6;P24821;F5H7V9;H0YGZ3;E9PC84	Tenascin	TNC
13583000	17487000	12542000	18997000	9274800	0	14784000	12021000				4	4	4	14	14	14	NaN	0	12,92	66449000	33	J3QT28;O43684	J3QT28;O43684	Mitotic checkpoint protein BUB3	BUB3
0	0	0	0	0	0	0	0				1	1	1	0,1	0,1	0,1	789,88	0,0060914	NaN	1358500	1	J3QTJ6;Q5CZC0	J3QTJ6;Q5CZC0	Fibrous sheath-interacting protein 2	FSIP2
8764500	7443600	9951700	6563700	0	0	8901100	8986800				3	3	3	19,4	19,4	19,4	NaN	0	NaN	47384000	32	K4JQN1;Q07812;I6LPK7;H0YA56	K4JQN1;Q07812;I6LPK7	Apoptosis regulator BAX	BAX
15946000	12075000	19648000	17103000	2874400	5298600	7022300	7045200				8	8	8	7,3	7,3	7,3	140,49	0	NaN	62933000	32	K7EIG1;O75153;I3L2B0;Q9Y5I4	K7EIG1;O75153;I3L2B0	Clustered mitochondria protein homolog	CLUH
6357700	3643400	2896700	2980400	2698700	2389000	7712900	11948000				4	4	4	24,7	24,7	24,7	NaN	0	NaN	27893000	23	K7EIN2;Q9BRJ7;K7ENA3;W4VSQ8;Q96DE0	K7EIN2;Q9BRJ7;K7ENA3	Protein syndesmos	NUDT16L1
0	1125700	0	0	0	0	4407500	4277000				2	2	2	22	22	22	NaN	0	NaN	7443600	10	K7EIN4;K7EQ63;Q13445	K7EIN4;K7EQ63;Q13445	Transmembrane emp24 domain-containing protein 1	TMED1
0	0	0	0	102340	0	0	0				1	1	1	10,2	10,2	10,2	NaN	0,001662	NaN	754370	2	K7EIS0;Q9NRH3;P23258	K7EIS0;Q9NRH3;P23258	Tubulin gamma chain;Tubulin gamma-2 chain;Tubulin gamma-1 chain	TUBG1;TUBG2
0	0	0	0	0	0	0	0	+			1	1	1	6,8	6,8	6,8	20,48	1	-2	248230	0	K7EIX9;K7EMC4	K7EIX9;K7EMC4		ZSCAN5A
0	0	0	0	276960	0	0	0	+			1	1	1	17,1	17,1	17,1	NaN	1	-2	567920	1	K7EJ78;K7EQJ5;K7ELC2;P62841	K7EJ78;K7EQJ5;K7ELC2;P62841	40S ribosomal protein S15	RPS15
24374000	19047000	33136000	23300000	28774000	13257000	18087000	20594000				16	16	16	28,2	28,2	28,2	NaN	0	NaN	202560000	124	K7EJE8;K7EKE6;P36776;K7ER27;K7ER56;K7ERR6	K7EJE8;K7EKE6;P36776;K7ER27	Lon protease homolog, mitochondrial	LONP1
37174000	61682000	29579000	41034000	8035100	6676900	24659000	27750000				5	5	5	19,6	19,6	19,6	NaN	0	NaN	187860000	72	K7EJR3;R4GMR5;P48556;K7EJC1;K7ERW6;K7ENY6	K7EJR3;R4GMR5;P48556;K7EJC1	26S proteasome non-ATPase regulatory subunit 8	PSMD8
0	0	0	0	38055000	8390000	0	0				11	1	1	60,6	24,2	24,2	NaN	0	NaN	113410000	9	K7EK07;P84243;K7EMV3;B4DEB1;K7ES00;Q6NXT2;K7EP01;Q5TEC6	K7EK07;P84243;K7EMV3;B4DEB1;K7ES00;Q6NXT2;K7EP01;Q5TEC6	Histone H3;Histone H3.3;Histone H3.3C	H3F3B;H3F3A;H3F3C;HIST2H3PS2
0	0	0	0	2002100	0	0	0				1	1	1	4,9	4,9	4,9	35,02	0	NaN	5364700	4	K7EQ02;K7EQ55;K7EK33;Q96EP5	K7EQ02;K7EQ55;K7EK33;Q96EP5	DAZ-associated protein 1	DAZAP1
10647000	18182000	8924300	11315000	0	0	10302000	10227000				2	2	2	12,8	12,8	12,8	14,56	0	NaN	44223000	13	K7EL99;K7EK42;Q99426;K7EP07	K7EL99;K7EK42;Q99426;K7EP07	Tubulin-folding cofactor B	TBCB
0	0	0	0	259230	0	0	0				1	1	1	6,2	6,2	6,2	NaN	0,0032034	NaN	2918400	15	K7EK59;O75381	K7EK59;O75381	Peroxisomal membrane protein PEX14	PEX14
18552000	38599000	19742000	22167000	4577000	4458000	24009000	12666000				7	7	7	34,9	34,9	34,9	NaN	0	NaN	101260000	70	K7EL40;Q9UHD8;K7EK18;K7ER52;K7EIE4;K7EQD7;K7ELJ9;K7EIR4;K7EKN4;K7EN52;K7ENQ5;K7EJZ2;K7ER14;K7EQ08;K7EJL9	K7EL40;Q9UHD8;K7EK18;K7ER52;K7EIE4;K7EQD7;K7ELJ9	Septin-9	SEPT9
17133000	25262000	9327400	9017200	0	0	10951000	9158200				3	3	3	22,8	22,8	22,8	14,92	0	NaN	48590000	14	M0QX52;K7EL66;K7ERD8;Q15555;K7ENB3;C9JB30;Q9UPY8	M0QX52;K7EL66;K7ERD8;Q15555	Microtubule-associated protein RP/EB family member 2	MAPRE2
0	0	0	8081200	0	0	0	0				1	1	1	5,7	5,7	5,7	NaN	0,00058377	NaN	24043000	12	K7ELG9;Q3MHD2	K7ELG9;Q3MHD2	Protein LSM12 homolog	LSM12
0	0	0	0	0	0	0	0				1	1	1	3,8	3,8	3,8	NaN	0,00057045	NaN	9598300	4	K7ELV2;Q96EE3	K7ELV2;Q96EE3	Nucleoporin SEH1	SEH1L
0	0	0	0	0	1016800	0	0				1	1	1	11,1	11,1	11,1	NaN	0	NaN	10634000	4	K7EM13;K7EPB2;P10644	K7EM13;K7EPB2;P10644	cAMP-dependent protein kinase type I-alpha regulatory subunit;cAMP-dependent protein kinase type I-alpha regulatory subunit, N-terminally processed	PRKAR1A
0	0	0	0	0	0	2312900	0				11	2	2	87,2	15	15	NaN	0,0036611	NaN	3017500	1	K7EM38;J3KT65;F8WCH0	K7EM38;J3KT65		ACTG1
0	0	0	156680	0	0	0	0				1	1	1	4	4	4	NaN	0	NaN	1369500	2	K7ENM2;K7EMW4;Q969V3	K7ENM2;K7EMW4;Q969V3	Nicalin	NCLN
0	1155800	0	1577200	2820100	2545300	0	0				3	3	3	11,1	11,1	11,1	NaN	0	4,69	16872000	6	K7ENG2;P26368	K7ENG2;P26368	Splicing factor U2AF 65 kDa subunit	U2AF2
0	0	2730100	0	0	0	2992700	0				2	2	2	9,7	9,7	9,7	NaN	0,00059067	NaN	15754000	4	K7EP06;O43148	K7EP06;O43148	mRNA cap guanine-N7 methyltransferase	RNMT
0	0	0	0	144610	0	0	0				1	1	1	3,3	3,3	3,3	NaN	0	NaN	1603000	10	K7EPA3;Q9NX61	K7EPA3;Q9NX61	Transmembrane protein 161A	TMEM161A
0	0	5117200	0	0	0	0	0				1	1	1	5,2	5,2	5,2	NaN	0,0061131	NaN	20838000	3	K7EPQ7;Q5BJH7	K7EPQ7;Q5BJH7	Protein YIF1B	YIF1B
0	0	0	0	0	284560	0	0				1	1	1	9,2	9,2	9,2	NaN	0	NaN	6056400	13	K7EPU3;Q9BT22	K7EPU3;Q9BT22	Chitobiosyldiphosphodolichol beta-mannosyltransferase	ALG1
0	7911100	0	3997900	0	0	0	0				2	2	2	5,2	5,2	5,2	NaN	0,0011255	NaN	16816000	4	K7EQA8;Q86X55	K7EQA8;Q86X55	Histone-arginine methyltransferase CARM1	CARM1
973830	0	1532200	1093500	0	0	0	0				2	2	2	9,4	9,4	9,4	NaN	0	NaN	3742500	20	K7EQQ1;O96005	K7EQQ1;O96005	Cleft lip and palate transmembrane protein 1	CLPTM1
0	0	0	0	0	3064400	0	0				1	1	1	27,1	27,1	27,1	NaN	0	4,71	12172000	6	K7EQW8	K7EQW8		TPM4
0	0	0	0	458490	0	0	0				2	2	2	7,8	7,8	7,8	NaN	0,0026838	NaN	16303000	8	K7ER96;O43396;K7EML9	K7ER96;O43396;K7EML9	Thioredoxin-like protein 1	TXNL1
0	0	0	0	0	0	0	0				1	1	1	5	5	5	NaN	0,0060729	NaN	312490	1	K7ERA3;Q92791	K7ERA3;Q92791	Synaptonemal complex protein SC65	P3H4;LEPREL4
0	0	0	0	545960	0	0	0				1	1	1	5,4	5,4	5,4	22,62	0	NaN	10602000	2	K7ERC8;Q06136	K7ERC8;Q06136	3-ketodihydrosphingosine reductase	KDSR
5595500	0	0	5868600	0	0	0	0				3	3	3	27,7	27,7	27,7	NaN	0	NaN	19762000	7	K7ES31;K7ERF1;Q9UBQ5;K7EQM4;A0A087WVB9	K7ES31;K7ERF1;Q9UBQ5	Eukaryotic translation initiation factor 3 subunit K	EIF3K
2074600	0	1172700	0	0	0	0	0				2	2	2	17,2	17,2	17,2	NaN	0	24,15	4504600	6	K7ES52;K7ERJ1;K7ERV3;P04183	K7ES52;K7ERJ1;K7ERV3;P04183	Thymidine kinase;Thymidine kinase, cytosolic	TK1
0	0	0	0	0	635990	0	0				1	1	1	5,8	5,8	5,8	NaN	0,00058514	NaN	4912600	4	Q15136;K7ERP6;P17612	Q15136;K7ERP6;P17612	cAMP-dependent protein kinase catalytic subunit alpha	KIN27;PRKACA
9680600	17284000	10967000	7146900	5289300	0	11292000	14201000				6	6	6	26,3	26,3	26,3	NaN	0	NaN	52727000	40	K7ESP4;Q8WVC6	K7ESP4;Q8WVC6	Dephospho-CoA kinase domain-containing protein	DCAKD
0	0	0	0	0	0	0	0				1	1	1	3,3	3,3	3,3	NaN	0	NaN	2532900	3	K7N7A8;P29972	K7N7A8;P29972	Aquaporin-1	AQP1
0	0	0	561830	0	0	0	0				1	1	1	6,4	6,4	6,4	NaN	0,00059312	NaN	3744300	2	M0QX29;M0R259;M0QWZ7;M0R2C6;Q9NP81	M0QX29;M0R259;M0QWZ7;M0R2C6;Q9NP81	Serine--tRNA ligase, mitochondrial	SARS2
0	0	0	0	0	567740	0	0				1	1	1	7	7	7	NaN	0	NaN	3932800	1	M0QX71;Q9BQ67	M0QX71;Q9BQ67	Glutamate-rich WD repeat-containing protein 1	GRWD1
163740	0	173630	175830	9902500	5450900	0	0				3	3	3	8,5	8,5	8,5	NaN	0	NaN	21619000	13	M0QXN5;P37198	M0QXN5;P37198	Nuclear pore glycoprotein p62	NUP62
0	0	2366100	0	0	0	0	0				2	2	2	6,1	6,1	6,1	53,64	0	NaN	7741000	5	M0QYH2;Q96T60;A0A0D9SFD6;M0R3C8;A0A0D9SFL2	M0QYH2;Q96T60;A0A0D9SFD6;M0R3C8;A0A0D9SFL2	Bifunctional polynucleotide phosphatase/kinase;Polynucleotide 3-phosphatase;Polynucleotide 5-hydroxyl-kinase	PNKP
0	0	0	0	0	2208500	0	0				1	1	1	8,7	8,7	8,7	NaN	0,001652	NaN	8638600	3	M0QZL6;O75462	M0QZL6;O75462	Cytokine receptor-like factor 1	CRLF1
9032000	16404000	10651000	11267000	8795000	2637400	14680000	11694000				4	4	4	18,1	18,1	18,1	NaN	0	NaN	69495000	60	M0QZS6;Q9UBE0;M0QX65;B3KNJ4	M0QZS6;Q9UBE0;M0QX65;B3KNJ4	SUMO-activating enzyme subunit 1;SUMO-activating enzyme subunit 1, N-terminally processed	SAE1
0	3692800	4698800	1680300	0	0	0	0				3	3	3	15,3	15,3	15,3	NaN	0,00059809	NaN	7414800	6	M0R080;P25685;M0QYT3;M0QXK0;M0R128;A0A1B0GX60;M0R1D6;M0QZD0	M0R080;P25685;M0QYT3;M0QXK0	DnaJ homolog subfamily B member 1	DNAJB1
22167000	8250000	36595000	29335000	56481000	15995000	23842000	27973000				7	7	7	33,5	33,5	33,5	NaN	0	114,96	256090000	87	M0R0F0;P46782;M0R0R2;M0QZN2	M0R0F0;P46782;M0R0R2;M0QZN2	40S ribosomal protein S5;40S ribosomal protein S5, N-terminally processed	RPS5
4086100	3437300	2922800	2743100	0	0	0	1377800				2	2	2	1,1	1,1	1,1	234,07	0,00056529	NaN	12545000	4	M0R300;M0R0P8;Q13459;M0R332;M0QXP0	M0R300;M0R0P8;Q13459;M0R332;M0QXP0	Unconventional myosin-IXb	MYO9B
0	0	0	0	230990	0	0	0	+			11	1	1	40,7	2,5	2,5	NaN	1	-2	301230	0	M0R0Y3;M0QXI6	M0R0Y3		RUVBL2
191680000	88966000	279900000	245790000	138620000	85186000	240160000	260910000				11	11	1	52,5	52,5	7,8	NaN	0	NaN	1235600000	233	M0R3D6;M0R1A7;M0R0P7	M0R3D6;M0R1A7;M0R0P7	60S ribosomal protein L18a	RPL18A
0	0	0	2130100	0	0	0	0				1	1	1	9	9	9	NaN	0,0036726	NaN	5914700	1	M0R1B0;O43402	M0R1B0;O43402	ER membrane protein complex subunit 8	EMC8
7935200	19794000	6774700	7349800	0	0	7848000	6300400				2	2	2	10,1	10,1	10,1	NaN	0,00057604	NaN	32551000	13	M0R1L7;O43633;M0QXX8;M0R1T5	M0R1L7;O43633;M0QXX8;M0R1T5	Charged multivesicular body protein 2a	CHMP2A
285940000	347830016	372369984	365270016	194710000	129010000	426070016	395350016				9	9	9	53,5	53,5	53,5	NaN	0	NaN	2105900000	252	M0R210;P62249;A0A087WZ27;M0R3H0;M0QX76;M0R1M5;Q6IPX4	M0R210;P62249;A0A087WZ27;M0R3H0;M0QX76;M0R1M5	40S ribosomal protein S16	RPS16;ZNF90
50516000	74471000	53603000	64274000	21485000	21428000	52661000	49313000				22	22	22	22,4	22,4	22,4	126,39	0	NaN	278930000	183	M0R2B7;P28340;M0QZR8;M0QXE6;M0QXQ2;M0QZB4;M0R3H8;M0R2I8	M0R2B7;P28340;M0QZR8	DNA polymerase;DNA polymerase delta catalytic subunit	POLD1
10021000	6043600	7664000	9374400	22738000	31611000	9756800	13129000				11	11	11	18,3	18,3	18,3	NaN	0	NaN	165080000	93	M0R3F6;M0R2Z9;Q8IX01	M0R3F6;M0R2Z9;Q8IX01	SURP and G-patch domain-containing protein 2	SUGP2
6167200	6748300	10399000	10871000	0	0	11372000	7968300				2	2	2	11	11	11	NaN	0	NaN	44080000	41	M0R389;Q15102	M0R389;Q15102	Platelet-activating factor acetylhydrolase IB subunit gamma	PAFAH1B3
0	0	4330600	4671900	0	0	4496700	4136300				3	3	2	4	4	2,7	NaN	0	NaN	16367000	18	O00139;H0Y5Z9	O00139	Kinesin-like protein KIF2A	KIF2A
39583000	16155000	36489000	27339000	8489800	4576500	20306000	22727000				15	3	3	36,3	7,5	7,5	NaN	0	NaN	161370000	58	O00148;K7EQN7;K7EPJ3;A0A0D9SEM9;K7EN69;K7ENP6;A0A0G2JHN7;K7EL56;K7EIL8;F6U6E2;F6S2B7;F6SXL5;H0YCC6	O00148;K7EQN7	ATP-dependent RNA helicase DDX39A	DDX39A
17567000	15217000	20097000	22449000	7648500	4462600	11034000	11151000				6	6	6	20	20	20	NaN	0	NaN	94933000	74	O00154;K7EKP8	O00154;K7EKP8	Cytosolic acyl coenzyme A thioester hydrolase	ACOT7
0	0	0	0	0	1226300	0	0				1	1	1	1,8	1,8	1,8	NaN	0,0027056	NaN	13394000	6	O00178	O00178	GTP-binding protein 1	GTPBP1
11354000	8199400	11045000	14872000	7648700	8020000	14059000	8754400				5	5	4	5	5	3,8	121,32	0	NaN	66944000	46	O00203	O00203	AP-3 complex subunit beta-1	AP3B1
119380000	127980000	96991000	116760000	81695000	50413000	63288000	61028000				17	17	17	48,1	48,1	48,1	NaN	0	169,63	616650000	272	O00231;J3QRY4;J3QS13;J3KSW3	O00231	26S proteasome non-ATPase regulatory subunit 11	PSMD11
103080000	121490000	101310000	110420000	41574000	39081000	81550000	74500000				17	17	17	41,4	41,4	41,4	NaN	0	121,64	554040000	216	O00232	O00232	26S proteasome non-ATPase regulatory subunit 12	PSMD12
3942200	4160000	8123300	3691200	6703700	3708100	4114400	4402300				3	3	2	22,1	22,1	17,4	NaN	0	NaN	34397000	13	O00264;U3KQM0	O00264	Membrane-associated progesterone receptor component 1	PGRMC1
0	0	0	864040	0	2242200	0	0				3	3	3	3,7	3,7	3,7	121	0	NaN	12963000	17	O00267	O00267	Transcription elongation factor SPT5	SUPT5H
8347500	10789000	175600000	103220000	111930000	75904000	183250000	142810000				14	14	5	45,6	45,6	18,9	40,92	0	NaN	674000000	173	O00292;A0A087WW09	O00292	Left-right determination factor 2	LEFTY2
20804000	31163000	32328000	57498000	45395000	31826000	54034000	58623000				9	9	9	42,3	42,3	42,3	NaN	0	125,63	352820000	156	O00299	O00299	Chloride intracellular channel protein 1	CLIC1
14427000	21242000	21971000	11726000	5970500	5899700	13643000	11974000				5	5	5	16,8	16,8	16,8	NaN	0	NaN	83543000	24	O00303;H0YDT6;A0A0D9SEZ9	O00303	Eukaryotic translation initiation factor 3 subunit F	EIF3F
0	0	0	0	535010	0	1276900	1271600				9	9	9	12	12	12	106,84	0	NaN	84614000	15	O00339;H0YBJ4;H0YBU5;H0YBN2;H0YBF2	O00339;H0YBJ4	Matrilin-2	MATN2
325160000	426260000	271329984	261370000	113800000	166790000	284660000	241180000				22	22	18	44,4	44,4	37,5	NaN	0	209,26	1775800000	508	O00425;F8WD15	O00425	Insulin-like growth factor 2 mRNA-binding protein 3	IGF2BP3
2442600	4702900	7492100	2939100	1943800	0	5926100	9015500				4	4	4	13,9	13,9	13,9	NaN	0	NaN	29479000	39	O00442;A6NIC1	O00442	RNA 3-terminal phosphate cyclase	RTCA
8107000	4163300	7724100	6769400	4442800	0	4251000	6129900				5	5	5	2,7	2,7	2,7	190,68	0	NaN	31516000	19	O00443	O00443	Phosphatidylinositol 4-phosphate 3-kinase C2 domain-containing subunit alpha	PIK3C2A
797360	452880	955810	527550	43361000	12080000	400660	659140				20	20	20	13,1	13,1	13,1	217,23	0	100,91	215130000	61	O00468;A0A087X208;H0Y5U1	O00468;A0A087X208	Agrin;Agrin N-terminal 110 kDa subunit;Agrin C-terminal 110 kDa subunit;Agrin C-terminal 90 kDa fragment;Agrin C-terminal 22 kDa fragment	AGRN
25726000	31491000	37962000	32077000	11924000	10336000	6111400	5251800				4	4	4	18,1	18,1	18,1	NaN	0	NaN	157140000	27	O00487	O00487	26S proteasome non-ATPase regulatory subunit 14	PSMD14
0	1397400	2439200	1997500	1793600	0	0	0				2	2	2	4,2	4,2	4,2	57,81	0,0005711	NaN	11430000	12	O00505;H0Y4S9	O00505;H0Y4S9	Importin subunit alpha-4	KPNA3
80329000	93482000	109150000	99303000	209140000	217480000	90958000	90813000				23	23	23	48,1	48,1	48,1	NaN	0	249,36	1194100000	389	O00567;Q5JXT2;H0YDU4;H0Y653	O00567;Q5JXT2	Nucleolar protein 56	NOP56
22731000	42496000	0	5204200	2165300	3222300	3866600	8401800				2	2	2	4,7	4,7	4,7	NaN	0	NaN	67272000	16	O00592	O00592	Podocalyxin	PODXL
2010900	0	2313900	2620000	1814700	0	2337500	2776200				2	2	2	9,2	9,2	9,2	NaN	0	NaN	11789000	9	O00743;Q5T1S7	O00743;Q5T1S7	Serine/threonine-protein phosphatase 6 catalytic subunit;Serine/threonine-protein phosphatase 6 catalytic subunit, N-terminally processed;Serine/threonine-protein phosphatase	PPP6C
0	0	0	0	0	3767600	0	0				1	1	1	3,6	3,6	3,6	NaN	0	NaN	74239000	19	O00767	O00767	Acyl-CoA desaturase	SCD
0	0	0	0	0	0	0	144480				1	1	1	7	7	7	NaN	0,00057937	NaN	80304	1	O14494	O14494	Lipid phosphate phosphohydrolase 1	PPAP2A
0	0	246980	0	0	0	0	0				1	1	1	12,1	12,1	12,1	NaN	0,00059277	NaN	2842200	3	X6RAC9;P47813;O14602	X6RAC9;P47813;O14602	Eukaryotic translation initiation factor 1A, X-chromosomal;Eukaryotic translation initiation factor 1A, Y-chromosomal	EIF1AX;EIF1AY
10118000	8650500	7576500	7596800	14658000	4624700	3838900	6226700				6	6	6	6,3	6,3	6,3	130,16	0	NaN	44316000	47	O14617;A0A087WYN6	O14617	AP-3 complex subunit delta-1	AP3D1
6049500	5144600	7144900	6703600	6520200	0	4166700	7622200				5	5	3	3,7	3,7	2,4	196,69	0	NaN	30870000	45	O14646	O14646	Chromodomain-helicase-DNA-binding protein 1	CHD1
3754800	3571900	3012300	2911000	0	0	2994100	3104100				5	3	3	3,1	1,9	1,9	211,34	0,00059453	NaN	11727000	3	O14647;A0A1B0GTU9	O14647;A0A1B0GTU9	Chromodomain-helicase-DNA-binding protein 2	CHD2
14145000	17248000	3886100	5435500	5566600	4248500	50408000	37341000				5	5	5	15,5	15,5	15,5	NaN	0	NaN	79708000	42	O14773	O14773	Tripeptidyl-peptidase 1	TPP1
0	0	0	571590	0	0	0	0				5	1	1	6,1	1,4	1,4	101,39	0	NaN	3152600	9	O14787;A0A075B780	O14787;A0A075B780	Transportin-2	TNPO2
2034100	0	1837900	1769800	0	0	0	0				2	2	2	1,7	1,7	1,7	155,64	0,0031932	NaN	8485700	6	O14802;Q7Z755	O14802;Q7Z755	DNA-directed RNA polymerase III subunit RPC1	POLR3A
17000000	10355000	11245000	10467000	7576400	10962000	74348000	70988000				4	4	4	31,9	31,9	31,9	NaN	0	NaN	156150000	46	Q5VV89;O14880;Q5VV87	Q5VV89;O14880;Q5VV87	Microsomal glutathione S-transferase 3	MGST3
0	0	5502200	7740400	0	0	5965500	5705300				2	2	2	6	6	6	NaN	0	NaN	17326000	17	O14929	O14929	Histone acetyltransferase type B catalytic subunit	HAT1
2334900	2677300	2571100	1611500	0	0	1429200	0				3	2	2	7,7	5,7	5,7	NaN	0,00059242	NaN	7933500	13	O14965;Q5QPD4;A3KFJ0;B4DXA6;A3KFJ1;A0A0A0MSY3;Q5Y191;Q9UQB9	O14965;Q5QPD4;A3KFJ0	Aurora kinase A	AURKA
12481000	12864000	12651000	13422000	0	0	12666000	13480000				2	2	2	10,3	10,3	10,3	NaN	0,0082046	NaN	48325000	5	O14966;P57729;Q13637	O14966;P57729;Q13637	Ras-related protein Rab-7L1;Ras-related protein Rab-38;Ras-related protein Rab-32	RAB29;RAB38;RAB32
0	0	0	0	238320	0	0	0				1	1	1	1,3	1,3	1,3	143,19	0,0016741	NaN	889530	6	O14976	O14976	Cyclin-G-associated kinase	GAK
97931000	84120000	61647000	73812000	53227000	24657000	81216000	100290000				26	26	26	32,4	32,4	32,4	123,38	0	143,69	539610000	378	O14980;C9JKM9;C9J673;C9IZS4;C9JQ02;C9JV99;H7BZC5;F8WF71;C9JF49;C9IYM2	O14980	Exportin-1	XPO1
7348900	4584700	0	6967500	7883800	4950800	2627800	2824200				4	4	4	4,8	4,8	4,8	118,29	0	NaN	41866000	15	O15042;E7ET15	O15042;E7ET15	U2 snRNP-associated SURP motif-containing protein	U2SURP
0	0	688950	667070	1979000	2198000	28001000	26184000				4	4	4	5,1	5,1	5,1	135,6	0	NaN	56508000	19	O15072	O15072	A disintegrin and metalloproteinase with thrombospondin motifs 3	ADAMTS3
14647000	6067900	6615300	5101400	2982900	1884700	3027500	3919400				6	6	6	11,3	11,3	11,3	NaN	0	NaN	33474000	30	O15091;A0A0A0MTQ0	O15091	Mitochondrial ribonuclease P protein 3	KIAA0391
11004000	5873600	8840800	11269000	0	0	14355000	14986000				3	3	2	10,8	10,8	4,6	NaN	0	NaN	41802000	27	O15143;C9JBJ7;C9K057;C9J4Z7;F8VXW2;C9JEY1;C9JQM8;C9JFG9;C9J6C8;E9PF58	O15143	Actin-related protein 2/3 complex subunit 1B	ARPC1B
9324500	9432600	8258400	7262900	14126000	0	7297500	0				5	5	5	20	20	20	NaN	0	NaN	67488000	19	O15144;H7C3F9;C9JTV5;G5E9J0;G5E9S7	O15144;H7C3F9	Actin-related protein 2/3 complex subunit 2	ARPC2
5235300	8953700	3375200	5116700	6827600	13498000	4245000	3933000				3	3	3	17,4	17,4	17,4	NaN	0	NaN	52061000	44	O15145;F8VR50;C9JZD1	O15145;F8VR50;C9JZD1	Actin-related protein 2/3 complex subunit 3	ARPC3
0	0	0	2948000	0	0	0	0				3	3	3	13	13	13	NaN	0	NaN	10088000	11	O15160;D6RDJ3;H0Y723;E7EQB9	O15160;D6RDJ3;H0Y723;E7EQB9	DNA-directed RNA polymerases I and III subunit RPAC1	POLR1C
4525900	5683200	5591800	0	2332200	2037400	3826000	4548700				4	4	4	3,6	3,6	3,6	116,83	0	NaN	22285000	31	O15164	O15164	Transcription intermediary factor 1-alpha	TRIM24
0	0	0	0	0	1122800	0	0				2	1	1	7,6	3,6	3,6	NaN	0,0031949	NaN	2589400	1	O15173	O15173	Membrane-associated progesterone receptor component 2	PGRMC2
0	7104700	5675400	5922700	0	0	4291000	4098200				2	2	2	3,8	3,8	3,8	68,07	0,0026709	NaN	23961000	6	O15213;H0Y6G3;A0A140T9L0;A0A0G2JJL1	O15213;H0Y6G3;A0A140T9L0;A0A0G2JJL1	WD repeat-containing protein 46	WDR46
50965000	42945000	16746000	10716000	40948000	39269000	189220000	157450000				51	50	50	19,8	19,6	19,6	399,73	0	259,91	611800000	279	O15230;A0A087WYH7;A0A075B783;A0A0A0MSA0;Q16787	O15230	Laminin subunit alpha-5	LAMA5
4926800	1090500	5372000	3811100	13862000	2140800	11268000	17232000				4	4	4	29,6	29,6	29,6	NaN	0	NaN	47709000	92	Q5T8U5;O15260;B7Z1G8	Q5T8U5;O15260	Surfeit locus protein 4	SURF4
3752100	6329900	4142200	4949900	0	0	4026500	4455300				2	2	2	3,6	3,6	3,6	NaN	0,0027012	NaN	20191000	10	O15269	O15269	Serine palmitoyltransferase 1	SPTLC1
0	0	0	6996500	4974600	3689800	0	3549800				3	3	3	5,8	5,8	5,8	NaN	0	NaN	30188000	13	O15371;B0QYA4;B0QYA5	O15371	Eukaryotic translation initiation factor 3 subunit D	EIF3D
0	0	0	0	0	150920	0	0	+			2	1	1	5,8	4	4	NaN	1	-2	1758600	9	O15379;E7ESJ6	O15379;E7ESJ6	Histone deacetylase 3	HDAC3
1047700	1046900	1217500	2868900	822300	1138000	1311700	1237100				3	2	2	3,1	2,1	2,1	119,94	0,0005767	NaN	9133800	2	O15397;F5H2I3;F5H244	O15397	Importin-8	IPO8
0	0	0	0	0	7652500	0	0				1	1	1	7,9	7,9	7,9	16,32	0	NaN	25878000	3	O15511	O15511	Actin-related protein 2/3 complex subunit 5	ARPC5
109940000	164010000	135680000	144120000	79433000	85308000	121590000	123850000				26	26	25	34,1	34,1	33	NaN	0	164,91	864560000	379	O43143;F5H658;Q14562	O43143	Pre-mRNA-splicing factor ATP-dependent RNA helicase DHX15	DHX15
367160	0	247180	201030	299910	176490	223130	223260				3	3	3	4,1	4,1	4,1	122,07	0	NaN	2067600	8	O43156	O43156	TELO2-interacting protein 1 homolog	TTI1
172650000	221240000	208080000	236420000	126100000	119340000	148630000	155290000				15	15	15	37	37	37	56,65	0	146,77	1191900000	333	O43175;Q5SZU1	O43175;Q5SZU1	D-3-phosphoglycerate dehydrogenase	PHGDH
116010000	123950000	104280000	123650000	38621000	36602000	44190000	50593000				19	19	19	39,9	39,9	39,9	NaN	0	187,81	546290000	252	O43242;H0YGV8	O43242	26S proteasome non-ATPase regulatory subunit 3	PSMD3
0	0	0	0	0	263870	0	0				1	1	1	2,7	2,7	2,7	NaN	0	NaN	3236800	4	O43252	O43252	Bifunctional 3-phosphoadenosine 5-phosphosulfate synthase 1;Sulfate adenylyltransferase;Adenylyl-sulfate kinase	PAPSS1
1516300	0	2549200	1908000	1931900	1663400	1448900	1905500				3	3	3	3,9	3,9	3,9	NaN	0	NaN	10040000	6	O43264;F5H3C1	O43264	Centromere/kinetochore protein zw10 homolog	ZW10
18204000	26584000	6797500	11339000	0	0	4677100	5096300				3	3	3	15,5	15,5	15,5	19,81	0	NaN	47662000	22	O43324;H0YAL7;D6RBD7;C9J1V9;H0YAH9	O43324;H0YAL7;D6RBD7;C9J1V9	Eukaryotic translation elongation factor 1 epsilon-1	EEF1E1;EEF1E1-BLOC1S5
99523000	108280000	129960000	135660000	116330000	176030000	211630000	195190000				19	19	15	33,8	33,8	27,6	NaN	0	104,6	1028400000	300	O43390;B4DT28	O43390;B4DT28	Heterogeneous nuclear ribonucleoprotein R	HNRNPR
9478400	10120000	9336400	9693900	4443900	2562600	7064500	8011700				6	6	6	8,1	8,1	8,1	109,96	0	NaN	42800000	53	O43592;F8WDU6	O43592	Exportin-T	XPOT
15921000	17588000	15088000	11921000	6960200	4560900	15067000	11921000				6	6	6	16,4	16,4	16,4	NaN	0	NaN	88090000	67	O43615;M0QXU7;M0QXM9;M0R301;M0R124	O43615;M0QXU7	Mitochondrial import inner membrane translocase subunit TIM44	TIMM44
0	0	0	0	0	0	0	0				14	1	1	16,7	1,4	1,4	104,85	0,0036649	NaN	17027000	2	O43707;F5GXS2;K7EP19;K7EJH8;D6RH00	O43707	Alpha-actinin-4	ACTN4
18845000	10790000	0	0	0	0	0	0				2	2	2	6,7	6,7	6,7	NaN	0	NaN	77250000	26	Q5H919;Q5H918;O43719	Q5H919;Q5H918;O43719	HIV Tat-specific factor 1	HTATSF1
10180000	15744000	4551000	5765100	673860	538440	1135700	1354200				3	3	3	3,4	3,4	3,4	91,35	0	NaN	25590000	23	O43747	O43747	AP-1 complex subunit gamma-1	AP1G1
13660000	12550000	9730200	12794000	10700000	6355700	8449300	11920000				5	5	5	8,9	8,9	8,9	NaN	0	NaN	74263000	45	O43776;K7EMQ6;K7EPK2;K7EQ35;K7EIU7	O43776;K7EMQ6;K7EPK2;K7EQ35	Asparagine--tRNA ligase, cytoplasmic	NARS
24090000	48987000	1764400	1878700	1401500	0	2124200	2134800				6	6	6	14,8	14,8	14,8	NaN	0	15,02	49778000	23	O43854	O43854	EGF-like repeat and discoidin I-like domain-containing protein 3	EDIL3
10953000	15001000	12569000	11501000	0	0	20852000	5531500				3	3	3	5,3	5,3	5,3	NaN	0	NaN	748220000	27	O43865;H0Y8B3;Q96HN2	O43865;H0Y8B3;Q96HN2	Putative adenosylhomocysteinase 2;Adenosylhomocysteinase;Putative adenosylhomocysteinase 3	AHCYL1;AHCYL2
13731000	10062000	14347000	14070000	3118700	2857400	12389000	12113000				6	6	6	14,5	14,5	14,5	NaN	0	25,68	65033000	71	O43913;G3V0H0	O43913	Origin recognition complex subunit 5	ORC5
11120000	9937300	10041000	11137000	0	0	7858700	7757600			+	4	4	4	12,2	12,2	12,2	NaN	0	NaN	42106000	39	O43929;CON__Q2YDI2;C9JGH7;C9J2X8;Q53SE3	O43929;CON__Q2YDI2	Origin recognition complex subunit 4	ORC4
1655400	1369500	2520900	2170300	1566800	0	1562600	2248200				4	3	3	4,2	3,4	3,4	119,26	0	NaN	12450000	20	O60231;Q5SQH5;A0A140T947;A0A140T9T4;A0A140T8Y5	O60231;Q5SQH5;A0A140T947;A0A140T9T4;A0A140T8Y5	Putative pre-mRNA-splicing factor ATP-dependent RNA helicase DHX16	DHX16
117120000	137940000	137370000	150240000	72643000	145470000	132780000	122980000				20	20	11	18	18	10,9	121,9	0	NaN	784340000	299	O60264	O60264	SWI/SNF-related matrix-associated actin-dependent regulator of chromatin subfamily A member 5	SMARCA5
4293200	4132700	4461400	4240400	2540800	2124900	3395800	3521000				5	5	5	2,5	2,5	2,5	254,39	0	NaN	19950000	27	O60287	O60287	Nucleolar pre-ribosomal-associated protein 1	URB1
472090	0	295050	416620	1046100	675280	311390	0				2	2	2	2,9	2,9	2,9	171,29	0	NaN	5867600	8	O60306;H0YH15	O60306;H0YH15	Intron-binding protein aquarius	AQR
21079000	27034000	21995000	22049000	10414000	9792500	17278000	18493000				6	6	6	8,6	8,6	8,6	NaN	0	NaN	113400000	56	O60341;R4GMP9;R4GMQ1	O60341;R4GMP9	Lysine-specific histone demethylase 1A	KDM1A
0	0	0	0	0	0	0	0				1	1	1	1,1	1,1	1,1	NaN	0,0061475	NaN	86456000	5	O60447	O60447	Ecotropic viral integration site 5 protein homolog	EVI5
46910000	59463000	45718000	29269000	12394000	9450500	23477000	30144000				16	16	14	26,7	26,7	22,6	NaN	0	NaN	212850000	83	O60488;D6RF95;H0Y9A0;D6RFW9;D6RDA8;D6RD96	O60488	Long-chain-fatty-acid--CoA ligase 4	ACSL4
15389000	22347000	12270000	15750000	6259700	8607300	23617000	21559000				5	5	5	27,8	27,8	27,8	NaN	0	NaN	83816000	30	O60493;A0A087X0R6;Q9UMY4	O60493	Sorting nexin-3	SNX3
0	0	280130	0	0	0	0	0				1	1	1	1,4	1,4	1,4	102,91	0,0064484	NaN	2606700	2	O60502	O60502	Protein O-GlcNAcase	MGEA5
30666000	41647000	42785000	49055000	36516000	25084000	33187000	38054000				14	10	10	24,1	17,8	17,8	NaN	0	101,87	247740000	112	O60506;B7Z645;F6UXX1	O60506;B7Z645	Heterogeneous nuclear ribonucleoprotein Q	SYNCRIP
0	0	0	236730	0	0	0	0				2	2	2	7	7	7	NaN	0,0077708	NaN	1769000	2	O60547	O60547	GDP-mannose 4,6 dehydratase	GMDS
5947900	7321800	11762000	9261200	7192200	4297300	3616900	5651000				6	6	3	15,9	15,9	8,6	NaN	0	NaN	51496000	22	O60684;Q5TFJ7;O15131;S4R3E5	O60684;Q5TFJ7;O15131	Importin subunit alpha-7;Importin subunit alpha-6	KPNA6;KPNA5
13318000	9208800	20797000	22108000	42895000	17890000	28098000	25620000				11	11	11	34,8	34,8	34,8	NaN	0	NaN	158280000	70	O60701;E7ER95;E7ER83;E7ETF4;E7EV97;D6RHF4;E9PBD2	O60701	UDP-glucose 6-dehydrogenase	UGDH
14491000	24950000	5916400	13824000	2357300	2226200	14701000	6302000				5	5	5	5,5	5,5	5,5	107,89	0	NaN	57075000	20	O60763;REV__R4GMN2;REV__Q5VZ89;REV__R4GNB2;REV__R4GN35	O60763	General vesicular transport factor p115	USO1
22950000	14570000	10046000	15904000	8441500	11156000	8322000	6832800				4	4	4	10,1	10,1	10,1	NaN	0	NaN	93110000	39	O60832;H7C0M1;C9IYT0;H7BZF2;H7C2Q9;H7C2Q2	O60832;H7C0M1;C9IYT0;H7BZF2	H/ACA ribonucleoprotein complex subunit 4	DKC1
86786000	45878000	29142000	16878000	16784000	930480	3787600	4957100				10	10	10	29,6	29,6	29,6	NaN	0	NaN	142870000	75	O60884;A0A087WT48	O60884	DnaJ homolog subfamily A member 2	DNAJA2
13738000	26039000	14436000	20489000	6197900	19224000	27533000	24413000				8	8	8	15,3	15,3	15,3	NaN	0	NaN	121120000	54	O75083;D6RD66	O75083;D6RD66	WD repeat-containing protein 1	WDR1
0	0	723410	336640	889560	1146300	38418000	37176000				16	16	16	14,5	14,5	14,5	167,71	0	297,66	191670000	77	O75094;A0A0A0MSC8	O75094;A0A0A0MSC8	Slit homolog 3 protein	SLIT3
0	0	0	0	0	0	0	0				2	2	2	3,6	3,6	3,6	NaN	0	NaN	8341900	2	O75112	O75112	LIM domain-binding protein 3	LDB3
7409200	13239000	8184100	9697900	0	0	6820800	6309300				3	3	3	5	5	5	60,13	0	NaN	36209000	34	O75131;A0A087WUS8;A0A087WXR6;E5RHZ0;A0A087WYQ3;E7ENV7;Q96FN4;Q8IYJ1;Q96A23;O95741;Q86YQ8;Q9HCH3;Q9UBL6	O75131	Copine-3	CPNE3
0	0	0	0	566830	0	0	0				3	3	3	3,1	3,1	3,1	206,94	0	NaN	5441300	6	O75147;A8MSZ8;A6NN50	O75147;A8MSZ8;A6NN50	Obscurin-like protein 1	OBSL1
0	0	0	0	0	95956	0	0				1	1	1	0,5	0,5	0,5	254,41	0	NaN	912810	2	O75165	O75165	DnaJ homolog subfamily C member 13	DNAJC13
20978000	23176000	15108000	11376000	0	0	10809000	10052000				5	5	5	10,4	10,4	10,4	NaN	0	NaN	69399000	38	O75306	O75306	NADH dehydrogenase [ubiquinone] iron-sulfur protein 2, mitochondrial	NDUFS2
744060	1053500	1972800	1249800	234970000	654030016	2910500	3104800				17	15	15	53	46	46	NaN	0	203,53	1158400000	124	O75367;B4DJC3;D6RCF2	O75367;B4DJC3	Core histone macro-H2A.1;Histone H2A	H2AFY
11268000	31835000	10100000	12831000	7899600	7266200	14503000	11083000				10	4	4	4,5	2,3	2,3	278,16	0	NaN	89579000	13	O75369;E7EN95;A0A0A0MT44	O75369	Filamin-B	FLNB
0	3658700	3347300	3002200	0	0	7805500	4207800				2	2	2	10,2	10,2	10,2	NaN	0	NaN	17984000	8	O75396;A0A087X1A9	O75396;A0A087X1A9	Vesicle-trafficking protein SEC22b	SEC22B
27351000	47264000	9352400	24525000	10545000	11752000	9131100	6923000				5	5	5	5,9	5,9	5,9	108,8	0	16,38	108550000	56	O75400	O75400	Pre-mRNA-processing factor 40 homolog A	PRPF40A
0	0	0	0	0	1719500	0	0				1	1	1	2,2	2,2	2,2	NaN	0,00057837	NaN	17530000	4	O75439	O75439	Mitochondrial-processing peptidase subunit beta	PMPCB
48259000	137250000	39587000	51518000	20984000	24366000	33739000	37766000				8	8	8	16,4	16,4	16,4	NaN	0	NaN	272390000	121	O75475	O75475	PC4 and SFRS1-interacting protein	PSIP1
1003200	782060	1155300	932180	7000200	1928100	1088300	1218600				7	4	4	29,2	20,2	20,2	NaN	0	NaN	16624000	11	O75477;B0QZ43	O75477;B0QZ43	Erlin-1	ERLIN1
32135000	36182000	92650000	82310000	190810000	168040000	203360000	210930000				20	20	18	47,1	47,1	44,1	NaN	0	183,64	1235400000	335	O75487;A0A087WT82	O75487	Glypican-4;Secreted glypican-4	GPC4
13730000	15843000	8688300	6456600	2908800	2052000	3425300	4407600				5	5	5	26,1	26,1	26,1	NaN	0	NaN	52989000	38	O75489;E9PS48;E9PKL8;G3V194	O75489	NADH dehydrogenase [ubiquinone] iron-sulfur protein 3, mitochondrial	NDUFS3
0	0	0	0	35457000	24825000	0	0				5	5	5	29,7	29,7	29,7	NaN	0	NaN	101320000	25	Q5JRI1;O75494;Q6IQ42;R4GMP8;Q8WXF0	Q5JRI1;O75494	Serine/arginine-rich splicing factor 10	SRSF10
344360	225140	365270	0	105850000	93672000	359860	538940				5	5	5	58,4	58,4	58,4	NaN	0	NaN	277980000	51	O75531	O75531	Barrier-to-autointegration factor;Barrier-to-autointegration factor, N-terminally processed	BANF1
73003000	75837000	74186000	64845000	115110000	99841000	100130000	109860000				20	20	20	20,6	20,6	20,6	145,83	0	NaN	544360000	230	O75533;H7C341	O75533	Splicing factor 3B subunit 1	SF3B1
71507000	83166000	64036000	63956000	12099000	6970400	38701000	30128000				15	15	15	19,3	19,3	19,3	NaN	0	136,99	272530000	96	O75534;E9PLT0;E9PNG3;E9PLD4	O75534;E9PLT0	Cold shock domain-containing protein E1	CSDE1
4075600	4538700	4374700	3903100	3993700	0	4293900	4429000				3	3	3	13,4	13,4	13,4	NaN	0	NaN	24775000	19	O75569;F8WEG8;G5E9Q4;C9JMM3	O75569;F8WEG8;G5E9Q4;C9JMM3	Interferon-inducible double-stranded RNA-dependent protein kinase activator A	PRKRA
16290000	28259000	22104000	13570000	0	0	11955000	10804000				3	3	3	29,2	29,2	29,2	NaN	0	NaN	66525000	23	O75607	O75607	Nucleoplasmin-3	NPM3
0	0	13704000	6163100	0	0	5253500	0				11	2	2	32,8	6	6	40,88	0	NaN	26736000	10	O75610	O75610	Left-right determination factor 1	LEFTY1
42793000	55448000	46055000	37398000	128320000	145970000	48522000	49048000				41	41	41	25,8	25,8	25,8	244,5	0	280,39	593190000	279	O75643;B4E0P5	O75643	U5 small nuclear ribonucleoprotein 200 kDa helicase	SNRNP200
25642000	38034000	32818000	27825000	24428000	16513000	16391000	14411000				19	19	19	7,5	7,5	7,5	318,38	0	NaN	168710000	117	O75691	O75691	Small subunit processome component 20 homolog	UTP20
81291000	91117000	74657000	65392000	76181000	89923000	48472000	48308000				26	26	26	26,5	26,5	26,5	155,2	0	215,4	537440000	213	O75694;E9PF10	O75694;E9PF10	Nuclear pore complex protein Nup155	NUP155
21185000	35891000	24688000	33603000	5816300	11272000	12160000	11489000				5	5	5	5,3	5,3	5,3	125,97	0	NaN	127110000	36	O75717;C9JYB3	O75717	WD repeat and HMG-box DNA-binding protein 1	WDHD1
0	0	0	0	613270	491680	520500	0				5	2	2	8,8	4,6	4,6	NaN	0	NaN	5725200	4	O75746	O75746	Calcium-binding mitochondrial carrier protein Aralar1	SLC25A12
7270900	3731100	11298000	7522900	3759000	3021600	4053900	4217200				3	3	3	17,5	17,5	17,5	NaN	0	16,17	34603000	25	X6RF82;O75794;X6RKY7;X6RA30;H7BZW7	X6RF82;O75794;X6RKY7;X6RA30	Cell division cycle protein 123 homolog	CDC123
0	0	0	0	0	3441500	0	0				2	1	1	7,6	2,9	2,9	30,85	0,0061507	NaN	57631000	26	O75828	O75828	Carbonyl reductase [NADPH] 3	CBR3
0	0	0	0	1816300	0	0	0				2	2	2	5,1	5,1	5,1	NaN	0	NaN	21674000	7	O75844	O75844	CAAX prenyl protease 1 homolog	ZMPSTE24
1984500	0	2908400	4160300	3133700	2336800	2803200	2939100				5	4	4	15,2	13	13	NaN	0	NaN	22948000	6	O75874;C9J4N6	O75874;C9J4N6	Isocitrate dehydrogenase [NADP] cytoplasmic	IDH1
4419400	5226800	2598500	3586100	5366400	5951400	20485000	17351000				10	10	10	30,7	30,7	30,7	NaN	0	NaN	106420000	46	O75955;A0A140T9R1;A2AB13;A2AB11;A0A0G2JJQ6;A2AB12;A2AB10;A0A140T9W4;A0A140T9X0;A2AB09;A0A140T974;A0A140T9B1;A0A140T957;A0A140T910;A0A140T9C3;A0A140T959;A0A140T907	O75955;A0A140T9R1;A2AB13;A2AB11;A0A0G2JJQ6;A2AB12;A2AB10	Flotillin-1	FLOT1
6754800	7569300	11241000	9594800	6950600	6180100	7752200	8322900				5	5	5	18,5	18,5	18,5	NaN	0	NaN	41190000	16	O76003	O76003	Glutaredoxin-3	GLRX3
202870000	145240000	96278000	105630000	96228000	129890000	49995000	58904000				19	19	19	34,9	34,9	34,9	NaN	0	128,14	742500000	211	O76021;J3QSV6;I3L3U9;I3L3C4;I3L234;I3L1A3	O76021;J3QSV6;I3L3U9;I3L3C4	Ribosomal L1 domain-containing protein 1	RSL1D1
17776000	25298000	20243000	6851800	3828600	3627400	8870300	7403400				6	6	6	11,8	11,8	11,8	NaN	0	NaN	67695000	29	O76031	O76031	ATP-dependent Clp protease ATP-binding subunit clpX-like, mitochondrial	CLPX
3573300	5123200	3449900	3549700	27681000	43851000	3968600	3864800				35	35	35	41	41	41	116,45	0	238,89	889000000	148	O76041;A0A0U1RQY0;Q5JUU7;A0A0U1RRK0	O76041	Nebulette	NEBL
13226000	21169000	19232000	16186000	15578000	4507500	10622000	9861000				7	7	7	13,9	13,9	13,9	NaN	0	NaN	87558000	46	O76094;D6RDY6;R4GNC1	O76094;D6RDY6	Signal recognition particle subunit SRP72	SRP72
8040800	10785000	12408000	7590900	3463600	0	4125200	4323400				7	3	3	9,8	5,1	5,1	76,93	0	NaN	34830000	14	O94808;E5RJP4	O94808;E5RJP4	Glutamine--fructose-6-phosphate aminotransferase [isomerizing] 2	GFPT2
916860	0	362950	520530	0	0	450250	523660				2	2	2	1,2	1,2	1,2	200,55	0,0016493	NaN	2547800	7	O94822	O94822	E3 ubiquitin-protein ligase listerin	LTN1
0	0	0	0	0	0	0	0				1	1	1	3	3	3	NaN	0,0046851	NaN	519570	1	O94826	O94826	Mitochondrial import receptor subunit TOM70	TOMM70A
1751200	1586700	2132800	1925000	0	0	2036400	2050600				2	2	2	3	3	3	NaN	0	NaN	9317400	6	O94874	O94874	E3 UFM1-protein ligase 1	UFL1
33438000	48103000	35676000	33358000	20454000	19692000	41324000	42745000				13	13	13	15,1	15,1	15,1	106,92	0	NaN	216550000	118	O94906	O94906	Pre-mRNA-processing factor 6	PRPF6
0	0	0	1704500	0	0	0	0				1	1	1	1,3	1,3	1,3	73,46	0,0046729	NaN	7602600	6	O94925	O94925	Glutaminase kidney isoform, mitochondrial	GLS
53991000	68348000	32505000	29512000	5282300	5899800	6055200	6392000				15	15	15	6,5	6,5	6,5	309,35	0	139,26	146080000	91	O95071;E7EMW7;E7ET84;E5RFK7;H0YBB4	O95071;E7EMW7	E3 ubiquitin-protein ligase UBR5	UBR5
0	0	0	0	0	0	1716300	0	+			1	1	1	4,7	4,7	4,7	NaN	1	-2	729840	1	O95073	O95073	Fibrinogen silencer-binding protein	FSBP
553980	0	0	0	3120700	2985900	5921200	8985000				6	6	6	19,1	19,1	19,1	NaN	0	NaN	49468000	29	O95084	O95084	Serine protease 23	PRSS23
8847000	9626700	7406800	5773400	2634000	2184500	8285000	8856900				3	3	1	2,4	2,4	0,7	125,87	0	6,84	39491000	37	O95104	O95104	Splicing factor, arginine/serine-rich 15	SCAF4
1873000	1494100	3604900	2849000	0	851200	0	3501500				3	3	3	3,6	3,6	3,6	146,18	0	NaN	11165000	15	O95155;K7EP75	O95155	Ubiquitin conjugation factor E4 B	UBE4B
0	0	0	956830	0	0	0	0				1	1	1	7,8	7,8	7,8	NaN	0,006012	NaN	6973100	2	O95168	O95168	NADH dehydrogenase [ubiquinone] 1 beta subcomplex subunit 4	NDUFB4
0	0	0	0	0	3682000	0	0				1	1	1	1,1	1,1	1,1	112,61	0,0060667	NaN	14525000	6	O95197	O95197	Reticulon-3	RTN3
0	0	0	0	0	0	0	4276400				2	2	2	2,8	2,8	2,8	NaN	0	NaN	9522100	7	O95202	O95202	LETM1 and EF-hand domain-containing protein 1, mitochondrial	LETM1
15006000	6447800	20380000	9313100	0	0	6414600	6393900				4	4	4	23,9	23,9	23,9	NaN	0	NaN	48271000	23	O95237;D6RC94	O95237	Lecithin retinol acyltransferase	LRAT
0	0	0	0	856600	0	0	0				1	1	1	0,6	0,6	0,6	139,88	0,0061224	NaN	13635000	18	O95239;Q2VIQ3	O95239;Q2VIQ3	Chromosome-associated kinesin KIF4A;Chromosome-associated kinesin KIF4B	KIF4A;KIF4B
35117000	54320000	42226000	37936000	12003000	12838000	11781000	10263000				11	11	11	9,9	9,9	9,9	135,65	0	NaN	157690000	53	O95347	O95347	Structural maintenance of chromosomes protein 2	SMC2
16047000	15277000	11856000	10779000	8575100	4463800	9637300	11556000				9	9	8	11,7	11,7	10,7	119,52	0	NaN	76047000	64	O95373;E9PLB2	O95373	Importin-7	IPO7
0	0	0	321380	0	0	0	0				1	1	1	4,3	4,3	4,3	NaN	0,0060332	NaN	2445700	5	O95396	O95396	Adenylyltransferase and sulfurtransferase MOCS3;Molybdopterin-synthase adenylyltransferase;Molybdopterin-synthase sulfurtransferase	MOCS3
1969600	1892600	1698200	2239200	5852000	28626000	2416600	2066300				22	22	22	12,5	12,5	12,5	247,74	0	134,32	294940000	43	O95425;A0A0J9YWY6	O95425;A0A0J9YWY6	Supervillin	SVIL
11532000	24706000	8363200	11010000	1497700	0	10953000	4644100				4	4	4	14,2	14,2	14,2	NaN	0	NaN	48655000	21	O95433;G3V438;H0YJU2;H0YJG7;H0YJ63;G3V3W9	O95433;G3V438;H0YJU2;H0YJG7	Activator of 90 kDa heat shock protein ATPase homolog 1	AHSA1
12513000	20576000	13976000	11980000	0	0	7907600	8174700				6	6	6	11,1	11,1	11,1	73,45	0	NaN	53888000	26	O95453;H3BRK1;F5H1Z4	O95453;H3BRK1	Poly(A)-specific ribonuclease PARN	PARN
13950000	16719000	15420000	12641000	5911600	4696800	20094000	13358000				7	7	7	14,4	14,4	14,4	NaN	0	NaN	77275000	36	O95470;H0Y3V8;H7BXL7	O95470	Sphingosine-1-phosphate lyase 1	SGPL1
0	714780	0	0	0	0	0	495010				2	2	2	2,9	2,9	2,9	119,75	0,002181	NaN	2407400	6	O95486	O95486	Protein transport protein Sec24A	SEC24A
43906000	45569000	40077000	30089000	9620000	15745000	46603000	56320000				14	12	12	23,8	19,7	19,7	NaN	0	NaN	217850000	90	O95573;F5GWH2	O95573	Long-chain-fatty-acid--CoA ligase 3	ACSL3
6040300	17066000	4724100	8372800	7776500	0	7657500	7265600				5	5	5	11,6	11,6	11,6	NaN	0	NaN	41660000	17	O95671	O95671	N-acetylserotonin O-methyltransferase-like protein	ASMTL
0	0	0	0	0	829680	0	0				2	1	1	8,7	5	5	NaN	0	NaN	38986000	19	O95716	O95716	Ras-related protein Rab-3D	RAB3D
0	0	0	0	1463600	0	0	0				2	1	1	5,1	3,6	3,6	NaN	0,007371	NaN	9784900	3	O95758	O95758	Polypyrimidine tract-binding protein 3	PTBP3
6490600	2241300	0	3518200	0	0	0	0				4	4	4	4,6	4,6	4,6	107,54	0	NaN	10792000	9	O95782;A0A0G2JQM1;A0A0G2JS82;O94973;E9PPZ3;E9PS94;E9PQP4;E9PPY8;A0A0G2JS17;A0A0G2JQT9;H0YDE9;H0YEG0;A0A0G2JRF9;A0A0G2JQA4;E9PR62	O95782;A0A0G2JQM1;A0A0G2JS82;O94973	AP-2 complex subunit alpha-1;AP-2 complex subunit alpha-2	AP2A1;AP2A2
0	0	10543000	15409000	2467200	0	0	0				2	2	2	8,6	8,6	8,6	NaN	0	NaN	30374000	12	O95813	O95813	Cerberus	CER1
5643200	11948000	3122000	2554700	0	0	3408100	2433700				3	3	3	13,3	13,3	13,3	NaN	0	NaN	17710000	8	O95816	O95816	BAG family molecular chaperone regulator 2	BAG2
1361900	1207000	633700	728630	2294500	2187900	991900	1223600				12	12	12	29,4	29,4	29,4	66,9	0	67,64	115920000	29	O95831;E9PMA0	O95831	Apoptosis-inducing factor 1, mitochondrial	AIFM1
11035000	13606000	12359000	7844000	6124300	0	12508000	9705900				5	5	2	18	18	8,7	41,57	0	14,8	54388000	31	O95837;P29992;K7EL62;A0A087WVZ3;B1AM21	O95837;P29992	Guanine nucleotide-binding protein subunit alpha-14;Guanine nucleotide-binding protein subunit alpha-11	GNA14;GNA11
22155000	18173000	28685000	22659000	10136000	0	20160000	15849000				6	6	6	16,4	16,4	16,4	NaN	0	NaN	98981000	44	O95864;E5RGD8;E5RGZ5	O95864	Fatty acid desaturase 2	FADS2
0	0	0	0	0	0	13445000	14788000				3	3	3	12,7	12,7	12,7	NaN	0	NaN	25789000	15	O96008;K7EKG4	O96008	Mitochondrial import receptor subunit TOM40 homolog	TOMM40
0	0	0	0	0	0	0	2856800				1	1	1	2,3	2,3	2,3	47,46	0,00058343	NaN	4340300	2	O96019	O96019	Actin-like protein 6A	ACTL6A
16798000	22355000	11452000	16548000	8427700	0	9731200	10607000				4	4	3	13,3	13,3	9,6	NaN	0	NaN	73968000	48	P00338;F5GYU2;F5GXY2;F5GXH2;F5GZQ4;F5H5J4;F5H6W8	P00338;F5GYU2;F5GXY2;F5GXH2	L-lactate dehydrogenase A chain	LDHA
7720900	7548000	8541200	12047000	6333700	5849000	7804200	6341600				3	3	3	17,6	17,6	17,6	NaN	0,00057537	NaN	46205000	17	P00374;B4DM58;C9JJ68;Q86XF0	P00374;B4DM58	Dihydrofolate reductase	DHFR
13794000	9928500	22188000	14600000	12136000	10944000	21025000	22455000				6	6	6	28,2	28,2	28,2	NaN	0	NaN	133550000	71	P00387;B1AHF3	P00387;B1AHF3	NADH-cytochrome b5 reductase 3;NADH-cytochrome b5 reductase 3 membrane-bound form;NADH-cytochrome b5 reductase 3 soluble form	CYB5R3
22542000	39504000	23626000	16628000	9508300	12405000	39280000	28548000				4	4	4	23,3	23,3	23,3	NaN	0	NaN	178040000	69	P00403	P00403	Cytochrome c oxidase subunit 2	MT-CO2
8761300	10240000	8387500	13309000	30205000	16731000	9104700	7559800				7	7	7	25,2	25,2	25,2	NaN	0	NaN	161410000	32	P00558;P07205	P00558	Phosphoglycerate kinase 1	PGK1
16926000	18669000	35261000	40249000	372670016	758960000	108060000	106540000				22	22	22	54,4	54,4	54,4	NaN	0	182,53	2340200000	246	P00738;A0A0C4DGL8;J3QR68;H0Y300;J3QLC9;A0A087WU08;H3BS21;P00739;A0A0A0MRD9;J3KTC3;J3KRH2;J3KSV1;J3QQI8;H3BMJ7	P00738;A0A0C4DGL8;J3QR68;H0Y300;J3QLC9;A0A087WU08;H3BS21;P00739	Haptoglobin;Haptoglobin alpha chain;Haptoglobin beta chain;Haptoglobin-related protein	HP;HPR
0	0	0	0	1432400	0	0	0				1	1	1	4,4	4,4	4,4	NaN	0,0016769	NaN	11601000	1	P00846	P00846	ATP synthase subunit a	MT-ATP6
10620000	7129800	7620500	6830400	0	0	8925600	8188200				2	2	2	30,6	30,6	30,6	NaN	0	NaN	27086000	10	P01040;C9J0E4	P01040;C9J0E4	Cystatin-A;Cystatin-A, N-terminally processed	CSTA
910140	883780	992800	1172100	0	0	943540	9311300				2	2	2	32,7	32,7	32,7	NaN	0,0021846	NaN	12355000	8	P01834	P01834	Ig kappa chain C region	IGKC
0	0	908460	0	0	0	0	0				1	1	1	4,3	4,3	4,3	35,9	0,005991	NaN	3052500	2	P01859;P01861	P01859;P01861	Ig gamma-2 chain C region;Ig gamma-4 chain C region	IGHG2;IGHG4
5281600	9013000	5170800	2375900	4219800	611150	108800000	56153000				7	7	7	6,1	6,1	6,1	138,94	0	NaN	438380000	81	P02452	P02452	Collagen alpha-1(I) chain	COL1A1
0	0	117580	0	1229400	2073300	214770000	134190000				9	9	8	7,1	7,1	6,4	141,78	0	44,2	303520000	99	P02458	P02458	Collagen alpha-1(II) chain;Collagen alpha-1(II) chain;Chondrocalcin	COL2A1
0	0	0	0	0	0	0	0				2	2	1	2	2	1,3	138,56	0	NaN	70209000	10	P02461	P02461	Collagen alpha-1(III) chain	COL3A1
74485000	41829000	86729000	19533000	29192000	21082000	124500000	146550000				8	8	6	8,1	8,1	6,7	160,61	0	NaN	617200000	154	P02462	P02462	Collagen alpha-1(IV) chain;Arresten	COL4A1
9406900	20236000	6971700	5800500	405030016	346140000	4629800	8443100				43	41	2	56,5	55,1	6,6	NaN	0	323,31	3204400000	267	P02545;H0YAB0;A0A0C4DGC5	P02545	Prelamin-A/C;Lamin-A/C	LMNA
52291000	114420000	93492000	88104000	207010000	249840000	165460000	129750000				18	18	18	57,1	57,1	57,1	NaN	0	323,31	1368600000	307	P02649;H0Y7L5;E9PEV4;E7ERP7;CON__Q03247	P02649;H0Y7L5;E9PEV4;E7ERP7	Apolipoprotein E	APOE
0	0	0	0	0	9612700	0	0				1	1	1	19,2	19,2	19,2	NaN	0,00057208	NaN	20480000	5	V9GYE3;V9GYG9;V9GYM3;P02652	V9GYE3;V9GYG9;V9GYM3;P02652	Apolipoprotein A-II;Proapolipoprotein A-II;Truncated apolipoprotein A-II	APOA2
0	0	0	0	2112500	4741500	0	0				2	2	2	8,1	8,1	8,1	NaN	0,0061038	NaN	8959200	2	P02750	P02750	Leucine-rich alpha-2-glycoprotein	LRG1
1868900	2288300	12236000	4295900	713260032	582720000	38463000	33898000				57	57	57	38,5	38,5	38,5	262,62	0	323,31	2451800000	393	P02751;H0Y7Z1;H0Y4K8	P02751	Fibronectin;Anastellin;Ugl-Y1;Ugl-Y2;Ugl-Y3	FN1
152260000	160540000	231780000	230200000	1022300032	2198099968	617329984	724160000				45	45	45	66,5	66,5	66,5	NaN	0	323,31	6925000000	893	P02787;H7C5E8;F8WCI6;C9JVG0;C9JB55;F8WEK9;F8WC57;CON__Q2HJF0;CON__Q29443;CON__Q0IIK2	P02787	Serotransferrin	TF
1495100	304120	2893600	3261300	149260000	276089984	5043800	23998000				18	18	18	43,7	43,7	43,7	NaN	0	156,79	695280000	130	P02790;Q9BS19	P02790;Q9BS19	Hemopexin	HPX
0	1041400	745280	388390	1019500	788270	70923000	77457000				8	8	7	19,5	19,5	16,3	NaN	0	NaN	168470000	92	P04004;H0YJW9	P04004	Vitronectin;Vitronectin V65 subunit;Vitronectin V10 subunit;Somatomedin-B	VTN
2714100	2606600	2345300	3099700	1553700	683720	0	947450				5	5	5	19,4	19,4	19,4	NaN	0	12,77	12986000	23	P04083;Q5T3N1;Q5T3N0	P04083;Q5T3N1	Annexin A1;Annexin	ANXA1
69188000	42110000	72104000	54993000	34173000	23082000	47516000	44215000				12	12	12	33,9	33,9	33,9	NaN	0	142,66	353560000	150	P04181	P04181	Ornithine aminotransferase, mitochondrial;Ornithine aminotransferase, hepatic form;Ornithine aminotransferase, renal form	OAT
0	0	2123800	1942200	43431000	91931000	4588500	2750700				9	9	9	26,5	26,5	26,5	NaN	0	NaN	271800000	66	P04217;M0R009;CON__Q2KJF1	P04217;M0R009	Alpha-1B-glycoprotein	A1BG
1173200000	1504000000	570240000	1564499968	257980000	1564300032	1746000000	1196499968			+	38	36	26	59,9	58,4	48,8	NaN	0	323,31	6877700000	898	P04264;CON__P04264	P04264;CON__P04264	Keratin, type II cytoskeletal 1	KRT1
1348600	0	1929000	1227700	2003200	0	1521900	1387000				21	2	1	67,1	7,9	3,8	NaN	0	NaN	12721000	28	P04350;M0R2D3;M0R278;M0QY85;M0QZL7;M0QYM7;M0R0X0;M0QY37;M0QX14;M0R042;M0R1I1;M0R2T4;A0A075B724;K7EL29	P04350	Tubulin beta-4A chain	TUBB4A
84020000	76813000	163050000	207400000	194960000	190540000	215890000	195240000				16	16	16	71	71	71	NaN	0	271,29	2076200000	385	P04406;E7EUT5;O14556	P04406;E7EUT5	Glyceraldehyde-3-phosphate dehydrogenase	GAPDH
24927000	20701000	29088000	28610000	52054000	82577000	112320000	97591000				13	13	13	78	78	78	NaN	0	NaN	684530000	114	P04792;F8WE04;C9J3N8	P04792;F8WE04	Heat shock protein beta-1	HSPB1
134650000	150260000	208740000	188550000	107640000	117360000	207550000	219050000				21	21	21	46,6	46,6	46,6	NaN	0	166,07	1096200000	449	P04843;B7Z4L4;F8WF32	P04843;B7Z4L4	Dolichyl-diphosphooligosaccharide--protein glycosyltransferase subunit 1	RPN1
7815600	4938000	2747000	2628800	41751000	22525000	1863800	2313200				16	16	16	38,8	38,8	38,8	NaN	0	177,68	157480000	69	P04844;Q5JYR7;Q5JYR4;F2Z3K5;Q5JYR3;H0Y5M1	P04844;Q5JYR7	Dolichyl-diphosphooligosaccharide--protein glycosyltransferase subunit 2	RPN2
38627000	40277000	36292000	32336000	24373000	29223000	64532000	58363000				7	7	3	23,1	23,1	11,8	40,45	0	104,48	328960000	136	P04899;P63096;P11488;P09471;P19087;A8MTJ3;A0A087WTB6;A2A2R6;Q5JWD1;H0Y7E8;H3BTM2;A0A087WZE5;C9JPP4;Q5JWE9;H0Y7F4;P38405	P04899;P63096	Guanine nucleotide-binding protein G(i) subunit alpha-2;Guanine nucleotide-binding protein G(i) subunit alpha-1	GNAI2;GNAI1
0	0	0	0	67667000	159760000	0	0				5	1	1	35,4	8,5	8,5	NaN	0	18,11	224020000	19	Q93077;Q7L7L0;P04908	Q93077;Q7L7L0;P04908	Histone H2A type 1-C;Histone H2A type 3;Histone H2A type 1-B/E	HIST1H2AC;HIST3H2A;HIST1H2AB
0	0	0	0	0	0	11293000	7781600				2	2	2	19,2	19,2	19,2	NaN	0	NaN	10296000	9	V9GYR2;P05026	V9GYR2;P05026	Sodium/potassium-transporting ATPase subunit beta-1	ATP1B1
4882600	7806500	4640800	0	5379100	2080300	2779400	3123000				4	4	3	10,1	10,1	8,7	NaN	0	NaN	55224000	28	P05091;F8VP50	P05091;F8VP50	Aldehyde dehydrogenase, mitochondrial	ALDH2
6354600	13373000	1388900	1741400	0	0	1410000	1907800				3	3	3	7	7	7	NaN	0	NaN	15706000	12	P05121	P05121	Plasminogen activator inhibitor 1	SERPINE1
58230000	82044000	56056000	41332000	104560000	96266000	124290000	141240000				16	9	6	48,7	25,2	19,5	NaN	0	NaN	914110000	154	P05141	P05141	ADP/ATP translocase 2;ADP/ATP translocase 2, N-terminally processed	SLC25A5
28772000	20807000	1929700	10577000	5956100	0	0	0				6	6	6	13,2	13,2	13,2	NaN	0	NaN	44909000	29	P05186;B1ANL0	P05186	Alkaline phosphatase, tissue-nonspecific isozyme	ALPL
0	0	0	0	0	4689500	0	0				2	1	1	28,9	14	14	NaN	0	NaN	28373000	27	P05386	P05386	60S acidic ribosomal protein P1	RPLP1
724560	0	0	626750	1970200	9251700	0	0				3	3	2	41,7	41,7	27	NaN	0	NaN	28020000	13	P05387;H0YDD8	P05387;H0YDD8	60S acidic ribosomal protein P2	RPLP2
64390000	66408000	61114000	61070000	41619000	57636000	36498000	34569000				7	7	7	32,5	32,5	32,5	NaN	0	104,57	385840000	151	P05388;F8VWS0;F8VW21;F8VU65;F8VPE8;G3V210;F8VZS0;Q8NHW5;F8VS58;F8VQY6;F8VRK7;F8W1K8;F8VWV4	P05388;F8VWS0;F8VW21;F8VU65;F8VPE8;G3V210;F8VZS0;Q8NHW5	60S acidic ribosomal protein P0;60S acidic ribosomal protein P0-like	RPLP0;RPLP0P6
7912900	5325200	9229000	9503900	22759000	7866000	7641500	9433500				9	9	9	26	26	26	NaN	0	108,15	121850000	83	P05455;E7ERC4;E9PFL9;E9PGX9	P05455;E7ERC4	Lupus La protein	SSB
6085700	6979900	25641000	22271000	22065000	13196000	7792600	14470000				7	7	7	12,7	12,7	12,7	NaN	0	43,53	123880000	52	P05556;C9JPK5;H7C4N8;E7ERX5;Q5T3E6;E9PLR6;E7EUI6;E7EQW5	P05556	Integrin beta-1	ITGB1
0	0	215000	0	0	0	0	0				1	1	1	1,8	1,8	1,8	NaN	0,0082165	NaN	1189200	5	P05771;P17252	P05771;P17252	Protein kinase C beta type;Protein kinase C alpha type	PRKCB;PRKCA
363140000	1000700032	357369984	298969984	1244999936	1905500032	229000000	169290000				30	28	20	68,4	64,7	52,6	NaN	0	323,31	5258900000	508	P05783;F8VZY9;CON__H-INV:HIT000015463	P05783;F8VZY9	Keratin, type I cytoskeletal 18	KRT18
0	0	0	0	0	0	0	602430				2	1	1	11,3	6,7	6,7	NaN	0	NaN	7269800	1	P05976	P05976	Myosin light chain 1/3, skeletal muscle isoform	MYL1
0	0	0	0	0	0	29010000	24174000				3	2	2	2,7	1,9	1,9	144,91	0,00058445	NaN	21797000	13	P05997;A0A087WYX9	P05997;A0A087WYX9	Collagen alpha-2(V) chain	COL5A2
0	0	4693600	0	0	0	0	0				2	2	2	2,8	2,8	2,8	106,16	0,0069136	NaN	16582000	6	P06400	P06400	Retinoblastoma-associated protein	RB1
121620000	135090000	235260000	157130000	292990016	243070000	192470000	196830000				26	26	26	71,1	71,1	71,1	NaN	0	323,31	2759300000	613	P06576;H0YH81;F8W079;F8W0P7;H0YI37	P06576;H0YH81;F8W079	ATP synthase subunit beta, mitochondrial;ATP synthase subunit beta	ATP5B
0	0	0	1109500	0	0	0	0				1	1	1	13,2	13,2	13,2	NaN	0,0061792	NaN	1996000	2	P06702	P06702	Protein S100-A9	S100A9
22902000	23902000	6327200	8901800	14724000	10646000	4109700	6087300				8	8	8	27,6	27,6	27,6	NaN	0	NaN	96429000	54	P06733;K7EM90;F5H0C8;P13929;P09104	P06733	Alpha-enolase	ENO1
471760000	647670016	465200000	269590016	271350016	273169984	361760000	302720000				10	10	10	44,6	44,6	44,6	NaN	0	189,3	2716000000	375	P06748;E5RI98;E5RGW4	P06748	Nucleophosmin	NPM1
24306000	16178000	31311000	22198000	29363000	16375000	46734000	46080000				7	7	7	21,9	21,9	21,9	NaN	0	NaN	197600000	104	P07093;C9JN98	P07093	Glia-derived nexin	SERPINE2
4647100	7375600	8109000	6807300	4109400	3905100	9725500	15020000				3	3	3	5,5	5,5	5,5	NaN	0,00057405	NaN	44439000	12	P07099	P07099	Epoxide hydrolase 1	EPHX1
0	0	0	0	38135000	196230000	0	0				6	6	6	27,8	27,8	27,8	NaN	0	45,33	538000000	54	P07305	P07305	Histone H1.0;Histone H1.0, N-terminally processed	H1F0
7272000	9990500	12480000	10644000	4961900	4502400	8685500	6331900				6	6	6	8,3	8,3	8,3	NaN	0	NaN	51245000	27	P07384;E9PL37;E9PRM1	P07384;E9PL37	Calpain-1 catalytic subunit	CAPN1
259480000	364680000	383080000	348470016	340670016	264720000	409729984	396800000				26	6	5	74,6	20,4	16,9	NaN	0	323,31	3098600000	257	Q5JP53;P07437;Q5ST81;A6NNZ2	Q5JP53;P07437;Q5ST81	Tubulin beta chain	TUBB
123490000	203910000	107970000	159960000	68853000	46253000	111410000	118740000				7	7	7	62,9	62,9	62,9	NaN	0	141,24	828210000	210	P07737;K7EJ44;I3L3D5;CON__P02584	P07737;K7EJ44	Profilin-1	PFN1
32166000	53608000	57001000	52466000	37711000	30304000	62380000	65160000				8	8	8	63,9	63,9	63,9	NaN	0	NaN	322770000	110	P07741;H3BQB1;H3BQF1;H3BQZ9;H3BSW3	P07741;H3BQB1;H3BQF1;H3BQZ9	Adenine phosphoribosyltransferase	APRT
21719000	42676000	22229000	27315000	12986000	10071000	15740000	13334000				10	10	10	9,1	9,1	9,1	170,59	0	NaN	137410000	55	P07814;V9GYZ6;V9GZ76	P07814;V9GYZ6	Bifunctional glutamate/proline--tRNA ligase;Glutamate--tRNA ligase;Proline--tRNA ligase	EPRS
64894000	124180000	66461000	126860000	43022000	36934000	40687000	37340000				28	14	14	38,8	20,9	20,9	NaN	0	133,48	554790000	156	P07900;G3V2J8;Q14568;Q58FG0;Q58FG1	P07900	Heat shock protein HSP 90-alpha	HSP90AA1
0	0	0	0	5687100	77559000	0	0			+	15	7	6	34,2	21,5	21,5	32,85	0	109,29	58766000	23	P07951;Q5TCU3;CON__Q3SX28;Q5TCU8;P67936;K7ERG3;K7ENT6;U3KQK2;K7EMU5;K7EPV9;K7EPB9	P07951;Q5TCU3;CON__Q3SX28;Q5TCU8	Tropomyosin beta chain	TPM2
2048700	3602100	2167700	2602100	2647800	2311200	4417100	4281700				4	4	1	6,4	6,4	1,3	NaN	0	NaN	31437000	9	P08133	P08133	Annexin A6	ANXA6
14944000	22836000	17974000	14865000	6344900	4942100	49270000	39328000				12	9	9	18,2	14,7	14,7	NaN	0	NaN	125720000	56	P08237;F8VX13;F8VNX2;F8VZQ1;F8VSL1;F8W1J8;F8VSF7;F8VW30;F8VUB8;F8VYK8;F8VTQ3;F8VZI0;F8VP00;F8VVE3	P08237	ATP-dependent 6-phosphofructokinase, muscle type	PFKM
695420032	1209600000	680689984	1015200000	655950016	693400000	655619968	591520000				38	38	18	51,2	51,2	26,5	NaN	0	323,31	5759600000	718	P08238;Q58FF7	P08238	Heat shock protein HSP 90-beta	HSP90AB1
27299000	34352000	26133000	33972000	12806000	5752300	16482000	18740000				8	8	8	16,6	16,6	16,6	NaN	0	NaN	145240000	102	P08243;F8WEJ5;C9JT45;C9J057;C9JLN6;C9JM09	P08243;F8WEJ5	Asparagine synthetase [glutamine-hydrolyzing]	ASNS
0	0	0	0	0	0	0	0				2	2	2	9,9	9,9	9,9	NaN	0	NaN	8572000	12	Q5JW85;Q7RTV2;Q16772;P09210;P08263;Q5JW84	Q5JW85;Q7RTV2;Q16772;P09210;P08263;Q5JW84	Glutathione S-transferase;Glutathione S-transferase A5;Glutathione S-transferase A3;Glutathione S-transferase A2;Glutathione S-transferase A1;Glutathione S-transferase A1, N-terminally processed	GSTA3;GSTA5;GSTA2;GSTA1
60515000	72064000	70692000	38638000	14111000	0	59997000	45446000				9	9	9	20,3	20,3	20,3	NaN	0	NaN	314620000	108	P08559;Q5JPU0;Q5JPT9;Q5JPU1;Q5JPU3;Q5JPU2;P29803	P08559	Pyruvate dehydrogenase E1 component subunit alpha, somatic form, mitochondrial	PDHA1
138120000	57138000	210670000	52649000	59090000	38190000	292900000	249210000				12	12	12	11	11	11	167,55	0	142,16	948060000	210	P08572	P08572	Collagen alpha-2(IV) chain;Canstatin	COL4A2
17828000	14795000	5903400	4775000	8599500	7910100	33271000	30038000				6	6	6	28	28	28	NaN	0	NaN	106790000	41	P08574	P08574	Cytochrome c1, heme protein, mitochondrial	CYC1
0	0	0	0	0	3892000	0	0				2	2	2	12	12	12	NaN	0	NaN	24133000	18	P08579;M0R0G9;M0QXK2;M0R221;M0R2B8;M0QZG7;M0R268;P09012	P08579;M0R0G9;M0QXK2;M0R221;M0R2B8;M0QZG7;M0R268;P09012	U2 small nuclear ribonucleoprotein B;U1 small nuclear ribonucleoprotein A	SNRPB2;SNRPA
0	0	0	0	23203000	158650000	0	2469700				12	11	11	55,9	50,3	50,3	NaN	0	47	194010000	52	P08590;E9PGV7	P08590	Myosin light chain 3	MYL3
30485000	64902000	26686000	21805000	2293600000	3339599872	39848000	31965000				44	44	38	82,4	82,4	74,2	NaN	0	323,31	9765900000	566	P08670;B0YJC4;B0YJC5;A0A1B0GUA0;Q5JVS8;A0A1B0GTT5;A0A1B0GVG8;H7C5W5;P41219;F8W835	P08670;B0YJC4;B0YJC5	Vimentin	VIM
23784000	31647000	34138000	24456000	23692000	16231000	22328000	23608000				5	5	1	48,9	48,9	16,3	15,55	0	125,42	243620000	85	P08708	P08708	40S ribosomal protein S17	RPS17
0	3095500	4781200	0	0	0	8248100	9869300				6	2	2	18,1	6,8	6,8	NaN	0	NaN	14054000	14	P08754	P08754	Guanine nucleotide-binding protein G(k) subunit alpha	GNAI3
18787000	20855000	23788000	41904000	10164000	7300900	20375000	21594000				9	9	9	33,4	33,4	33,4	NaN	0	NaN	124690000	123	P08758;D6RBL5;D6RBE9;E9PHT9	P08758;D6RBL5;D6RBE9	Annexin A5;Annexin	ANXA5
29747000	33660000	32532000	48122000	26242000	14405000	27970000	38943000				7	7	7	45,2	45,2	45,2	NaN	0	212,44	258650000	107	P09211;A8MX94;A0A087X2E9;A0A087X243	P09211;A8MX94	Glutathione S-transferase P	GSTP1
5367400	6805700	10655000	9736600	0	0	5996700	4941900				3	3	3	23,7	23,7	23,7	NaN	0	4,49	34634000	8	P09382	P09382	Galectin-1	LGALS1
207540	229760	145540	209460	210440000	2389900032	0	286840				22	22	10	52,5	52,5	27,8	NaN	0	323,31	2558800000	174	P09493;H0YL52;Q6ZN40;H0YKP3;H0YKX5;H0YNC7;H0YK48;F5H7S3;H7BYY1;B7Z596;A0A087WTJ7;H0YL42;H0YL80;H0YK20;D6R904;K7EP68;H0YKZ6;D6RGJ6;H0YLS7	P09493;H0YL52;Q6ZN40;H0YKP3;H0YKX5;H0YNC7;H0YK48	Tropomyosin alpha-1 chain	TPM1
51628000	53590000	51278000	55136000	60456000	101100000	49297000	52744000				19	19	19	26,1	26,1	26,1	113,08	0	158,92	628160000	158	P09874	P09874	Poly [ADP-ribose] polymerase 1	PARP1
0	0	0	0	202530000	485620000	0	0				5	3	3	31,2	24,2	24,2	NaN	0	NaN	694520000	39	Q71UI9;P0C0S5;C9J0D1;C9J386	Q71UI9;P0C0S5;C9J0D1;C9J386	Histone H2A.V;Histone H2A.Z;Histone H2A	H2AFV;H2AFZ
141270	267070	266260	351630	85225000	43208000	190760000	174340000				7	7	7	40,8	40,8	40,8	NaN	0	NaN	473160000	66	P0CG37;P0CG36;A0A087WX98;A0A087WWE4	P0CG37;P0CG36	Cryptic protein;Cryptic family protein 1B	CFC1;CFC1B
27726000	47088000	38159000	32692000	20873000	24362000	42758000	42379000				6	6	6	17,9	17,9	17,9	NaN	0	NaN	211530000	79	P0DN76;Q01081;A0A1B0GW87;M0QYK5;M0R2N4;Q8WU68;K7EJH3;K7EJM7	P0DN76;Q01081;A0A1B0GW87;M0QYK5;M0R2N4;Q8WU68	Splicing factor U2AF 35 kDa subunit;Splicing factor U2AF 26 kDa subunit	U2AF1;U2AF1L4
0	0	2654400	3325600	0	0	0	0				2	2	2	6,7	6,7	6,7	NaN	0	NaN	13116000	3	P0DN79;P35520;H7C2H4	P0DN79;P35520;H7C2H4	Cystathionine beta-synthase	CBS
2557800	1392100	2711000	1798400	1217300	808760	1806900	2905100				2	2	2	4,5	4,5	4,5	60,67	0	NaN	13661000	17	P10155	P10155	60 kDa SS-A/Ro ribonucleoprotein	TROVE2
0	0	0	0	238510	0	0	0	+			3	1	1	17,9	5,5	5,5	23,48	1	-2	791370	1	P10301	P10301	Ras-related protein R-Ras	RRAS
10089000	8481900	9149800	0	0	0	0	0				2	2	2	3,4	3,4	3,4	NaN	0	NaN	34174000	21	Q96II5;P10398;H7C4S5;H7C560;H7C155;P04049;P15056	Q96II5;P10398;H7C4S5;H7C560;H7C155;P04049;P15056	Serine/threonine-protein kinase A-Raf;RAF proto-oncogene serine/threonine-protein kinase;Serine/threonine-protein kinase B-raf	ARAF;BRAF;RAF1
0	526370	444430	712100	802729984	2787200000	0	768200				9	8	1	30,1	24,7	7,3	NaN	0	NaN	3915300000	94	P10412;Q02539;P22492	P10412	Histone H1.4	HIST1H1E
3187900	5552600	1867400	1757200	15818000	11839000	1843600	1742300				12	12	12	25	25	25	NaN	0	NaN	128260000	49	P10515;E9PEJ4;H0YDD4	P10515;E9PEJ4;H0YDD4	Dihydrolipoyllysine-residue acetyltransferase component of pyruvate dehydrogenase complex, mitochondrial;Acetyltransferase component of pyruvate dehydrogenase complex	DLAT
19888000	14789000	38083000	54773000	19010000	8499900	28318000	57263000				3	3	3	29	29	29	NaN	0	NaN	174850000	32	P10620;F5GX73;F5H613;F5H7F6;F5H6X2;F5H760	P10620	Microsomal glutathione S-transferase 1	MGST1
344660000	110460000	342920000	326310016	259540000	237750000	57691000	45820000				29	29	29	59	59	59	NaN	0	323,31	2194500000	499	P10809;E7ESH4;E7EXB4;C9JL25;C9JL19;C9JCQ4;C9J0S9	P10809	60 kDa heat shock protein, mitochondrial	HSPD1
16666000	21699000	17884000	28601000	73209000	92649000	35465000	29195000				8	8	8	22,9	22,9	22,9	NaN	0	NaN	330050000	123	P10909;H0YC35;H0YAS8;H0YLK8;E7ERK6;E7ETB4	P10909;H0YC35;H0YAS8	Clusterin;Clusterin beta chain;Clusterin alpha chain;Clusterin	CLU
0	0	0	0	8592900	11658000	8437900	7184900				6	6	6	18,1	18,1	18,1	NaN	0	NaN	40997000	15	P10915;D6RC59;D6RAK7;D6RBX9;D6RFI7;D6RG04;D6RBS1	P10915	Hyaluronan and proteoglycan link protein 1	HAPLN1
22256000	39286000	25189000	25549000	218960000	198940000	32874000	29510000				26	26	25	46,3	46,3	46,3	NaN	0	323,31	1144400000	251	P11021	P11021	78 kDa glucose-regulated protein	HSPA5
325000000	187520000	164720000	97268000	287460000	257460000	531569984	548430016				42	42	42	31,5	31,5	31,5	177,6	0	323,31	3084400000	601	P11047;R4GNC7;Q9Y6N6	P11047	Laminin subunit gamma-1	LAMC1
0	0	0	0	0	147270000	0	0				28	1	1	10,9	0,4	0,4	223,9	0,0005872	NaN	232410000	13	P11055;A0A087X0T3;A7E2Y1	P11055	Myosin-3	MYH3
215810000	275190016	305580000	325320000	513910016	491860000	342710016	335080000				26	25	23	45	45	41,6	NaN	0	323,31	2961700000	492	P11142;E9PKE3;E9PN89;E9PNE6;E9PLF4;A8K7Q2;E9PQQ4;E9PQK7;E9PK54;E9PPY6;E9PI65;P54652;E9PN25;E9PS65;E9PM13	P11142;E9PKE3;E9PN89;E9PNE6	Heat shock cognate 71 kDa protein	HSPA8
577950	350370	233170	242490	0	0	8370100	7854200				3	3	3	3,7	3,7	3,7	NaN	0	NaN	17159000	37	P11166;A6NL68;A0A0D9SG74;A0A0D9SFK9	P11166	Solute carrier family 2, facilitated glucose transporter member 1	SLC2A1
15502000	21240000	24391000	20125000	10466000	6008100	15364000	18197000				7	7	7	17,9	17,9	17,9	NaN	0	NaN	103080000	66	P11172;E9PFD2;F2Z3P2;F2Z303;F8WDG4	P11172;E9PFD2	Uridine 5-monophosphate synthase;Orotate phosphoribosyltransferase;Orotidine 5-phosphate decarboxylase	UMPS
27405000	25512000	29395000	20529000	18111000	16456000	18855000	22316000				8	8	8	31,2	31,2	31,2	NaN	0	109,59	214130000	139	P11177;F8WF02;C9J634	P11177;F8WF02;C9J634	Pyruvate dehydrogenase E1 component subunit beta, mitochondrial	PDHB
0	0	77615	0	0	0	0	0				2	2	2	4,8	4,8	4,8	NaN	0	NaN	1462300	3	P11182;Q5VVL7	P11182;Q5VVL7	Lipoamide acyltransferase component of branched-chain alpha-keto acid dehydrogenase complex, mitochondrial	DBT
1737900	0	2130600	1957300	2462000	1994700	10221000	9676200				6	6	3	7,6	7,6	4,6	NaN	0	NaN	29861000	17	P11216;E9PK47;P06737;H0Y4Z6	P11216	Glycogen phosphorylase, brain form	PYGB
1672100	1915200	1451800	2261500	6884100	14982000	0	0				4	4	4	6,1	6,1	6,1	NaN	0	NaN	27972000	16	P11387;E5RIC7;Q969P6	P11387	DNA topoisomerase 1	TOP1
59326000	75961000	82338000	86683000	63639000	67200000	67559000	66427000				18	18	13	12,4	12,4	9,1	174,38	0	241,24	479960000	298	P11388;J3KTB7	P11388	DNA topoisomerase 2-alpha	TOP2A
13435000	14793000	13712000	17365000	5627500	7974400	19905000	21123000				4	4	4	14,7	14,7	14,7	NaN	0	NaN	90680000	21	P11766;H0YAG8;D6RAY0;D6R9G2;D6RFE4	P11766;H0YAG8	Alcohol dehydrogenase class-3	ADH5
9739100	13871000	16859000	22241000	13841000	14839000	15792000	15179000				5	5	5	19,2	19,2	19,2	NaN	0	NaN	91344000	44	P12004	P12004	Proliferating cell nuclear antigen	PCNA
3923700	0	5103900	3270400	26854000	10586000	34870000	30376000				11	11	11	10,8	10,8	10,8	108,58	0	NaN	133320000	53	P12110;C9JH44;H7C0M5	P12110	Collagen alpha-2(VI) chain	COL6A2
59450000	92006000	43187000	38967000	132000000	113840000	181350000	232820000				17	17	6	58,4	58,4	17,1	NaN	0	NaN	1261000000	167	P12235;V9GYG0	P12235;V9GYG0	ADP/ATP translocase 1	SLC25A4
0	0	0	0	0	6296400	0	0				14	1	1	48,7	4,4	4,4	NaN	0	NaN	33976000	28	P12236	P12236	ADP/ATP translocase 3;ADP/ATP translocase 3, N-terminally processed	SLC25A6
258350000	293830016	277640000	237170000	85789000	66218000	124810000	106160000				21	21	20	50,4	50,4	48,8	NaN	0	112,83	1162800000	307	P12268;H0Y4R1;E7ETK5;C9K0R9	P12268;H0Y4R1	Inosine-5-monophosphate dehydrogenase 2	IMPDH2
615600	883180	693860	896230	74245000	358540000	656830	584950				44	44	44	23,1	23,1	23,1	267,29	0	323,31	514650000	162	P12270;Q5SWX9	P12270	Nucleoprotein TPR	TPR
9346500	3133300	6194500	9236800	2765300	13096000	6909400	35620000				7	7	7	56,8	56,8	56,8	NaN	0	NaN	65081000	48	P12273	P12273	Prolactin-inducible protein	PIP
13350000	9250000	15457000	12837000	13358000	5602200	12090000	13510000				6	6	6	23,6	23,6	23,6	NaN	0	NaN	93354000	85	P12277;H0YJG0;G3V4N7;G3V461	P12277;H0YJG0	Creatine kinase B-type	CKB
8093300	2886700	1999500	2644400	0	0	0	0				2	2	2	6,2	6,2	6,2	NaN	0	NaN	11325000	5	P12532;C9JSQ1;F8WCN3;P17540	P12532;C9JSQ1;F8WCN3;P17540	Creatine kinase U-type, mitochondrial;Creatine kinase S-type, mitochondrial	CKMT1A;CKMT1B;CKMT2
5128500	2808600	1744200	2430700	9325600	8093600	1145400	858320				18	4	1	21,3	5,4	1,6	103,06	0	NaN	44871000	40	P12814;H9KV75;G3V2N5;G3V5M4;G3V2W4;H7C5W8;G3V2X9;H0YJ11;G3V2E8;H0YJW3;H7C144;G3V380	P12814;H9KV75	Alpha-actinin-1	ACTN1
0	0	0	0	0	385880000	0	0				29	1	0	11,3	0,5	0	223,14	0	NaN	596510000	21	P12882	P12882	Myosin-1	MYH1
0	0	0	0	5623800	9465500	0	1778500				104	12	11	46	9,6	8,9	223,09	0	NaN	131280000	31	P12883;Q9H6N6;J3QLR0	P12883	Myosin-7	MYH7
98279000	86452000	125050000	129620000	160380000	124120000	72750000	98283000				26	26	26	50,7	50,7	50,7	NaN	0	230,46	970830000	425	P12956;B1AHC9	P12956;B1AHC9	X-ray repair cross-complementing protein 6	XRCC6
91099000	86957000	71453000	76477000	73408000	66551000	44362000	46552000				14	14	14	20,6	20,6	20,6	NaN	0	NaN	550880000	230	P13010;C9JZ81;H7C0H9	P13010	X-ray repair cross-complementing protein 5	XRCC5
0	0	0	0	725520	0	0	807730				2	2	2	5	5	5	NaN	0	NaN	10289000	2	P13489;E9PMA9;E9PMN0;E9PIK5;E9PMJ3;E9PLZ3;E9PIM9;H0YCR7	P13489;E9PMA9;E9PMN0;E9PIK5;E9PMJ3;E9PLZ3;E9PIM9;H0YCR7	Ribonuclease inhibitor	RNH1
415000	346370	1134100	658980	3478900	2763900	15252000	15177000				5	5	5	5,2	5,2	5,2	111,25	0	NaN	33091000	24	P13497;Q9Y6L7	P13497	Bone morphogenetic protein 1	BMP1
2644200	4483300	2076900	1717000	6502199808	20646000640	453500000	578889984				158	158	62	63	63	28,1	223,73	0	323,31	36622000000	2287	P13533	P13533	Myosin-6	MYH6
1498100	2129200	4591900	3180100	37126000	62672000	14340000	42576000				15	15	15	5,7	5,7	5,7	372,82	0	NaN	399510000	75	P13611;E9PF17;D6RGZ6;Q86W61	P13611;E9PF17;D6RGZ6;Q86W61	Versican core protein	VCAN
381900000	534190016	461369984	587100032	294990016	248460000	261970000	240550000				44	44	43	58,9	58,9	57,7	NaN	0	323,31	2887200000	705	P13639	P13639	Elongation factor 2	EEF2
0	0	0	0	4911700	0	0	0				3	3	3	5,3	5,3	5,3	NaN	0	NaN	26150000	7	P13667	P13667	Protein disulfide-isomerase A4	PDIA4
0	0	0	0	0	0	0	0				3	3	3	8,8	8,8	8,8	NaN	0	NaN	7494300	3	P13674	P13674	Prolyl 4-hydroxylase subunit alpha-1	P4HA1
22285000	19502000	18796000	11298000	14670000	7689000	12407000	19626000				11	11	11	49,8	49,8	49,8	NaN	0	NaN	162650000	92	P13804;H0YLU7;H0YK49;H0YL12;H0YKF0;H0YNX6;H0YL83;J3KN60	P13804;H0YLU7;H0YK49;H0YL12;H0YKF0;H0YNX6	Electron transfer flavoprotein subunit alpha, mitochondrial	ETFA
1888600	2254600	1335500	0	1390200	0	5343200	4611100				4	4	4	7,3	7,3	7,3	NaN	0	NaN	13273000	10	P13807	P13807	Glycogen [starch] synthase, muscle	GYS1
0	0	2534800	0	0	0	0	0				3	3	3	13,4	13,4	13,4	NaN	0	NaN	9124200	3	P13861;H7C330;C9J830;H7C1L0;P31323	P13861	cAMP-dependent protein kinase type II-alpha regulatory subunit	PRKAR2A
0	0	0	0	1513200	0	0	0				1	1	1	7,8	7,8	7,8	NaN	0,00056689	NaN	15497000	12	P14174	P14174	Macrophage migration inhibitory factor	MIF
134560000	100470000	160990000	82151000	67187000	58880000	253460000	201900000				28	27	27	28,3	27,5	27,5	136,38	0	155,36	1115900000	241	P14543	P14543	Nidogen-1	NID1
15156000	21294000	25633000	27227000	9541300	12549000	21113000	24261000				10	10	10	33,5	33,5	33,5	NaN	0	NaN	142360000	96	P14550;V9GYG2;V9GYP9;Q5T621	P14550	Alcohol dehydrogenase [NADP(+)]	AKR1A1
104780000	119530000	218610000	220930000	236030000	191290000	197420000	193720000				25	25	25	62,5	62,5	62,5	NaN	0	323,31	1769500000	492	P14618;B4DNK4;H3BTN5;H3BR70;H3BQ34;H3BT25;H3BUW1;H3BTJ2;H3BU13;H3BN34;H3BQZ3;P30613	P14618;B4DNK4;H3BTN5;H3BR70	Pyruvate kinase PKM;Pyruvate kinase	PKM
55445000	85727000	57011000	48034000	318920000	266570000	73053000	70165000				33	31	31	44,7	43	43	NaN	0	323,31	1733900000	281	P14625;Q96GW1;H0YIV0;F8W026;Q58FF3	P14625	Endoplasmin	HSP90B1
83650000	142650000	103110000	126370000	145290000	151610000	99223000	92553000				14	14	13	43,1	43,1	41,9	NaN	0	149,61	1001000000	273	P14866;M0QXS5;M0QYT0;M0R076;M0R1W6;H7C464;B4DVF8;M0QYL7	P14866;M0QXS5;M0QYT0	Heterogeneous nuclear ribonucleoprotein L	HNRNPL
67928000	88182000	78414000	89053000	43227000	36193000	98013000	95392000				18	18	18	40,1	40,1	40,1	NaN	0	NaN	491010000	174	P14868;C9J7S3;C9JLC1;H7BZ35;C9JQM9;H7C278	P14868	Aspartate--tRNA ligase, cytoplasmic	DARS
7471800	8591400	5850300	7895700	78846000	85904000	29627000	27550000				27	27	23	44,8	44,8	41,5	NaN	0	200,92	606530000	143	P14923;C9JTX4;C9J826;C9JK18;C9JKY1;C9JPI2;K7ERP3	P14923	Junction plakoglobin	JUP
0	0	0	0	0	0	2686900	0	+			4	1	1	31,6	9,2	9,2	NaN	1	-2	2746200	1	P15531	P15531	Nucleoside diphosphate kinase A	NME1
476929984	524729984	447809984	378310016	298340000	205280000	375600000	363569984				16	16	16	51,5	51,5	51,5	NaN	0	142,36	2434800000	282	P15880;H0YEN5;E9PQD7;I3L404;E9PMM9;E9PPT0;E9PM36;H3BNG3;H0YE27	P15880;H0YEN5;E9PQD7;I3L404;E9PMM9;E9PPT0;E9PM36	40S ribosomal protein S2	RPS2
63679000	58219000	86461000	61888000	616520000	559600000	162500000	149660000				136	136	136	48,7	48,7	48,7	331,77	0	323,31	5367400000	884	P15924	P15924	Desmoplakin	DSP
12326000	12958000	16497000	21639000	9496200	8283500	16215000	15600000				9	9	8	48,4	48,4	43,7	NaN	0	NaN	107740000	60	P16152;E9PQ63;A8MTM1	P16152;E9PQ63;A8MTM1	Carbonyl reductase [NADPH] 1	CBR1
0	0	0	0	466409984	1301900032	1197500	1108000				9	9	8	28,3	28,3	23	22,58	0	NaN	2035000000	93	P16401	P16401	Histone H1.5	HIST1H1B
0	0	0	0	0	57971000	0	0				9	1	1	31	7,5	7,5	NaN	0	NaN	77820000	15	P16403	P16403	Histone H1.2	HIST1H1C
5874300	5259100	10132000	6073800	5965100	4310600	5216700	5311400				6	6	6	12,4	12,4	12,4	NaN	0	NaN	36503000	24	P16435;H0Y4R2;E7EMD0;E7EWU0	P16435;H0Y4R2;E7EMD0	NADPH--cytochrome P450 reductase	POR
67939000	86060000	80361000	74161000	57761000	32566000	129100000	140930000				22	22	22	25,7	25,7	25,7	114,76	0	192,08	613940000	266	P16615;H7C5W9;O14983;Q93084;A0A0C4DH86;J3QSY6;H3BVB2	P16615;H7C5W9	Sarcoplasmic/endoplasmic reticulum calcium ATPase 2	ATP2A2
0	0	0	0	0	42778000	0	0				6	1	1	11,7	1,7	1,7	NaN	0	NaN	185550000	22	P17066;P48741	P17066;P48741	Heat shock 70 kDa protein 6;Putative heat shock 70 kDa protein 7	HSPA6;HSPA7
33136000	13491000	17440000	6629300	2416800	0	3119300	2545200				4	4	4	13,1	13,1	13,1	NaN	0	NaN	54837000	18	P17302	P17302	Gap junction alpha-1 protein	GJA1
216190	122280	0	243480	115840000	83484000	789010	743270				32	27	27	67,2	60,6	60,6	NaN	0	323,31	1932400000	163	P17661	P17661	Desmin	DES
3604900	7418500	3827700	4722400	0	0	3201400	3036000				3	3	3	6,4	6,4	6,4	66,69	0	NaN	16429000	17	P17812;Q9NRF8	P17812	CTP synthase 1	CTPS1
24805000	8721400	26732000	27354000	19544000	7825400	41692000	45446000				18	14	13	33,2	27,4	26,3	NaN	0	NaN	168210000	100	P17858	P17858	ATP-dependent 6-phosphofructokinase, liver type	PFKL
52630000	47280000	52124000	50997000	67124000	33747000	36587000	42277000				16	16	16	35,8	35,8	35,8	NaN	0	125,52	401170000	149	P17987;E7ERF2;E7EQR6;F5H282;F5H136;F5H726;F5H676;F5GZ03;F5GZI8;F5H7Y1;F5GYL4	P17987;E7ERF2;E7EQR6;F5H282	T-complex protein 1 subunit alpha	TCP1
81496000	124630000	104180000	111100000	44172000	29657000	109900000	114380000				7	7	7	30	30	30	NaN	0	NaN	557480000	87	P18077;F8WBS5;F8WB72;C9K025	P18077;F8WBS5;F8WB72;C9K025	60S ribosomal protein L35a	RPL35A
239140000	213790000	206470000	260010000	82270000	54257000	226040000	244170000				10	10	6	64,4	64,4	35,6	NaN	0	NaN	1333100000	276	P18085;C9JPM4;C9JAK5;U3KQF2	P18085;C9JPM4;C9JAK5	ADP-ribosylation factor 4	ARF4
177060000	214900000	274470016	198170000	253540000	339630016	207790000	171800000				15	15	15	52	52	52	NaN	0	NaN	2039900000	309	P18124;A8MUD9;C9JIJ5;C9JZ88	P18124;A8MUD9	60S ribosomal protein L7	RPL7
1475200	6078300	1372300	1497600	0	1508200	990740	1194200				6	6	6	4,7	4,7	4,7	263,83	0	NaN	20262000	16	P18583;H7C1M2	P18583;H7C1M2	Protein SON	SON
6154300	12662000	4865100	5948200	8863500	5081200	6592500	10049000				5	5	5	28,7	28,7	28,7	NaN	0	NaN	73803000	30	P18669;P15259;Q8N0Y7	P18669;P15259	Phosphoglycerate mutase 1;Phosphoglycerate mutase 2	PGAM1;PGAM2
0	0	0	0	6788500	3121400	1751100	0				4	4	4	9,7	9,7	9,7	NaN	0	NaN	24863000	7	P19022;C9J8J8	P19022	Cadherin-2	CDH2
138050000	236640000	106510000	132310000	179900000	203930000	113020000	98759000				17	17	17	24,8	24,8	24,8	NaN	0	259,7	943430000	273	P19338;H7BY16	P19338;H7BY16	Nucleolin	NCL
8980800	9404100	4178100	4290800	3221100	2886300	4146400	3880000				5	5	4	5,8	5,8	4,9	102,48	0	NaN	34240000	26	P19367;Q2TB90;B1AR62;B1AR61;B1AR63	P19367	Hexokinase-1	HK1
4962600	4933600	3219000	3539500	3270900	9504300	942290	1950100				4	4	4	17,5	17,5	17,5	NaN	0	NaN	24737000	16	P19387;H3BRR2	P19387;H3BRR2	DNA-directed RNA polymerase II subunit RPB3	POLR2C
14833000	10349000	16975000	12031000	6230700	2388400	7886700	9752600				5	5	5	11,6	11,6	11,6	NaN	0	NaN	62199000	47	P19525	P19525	Interferon-induced, double-stranded RNA-activated protein kinase	EIF2AK2
9635700	15471000	16301000	25247000	3751900	2870200	15881000	16870000				4	4	4	14,6	14,6	14,6	NaN	0	NaN	78857000	41	P19623;K7EL89;K7EKM4;K7ESL0;K7EQ47	P19623	Spermidine synthase	SRM
11506000	8438200	13975000	12063000	10802000	0	3993900	5556200				7	7	7	23,4	23,4	23,4	NaN	0	NaN	71768000	33	P19784;H3BSA1;H3BNI9;H3BV19	P19784;H3BSA1	Casein kinase II subunit alpha	CSNK2A2
11294000	25811000	10137000	10971000	0	0	10633000	8357200				3	3	3	7,2	7,2	7,2	NaN	0	NaN	44005000	21	P20042	P20042	Eukaryotic translation initiation factor 2 subunit 2	EIF2S2
0	0	0	2009700	0	0	0	0				2	1	1	10,5	6,8	6,8	NaN	0,0032017	NaN	9504900	6	P20336;S4R3Q3	P20336;S4R3Q3	Ras-related protein Rab-3A	RAB3A
1271900	752140	1507800	1045400	1502700	0	905240	1036700				3	2	2	20,5	16,9	16,9	NaN	0	NaN	7305100	12	P20337	P20337	Ras-related protein Rab-3B	RAB3B
32637000	32855000	46688000	29653000	11431000	14066000	31983000	36276000				4	4	4	23,7	23,7	23,7	NaN	0	NaN	176960000	44	P20339;F8VVZ0;F8VUA5;F8VVK3;K7ERI8;K7ERQ8;P61020;P51148;F8VWU4;K7ENY4;F8WCY6;F8WD79;F8VPW9;F8VSF8;F8VWZ7	P20339;F8VVZ0;F8VUA5;F8VVK3;K7ERI8;K7ERQ8;P61020;P51148;F8VWU4;K7ENY4	Ras-related protein Rab-5A;Ras-related protein Rab-5B;Ras-related protein Rab-5C	RAB5A;RAB5B;RAB5C
53198000	54844000	77822000	53197000	19728000	0	73853000	70398000				3	3	2	16,3	16,3	11,1	NaN	0	NaN	332590000	81	P20340;F5H3K7;F5GX61;Q9NRW1;C9JB90;C9J0I2;C9JU14;J3KR73	P20340;F5H3K7;F5GX61;Q9NRW1	Ras-related protein Rab-6A;Ras-related protein Rab-6B	RAB6A;RAB6B
2812400	3805200	3821100	4975400	2126000	0	3878100	3307200				3	3	3	2,9	2,9	2,9	127,41	0	NaN	16461000	13	P20585	P20585	DNA mismatch repair protein Msh3	MSH3
113340000	255660000	159540000	189400000	1021800000	1702099968	207190000	146590000				44	44	41	65,7	65,7	63	NaN	0	323,31	5830600000	633	P20700;E9PBF6;A0A0D9SFE5;A0A0D9SFY5	P20700;E9PBF6;A0A0D9SFE5	Lamin-B1	LMNB1
2532700	2275200	6189300	2670100	2192300	0	2457200	2702400				2	2	2	6,3	6,3	6,3	NaN	0,00058309	NaN	19375000	10	P21283;E7EV59;A0A0U1RR16;Q8NEY4	P21283;E7EV59;A0A0U1RR16;Q8NEY4	V-type proton ATPase subunit C 1;V-type proton ATPase subunit C 2	ATP6V1C1;ATP6V1C2
55489000	76046000	87076000	64001000	34752000	35531000	434120000	359230016				15	15	15	73,5	73,5	73,5	NaN	0	189,51	803370000	201	P21796;C9JI87	P21796;C9JI87	Voltage-dependent anion-selective channel protein 1	VDAC1
27361000	21325000	72805000	17250000	86397000	28254000	24104000	23984000				10	10	10	35,1	35,1	35,1	NaN	0	NaN	300210000	92	P21810;C9JKG1	P21810;C9JKG1	Biglycan	BGN
0	0	227860	0	0	0	0	0	+			1	1	1	4,3	4,3	4,3	NaN	1	-2	1110300	1	P21953	P21953	2-oxoisovalerate dehydrogenase subunit beta, mitochondrial	BCKDHB
0	0	0	0	54792000	52492000	19073000	22660000				18	18	18	28,7	28,7	28,7	NaN	0	NaN	487010000	85	P21980;A2A299;A2A2A0	P21980	Protein-glutamine gamma-glutamyltransferase 2	TGM2
0	0	0	0	6909400	6065500	11009000	9701500				4	4	4	9,9	9,9	9,9	NaN	0	NaN	56200000	19	P22003;H0Y4B5;B1AKZ9;B1AL00;P18075	P22003	Bone morphogenetic protein 5	BMP5
113520000	69197000	159870000	130630000	172830000	282809984	101400000	94655000				11	11	10	49,2	49,2	45,8	NaN	0	147,49	1192300000	222	P22087;M0R299;M0QXL5;M0R2Q4;M0R0P1;M0R2U2;M0R1H0;M0R2B0	P22087;M0R299;M0QXL5;M0R2Q4;M0R0P1	rRNA 2-O-methyltransferase fibrillarin	FBL
86384000	110540000	89612000	101960000	34975000	19298000	58728000	83164000				19	19	19	24,5	24,5	24,5	107,77	0	NaN	470220000	184	P22102;F8WD69;C9JBJ1;C9JTV6;C9JZG2;C9JKQ7;A0A140TA71;H7C366	P22102	Trifunctional purine biosynthetic protein adenosine-3;Phosphoribosylamine--glycine ligase;Phosphoribosylformylglycinamidine cyclo-ligase;Phosphoribosylglycinamide formyltransferase	GART
9407900	3607900	6499700	4805100	3695800	1275800	2061900	3045300				4	4	4	10,4	10,4	10,4	NaN	0	NaN	28195000	28	P22234;D6RF62;E9PBS1	P22234;D6RF62;E9PBS1	Multifunctional protein ADE2;Phosphoribosylaminoimidazole-succinocarboxamide synthase;Phosphoribosylaminoimidazole carboxylase	PAICS
28913000	38065000	37128000	40890000	73562000	54024000	47754000	54149000				18	18	18	25,3	25,3	25,3	117,85	0	323,31	482840000	235	P22314;Q5JRR6;Q5JRS1;Q5JRS3;Q5JRS2;Q5JRR9;Q5JRS0	P22314	Ubiquitin-like modifier-activating enzyme 1	UBA1
15273000	24477000	10862000	5128800	0	1611000	7284200	3767200				5	5	2	30,1	30,1	6,8	NaN	0	NaN	47297000	22	Q32Q12;P22392;J3KPD9;O60361;E7ERL0;F6XY72;C9K028;E5RHP0	Q32Q12;P22392;J3KPD9;O60361;E7ERL0	Nucleoside diphosphate kinase;Nucleoside diphosphate kinase B;Putative nucleoside diphosphate kinase	NME1-NME2;NME2;NME2P1;NME1
14132000	17722000	12471000	6174000	2711500	0	7271800	6445900				4	4	4	7,5	7,5	7,5	NaN	0	NaN	50649000	12	P22570;A0A0A0MTN9;J3QQX3;A0A0A0MTR6;A0A0C4DFN8;A0A0A0MSZ4;A0A0A0MT64;J3QKZ8;A0A0C4DGN7;J3QQW7	P22570;A0A0A0MTN9;J3QQX3;A0A0A0MTR6;A0A0C4DFN8;A0A0A0MSZ4;A0A0A0MT64;J3QKZ8;A0A0C4DGN7	NADPH:adrenodoxin oxidoreductase, mitochondrial	FDXR
277830016	268180000	246170000	320160000	246300000	232750000	479100000	396670016				18	18	18	48,2	48,2	48,2	NaN	0	182,82	2366600000	362	P22626;A0A087WUI2	P22626;A0A087WUI2	Heterogeneous nuclear ribonucleoproteins A2/B1	HNRNPA2B1
91968000	159850000	134200000	121630000	382369984	604190016	129090000	150980000				15	14	14	25,6	24,5	24,5	NaN	0	NaN	1550700000	269	P23246;H0Y9K7;H0Y9U2	P23246	Splicing factor, proline- and glutamine-rich	SFPQ
10352000	15713000	2334900	3060600	0	0	2269600	1885700				3	3	3	13,9	13,9	13,9	NaN	0	NaN	32590000	14	P23284	P23284	Peptidyl-prolyl cis-trans isomerase B	PPIB
1460700	1843700	0	0	0	0	0	0				2	2	2	7,9	7,9	7,9	NaN	0	NaN	5615800	6	P23381;H0YJP3;G3V3H8;G3V3Y5	P23381;H0YJP3;G3V3H8;G3V3Y5	Tryptophan--tRNA ligase, cytoplasmic;T1-TrpRS;T2-TrpRS	WARS
450600000	484089984	513590016	582840000	307720000	310200000	546120000	495780000				22	22	22	77,8	77,8	77,8	NaN	0	148,92	3132300000	499	P23396;E9PL09;E9PPU1;H0YEU2;F2Z2S8;H0YCJ7;H0YF32;E9PQ96;E9PSF4;E9PJH4;E9PK82;E9PQX2;H0YES8;E9PJN9	P23396;E9PL09;E9PPU1;H0YEU2;F2Z2S8;H0YCJ7	40S ribosomal protein S3	RPS3
26771000	53780000	45826000	49664000	30204000	37465000	67726000	48594000				11	11	11	24,8	24,8	24,8	NaN	0	NaN	322950000	101	P23526	P23526	Adenosylhomocysteinase	AHCY
11729000	0	21967000	0	221690000	657270016	19193000	0				12	4	0	58,7	11,9	0	13,92	0	NaN	1021600000	38	Q16778;P33778;P23527;P06899;Q8N257	Q16778;P33778;P23527;P06899;Q8N257	Histone H2B type 2-E;Histone H2B type 1-B;Histone H2B type 1-O;Histone H2B type 1-J;Histone H2B type 3-B	HIST2H2BE;HIST1H2BB;HIST1H2BO;HIST1H2BJ;HIST3H2BB
2903600	5527100	6184000	6373000	748630	0	0	5747200				2	2	2	2,4	2,4	2,4	NaN	0	NaN	19150000	16	P23921	P23921	Ribonucleoside-diphosphate reductase large subunit	RRM1
0	0	0	6294600	0	0	0	0				1	1	1	1,6	1,6	1,6	48,99	0,0086831	NaN	14107000	9	P24278	P24278	Zinc finger and BTB domain-containing protein 25	ZBTB25
5187800	2784700	5479800	4896400	3219600	0	12661000	14946000				3	3	3	22,2	22,2	22,2	NaN	0	NaN	34748000	35	P24390;M0R1Y2;P33947	P24390;M0R1Y2	ER lumen protein-retaining receptor 1;ER lumen protein-retaining receptor	KDELR1
0	0	0	4269500	7523600	3311000	4066200	3822100				6	6	6	29,3	29,3	29,3	NaN	0	NaN	41405000	21	P24539;Q5QNZ2	P24539;Q5QNZ2	ATP synthase F(0) complex subunit B1, mitochondrial	ATP5F1
0	0	0	4352500	0	0	0	0				1	1	1	7	7	7	NaN	0,0060821	NaN	7821600	6	P24666	P24666	Low molecular weight phosphotyrosine protein phosphatase	ACP1
0	0	0	0	13282000	9683600	0	0				7	2	2	55,8	17,4	17,4	NaN	0	NaN	23193000	6	P24844;J3KTJ1	P24844;J3KTJ1	Myosin regulatory light polypeptide 9	MYL9;MYL12A
425150016	640899968	400009984	458630016	168400000	130210000	144840000	154130000				35	35	35	44,7	44,7	44,7	90,98	0	323,31	1955500000	578	P25205;J3KQ69;Q7Z6P5	P25205;J3KQ69	DNA replication licensing factor MCM3	MCM3
148140000	97725000	129820000	67944000	512920000	416729984	533670016	516889984				87	87	86	35,3	35,3	35,1	337,08	0	323,31	3515300000	775	P25391	P25391	Laminin subunit alpha-1	LAMA1
45228000	33244000	53394000	59801000	18404000	7473500	33474000	36887000				6	6	6	56,8	56,8	56,8	NaN	0	NaN	234280000	81	P25398	P25398	40S ribosomal protein S12	RPS12
103120000	133590000	211060000	138500000	378980000	266740000	176070000	179550000				24	24	24	53,5	53,5	53,5	59,75	0	323,31	2594100000	423	P25705;K7EK77;K7ERX7;K7EJP1;K7EQH4;K7ENJ4;K7ESA0	P25705;K7EK77	ATP synthase subunit alpha, mitochondrial	ATP5A1
5176700	12613000	7590500	6871500	0	0	4614000	5018000				2	2	2	8,6	8,6	8,6	NaN	0	NaN	26238000	6	P25788;G3V4X5	P25788;G3V4X5	Proteasome subunit alpha type-3	PSMA3
6102300	8548500	5345700	6003200	5432500	5029900	5920500	5985600				4	4	4	10,8	10,8	10,8	NaN	0	NaN	47247000	24	P26196;Q8IV96	P26196	Probable ATP-dependent RNA helicase DDX6	DDX6
0	0	0	0	0	1067200	0	0				3	1	1	4	1,9	1,9	105,31	0	NaN	2514400	4	P26232;C9IZ88;C9J144	P26232;C9IZ88	Catenin alpha-2	CTNNA2
14347000	13164000	20036000	24448000	7289600	7704800	17258000	19936000				6	6	6	4,1	4,1	4,1	183,16	0	NaN	100900000	63	P26358;K7ENW7	P26358;K7ENW7	DNA (cytosine-5)-methyltransferase 1	DNMT1
49375000	111880000	91610000	81057000	82196000	70750000	79956000	80003000				5	5	5	24,2	24,2	24,2	NaN	0	NaN	648810000	108	P26373;J3QSB4;H3BTH3	P26373;J3QSB4	60S ribosomal protein L13	RPL13
19381000	27959000	12339000	30449000	15774000	12670000	8028000	7459000				11	11	11	15,5	15,5	15,5	NaN	0	NaN	101100000	74	P26639;B7ZLP8;A2RTX5	P26639	Threonine--tRNA ligase, cytoplasmic	TARS
31569000	51841000	27685000	28013000	22729000	15386000	36946000	50903000				7	7	7	17,8	17,8	17,8	NaN	0	NaN	241510000	89	P26641	P26641	Elongation factor 1-gamma	EEF1G
2220600	3462900	1692600	1347200	2336800	2501300	73315000	76190000				6	6	6	25,3	25,3	25,3	31,73	0	123,39	76167000	35	P27105;F8VSL7	P27105;F8VSL7	Erythrocyte band 7 integral membrane protein	STOM
26022000	45221000	32986000	22483000	6684500	8140300	22099000	24435000				6	6	6	32,3	32,3	32,3	NaN	0	NaN	166280000	46	P27144;D3DQ64	P27144;D3DQ64	Adenylate kinase 4, mitochondrial	AK4
8706000	8907800	7630100	8408000	7443400	3225400	7675300	11361000				7	5	5	35,5	27,8	27,8	NaN	0	NaN	59073000	56	P27348;E9PG15	P27348;E9PG15	14-3-3 protein theta	YWHAQ
0	0	0	0	933870	0	0	0				1	1	1	11,6	11,6	11,6	NaN	0,0056818	NaN	42504000	18	P27449	P27449	V-type proton ATPase 16 kDa proteolipid subunit	ATP6V0C
121650000	87729000	144080000	139650000	165800000	178580000	134550000	122900000				10	10	10	46	46	46	NaN	0	NaN	1203000000	254	X1WI28;P27635;F8W7C6;A0A087WV22;H7C123;H7C2C5;A6QRI9;Q96L21;B8A6G2;H7C2U2	X1WI28;P27635;F8W7C6;A0A087WV22;H7C123;H7C2C5	60S ribosomal protein L10	RPL10
7242100	5611300	7667900	9493900	6665200	6510600	12353000	22175000				5	5	5	8,6	8,6	8,6	NaN	0	NaN	46688000	16	P27694;I3L524;I3L2M5;I3L4R8	P27694	Replication protein A 70 kDa DNA-binding subunit;Replication protein A 70 kDa DNA-binding subunit, N-terminally processed	RPA1
15951000	6611800	9739800	12159000	14152000	8567400	6815300	6416200				5	5	5	11,3	11,3	11,3	NaN	0	NaN	82501000	33	P27797;K7EJB9	P27797	Calreticulin	CALR
25505000	26340000	40108000	31714000	84929000	68815000	21833000	25764000				12	12	12	26	26	26	NaN	0	NaN	425140000	126	P27824;H0Y9Q7;D6RGY2;D6RFL1;D6RDP7;D6RAU8;D6RB85;H0Y9H1;D6RAQ8;D6RHJ3;D6RD16	P27824;H0Y9Q7;D6RGY2	Calnexin	CANX
9672700	18075000	7774700	6382600	0	0	5675200	8861100				4	4	4	17,4	17,4	17,4	NaN	0	11,19	47584000	29	P28066	P28066	Proteasome subunit alpha type-5	PSMA5
6659800	6579400	7681800	7497800	6545700	5127300	14012000	17937000				6	6	6	10,8	10,8	10,8	NaN	0	NaN	52831000	57	P28288	P28288	ATP-binding cassette sub-family D member 3	ABCD3
0	0	0	0	8916200	18350000	500920	990440				8	8	8	32,6	32,6	32,6	NaN	0	156,48	76878000	33	P28289	P28289	Tropomodulin-1	TMOD1
1973000	4074700	2995900	1992200	2819900	0	0	2526100				6	6	6	16	16	16	NaN	0	NaN	22094000	20	P28838;H0Y9Q1	P28838	Cytosol aminopeptidase	LAP3
8871100	16767000	3652200	9421400	1869900	1189200	24667000	21966000				5	4	4	58,5	50	50	NaN	0	NaN	58716000	37	Q5SYZ4;P29373	Q5SYZ4;P29373	Cellular retinoic acid-binding protein 2	CRABP2
0	0	0	0	0	0	0	0				4	2	2	3,2	1,8	1,8	161,04	0	NaN	21961000	11	P29400;H0Y9R8	P29400	Collagen alpha-5(IV) chain	COL4A5
92556000	253040000	95493000	142290000	27553000	27767000	123950000	104880000				8	8	7	53,3	53,3	48,2	NaN	0	NaN	604560000	181	P29762;B5MCB5	P29762;B5MCB5	Cellular retinoic acid-binding protein 1	CRABP1
22868000	30150000	28606000	10695000	6240300	2387400	24739000	27219000				6	6	6	13	13	13	NaN	0	NaN	103420000	41	P30038;Q5TF55	P30038;Q5TF55	Delta-1-pyrroline-5-carboxylate dehydrogenase, mitochondrial	ALDH4A1
267270000	426960000	322020000	411440000	106990000	74771000	210050000	207310000				13	13	13	65,2	65,2	65,2	NaN	0	100,65	1520500000	226	P30041	P30041	Peroxiredoxin-6	PRDX6
22570000	52180000	28760000	32222000	11493000	7724700	28127000	22776000				4	4	4	26,2	26,2	26,2	NaN	0	NaN	142390000	68	P30043;M0QZL1;M0R192	P30043;M0QZL1;M0R192	Flavin reductase (NADPH)	BLVRB
19571000	17219000	27993000	20676000	18278000	10358000	15348000	15152000				6	6	6	29	29	29	NaN	0	NaN	130000000	62	P30044	P30044	Peroxiredoxin-5, mitochondrial	PRDX5
29555000	26577000	45309000	32891000	16618000	13534000	21344000	19454000				4	4	4	17,6	17,6	17,6	NaN	0	NaN	186640000	90	P30048	P30048	Thioredoxin-dependent peroxide reductase, mitochondrial	PRDX3
0	0	0	0	0	0	0	0				2	2	2	13,7	13,7	13,7	17,49	0	27,16	21634000	4	P30049	P30049	ATP synthase subunit delta, mitochondrial	ATP5D
43821000	29714000	35844000	29643000	15638000	20471000	12069000	13546000				3	3	3	24,2	24,2	24,2	NaN	0	NaN	185280000	68	P30050	P30050	60S ribosomal protein L12	RPL12
416560	0	1044100	0	2759500	0	0	803870				3	3	3	19,3	19,3	19,3	NaN	0	NaN	11276000	15	P30084	P30084	Enoyl-CoA hydratase, mitochondrial	ECHS1
12529000	25843000	6396400	9464800	27513000	10621000	11875000	10339000				11	11	10	25,1	25,1	23	NaN	0	NaN	132420000	61	P30101	P30101	Protein disulfide-isomerase A3	PDIA3
11851000	6337200	11327000	11067000	11619000	3094500	11034000	15758000				11	11	9	25,1	25,1	19,2	NaN	0	NaN	78212000	128	P30153;B3KQV6;C9J9C1;E9PH38	P30153;B3KQV6	Serine/threonine-protein phosphatase 2A 65 kDa regulatory subunit A alpha isoform	PPP2R1A
2772700	7130700	4996200	2196200	0	0	2004500	1777700				8	6	6	20,5	14,6	14,6	NaN	0	NaN	17950000	12	P30154;H0YDG7	P30154;H0YDG7	Serine/threonine-protein phosphatase 2A 65 kDa regulatory subunit A beta isoform	PPP2R1B
13098000	9814700	14710000	8781400	16470000	5962600	5276400	6358300				7	7	7	17	17	17	NaN	0	NaN	71799000	49	P30837	P30837	Aldehyde dehydrogenase X, mitochondrial	ALDH1B1
54010000	84469000	74235000	74591000	26330000	20724000	56898000	38185000				7	7	7	17,5	17,5	17,5	43,66	0	NaN	361610000	96	P31153	P31153	S-adenosylmethionine synthase isoform type-2	MAT2A
0	0	0	179470	295660	0	0	229150				3	2	2	2	1,5	1,5	164,94	0,0031529	NaN	2420800	2	P31327	P31327	Carbamoyl-phosphate synthase [ammonia], mitochondrial	CPS1
0	0	0	0	601830	465030	0	427350				2	2	2	8,8	8,8	8,8	45,16	0	NaN	15081000	7	P31415	P31415	Calsequestrin-1	CASQ1
124340000	129100000	83248000	62305000	43123000	25957000	44098000	50089000				6	6	6	21,2	21,2	21,2	NaN	0	17,41	363970000	82	P31689	P31689	DnaJ homolog subfamily A member 1	DNAJA1
0	0	0	0	0	65069	0	0				1	1	1	3	3	3	NaN	0	NaN	649150	1	P31937	P31937	3-hydroxyisobutyrate dehydrogenase, mitochondrial	HIBADH
29561000	34064000	53841000	50735000	41239000	32184000	57847000	59196000				19	19	19	38,9	38,9	38,9	NaN	0	NaN	369570000	175	P31939;H7C1S2;C9JLK0;F8WEF0	P31939;H7C1S2	Bifunctional purine biosynthesis protein PURH;Phosphoribosylaminoimidazolecarboxamide formyltransferase;IMP cyclohydrolase	ATIC
67349000	162380000	80327000	84870000	209880000	201740000	98114000	95522000				7	7	7	26	26	26	NaN	0	88,78	736880000	87	P31942	P31942	Heterogeneous nuclear ribonucleoprotein H3	HNRNPH3
7912000	16114000	4554700	5238000	0	0	5112000	4667100				5	3	3	24,8	17,1	17,1	NaN	0	NaN	31079000	15	P31946	P31946	14-3-3 protein beta/alpha;14-3-3 protein beta/alpha, N-terminally processed	YWHAB
0	0	0	0	0	1994800	0	0	+			2	1	1	7,3	3,2	3,2	NaN	1	-2	16468000	10	P31947	P31947	14-3-3 protein sigma	SFN
0	0	0	154460	0	0	0	0				1	1	1	15,2	15,2	15,2	11,74	0,0031546	NaN	1354900	2	P31949	P31949	Protein S100-A11;Protein S100-A11, N-terminally processed	S100A11
9390600	7683500	13084000	18956000	9903400	6567800	7221300	9162300				6	5	5	27,3	21,7	21,7	NaN	0	NaN	80505000	58	P32119;A6NIW5	P32119;A6NIW5	Peroxiredoxin-2	PRDX2
7090500	6310400	11451000	5819100	12160000	7757100	0	4104400				4	4	3	16,3	16,3	12,2	33,36	0	NaN	68251000	27	P32322;J3QL24;J3KQ22;E2QRB3;J3KTA8;J3QKT3;J3QRZ0;J3QR88;J3QLK9;J3QL32;J3QKT4;J3QL23;A0A087WZR9	P32322;J3QL24;J3KQ22;E2QRB3;J3KTA8;J3QKT3;J3QRZ0;J3QR88;J3QLK9;J3QL32;J3QKT4	Pyrroline-5-carboxylate reductase 1, mitochondrial;Pyrroline-5-carboxylate reductase	PYCR1
0	0	0	0	1535300	0	0	0				1	1	1	2	2	2	67,93	0	NaN	63367000	32	P32455	P32455	Interferon-induced guanylate-binding protein 1	GBP1
101080000	71343000	143620000	79228000	167680000	72261000	70599000	98316000				11	11	11	70,3	70,3	70,3	NaN	0	NaN	802870000	161	P32969;D6RAN4;H0Y9V9;E7ESE0;H0Y9R4	P32969;D6RAN4;H0Y9V9;E7ESE0	60S ribosomal protein L9	RPL9
0	0	0	818550	0	0	0	0				2	2	2	3,4	3,4	3,4	109,68	0	NaN	13648000	4	P33176;A0A0G2JMZ6;J3KNA1;O60282;Q12840	P33176;A0A0G2JMZ6;J3KNA1;O60282;Q12840	Kinesin-1 heavy chain;Kinesin-like protein;Kinesin heavy chain isoform 5C;Kinesin heavy chain isoform 5A	KIF5B;KIF5A;KIF5C
0	0	0	829040	0	0	0	0				2	2	2	2,9	2,9	2,9	NaN	0,0064741	NaN	3174200	6	P33981	P33981	Dual specificity protein kinase TTK	TTK
85643000	74039000	116620000	123570000	70762000	59988000	91103000	89737000				27	27	27	36,8	36,8	36,8	NaN	0	168,76	608260000	339	P33991;E5RG31;E5RFJ8	P33991	DNA replication licensing factor MCM4	MCM4
141830000	174760000	153120000	184180000	90440000	72604000	137780000	124370000				21	21	21	36,1	36,1	36,1	NaN	0	NaN	909030000	322	P33992;B1AHB1;B1AHB2;B1AHA9	P33992;B1AHB1	DNA replication licensing factor MCM5;DNA helicase	MCM5
241490000	326830016	298900000	331609984	132850000	148740000	257290000	213220000				29	29	29	52,7	52,7	52,7	NaN	0	291,03	1595200000	539	P33993;C9J8M6	P33993	DNA replication licensing factor MCM7	MCM7
107200000	163230000	165240000	119810000	98517000	66794000	100900000	88279000				18	18	18	51,4	51,4	51,4	NaN	0	232,73	987170000	293	P34897;H0YIZ0;G3V2Y4;G3V5L0;G3V4W5;G3V540;G3V241;G3V3Y8;G3V4T0;G3V4X0;G3V2W0;G3V2E4;G3V2D2;P34896	P34897;H0YIZ0;G3V2Y4	Serine hydroxymethyltransferase, mitochondrial;Serine hydroxymethyltransferase	SHMT2
25839000	51630000	13595000	16797000	21515000	34241000	44180000	57445000				12	12	10	22,4	22,4	20,2	100,07	0	NaN	153520000	60	P35221;G3XAM7;E5RIB1;E5RG03;E5RGY6;E5RJL0;E5RIE0;E5RHV7;E5RJ41;E5RFM3;E5RFM5;E5RJP7;E5RGD2;E5RJZ2;E5RGG4;E5RJ43;E5RGS1;E5RIT8;A0A087WZL6;E5RGU3;E5RHJ5;E5RFG3;E5RFK9	P35221;G3XAM7;E5RIB1	Catenin alpha-1	CTNNA1
23061000	27587000	20465000	27472000	70349000	64840000	15503000	13584000				12	12	12	69,1	69,1	69,1	NaN	0	191,16	395330000	106	P35232;C9JW96;C9JZ20;E7ESE2;E9PCW0;D6RBK0	P35232;C9JW96;C9JZ20;E7ESE2;E9PCW0	Prohibitin	PHB
15520000	18183000	20140000	18829000	18771000	19335000	18954000	16957000				9	9	9	30,3	30,3	30,3	NaN	0	NaN	121930000	88	P35249;C9JZI1;C9J8M3;C9JTT7;C9JXZ7;C9JGY5;F8WE44;H7C1P0	P35249;C9JZI1;C9J8M3;C9JTT7	Replication factor C subunit 4	RFC4
46357000	64661000	47634000	44315000	13686000	12239000	38625000	40114000				11	11	11	38,1	38,1	38,1	NaN	0	NaN	218820000	138	P35250;A0A087WVY3;H7C5P4;H7C596	P35250;A0A087WVY3;H7C5P4	Replication factor C subunit 2	RFC2
8324500	5675900	5334100	0	0	0	4675000	5181300				3	3	3	3	3	3	128,25	0	NaN	25732000	33	P35251;H0Y8U4	P35251	Replication factor C subunit 1	RFC1
118110000	130460000	167340000	125590000	56539000	41739000	143920000	140650000				5	5	5	41,4	41,4	41,4	NaN	0	NaN	753550000	69	P35268;K7EP65;K7EKS7;K7ELC4;K7EMH1;K7ERI7;K7EJT5	P35268;K7EP65;K7EKS7;K7ELC4;K7EMH1;K7ERI7;K7EJT5	60S ribosomal protein L22	RPL22
1384800	1635300	1167600	793280	3848100	1532800	45957000	53255000				15	12	12	5,5	4,4	4,4	312,24	0	21,42	95988000	52	P35555	P35555	Fibrillin-1	FBN1
2045500	1359600	9056000	5029400	410140000	375320000	1379900032	1932700032				71	71	67	31,9	31,9	30,3	314,77	0	323,31	5238100000	797	P35556;A0A087WYV8;D6RJI3;E9PHW4;D6REJ2;F6U495	P35556;A0A087WYV8;D6RJI3	Fibrillin-2	FBN2
92384000	157990000	45754000	48222000	89456000	126390000	39597000	29086000				42	34	32	24,8	20,9	19,5	226,53	0	323,31	494510000	207	P35579;A0A0C4DFM8;REV__S4R3H4;REV__E7EQT4;REV__Q9UKV3	P35579	Myosin-9	MYH9
486760000	613849984	171910000	186840000	119990000	309600000	175220000	131150000				63	62	49	33,9	33,5	27,5	229	0	323,31	1682800000	602	P35580;E7ERA5	P35580	Myosin-10	MYH10
5804800	7845500	9277000	7555800	5185800	4032600	7980200	6146800				4	4	4	6,4	6,4	6,4	102,49	0	NaN	49134000	45	P35606;H0Y938	P35606	Coatomer subunit beta	COPB2
15498000	4954600	1693000	2808700	50709000	119870000	3822900	2683800				48	48	32	62,3	62,3	44,2	103,85	0	323,31	1315500000	204	P35609;F6THM6	P35609;F6THM6	Alpha-actinin-2	ACTN2
25366000	19287000	24352000	22686000	21397000	35887000	27897000	30784000				6	6	6	16,3	16,3	16,3	NaN	0	NaN	184760000	73	P35659;D6RDA2;B4DFG0;D6R9L5;H0Y8X0	P35659;D6RDA2;B4DFG0;D6R9L5	Protein DEK	DEK
478849984	669000000	222100000	666969984	78986000	501390016	772710016	493580000			+	34	31	22	64,8	60,6	47,7	NaN	0	323,31	2737800000	675	P35908;CON__P35908;H0YID6;CON__Q9R0H5	P35908;CON__P35908	Keratin, type II cytoskeletal 2 epidermal	KRT2
41133000	30606000	40702000	43435000	35866000	20565000	40549000	48830000				14	14	14	36,3	36,3	36,3	NaN	0	NaN	235210000	103	P35998	P35998	26S protease regulatory subunit 7	PSMC2
0	0	181520	0	0	0	0	0				1	1	1	3,5	3,5	3,5	NaN	0,0016538	NaN	1000900	4	Q5H9P2;P36383	Q5H9P2;P36383	Gap junction gamma-1 protein	DKFZp686P0738;GJC1
7575400	9095200	8387900	7925200	3818600	2457800	8899200	8679600				4	4	4	26,6	26,6	26,6	NaN	0	NaN	50355000	30	P36404;V9GYD0	P36404;V9GYD0	ADP-ribosylation factor-like protein 2	ARL2;ARL2-SNX15
3403200	4032100	3653700	4548200	3346800	2670700	7064800	9464400				2	2	2	11,5	11,5	11,5	NaN	0	NaN	28530000	24	P36405	P36405	ADP-ribosylation factor-like protein 3	ARL3
0	0	0	0	813540	0	0	0				1	1	1	1,7	1,7	1,7	NaN	0	NaN	3993100	17	P36406	P36406	E3 ubiquitin-protein ligase TRIM23	TRIM23
9000500	20481000	13050000	8524300	4286000	4441900	10576000	8108800				5	2	2	10,8	4,8	4,8	NaN	0	NaN	63764000	26	P36507;G5E9C7;A0A1B0GUL7	P36507;G5E9C7;A0A1B0GUL7	Dual specificity mitogen-activated protein kinase kinase 2	MAP2K2
24365000	24022000	50881000	34349000	38112000	41283000	56833000	61012000				8	8	8	34,9	34,9	34,9	NaN	0	NaN	472400000	126	P36542	P36542	ATP synthase subunit gamma, mitochondrial	ATP5C1
56628000	47881000	96557000	62927000	262360000	255600000	54524000	80764000				17	17	17	39,3	39,3	39,3	NaN	0	125	1161300000	233	P36578;H3BM89;H3BTP7;H3BU31	P36578;H3BM89	60S ribosomal protein L4	RPL4
13770000	12544000	15583000	5444900	7255200	9893600	7895100	7581000				5	5	5	12,4	12,4	12,4	NaN	0	NaN	105870000	36	P36957;Q86SW4	P36957	Dihydrolipoyllysine-residue succinyltransferase component of 2-oxoglutarate dehydrogenase complex, mitochondrial	DLST
9588200	5721200	7017800	7998700	0	0	6065800	6815800				3	3	3	25	25	25	14,57	0	NaN	47907000	35	P37108;H0YLA2	P37108;H0YLA2	Signal recognition particle 14 kDa protein	SRP14
108610000	103510000	92945000	67551000	22138000	14025000	23377000	27192000				13	13	13	38,1	38,1	38,1	NaN	0	220,64	413610000	204	P37268;E9PNM1;E9PJG4;E9PS69	P37268;E9PNM1	Squalene synthase	FDFT1
15395000	19483000	9725900	8570600	5296600	8566200	17274000	9048600				8	8	8	33,3	33,3	33,3	NaN	0	14,72	120970000	30	P38117;M0QY67	P38117;M0QY67	Electron transfer flavoprotein subunit beta	ETFB
14358000	26934000	13014000	14294000	66044000	127540000	25243000	22820000				10	10	10	27,1	27,1	27,1	NaN	0	NaN	266290000	110	P38159;H0Y6E7;H3BT71;Q96E39;H3BR27;H3BUY5;A0A1B0GUK8;H3BNC1;O75526;Q8N7X1	P38159;H0Y6E7;H3BT71;Q96E39	RNA-binding motif protein, X chromosome;RNA-binding motif protein, X chromosome, N-terminally processed;RNA binding motif protein, X-linked-like-1	RBMX;RBMXL1
0	0	0	0	0	2054900	0	0				1	1	1	1,7	1,7	1,7	NaN	0	NaN	15783000	29	P38432	P38432	Coilin	COIL
19355000	22620000	27462000	21848000	13429000	6573000	12071000	9425300				8	8	8	18	18	18	NaN	0	NaN	84692000	47	P38606;C9JA17;C9JVW8	P38606	V-type proton ATPase catalytic subunit A	ATP6V1A
62656000	84211000	92422000	91650000	137330000	129790000	48929000	51289000				20	20	20	38,1	38,1	38,1	73,68	0	323,31	1048300000	314	P38646;D6RJI2;D6RA73;H0Y8S0;H0YBG6	P38646	Stress-70 protein, mitochondrial	HSPA9
90471000	153180000	138990000	127780000	48041000	80154000	165440000	143170000				20	16	16	38,4	32,4	32,4	NaN	0	NaN	835020000	284	P38919;I3L3H2;E9PBH4;F8WE11	P38919	Eukaryotic initiation factor 4A-III;Eukaryotic initiation factor 4A-III, N-terminally processed	EIF4A3
1042600	1529600	1034900	1083000	8561700	4151400	0	957550				3	3	3	17,2	17,2	17,2	16,06	0	NaN	31828000	11	P39019;M0R2L9;M0QXK4;M0QYF7;M0R140;A0A075B6E2	P39019;M0R2L9;M0QXK4;M0QYF7;M0R140	40S ribosomal protein S19	RPS19
122470000	69503000	168720000	125650000	228650000	171020000	118820000	117240000				16	16	16	39,7	39,7	39,7	NaN	0	NaN	1184800000	242	P39023;H7C422;G5E9G0;B5MCW2;H7C3M2;F8WCR1;Q92901	P39023;H7C422;G5E9G0;B5MCW2;H7C3M2	60S ribosomal protein L3	RPL3
4169300	4263900	5825900	2914500	130570000	113350000	74131000	61903000				20	20	20	15,2	15,2	15,2	178,19	0	105,6	1261500000	164	P39060;H7BXV5;H7C457	P39060;H7BXV5;H7C457	Collagen alpha-1(XVIII) chain;Endostatin	COL18A1
3618900	2859400	9933600	5688400	17556000	11036000	4324400	6224800				4	4	4	15,5	15,5	15,5	NaN	0	NaN	65775000	26	P39748;I3L3E9;F5H1Y3	P39748;I3L3E9;F5H1Y3	Flap endonuclease 1	FEN1
51188000	46958000	58836000	58616000	42749000	29223000	24697000	23881000				14	14	14	36,3	36,3	36,3	NaN	0	NaN	341270000	167	P40227;Q92526;J3KRI6	P40227	T-complex protein 1 subunit zeta	CCT6A
46117000	67037000	81468000	58697000	79391000	79771000	73749000	70727000				8	8	8	34	34	34	NaN	0	NaN	512790000	97	P40429;M0QYS1;Q8J015;Q6NVV1;M0QZU1;A0A096LPE0	P40429;M0QYS1;Q8J015;Q6NVV1	60S ribosomal protein L13a;Putative 60S ribosomal protein L13a protein RPL13AP3	RPL13A;RPL13a;RPL13AP3
16662000	40091000	12378000	13283000	4294900	0	11178000	17545000				9	9	9	13,9	13,9	13,9	84,6	0	NaN	75809000	28	P40692;H0Y818;F2Z298;E9PF25;H0Y793;E7EUC9	P40692;H0Y818	DNA mismatch repair protein Mlh1	MLH1
5473300	12427000	5203200	3596200	3722600	2904700	6551800	5750500				6	6	6	19,8	19,8	19,8	NaN	0	NaN	76874000	33	P40926;G3XAL0	P40926;G3XAL0	Malate dehydrogenase, mitochondrial;Malate dehydrogenase	MDH2
52347000	56067000	54365000	48501000	12567000	9329100	52548000	44398000				13	13	13	45	45	45	NaN	0	103,2	256420000	126	P40937;F5H5S0;E9PEP3;C9JH72;F5H304;F5H0U6	P40937	Replication factor C subunit 5	RFC5
17490000	29416000	20717000	21655000	3311800	4262800	26807000	24267000				9	9	9	27	27	27	NaN	0	106,9	106800000	54	P40938;A0A087X270	P40938	Replication factor C subunit 3	RFC3
65498000	80243000	64248000	46417000	61627000	65098000	51964000	56352000				27	27	27	49,1	49,1	49,1	NaN	0	323,31	811530000	356	P40939;H0YFD6	P40939	Trifunctional enzyme subunit alpha, mitochondrial;Long-chain enoyl-CoA hydratase;Long chain 3-hydroxyacyl-CoA dehydrogenase	HADHA
26698000	24556000	17694000	15692000	0	0	5939300	6482400				4	4	4	12,3	12,3	12,3	NaN	0	NaN	77058000	20	P41091;F8W810;Q2VIR3	P41091;F8W810;Q2VIR3	Eukaryotic translation initiation factor 2 subunit 3;Putative eukaryotic translation initiation factor 2 subunit 3-like protein	EIF2S3;EIF2S3L
1558500	1443600	1621300	0	0	0	0	0				2	2	2	5	5	5	NaN	0,0021763	NaN	4905100	5	P41214	P41214	Eukaryotic translation initiation factor 2D	EIF2D
0	0	0	1836100	0	0	0	0				2	2	2	5,1	5,1	5,1	NaN	0,0026767	NaN	5189000	5	P41240	P41240	Tyrosine-protein kinase CSK	CSK
23328000	11079000	27680000	31732000	18475000	7517700	18377000	25264000				9	9	9	16,1	16,1	16,1	NaN	0	NaN	128360000	97	P41250;H7C443	P41250	Glycine--tRNA ligase	GARS
0	0	0	0	0	899740	0	0				1	1	1	2,3	2,3	2,3	NaN	0	10,75	12782000	22	P41743	P41743	Protein kinase C iota type	PRKCI
28885000	34060000	27658000	25680000	6155900	5244100	17287000	20093000				7	7	7	15,1	15,1	15,1	NaN	0	NaN	120120000	59	P42166	P42166	Lamina-associated polypeptide 2, isoform alpha;Thymopoietin;Thymopentin	TMPO
311600	236130	607880	333660	0	0	320720	329020				2	2	2	1,3	1,3	1,3	288,89	0,0026824	NaN	2748100	3	P42345	P42345	Serine/threonine-protein kinase mTOR	MTOR
0	0	0	0	425390	0	440380	0				2	2	2	1,5	1,5	1,5	236,83	0,0026911	NaN	2488400	12	P42356	P42356	Phosphatidylinositol 4-kinase alpha	PI4KA
13138000	17974000	17738000	18678000	31748000	20890000	14384000	17298000				5	5	3	40,5	40,5	15,5	NaN	0	NaN	194370000	66	P42677;Q5T4L4	P42677;Q5T4L4	40S ribosomal protein S27	RPS27
697699968	877960000	812280000	639500032	245890000	218900000	567830016	524089984				68	68	68	54,9	54,9	54,9	157,9	0	323,31	3658300000	1218	P42704;B8ZZ38;A0A0C4DG06;C9JCA9;H7C3W8	P42704	Leucine-rich PPR motif-containing protein, mitochondrial	LRPPRC
44593000	42550000	70655000	44517000	33277000	41090000	53410000	41136000				4	4	4	26	26	26	NaN	0	NaN	342550000	39	P42766;F2Z388	P42766;F2Z388	60S ribosomal protein L35	RPL35
0	0	0	0	197290	0	0	0				1	1	1	0,4	0,4	0,4	347,6	0,00059102	NaN	2000000	2	P42858	P42858	Huntingtin	HTT
80001000	117160000	99565000	110040000	63325000	59788000	91891000	87559000				22	22	22	29	29	29	104,74	0	265,26	595760000	346	P43246;E9PHA6;C9J809	P43246;E9PHA6	DNA mismatch repair protein Msh2	MSH2
5321500	2286600	8078800	7561900	3651400	2183300	3794400	7141400				6	6	6	10,7	10,7	10,7	NaN	0	NaN	34794000	39	P43304;F5GYK7	P43304	Glycerol-3-phosphate dehydrogenase, mitochondrial	GPD2
1007900	870220	1117000	0	1008700	0	1511100	3148600				2	2	2	6,5	6,5	6,5	55,52	0,0016602	NaN	8548700	2	P43490;A0A0C4DFS8	P43490;A0A0C4DFS8	Nicotinamide phosphoribosyltransferase	NAMPT
1436200	1386000	2357100	3256200	52395000	110780000	5967200	5809700				11	11	11	22,9	22,9	22,9	NaN	0	NaN	219620000	73	P43652;CON__REFSEQ:XP_585019	P43652	Afamin	AFM
15651000	26617000	16652000	17595000	16916000	9005400	17748000	12919000				8	8	8	31,1	31,1	31,1	NaN	0	NaN	117930000	62	P43686	P43686	26S protease regulatory subunit 6B	PSMC4
8894600	13487000	10049000	7778800	0	0	7970000	7269900				3	3	3	10,2	10,2	10,2	35,39	0	NaN	40884000	15	P43897;C9JT21;C9JG32;F8VPA7;F8VS27	P43897;C9JT21	Elongation factor Ts, mitochondrial;Elongation factor Ts	TSFM
0	0	0	0	384940	0	0	0				1	1	1	5,1	5,1	5,1	NaN	0,001676	NaN	1359000	1	P45954	P45954	Short/branched chain specific acyl-CoA dehydrogenase, mitochondrial	ACADSB
11500000	12641000	12056000	12967000	16304000	6543400	15161000	17571000				10	10	9	17	17	15,9	NaN	0	NaN	96141000	67	P45974;F5H571	P45974	Ubiquitin carboxyl-terminal hydrolase 5	USP5
0	0	0	480960	0	0	0	0				1	1	1	4,3	4,3	4,3	NaN	0	NaN	2403400	9	P45985	P45985	Dual specificity mitogen-activated protein kinase kinase 4	MAP2K4
9736300	14434000	8056500	8419300	0	0	0	9479400				4	4	4	1,4	1,4	1,4	358,69	0	NaN	37654000	19	P46013	P46013	Antigen KI-67	MKI67
19412000	18297000	22230000	28837000	5982300	9757700	22863000	20745000				8	8	8	15,7	15,7	15,7	NaN	0	NaN	118760000	69	P46063;F5H2L2;F8WA66;F8WD97	P46063	ATP-dependent DNA helicase Q1	RECQL
18678000	22956000	13575000	11587000	11502000	18159000	4792700	3605000				9	9	9	13,4	13,4	13,4	NaN	0	NaN	78524000	51	P46087;F5GYR3;F5H5X6	P46087	Probable 28S rRNA (cytosine(4447)-C(5))-methyltransferase	NOP2
0	0	0	0	0	278120	0	0				1	1	1	0,5	0,5	0,5	282,58	0,006	NaN	3366300	3	P46100	P46100	Transcriptional regulator ATRX	ATRX
3226400	1775800	2244600	2830700	2722800	2562100	2966700	3467800				2	2	2	10,6	10,6	10,6	NaN	0,0082324	NaN	18681000	3	P46109	P46109	Crk-like protein	CRKL
0	0	115290	0	0	0	0	0				2	2	2	9,8	9,8	9,8	NaN	0,0021798	NaN	3427900	3	P46734;X6RB39;J3QL77;E9PMA8;E9PRZ0;J3QR49	P46734;X6RB39;J3QL77;E9PMA8;E9PRZ0;J3QR49	Dual specificity mitogen-activated protein kinase kinase 3	MAP2K3
37603000	12679000	45205000	37341000	43627000	23765000	33779000	48086000				8	8	8	30	30	30	NaN	0	NaN	313570000	97	P46777;Q5T7N0	P46777;Q5T7N0	60S ribosomal protein L5	RPL5
64270000	65768000	85275000	71318000	55801000	73631000	77452000	65067000				4	4	4	25	25	25	NaN	0	NaN	493550000	80	P46778;G3V1B3;M0R181	P46778;G3V1B3;M0R181	60S ribosomal protein L21	RPL21
9328700	17483000	12296000	8368700	10193000	9988100	21137000	20627000				6	6	6	9,6	9,6	9,6	NaN	0	NaN	90827000	34	P46977;H0YET6;A0A0C4DH80;E9PN73;E9PI32	P46977	Dolichyl-diphosphooligosaccharide--protein glycosyltransferase subunit STT3A	STT3A
850730	0	0	0	0	0	0	0				5	3	3	27,6	18,2	18,2	NaN	0	NaN	21398000	9	P47755;C9JUG7;F8W9N7;A0A0D9SET8	P47755;C9JUG7;F8W9N7;A0A0D9SET8	F-actin-capping protein subunit alpha-2	CAPZA2
2427900	3783100	4396600	3390900	30301000	11793000	3981100	3991900				7	7	7	45,5	45,5	45,5	NaN	0	116,44	220340000	38	P48047;H7C0C1;H7C086;H7C068	P48047;H7C0C1	ATP synthase subunit O, mitochondrial	ATP5O
0	1745000	0	2406400	0	0	3204700	3816500				2	2	2	23,7	23,7	23,7	NaN	0	NaN	6836700	6	P48061	P48061	Stromal cell-derived factor 1;SDF-1-beta(3-72);SDF-1-alpha(3-67)	CXCL12
0	0	0	2307500	0	0	0	0				1	1	1	3,4	3,4	3,4	NaN	0	NaN	12792000	5	P48426	P48426	Phosphatidylinositol 5-phosphate 4-kinase type-2 alpha	PIP4K2A
0	0	0	0	0	0	0	0				2	2	2	5,7	5,7	5,7	NaN	0	NaN	23897000	8	P48651	P48651	Phosphatidylserine synthase 1	PTDSS1
37304000	71660000	34547000	31463000	600750016	562120000	36698000	33961000				30	30	30	20,6	20,6	20,6	177,44	0	323,31	2655600000	269	P48681	P48681	Nestin	NES
11354000	13211000	5114000	7337300	0	0	5327500	6001500				4	4	4	12,5	12,5	12,5	NaN	0	NaN	36365000	20	P48729;E5RG27;D6RGE5;D6REM4;Q8N752;U3KQ83;U3KPX3;H0Y9X2;U3KQK7;E7ETM0	P48729;E5RG27;D6RGE5;D6REM4;Q8N752	Casein kinase I isoform alpha;Casein kinase I isoform alpha-like	CSNK1A1;CSNK1A1L
65043000	59326000	69677000	50970000	18249000	16238000	126370000	120270000				17	17	16	44,5	44,5	42,5	NaN	0	234,53	606100000	256	P48735;H0YL11	P48735	Isocitrate dehydrogenase [NADP], mitochondrial	IDH2
0	0	0	0	0	34380000	0	0				1	1	1	6,8	6,8	6,8	NaN	0	NaN	135240000	26	P49207	P49207	60S ribosomal protein L34	RPL34
0	0	0	0	0	0	0	0				1	1	1	1,6	1,6	1,6	NaN	0,0060453	NaN	25146000	15	P49257	P49257	Protein ERGIC-53	LMAN1
122620000	340860000	149910000	193520000	57441000	45175000	185470000	131760000				12	12	12	21,3	21,3	21,3	NaN	0	NaN	931590000	220	P49321;Q5T624;E9PRH9;H0YF33;H0YDS9;E9PI86;E9PPQ8;E9PPR5	P49321;Q5T624;E9PRH9;H0YF33;H0YDS9;E9PI86	Nuclear autoantigenic sperm protein	NASP
10949000	12456000	10517000	3084100	1843500	1788800	2512000	2813400				5	5	5	35,7	35,7	35,7	NaN	0	NaN	34141000	23	S4R3W9;P49406;A0A0A0MRF4;S4R455	S4R3W9;P49406;A0A0A0MRF4	39S ribosomal protein L19, mitochondrial	MRPL19
468489984	511209984	384460000	293470016	95794000	115900000	273529984	263540000				25	25	25	61,7	61,7	61,7	NaN	0	249,04	2011900000	498	P49411;H3BNU3	P49411	Elongation factor Tu, mitochondrial	TUFM
8368700	8469700	19593000	10201000	3416500	0	8531900	8392000				3	3	3	14	14	14	NaN	0	NaN	49209000	30	P49427;U3KQP9;U3KQ77;U3KPV8	P49427	Ubiquitin-conjugating enzyme E2 R1	CDC34
4304100	9446000	3252500	4134800	0	2781300	3273300	2811300				3	3	3	34,9	34,9	34,9	NaN	0	NaN	26068000	17	P49458;E9PE20	P49458;E9PE20	Signal recognition particle 9 kDa protein	SRP9
58559000	86305000	52878000	88826000	56274000	24765000	45033000	41536000				21	21	21	28,2	28,2	28,2	106,81	0	NaN	366660000	182	P49588;H3BPK7	P49588	Alanine--tRNA ligase, cytoplasmic	AARS
115740000	153550000	156280000	189520000	86104000	73259000	145000000	126930000				24	24	24	32,9	32,9	32,9	101,89	0	197,33	859650000	320	P49736;H0Y8E6	P49736;H0Y8E6	DNA replication licensing factor MCM2	MCM2
47115000	59110000	55553000	43433000	17739000	14219000	63406000	57246000				15	15	15	29,5	29,5	29,5	NaN	0	137,87	298060000	147	P49748;G3V1M7;J3QRJ8;J3KSR4;K7EQP4;K7EMF8;J3QKU9;K7EJW8	P49748	Very long-chain specific acyl-CoA dehydrogenase, mitochondrial	ACADVL
10652000	12712000	22508000	16090000	16603000	10469000	36687000	37815000				5	5	5	22,4	22,4	22,4	NaN	0	NaN	138420000	70	P49755;G3V2K7	P49755	Transmembrane emp24 domain-containing protein 10	TMED10
4821600	0	5288000	5716800	5193200	7460800	5599500	6374900				6	6	6	9,8	9,8	9,8	100,18	0	NaN	40510000	29	P49756;H0YE46	P49756	RNA-binding protein 25	RBM25
34934000	42209000	42224000	35660000	85217000	107240000	27352000	23462000				21	21	9	8,1	8,1	3,2	358,2	0	268,48	430790000	156	P49792;F8WBP7	P49792	E3 SUMO-protein ligase RanBP2	RANBP2
6047100	5836200	7951500	9920400	5443100	3874100	7941700	10008000				6	6	6	13,1	13,1	13,1	NaN	0	NaN	56658000	60	P49915	P49915	GMP synthase [glutamine-hydrolyzing]	GMPS
24638000	27200000	26502000	26798000	17503000	14152000	25377000	22500000				8	8	8	8,8	8,8	8,8	112,91	0	NaN	140140000	109	P49916;K7EQB6;K7ERZ5;K7ENR9	P49916;K7EQB6;K7ERZ5	DNA ligase 3	LIG3
17149000	8614500	11692000	9397800	6209000	6325700	13625000	14282000				5	5	5	21	21	21	NaN	0	NaN	88569000	51	P50213;H0YMU3;H0YL72;H0YLI6;H0YKD0;H0YNF5	P50213;H0YMU3;H0YL72;H0YLI6	Isocitrate dehydrogenase [NAD] subunit alpha, mitochondrial	IDH3A
0	0	0	0	0	185900	0	0				1	1	1	2,5	2,5	2,5	NaN	0,0031729	NaN	2872000	5	P50395	P50395	Rab GDP dissociation inhibitor beta	GDI2
9333100	25457000	5656100	6657100	5423600	0	8481900	6180300				4	4	4	22,4	22,4	22,4	NaN	0	NaN	52972000	45	Q5HY57;P50402	Q5HY57;P50402	Emerin	EMD
37000000	68676000	10414000	25832000	6426600	0	13803000	11124000				9	9	8	29,5	29,5	26,9	NaN	0	38,02	116290000	69	P50453;C9J7N5;A0A0C4DGW9;P30740;O75830	P50453	Serpin B9	SERPINB9
52570000	79159000	70255000	52749000	190110000	115750000	69780000	48143000				18	18	18	48,8	48,8	48,8	46,44	0	204,74	1221200000	247	P50454;E9PPV6;E9PR70;E9PKH2;E9PK86;E9PMI5;E9PNX1;E9PQ34;E9PJH8;E9PIG2;E9PRS3;H0YEP8;E9PLA6	P50454;E9PPV6;E9PR70;E9PKH2;E9PK86;E9PMI5	Serpin H1	SERPINH1
14329000	24749000	12028000	12262000	13322000	8908600	12849000	14304000				7	7	3	9,2	9,2	4,3	NaN	0	NaN	85397000	49	P50570;A0A0D9SFB1;A0A0U1RQP1;A0A0D9SFE4;Q05193;H7C5U0;A0A1B0GUX5;A0A1B0GU67	P50570	Dynamin-2	DNM2
1130200	689480	1792200	1038500	0	0	814310	946150				2	2	2	1,4	1,4	1,4	250,75	0	4,64	5682900	10	P50748;E7ES84	P50748;E7ES84	Kinetochore-associated protein 1	KNTC1
3227700	5647400	3748900	3870500	0	0	4616100	4170500				3	2	2	6,5	4,3	4,3	NaN	0,0060241	NaN	14972000	6	P50750	P50750	Cyclin-dependent kinase 9	CDK9
91374000	158660000	94710000	108840000	43888000	54256000	66518000	56933000				19	19	19	39,4	39,4	39,4	59,62	0	141,59	542610000	231	P50990;H7C4C8;H7C2U0	P50990	T-complex protein 1 subunit theta	CCT8
112970000	106070000	131700000	100050000	95672000	47047000	62456000	64314000				15	15	15	38,6	38,6	38,6	NaN	0	NaN	637250000	210	P50991	P50991	T-complex protein 1 subunit delta	CCT4
15958000	17396000	30576000	23455000	18063000	16809000	32890000	30373000				6	6	6	35,7	35,7	35,7	NaN	0	NaN	191820000	93	P51149;C9J592;C9J8S3;C9J4S4;C9IZZ0;C9J4V0;C9J7D1	P51149;C9J592;C9J8S3;C9J4S4;C9IZZ0;C9J4V0	Ras-related protein Rab-7a	RAB7A
29700000	37245000	35248000	42293000	21700000	0	16003000	13806000				6	5	4	35	29,6	25,6	NaN	0	NaN	137550000	28	P51153	P51153	Ras-related protein Rab-13	RAB13
4393100	3970600	3166100	2662800	0	0	2638200	2816600				3	3	3	9,5	9,5	9,5	NaN	0	NaN	16470000	7	P51398;V9GZ03;V9GYL9	P51398;V9GZ03;V9GYL9	28S ribosomal protein S29, mitochondrial	DAP3
0	0	0	0	0	891680	0	0				1	1	1	2,8	2,8	2,8	NaN	0	13,19	9020900	8	P51511	P51511	Matrix metalloproteinase-15	MMP15
6176500	9555900	11271000	10503000	0	3005100	0	0				3	3	3	8,9	8,9	8,9	NaN	0	NaN	44011000	24	P51570;K7EII7	P51570	Galactokinase	GALK1
7479000	6054400	10272000	6966800	7748100	4283500	16469000	21292000				3	3	3	24,9	24,9	24,9	NaN	0	NaN	65650000	36	P51571;A6NLM8	P51571;A6NLM8	Translocon-associated protein subunit delta	SSR4
1460900	0	1183800	737370	1232800	3042700	9370800	8624400				4	4	4	10,3	10,3	10,3	NaN	0	NaN	20429000	26	P51654;H0Y3U6	P51654;H0Y3U6	Glypican-3;Secreted glypican-3	GPC3
65676000	68378000	57360000	49747000	40761000	33932000	38683000	32286000				14	14	14	26,9	26,9	26,9	NaN	0	103,11	337090000	143	P51659;E7ER27;E7EWE5;G5E9S2;E7ET17;E7EPL9	P51659;E7ER27;E7EWE5;G5E9S2;E7ET17	Peroxisomal multifunctional enzyme type 2;(3R)-hydroxyacyl-CoA dehydrogenase;Enoyl-CoA hydratase 2	HSD17B4
36930000	27619000	29125000	30396000	32111000	12941000	14331000	17520000				9	9	9	40,7	40,7	40,7	NaN	0	NaN	186700000	99	P51665;H3BNT7;H3BTM8;H3BQV2	P51665;H3BNT7;H3BTM8	26S proteasome non-ATPase regulatory subunit 7	PSMD7
0	0	0	0	2014600	2456100	0	0				4	4	4	12,7	12,7	12,7	NaN	0	NaN	7811700	9	P51884;CON__Q05443	P51884	Lumican	LUM
161270000	189390000	117860000	136140000	94492000	84403000	223730000	197470000				18	18	18	38,9	38,9	38,9	NaN	0	120,72	1115300000	261	P51991;H7C1J8	P51991	Heterogeneous nuclear ribonucleoprotein A3	HNRNPA3
13920000	9240600	14368000	17357000	16031000	6049100	10147000	12912000				9	9	9	20,7	20,7	20,7	NaN	0	NaN	103670000	100	P52209;K7EMN2;K7EM49;K7EPF6;K7ELN9	P52209;K7EMN2;K7EM49	6-phosphogluconate dehydrogenase, decarboxylating	PGD
273809984	372030016	318230016	260030000	693100032	1159100032	283900000	271160000				39	39	39	66,3	66,3	66,3	NaN	0	323,31	4581200000	752	P52272;A0A087X0X3;M0QZM1;M0R019;M0R2T0;M0R2I7;M0R0N3;M0QYQ7;M0QY96;M0R0Y6;M0QYL3	P52272;A0A087X0X3	Heterogeneous nuclear ribonucleoprotein M	HNRNPM
48615000	65035000	72117000	67207000	23502000	22768000	23699000	29608000				9	9	9	22,1	22,1	22,1	NaN	0	NaN	286470000	107	P52292;J3QLL0;J3KS65	P52292	Importin subunit alpha-1	KPNA2
0	2429300	2342500	2191500	0	0	9279900	5940100				2	2	2	6,9	6,9	6,9	NaN	0	NaN	16096000	10	P52564	P52564	Dual specificity mitogen-activated protein kinase kinase 6	MAP2K6
34224000	61758000	37387000	44750000	28681000	19094000	36345000	39546000				11	9	9	44,3	37,8	37,8	NaN	0	121,5	296870000	108	P52597;A0A1B0GW42	P52597	Heterogeneous nuclear ribonucleoprotein F;Heterogeneous nuclear ribonucleoprotein F, N-terminally processed	HNRNPF
194580000	199350000	225090000	222380000	115550000	83670000	185590000	198090000				35	35	35	31,1	31,1	31,1	152,78	0	289,86	1137400000	550	P52701;A0A087WWJ1;A0A087WYT6;U3KQ72;C9JH55;C9J8Y8;C9J7Y7;F8WAX8	P52701;A0A087WWJ1	DNA mismatch repair protein Msh6	MSH6
2890300	3925200	6597100	3581100	1234400	1663000	0	2325200				4	4	4	4,9	4,9	4,9	119,16	0	NaN	19725000	12	P52732	P52732	Kinesin-like protein KIF11	KIF11
608470	412150	1582100	0	0	0	0	740450				2	2	2	7,1	7,1	7,1	NaN	0	NaN	4455500	5	P52788;H7C2R7	P52788;H7C2R7	Spermine synthase	SMS
5316300	0	0	0	6418200	41775000	0	4853300				5	5	3	25,5	25,5	16,1	NaN	0	NaN	65604000	25	P52907	P52907	F-actin-capping protein subunit alpha-1	CAPZA1
3864100	0	2045800	2557700	0	0	2022700	1919200				3	3	3	12,8	12,8	12,8	NaN	0	NaN	13066000	5	P53004;C9J1E1	P53004;C9J1E1	Biliverdin reductase A	BLVRA
9538500	13808000	5192200	4341600	9959700	11959000	17052000	14290000				6	6	6	20,3	20,3	20,3	NaN	0	NaN	98357000	47	P53007;B4DP62	P53007;B4DP62	Tricarboxylate transport protein, mitochondrial	SLC25A1
5185600	4318300	12168000	4588900	0	0	2468200	3286900				4	4	4	7,6	7,6	7,6	NaN	0	NaN	26177000	13	P53350	P53350	Serine/threonine-protein kinase PLK1	PLK1
50672000	59288000	65866000	66080000	24691000	19135000	52922000	52612000				19	19	19	21,7	21,7	21,7	120,84	0	108,66	316060000	229	P53396;K7EIE7;K7ESG8	P53396	ATP-citrate synthase	ACLY
7672400	9299700	7342500	8449200	0	0	7303000	7246900				2	2	2	6,2	6,2	6,2	NaN	0	NaN	36348000	14	P53582;H0Y955	P53582;H0Y955	Methionine aminopeptidase 1	METAP1
2788300	0	2995800	0	0	0	0	0				3	3	3	10,7	10,7	10,7	NaN	0,0031596	NaN	19377000	6	P53597	P53597	Succinyl-CoA ligase [ADP/GDP-forming] subunit alpha, mitochondrial	SUCLG1
35613000	25280000	41108000	44201000	17500000	13262000	34742000	47513000				16	16	16	22,4	22,4	22,4	107,14	0	NaN	204550000	138	P53618;E9PP73;E9PP63;E9PKQ1	P53618;E9PP73	Coatomer subunit beta	COPB1
47732000	42738000	57672000	61971000	30789000	22071000	52395000	52971000				17	17	17	17,8	17,8	17,8	138,34	0	139,66	304750000	185	P53621	P53621	Coatomer subunit alpha;Xenin;Proxenin	COPA
0	0	0	0	2175300	0	0	0				2	2	2	6,4	6,4	6,4	NaN	0	NaN	16422000	3	Q5T8R3;Q5T8R5;P53985;Q5T8R4	Q5T8R3;Q5T8R5;P53985;Q5T8R4	Monocarboxylate transporter 1	SLC16A1
26037000	27596000	25461000	31086000	22410000	10925000	27141000	25076000				12	12	12	20,2	20,2	20,2	NaN	0	121,37	165510000	125	P54136;E5RH09;E5RJM9	P54136	Arginine--tRNA ligase, cytoplasmic	RARS
56974000	70224000	52370000	54540000	18538000	9816900	43418000	46734000				7	7	7	13,8	13,8	13,8	NaN	0	NaN	273380000	113	P54577;A0A0C4DGZ5	P54577;A0A0C4DGZ5	Tyrosine--tRNA ligase, cytoplasmic;Tyrosine--tRNA ligase, cytoplasmic, N-terminally processed;Tyrosine--tRNA ligase	YARS
0	0	758890	0	0	0	0	0				2	2	2	9,1	9,1	9,1	NaN	0,0016797	NaN	3338800	3	P54687;F5H2F2;A0A087WYF2	P54687;F5H2F2;A0A087WYF2	Branched-chain-amino-acid aminotransferase, cytosolic	BCAT1
0	0	0	0	0	0	3257800	0				3	3	3	4,5	4,5	4,5	NaN	0,001123	NaN	2788400	4	P54803;A0A087WX10;G3V4M2;G3V5E8;G3V255	P54803;A0A087WX10	Galactocerebrosidase	GALC
54692000	46510000	66565000	40640000	49382000	50444000	44593000	37669000				15	15	15	22,1	22,1	22,1	NaN	0	NaN	359250000	147	P54886	P54886	Delta-1-pyrroline-5-carboxylate synthase;Glutamate 5-kinase;Gamma-glutamyl phosphate reductase	ALDH18A1
0	0	4170100	0	0	0	70410000	0				1	1	1	5,5	5,5	5,5	NaN	0	NaN	52053000	8	P55001	P55001	Microfibrillar-associated protein 2	MFAP2
0	419410	0	0	0	0	0	0				2	2	2	5,6	5,6	5,6	NaN	0	NaN	4599900	12	P55010	P55010	Eukaryotic translation initiation factor 5	EIF5
345670016	335070016	325320000	425420000	217330000	180640000	355940000	363990016				26	26	26	32,3	32,3	32,3	110,42	0	211,48	2520300000	284	P55060	P55060	Exportin-2	CSE1L
0	0	1644900	0	0	0	0	0				2	2	2	7,6	7,6	7,6	NaN	0,0016584	NaN	5975200	8	P55061;F8W1G3;F8VQW0;F8VX73;F8VPI1;F8W201;F8W086;F8VR05;F8VQQ5;F8VSI7;F8VVJ4;F8W1V3	P55061;F8W1G3;F8VQW0;F8VX73;F8VPI1;F8W201;F8W086;F8VR05;F8VQQ5;F8VSI7;F8VVJ4;F8W1V3	Bax inhibitor 1	TMBIM6
456320	481530	623480	743280	1829500	937530	336420	300460				2	2	2	3,7	3,7	3,7	NaN	0	NaN	8326100	14	P55072	P55072	Transitional endoplasmic reticulum ATPase	VCP
0	0	0	0	0	2264800	0	0				1	1	1	3	3	3	NaN	0,006917	NaN	4059500	4	P55081	P55081	Microfibrillar-associated protein 1	MFAP1
22311000	35122000	23770000	17533000	21486000	29382000	29051000	28028000				20	20	20	50,2	50,2	50,2	NaN	0	NaN	586610000	92	P55084;F5GZQ3;B5MD38;C9JEY0;C9JE81;C9K0M0	P55084;F5GZQ3;B5MD38	Trifunctional enzyme subunit beta, mitochondrial;3-ketoacyl-CoA thiolase	HADHB
19161000	30349000	15639000	20234000	19152000	18176000	15414000	15728000				11	11	11	10,5	10,5	10,5	136,06	0	NaN	137150000	86	P55265;H0YCK3	P55265;H0YCK3	Double-stranded RNA-specific adenosine deaminase	ADAR
57727000	31573000	41977000	22894000	258820000	263760000	321030016	299910016				53	53	53	40,5	40,5	40,5	195,98	0	323,31	2068200000	478	P55268;F5H520;C9JMJ0;A4D0S4	P55268	Laminin subunit beta-2	LAMB2
17537000	23074000	25509000	19773000	21171000	15034000	21998000	26146000				9	5	5	30,5	18	18	NaN	0	NaN	175060000	94	P55795	P55795	Heterogeneous nuclear ribonucleoprotein H2	HNRNPH2
47610000	62635000	40033000	47759000	9531200	9084200	20556000	22094000				7	7	7	8,5	8,5	8,5	92,48	0	NaN	204100000	86	P55884;C9JQN7	P55884	Eukaryotic translation initiation factor 3 subunit B	EIF3B
42004000	87586000	43906000	36451000	0	0	27787000	18669000				5	5	5	12,6	12,6	12,6	NaN	0	NaN	171010000	67	P56182	P56182	Ribosomal RNA processing protein 1 homolog A	RRP1
40302000	42010000	44741000	40518000	24712000	18775000	33720000	33781000				11	11	11	15,2	15,2	15,2	101,11	0	98,54	251040000	156	P56192;F5H2V6;H0YIP0;H0YHV5;H0YIC2;F8VS26;F8W0M7;F8W0S4;F8VZZ9	P56192	Methionine--tRNA ligase, cytoplasmic	MARS
12516000	10601000	11886000	10765000	9213700	8050100	7762600	7652000				3	3	3	18,4	18,4	18,4	NaN	0	NaN	59878000	39	P56537;B7ZBH1;A0A0U1RQV5	P56537	Eukaryotic translation initiation factor 6	EIF6
83233000	109240000	103650000	102670000	40965000	50104000	116450000	88521000				10	10	8	23	23	19,5	NaN	0	NaN	451560000	149	Q5SQP8;P56545;A0A087WYL1	Q5SQP8;P56545	C-terminal-binding protein 2	CTBP2
23438000	11681000	6948900	6153400	3222700	2372800	11489000	20482000				2	2	2	12,7	12,7	12,7	NaN	0	NaN	61170000	28	P56747;O14493;O95484;O15551	P56747;O14493;O95484;O15551	Claudin-6;Claudin-4;Claudin-9;Claudin-3	CLDN6;CLDN4;CLDN9;CLDN3
0	0	0	0	215640	0	0	0				1	1	1	2,6	2,6	2,6	NaN	0,0095648	NaN	1591900	6	P56937	P56937	3-keto-steroid reductase	HSD17B7
51095000	59821000	59329000	43146000	13657000	17898000	64692000	56445000				6	6	6	23,1	23,1	23,1	NaN	0	NaN	279220000	113	P57088;D6RAA6;H0Y8N0	P57088;D6RAA6;H0Y8N0	Transmembrane protein 33	TMEM33
25261000	23017000	30710000	26861000	58045000	78056000	15471000	16642000				19	19	19	28,8	28,8	28,8	106,37	0	NaN	284480000	112	P57740;H0YG15;F5GY77;G3V1T4	P57740	Nuclear pore complex protein Nup107	NUP107
115200000	298500000	691760000	273460000	2363500032	4448099840	317609984	295910016				14	14	6	44,6	44,6	15,7	NaN	0	146,83	10026000000	297	U3KQK0;Q99880;Q99879;Q99877;Q93079;Q5QNW6;P62807;P58876;P57053;O60814;Q96A08	U3KQK0;Q99880;Q99879;Q99877;Q93079;Q5QNW6;P62807;P58876;P57053;O60814	Histone H2B;Histone H2B type 1-L;Histone H2B type 1-M;Histone H2B type 1-N;Histone H2B type 1-H;Histone H2B type 2-F;Histone H2B type 1-C/E/F/G/I;Histone H2B type 1-D;Histone H2B type F-S;Histone H2B type 1-K	HIST1H2BN;HIST1H2BL;HIST1H2BM;HIST1H2BH;HIST2H2BF;HIST1H2BC;HIST1H2BD;H2BFS;HIST1H2BK
12265000	31967000	5774900	8068500	0	0	7705600	6930300				4	4	4	20,3	20,3	20,3	NaN	0	NaN	55154000	38	P60174;U3KQF3;U3KPZ0;U3KPS5	P60174;U3KQF3;U3KPZ0	Triosephosphate isomerase	TPI1
25047000	29846000	20720000	23771000	8555600	2672000	26078000	24616000				7	7	7	14,8	14,8	14,8	52,22	0	17,09	111990000	56	P60228;E5RGA2;E5RHS5;H0YAW4;H0YBR5;E5RIP5;E5RJ25;H0YBP5;E5RII3;E5RIT4	P60228;E5RGA2;E5RHS5	Eukaryotic translation initiation factor 3 subunit E	EIF3E
785729984	1016400000	982099968	979729984	342870016	351550016	742390016	648300032				27	27	15	62,6	62,6	36,7	NaN	0	323,31	5349700000	945	P60842;J3KT12;J3QS69;J3KTB5;J3QL43;J3KSZ0;J3QR64;J3KTN0;J3QLN6;J3QKZ9;J3KS25;J3QL52;J3KS93;J3KT04;J3QQP0	P60842;J3KT12;J3QS69;J3KTB5;J3QL43;J3KSZ0	Eukaryotic initiation factor 4A-I	EIF4A1
52353000	92273000	95331000	90665000	44866000	34553000	71205000	58731000				4	4	4	28,6	28,6	28,6	NaN	0	NaN	436830000	69	P60866;E5RJX2;E5RIP1;G3XAN0	P60866;E5RJX2;E5RIP1	40S ribosomal protein S20	RPS20
55146000	34236000	51450000	53961000	30320000	19684000	39671000	54598000				9	9	9	32,4	32,4	32,4	NaN	0	NaN	303740000	126	P60891;B1ALA9;A0A0B4J207;P11908;P21108;B7ZB02;B1ALA7;A6NMS2;H7C540;D3YTJ7	P60891;B1ALA9;A0A0B4J207;P11908;P21108	Ribose-phosphate pyrophosphokinase 1;Ribose-phosphate pyrophosphokinase 2;Ribose-phosphate pyrophosphokinase 3	PRPS1;PRPS1L1;PRPS2
2199300	1459100	1313700	1279100	0	0	1363600	0				2	2	2	14,1	14,1	14,1	NaN	0	NaN	7423200	9	P60953	P60953	Cell division control protein 42 homolog	CDC42
11889000	12366000	13389000	14763000	18569000	4779600	17283000	17068000				4	4	4	31,5	31,5	31,5	NaN	0	NaN	103680000	36	P60981;F6RFD5	P60981;F6RFD5	Destrin	DSTN
0	0	0	0	652310	0	0	0				3	1	1	15	5,8	5,8	NaN	0,00059032	NaN	5699300	9	P61006;H0YMN7;H0YNE9;Q92930;M0R257;Q96E17	P61006;H0YMN7;H0YNE9;Q92930	Ras-related protein Rab-8A;Ras-related protein Rab-8B	RAB8A;RAB8B
1816900	2965000	7102500	2532600	2063300	1738100	12182000	15608000				3	3	3	17,8	17,8	17,8	NaN	0	NaN	34579000	31	P61009	P61009	Signal peptidase complex subunit 3	SPCS3
72865000	89115000	85314000	79338000	59526000	45329000	113790000	113250000				6	6	5	26	26	20,5	NaN	0	43,45	535190000	80	P61026;H0YLJ8;H0YL94;P59190	P61026	Ras-related protein Rab-10	RAB10
0	0	0	0	0	0	2800000	2288500				2	2	2	14,4	14,4	14,4	NaN	0	NaN	13480000	7	X6RFL8;P61106	X6RFL8;P61106	Ras-related protein Rab-14	RAB14
5070400	3135400	2944200	5764900	7383000	10366000	1469100	1881300				8	8	8	32,3	32,3	32,3	NaN	0	NaN	58521000	27	P61158;B4DXW1;F8WDR7;Q9P1U1;A0A0A0MTI9;H7C4J1;C9IZN3;Q9C0K3	P61158;B4DXW1	Actin-related protein 3	ACTR3
582800	479620	1617300	2695300	1805100	0	2058200	2544000				3	3	3	14,9	14,9	14,9	NaN	0	NaN	16434000	22	P61163;R4GMT0;A0A1B0GVS3;P42025	P61163;R4GMT0	Alpha-centractin	ACTR1A
15972000	14308000	18954000	24216000	19801000	10177000	23834000	23329000				9	5	4	50,3	21,5	21,5	NaN	0	NaN	146030000	71	P84077;P61204;F5H423;F5H0C7;H0YGG7	P84077;P61204;F5H423;F5H0C7	ADP-ribosylation factor 1;ADP-ribosylation factor 3	ARF1;ARF3
12757000	16493000	18956000	14656000	3329800	2852800	15711000	18216000				4	4	4	9,2	9,2	9,2	NaN	0	NaN	70571000	62	P61221;D6R9I9	P61221;D6R9I9	ATP-binding cassette sub-family E member 1	ABCE1
8515500	5184300	8462600	8533300	22286000	6947800	14685000	17593000				4	4	4	26,1	26,1	26,1	NaN	0	NaN	98168000	52	P62834;P61224;F5H4H0;F5GYH7;F5H077;F5GWU8;F5H491;F5H0B7;F5H500;F5H6R7;F5H004;A0A075B6Q0;F5GYB5;F5GX62;E7ESV4;A0A0J9YXB3;F5H7Y6;A6NIZ1;F8WBC0;F5H823;B7ZB78;F5GZG1	P62834;P61224;F5H4H0;F5GYH7;F5H077;F5GWU8;F5H491;F5H0B7;F5H500;F5H6R7;F5H004;A0A075B6Q0;F5GYB5;F5GX62;E7ESV4;A0A0J9YXB3;F5H7Y6;A6NIZ1;F8WBC0	Ras-related protein Rap-1A;Ras-related protein Rap-1b;Ras-related protein Rap-1b-like protein	RAP1A;RAP1B
3680300	3969000	4488700	3901900	3674300	2028100	6036000	4109100				2	2	1	12,6	12,6	6,6	NaN	0	NaN	27926000	20	P61225;F6U784;P10114	P61225;F6U784;P10114	Ras-related protein Rap-2b;Ras-related protein Rap-2a	RAP2B;RAP2A
45360000	53575000	42318000	51380000	74011000	79101000	16150000	17463000				4	4	4	36	36	36	NaN	0	NaN	426920000	76	P61353;K7ELC7;K7EQQ9;K7ERY7	P61353;K7ELC7;K7EQQ9	60S ribosomal protein L27	RPL27
2350600	1584000	2450100	1706600	3641100	0	3192800	3083900				3	3	3	21,2	21,2	21,2	NaN	0	NaN	20632000	10	P61586;C9JRM1;C9JNR4;C9JX21;Q5JR08;P08134;E9PLA2;Q5JR06;Q5JR07;E9PN11;E9PQH6;Q5JR05;U3KQA9;U3KQV3;P62745	P61586;C9JRM1;C9JNR4;C9JX21;Q5JR08;P08134	Transforming protein RhoA;Rho-related GTP-binding protein RhoC	RHOA;RHOC
0	0	0	1620000	0	0	0	0				1	1	1	4,4	4,4	4,4	NaN	0,0036745	NaN	6650600	4	P61962	P61962	DDB1- and CUL4-associated factor 7	DCAF7
257330000	202460000	308230016	329910016	340289984	251370000	265420000	364120000				16	16	16	48,2	48,2	48,2	NaN	0	205,59	2099800000	303	P61978;Q5T6W2;S4R457;S4R359	P61978;Q5T6W2	Heterogeneous nuclear ribonucleoprotein K	HNRNPK
17054000	34908000	7543900	12424000	6234300	5737900	10575000	8224200				8	7	7	33,6	29,6	29,6	NaN	0	140,61	73957000	35	P61981	P61981	14-3-3 protein gamma;14-3-3 protein gamma, N-terminally processed	YWHAG
24588000	32816000	17035000	13352000	5552600	4262200	10243000	10136000				5	5	3	28,9	28,9	15,7	NaN	0	NaN	86106000	43	P62070;E9PK85;E9PQK5;E9PQC5;E9PQ87	P62070;E9PK85	Ras-related protein R-Ras2	RRAS2
54453000	58975000	66306000	67749000	58990000	57774000	53987000	46455000				10	10	10	41,2	41,2	41,2	NaN	0	NaN	440810000	155	P62081;B5MCP9	P62081;B5MCP9	40S ribosomal protein S7	RPS7
68092000	45541000	77588000	91777000	45997000	28914000	94837000	117560000				14	14	3	47,9	47,9	9,1	NaN	0	131,2	460380000	223	P62136;E9PMD7;F5H1L6;F5H037	P62136;E9PMD7	Serine/threonine-protein phosphatase PP1-alpha catalytic subunit;Serine/threonine-protein phosphatase	PPP1CA
5210300	9895400	14381000	12541000	8516200	3655700	19283000	24524000				13	4	4	46,2	18	18	NaN	0	NaN	83203000	66	P62140;E7ETD8;C9J9S3;C9JP48;F8WE71;H0Y3Y6	P62140;E7ETD8;C9J9S3;C9JP48	Serine/threonine-protein phosphatase PP1-beta catalytic subunit;Serine/threonine-protein phosphatase	PPP1CB
16365000	24658000	22728000	16677000	16143000	10869000	32870000	16571000				10	10	10	30	30	30	NaN	0	NaN	142640000	42	P62191	P62191	26S protease regulatory subunit 4	PSMC1
28721000	34763000	25485000	25941000	19960000	18901000	21575000	22415000				10	10	10	33,5	33,5	33,5	NaN	0	NaN	201130000	130	P62195;J3QQM1;J3KRP2;J3QSA9;J3QLH6;J3QRR3;J3QRW1;J3QSE0;Q8NB90	P62195;J3QQM1;J3KRP2;J3QSA9;J3QLH6	26S protease regulatory subunit 8	PSMC5
81745000	85234000	103330000	80113000	198170000	198740000	84433000	133030000				10	10	10	57,7	57,7	57,7	NaN	0	302,6	1142700000	174	P62241;Q5JR95	P62241;Q5JR95	40S ribosomal protein S8	RPS8
341860000	381760000	433760000	323830016	132560000	110700000	414550016	279560000				9	9	9	66,9	66,9	66,9	NaN	0	NaN	2112500000	287	P62244;I3L3P7;I3L246;H3BN98;H3BV27;H3BT37;I3L303;H3BVC7	P62244;I3L3P7;I3L246;H3BN98	40S ribosomal protein S15a	RPS15A
84987000	214440000	34480000	57569000	24250000	22726000	33414000	40270000				14	14	13	54,1	54,1	50,2	NaN	0	NaN	412760000	195	P62258;K7EM20;K7EIT4;B4DJF2;I3L3T1;I3L0W5	P62258	14-3-3 protein epsilon	YWHAE
17254000	32291000	24441000	18176000	69891000	81688000	16931000	14202000				5	5	5	37,7	37,7	37,7	NaN	0	NaN	282320000	74	P62263;H0YB22;E5RH77	P62263;H0YB22;E5RH77	40S ribosomal protein S14	RPS14
53426000	114800000	65273000	65760000	25365000	24720000	65570000	66066000				5	5	5	35,7	35,7	35,7	NaN	0	NaN	433850000	86	P62266;D6RD47	P62266;D6RD47	40S ribosomal protein S23	RPS23
91412000	173670000	165040000	142250000	118710000	102790000	148780000	106140000				11	11	11	45,4	45,4	45,4	NaN	0	NaN	997090000	256	P62269;A0A0G2JQH2;Q5GGW2;J3JS69	P62269	40S ribosomal protein S18	RPS18
64614000	45121000	67903000	67279000	109990000	63306000	47560000	41726000				6	6	6	37,7	37,7	37,7	NaN	0	NaN	565890000	121	P62277;J3KMX5;E9PS50	P62277;J3KMX5	40S ribosomal protein S13	RPS13
256640000	134750000	421780000	360440000	164580000	94885000	352190016	413560000				10	10	10	51,3	51,3	51,3	NaN	0	NaN	1678700000	174	P62280;M0QZC5;M0R1H5;M0R1H6	P62280;M0QZC5	40S ribosomal protein S11	RPS11
0	0	0	0	7472700	0	0	6147100				2	2	2	39,1	39,1	39,1	NaN	0	NaN	69464000	44	P62304;A6NHK2	P62304;A6NHK2	Small nuclear ribonucleoprotein E	SNRPE
0	2287100	0	0	0	0	0	0				1	1	1	11,8	11,8	11,8	NaN	0,0061444	NaN	5464300	2	P62310	P62310	U6 snRNA-associated Sm-like protein LSm3	LSM3
57641000	39134000	40680000	41048000	21721000	14085000	20377000	28828000				3	3	3	37,8	37,8	37,8	NaN	0	NaN	211680000	59	P62314;J3QLR7;J3QLI9	P62314	Small nuclear ribonucleoprotein Sm D1	SNRPD1
14636000	18539000	11039000	15268000	8505400	8314900	7718000	9255100				6	6	6	46,6	46,6	46,6	NaN	0	NaN	78596000	30	P62316;K7ERG4;K7EJB5	P62316;K7ERG4	Small nuclear ribonucleoprotein Sm D2	SNRPD2
56996000	73323000	37664000	49917000	20420000	43587000	35575000	36550000				3	3	3	20,6	20,6	20,6	NaN	0	NaN	296810000	87	P62318;H3BT13	P62318	Small nuclear ribonucleoprotein Sm D3	SNRPD3
7844100	6243900	8146100	4376300	2512100	0	3592000	6002700				3	3	3	24,6	24,6	24,6	NaN	0	NaN	37538000	27	P62330	P62330	ADP-ribosylation factor 6	ARF6
0	0	0	0	0	327420	0	0				1	1	1	9,1	9,1	9,1	NaN	0,0031746	NaN	2511500	4	P62380	P62380	TATA box-binding protein-like protein 1	TBPL1
130260000	156530000	157730000	107080000	111510000	221690000	89796000	128530000				15	15	15	44,4	44,4	44,4	NaN	0	177,78	1072700000	155	P62424;Q5T8U3;Q5T8U2	P62424;Q5T8U3;Q5T8U2	60S ribosomal protein L7a	RPL7A
166620000	218380000	342990016	275590016	275280000	332080000	244720000	233790000				19	19	19	60,8	60,8	60,8	NaN	0	224,94	2165600000	414	P62701;Q8TD47;C9JEH7;P22090	P62701	40S ribosomal protein S4, X isoform	RPS4X
5525900	7752300	4423000	6512800	8208700	12060000	7455200	7855500				3	3	3	16,5	16,5	16,5	NaN	0	NaN	58239000	37	P67775;P62714;H0YBN9;H0YC23;E5RFI3;E5RHP4;E7ESG8;E5RHC1	P67775;P62714	Serine/threonine-protein phosphatase 2A catalytic subunit alpha isoform;Serine/threonine-protein phosphatase 2A catalytic subunit beta isoform	PPP2CA;PPP2CB
0	0	0	0	70111000	137240000	0	0				25	1	1	78,5	2,9	2,9	NaN	0	NaN	225390000	14	P62736;P63267;C9JFL5;F6UVQ4;F6QUT6;C9JTX5;F8WB63;B8ZZJ2	P62736;P63267	Actin, aortic smooth muscle;Actin, gamma-enteric smooth muscle	ACTA2;ACTG2
64888000	76238000	106490000	83773000	89379000	60243000	84859000	98250000				5	5	2	25,7	25,7	8	28,68	0	156,22	668220000	112	P62753;A2A3R7	P62753;A2A3R7	40S ribosomal protein S6	RPS6
140210000	152080000	338740000	606030016	6775099904	11962999808	275649984	221470000				16	16	16	66	66	66	NaN	0	154,87	25103000000	609	P62805	P62805	Histone H4	HIST1H4A
11238000	10248000	17055000	8293600	11197000	5762800	13747000	17526000				6	5	5	40,5	35,1	35,1	NaN	0	35,39	90391000	60	P62820;E7END7;Q9H0U4;E9PLD0;Q92928	P62820;E7END7;Q9H0U4;E9PLD0;Q92928	Ras-related protein Rab-1A;Ras-related protein Rab-1B;Putative Ras-related protein Rab-1C	RAB1A;RAB1B;RAB1C
64157000	75966000	74173000	86619000	93687000	60006000	71748000	65314000				8	8	8	66,4	66,4	66,4	NaN	0	NaN	594760000	156	P62829;J3KT29;C9JD32;J3KTJ3;B9ZVP7;J3QQT9	P62829;J3KT29;C9JD32;J3KTJ3;B9ZVP7	60S ribosomal protein L23	RPL23
14344000	22676000	26804000	22156000	30210000	36465000	26576000	17065000				4	4	4	24	24	24	NaN	0	20,69	205020000	50	P62851	P62851	40S ribosomal protein S25	RPS25
60259000	60078000	100380000	75735000	97238000	48851000	63514000	74589000				4	4	4	44,3	44,3	44,3	NaN	0	NaN	571180000	94	P62854;Q5JNZ5	P62854;Q5JNZ5	40S ribosomal protein S26;Putative 40S ribosomal protein S26-like 1	RPS26;RPS26P11
0	0	0	0	0	4628100	0	0				4	1	1	11,8	3,5	3,5	NaN	0,00058824	NaN	14839000	1	P62873;B3KVK2	P62873	Guanine nucleotide-binding protein G(I)/G(S)/G(T) subunit beta-1	GNB1
102890000	137840000	104240000	98911000	26818000	49892000	42238000	39006000				9	9	9	39,2	39,2	39,2	NaN	0	NaN	442020000	87	P62906	P62906	60S ribosomal protein L10a	RPL10A
79535000	135030000	89079000	111900000	45475000	57665000	81160000	86107000				6	6	6	35,4	35,4	35,4	NaN	0	NaN	594910000	93	P62913;Q5VVC9;Q5VVC8	P62913;Q5VVC9;Q5VVC8	60S ribosomal protein L11	RPL11
37163000	45969000	43972000	59620000	79801000	48971000	33843000	41215000				8	8	8	51,5	51,5	51,5	NaN	0	NaN	449120000	101	P62937;F8WE65;C9J5S7;Q9Y536;E5RIZ5;P0DN37;P0DN26;A0A0H2UH34;A0A0B4J2A2;A0A075B767;A0A075B759;F5H284	P62937;F8WE65;C9J5S7	Peptidyl-prolyl cis-trans isomerase A;Peptidyl-prolyl cis-trans isomerase A, N-terminally processed;Peptidyl-prolyl cis-trans isomerase	PPIA
4574400	3442000	7646100	3936900	55500000	34959000	4807200	5563900				6	6	6	24,3	24,3	24,3	NaN	0	NaN	166470000	45	P62995;H7BXF3;H7C2L4	P62995;H7BXF3;H7C2L4	Transformer-2 protein homolog beta	TRA2B
12751000	22912000	0	0	0	0	0	11285000				3	3	3	16,7	16,7	16,7	21,45	0	NaN	47429000	6	P63000;J3KSC4;J3QLK0;B1AH77;B1AH80;P60763;P15153;B1AH78	P63000;J3KSC4;J3QLK0;B1AH77;B1AH80;P60763;P15153	Ras-related C3 botulinum toxin substrate 1;Ras-related C3 botulinum toxin substrate 3;Ras-related C3 botulinum toxin substrate 2	RAC1;RAC3;RAC2
6706500	10535000	0	0	0	0	0	0				3	2	2	7,6	4,8	4,8	NaN	0	NaN	24533000	23	P63092;Q5JWF2;S4R3E3	P63092;Q5JWF2	Guanine nucleotide-binding protein G(s) subunit alpha isoforms short;Guanine nucleotide-binding protein G(s) subunit alpha isoforms XLas	GNAS
101120000	173100000	40146000	53667000	22312000	18624000	36807000	35039000				12	11	10	50,6	46,5	42,9	NaN	0	291,34	357570000	120	P63104;B0AZS6;E7EX29;B7Z2E6;H0YB80;E7ESK7;E9PD24;E7EVZ2;E5RGE1;E5RIR4	P63104;B0AZS6;E7EX29;B7Z2E6;H0YB80	14-3-3 protein zeta/delta	YWHAZ
14487000	34030000	11676000	12210000	5522500	6122000	0	13156000				3	3	3	33,7	33,7	33,7	NaN	0	NaN	80470000	29	P63167;Q96FJ2;F8VXL2;F8VRV5	P63167;Q96FJ2	Dynein light chain 1, cytoplasmic;Dynein light chain 2, cytoplasmic	DYNLL1;DYNLL2
0	0	0	0	646400	0	0	0				1	1	1	19,6	19,6	19,6	10,2	0	NaN	4185200	16	Q5VTU3;P63172	Q5VTU3;P63172	Dynein light chain Tctex-type 1	DYNLT1
65482000	32627000	60810000	57059000	25631000	16007000	59662000	58216000				5	5	5	50	50	50	NaN	0	NaN	324970000	98	P63173;J3KT73;J3QL01;J3KSP2	P63173;J3KT73;J3QL01	60S ribosomal protein L38	RPL38
100390000	110190000	129920000	140640000	55474000	46863000	100330000	134220000				13	13	13	46,1	46,1	46,1	NaN	0	115,17	764710000	217	P63244;J3KPE3;H0YAF8;D6RAC2;H0Y8W2;H0YAM7;D6REE5;D6RHH4;D6R9Z1;D6R9L0;D6RF23;D6RFX4;H0Y8R5;D6RBD0;H0Y9P0;D6RAU2;E9PD14;D6RFZ9;D6RGK8;D6R909;D6RHJ5	P63244;J3KPE3;H0YAF8;D6RAC2;H0Y8W2;H0YAM7;D6REE5;D6RHH4;D6R9Z1;D6R9L0	Guanine nucleotide-binding protein subunit beta-2-like 1;Guanine nucleotide-binding protein subunit beta-2-like 1, N-terminally processed	GNB2L1
3856000000	5570599936	4136900096	4300800000	5265299968	7788100096	4119500032	4463600128				26	26	6	88	88	31,7	NaN	0	323,31	37718000000	1197	P63261;P60709;I3L3I0;I3L1U9;I3L4N8;I3L3R2;E7EVS6;G5E9R0;C9JUM1;C9JZR7;Q9BYX7	P63261;P60709;I3L3I0;I3L1U9;I3L4N8	Actin, cytoplasmic 2;Actin, cytoplasmic 2, N-terminally processed;Actin, cytoplasmic 1;Actin, cytoplasmic 1, N-terminally processed	ACTG1;ACTB
0	0	0	0	30930000	175430000	640870	1077900				7	7	7	42,2	42,2	42,2	NaN	0	212,64	260120000	74	P63316;C9JDI3	P63316	Troponin C, slow skeletal and cardiac muscles	TNNC1
15137000	27901000	12933000	19245000	3823600	8481600	2361800	2496500				4	4	4	20,5	20,5	20,5	NaN	0	NaN	75620000	51	Q5SRQ6;P67870;Q5SRQ3;N0E472;A0A0G2JM12;N0E644;A0A0G2JM58	Q5SRQ6;P67870;Q5SRQ3;N0E472;A0A0G2JM12	Casein kinase II subunit beta	CSNK2B;CSNK2B-LY6G5B-1181;CSNK2B-LY6G5B--991
19639000	26966000	17338000	18965000	1724800000	3525299968	535000000	524060000				25	11	0	78,5	43,5	0	NaN	0	323,31	10239000000	450	P68032;P68133;A6NL76	P68032;P68133;A6NL76	Actin, alpha cardiac muscle 1;Actin, alpha skeletal muscle	ACTC1;ACTA1
1360199936	1458700032	1610599936	1837600000	994409984	947489984	1620499968	1844999936				19	19	11	55,6	55,6	33,5	NaN	0	122,12	10459000000	570	Q5VTE0;P68104;A0A087WV01;A0A087WVQ9;Q5JR01;A6PW80	Q5VTE0;P68104;A0A087WV01;A0A087WVQ9	Putative elongation factor 1-alpha-like 3;Elongation factor 1-alpha 1;Elongation factor 1-alpha	EEF1A1P5;EEF1A1
2299300096	1997699968	2760499968	2726299904	2050800000	1461500032	2737100032	2984199936				28	28	0	69,6	69,6	0	NaN	0	323,31	16472000000	1000	P68363;C9JDS9	P68363	Tubulin alpha-1B chain	TUBA1B
10231000	16740000	18668000	10832000	11935000	5903000	8643000	7257500				23	3	3	56,5	7,6	7,6	NaN	0	NaN	68248000	40	P68366;C9JEV8;C9JQ00;C9JJQ8;C9JDL2	P68366	Tubulin alpha-4A chain	TUBA4A
1308199936	1483299968	1674300032	1611900032	1122599936	936240000	1713400064	1661100032				27	27	1	75,3	75,3	2,7	49,83	0	323,31	13505000000	1286	P68371	P68371	Tubulin beta-4B chain	TUBB4B
0	0	0	5411600	2841200	2475700	0	2627500				2	2	2	12,2	12,2	12,2	NaN	0	NaN	23415000	31	P68402;J3KNE3	P68402;J3KNE3	Platelet-activating factor acetylhydrolase IB subunit beta	PAFAH1B2
0	0	0	0	143190000	13210000	0	0				12	2	2	58,8	24,3	24,3	NaN	0	25,46	373130000	13	P68431	P68431	Histone H3.1	HIST1H3A
31106000	32869000	55875000	57121000	98538000	109850000	58733000	61240000				12	12	10	93,9	93,9	81	NaN	0	123,51	723690000	160	P68871;F8W6P5;P02042;E9PFT6;E9PEW8;A0A0J9YWK4;C9JRG0	P68871;F8W6P5;P02042	Hemoglobin subunit beta;LVV-hemorphin-7;Spinorphin;Hemoglobin subunit delta	HBB;HBD
4678100	4679000	6191000	5764600	20284000	20403000	2935200	7212600				4	4	2	36,6	36,6	19	NaN	0	NaN	142600000	32	P69905;G3V1N2	P69905;G3V1N2	Hemoglobin subunit alpha	HBA1;HBA2
0	0	0	780340	0	0	0	0				1	1	1	4,7	4,7	4,7	NaN	0,0026853	NaN	4275200	3	Q5VU10;Q5VU11;P78346	Q5VU10;Q5VU11;P78346	Ribonuclease P protein subunit p30	RPP30
35807000	60147000	37311000	42119000	67894000	77585000	31982000	27254000				18	18	17	25,9	25,9	24,9	112,42	0	NaN	343790000	101	P78347;A0A087WW90;A0A0D9SF80;Q86UP8;Q6EKJ0	P78347	General transcription factor II-I	GTF2I
44284000	35524000	55682000	43978000	51638000	24653000	18412000	23263000				14	14	14	39,1	39,1	39,1	NaN	0	112,28	314800000	166	P78371;F5GWF6;F8VQ14	P78371;F5GWF6;F8VQ14	T-complex protein 1 subunit beta	CCT2
0	0	0	0	0	1198000	0	0				1	1	1	5	5	5	NaN	0,00059701	NaN	15267000	16	Q5TA02;P78417	Q5TA02;P78417	Glutathione S-transferase omega-1	GSTO1
1438300032	1837699968	1669500032	1661400064	827680000	833299968	1954700032	1961200000				168	168	168	44,9	44,9	44,9	469,08	0	323,31	10207000000	3181	P78527;F5GX40;H0YG84	P78527	DNA-dependent protein kinase catalytic subunit	PRKDC
2601400	2983100	3003400	2306400	3372800	3032000	14475000	9421100				4	4	4	10,3	10,3	10,3	NaN	0	NaN	38003000	22	P78539	P78539	Sushi repeat-containing protein SRPX	SRPX
16246000	26419000	9698900	16054000	0	30309000	22881000	35421000				3	3	3	22,7	22,7	22,7	NaN	0	NaN	100260000	53	P81605	P81605	Dermcidin;Survival-promoting peptide;DCD-1	DCD
0	315730	689540	399000	0	0	412660	337190				2	2	2	6	6	6	NaN	0	NaN	2467700	6	P82675	P82675	28S ribosomal protein S5, mitochondrial	MRPS5
0	3154500	2848700	2814600	0	0	0	0				2	2	2	5,8	5,8	5,8	NaN	0,0011236	NaN	11431000	6	P82933	P82933	28S ribosomal protein S9, mitochondrial	MRPS9
0	0	0	0	0	0	1423900	0				1	1	1	2,2	2,2	2,2	NaN	0,006941	NaN	2115900	1	P83110	P83110	Serine protease HTRA3	HTRA3
0	0	0	0	910890	0	0	0				2	2	2	4,6	4,6	4,6	NaN	0	NaN	6874200	4	P83111;H0YNN5	P83111;H0YNN5	Serine beta-lactamase-like protein LACTB, mitochondrial	LACTB
2052800	0	2622300	2590300	3689200	1800100	3043300	2602900				8	3	3	48,3	19,4	19,4	NaN	0	NaN	17625000	22	P84085;C9J1Z8;F5H1V1;F5H6T5;F8WDB3	P84085;C9J1Z8	ADP-ribosylation factor 5	ARF5
0	0	0	0	3593700	1645600	0	0				2	2	2	3,2	3,2	3,2	126,57	0	NaN	16996000	21	P98095	P98095	Fibulin-2	FBLN2
74642000	45264000	70185000	34663000	505620000	503360000	421400000	332969984				123	123	114	44,5	44,5	41,7	468,83	0	323,31	5893100000	990	P98160;H7BYA5;H0Y5A9	P98160	Basement membrane-specific heparan sulfate proteoglycan core protein;Endorepellin;LG3 peptide	HSPG2
0	0	0	0	0	0	0	0	+			10	1	1	34,8	7,5	7,5	NaN	1	-2	309080	1	Q00325;F8VZL5;F8VWR4;F8VY00	Q00325	Phosphate carrier protein, mitochondrial	SLC25A3
772030	504970	754880	825940	633150	575310	1135000	988520				3	2	2	8,2	5,5	5,5	NaN	0,00057372	NaN	4577600	14	Q00535	Q00535	Cyclin-dependent-like kinase 5	CDK5
724430016	876140032	758780032	776809984	777550016	1092499968	799969984	836729984				30	30	30	39,2	39,2	39,2	NaN	0	323,31	6362200000	609	Q00839;Q5RI18	Q00839	Heterogeneous nuclear ribonucleoprotein U	HNRNPU
209990	0	0	0	37731000	85425000	5070000	3242600				9	9	9	74,3	74,3	74,3	NaN	0	233,3	245250000	75	Q01449;C9JEG4;H7BZE4;H7C243;H7C482;H7C1B1;H7C3E3	Q01449;C9JEG4;H7BZE4;H7C243;H7C482	Myosin regulatory light chain 2, atrial isoform	MYL7
12279000	19460000	18194000	16752000	5188600	5193100	8921700	13526000				9	9	9	23,3	23,3	23,3	NaN	0	43,15	75929000	53	Q01581;D6RIW1;P54868	Q01581	Hydroxymethylglutaryl-CoA synthase, cytoplasmic	HMGCS1
3315700	4024900	3982200	2736900	0	0	3332900	3438200				2	2	2	2,3	2,3	2,3	100,83	0	NaN	16891000	27	Q01780	Q01780	Exosome component 10	EXOSC10
77652000	76362000	80887000	84236000	40844000	27582000	163110000	164470000				24	24	20	33,9	33,9	28,2	NaN	0	323,31	727370000	285	Q01813;B1APP6;Q5VSR5;V9GYV7;V9GY25;B1APP8;H0Y757;H0Y3Y3	Q01813	ATP-dependent 6-phosphofructokinase, platelet type	PFKP
35879000	67013000	30049000	32367000	7362500	7776300	19746000	18452000				7	7	7	15	15	15	38,57	0	NaN	158320000	68	Q01860;U3KQH6;Q06416;F2Z381;P20265;Q03052;P20264	Q01860;U3KQH6	POU domain, class 5, transcription factor 1;POU domain protein	POU5F1
0	0	0	0	0	0	0	31821000				1	1	1	0,6	0,6	0,6	161,81	0,0046802	NaN	10515000	2	Q01955	Q01955	Collagen alpha-3(IV) chain;Tumstatin	COL4A3
2548600	6298000	2519500	3132800	0	0	1740200	2118300				4	4	4	21,9	21,9	21,9	NaN	0	NaN	12346000	6	Q01995;E9PJ32;H0YCU9	Q01995;E9PJ32;H0YCU9	Transgelin	TAGLN
19424000	31060000	21578000	11611000	4608700	0	35342000	30520000				6	6	6	11	11	11	NaN	0	NaN	108760000	42	Q02252	Q02252	Methylmalonate-semialdehyde dehydrogenase [acylating], mitochondrial	ALDH6A1
0	0	0	0	0	0	0	0				2	2	2	3,2	3,2	3,2	NaN	0	NaN	9766200	11	Q02487	Q02487	Desmocollin-2	DSC2
47498000	61238000	38401000	41576000	12467000	8878000	42960000	40430000				6	6	3	13	13	6,9	NaN	0	NaN	215140000	89	Q02750	Q02750	Dual specificity mitogen-activated protein kinase kinase 1	MAP2K1
8392300	18267000	4450300	7583100	0	2661900	2847700	4185700				5	5	5	12	12	12	NaN	0	NaN	30867000	14	Q02790;H0YFG2	Q02790	Peptidyl-prolyl cis-trans isomerase FKBP4;Peptidyl-prolyl cis-trans isomerase FKBP4, N-terminally processed	FKBP4
0	815190	0	0	2844900	2680200	0	2323000				4	4	4	7,6	7,6	7,6	NaN	0	NaN	28633000	5	Q02809;Q5JXB8;Q5JXB7	Q02809	Procollagen-lysine,2-oxoglutarate 5-dioxygenase 1	PLOD1
80309000	78520000	60377000	73360000	89520000	74391000	37051000	46678000				11	11	11	39,9	39,9	39,9	NaN	0	NaN	642750000	124	Q02878;F8VZ45;U3KQR5;F8VR69;F8VZA3;F8VWR1;F8VU16	Q02878	60S ribosomal protein L6	RPL6
3305000	3738700	2777500	2152000	11262000	5912500	21051000	29673000				10	10	10	40,4	40,4	40,4	NaN	0	NaN	81864000	57	Q02978;I3L1P8	Q02978;I3L1P8	Mitochondrial 2-oxoglutarate/malate carrier protein	SLC25A11
8392200	30518000	7188100	3793100	279060000	861360000	49260000	4596300				37	34	34	51,6	49	49	NaN	0	323,31	1716500000	231	Q03252	Q03252	Lamin-B2	LMNB2
40804000	70486000	46374000	35676000	32643000	29734000	30312000	31755000				12	12	12	12,2	12,2	12,2	120,97	0	NaN	264190000	112	Q03701;C9J9W7	Q03701	CCAAT/enhancer-binding protein zeta	CEBPZ
7593600	10678000	6446600	8546000	1865900	0	8830600	7495000				3	3	3	14,1	14,1	14,1	NaN	0	NaN	56110000	33	Q04760	Q04760	Lactoylglutathione lyase	GLO1
13139000	20562000	7072900	8756700	7770900	9347900	8138100	7797100				5	5	5	39,2	39,2	39,2	NaN	0	NaN	79449000	22	Q04837;C9K0U8;A0A0G2JLD8;E7EUY5	Q04837;C9K0U8;A0A0G2JLD8;E7EUY5	Single-stranded DNA-binding protein, mitochondrial	SSBP1
11620000	29635000	7753700	9678400	0	0	0	6675700				5	4	4	24,8	20,7	20,7	NaN	0	16,93	44654000	15	Q04917;A2IDB2	Q04917;A2IDB2	14-3-3 protein eta	YWHAH
2263800	1324700	3674500	2303900	2225100	0	1881900	2116500				3	3	3	5,4	5,4	5,4	NaN	0	NaN	13153000	4	Q05209;C9J1X8;F8WB51;H0YC15;C9JJC1	Q05209;C9J1X8;F8WB51;H0YC15	Tyrosine-protein phosphatase non-receptor type 12	PTPN12
0	0	0	0	0	566500	0	0				1	1	1	4,4	4,4	4,4	NaN	0,0086705	NaN	3074400	3	Q5T760;Q05519	Q5T760;Q05519	Serine/arginine-rich splicing factor 11	SRSF11
0	0	0	0	616440	298240	0	0				10	2	2	33,3	11,2	11,2	50,47	0	NaN	14458000	5	Q05639	Q05639	Elongation factor 1-alpha 2	EEF1A2
40808000	51629000	76697000	49176000	21713000	13335000	44887000	36870000				16	16	12	24,3	24,3	19,7	NaN	0	169,49	256700000	138	Q06210	Q06210	Glutamine--fructose-6-phosphate aminotransferase [isomerizing] 1	GFPT1
257730000	493160000	158180000	262850000	47938000	72389000	173460000	158690000				10	10	8	57,3	57,3	47,7	22,11	0	NaN	1240200000	231	Q06830;A0A0A0MSI0;A0A0A0MRQ5	Q06830;A0A0A0MSI0;A0A0A0MRQ5	Peroxiredoxin-1	PRDX1
4187500	3126400	8131300	4403700	8288500	5438400	4663300	4459000				2	2	2	12,1	12,1	12,1	NaN	0	NaN	53217000	35	Q07021;I3L3Q7;I3L3B0	Q07021;I3L3Q7;I3L3B0	Complement component 1 Q subcomponent-binding protein, mitochondrial	C1QBP
0	0	759490	494820	76584000	51574000	1100100	1102700				18	18	18	38	38	38	NaN	0	124,51	299230000	72	Q07065	Q07065	Cytoskeleton-associated protein 4	CKAP4
10158000	11398000	5457600	7801200	37800000	63491000	7652900	7741300				5	5	5	15,1	15,1	15,1	NaN	0	NaN	143890000	47	Q07666	Q07666	KH domain-containing, RNA-binding, signal transduction-associated protein 1	KHDRBS1
8635500	4776800	6999100	5984400	4726700	4617000	6717700	2951400				4	4	4	13,9	13,9	13,9	NaN	0	NaN	44808000	13	Q07960;H0YE29	Q07960;H0YE29	Rho GTPase-activating protein 1	ARHGAP1
0	0	0	0	0	0	0	0				16	5	5	20,2	7,1	7,1	103,24	0	NaN	12758000	7	Q08043;A0A087WSZ2	Q08043;A0A087WSZ2	Alpha-actinin-3	ACTN3
284910016	382100000	366809984	406080000	190960000	193900000	419809984	397340000				37	37	37	33,4	33,4	33,4	140,96	0	217,42	2329900000	730	Q08211	Q08211	ATP-dependent RNA helicase A	DHX9
30711000	28119000	9277900	11799000	32639000	43153000	202670000	165220000				15	15	15	44,2	44,2	44,2	NaN	0	NaN	363930000	120	Q08431;F5GZN3;X6R3G6;H0YKS8;A0A087WUV5	Q08431;F5GZN3;X6R3G6;H0YKS8	Lactadherin;Lactadherin short form;Medin	MFGE8
21919000	20766000	24214000	36881000	42762000	26737000	30957000	27024000				9	9	9	15,9	15,9	15,9	NaN	0	NaN	211580000	78	Q08945;E9PMD4	Q08945;E9PMD4	FACT complex subunit SSRP1	SSRP1
13471000	14077000	7313900	8230800	4323000	0	11442000	11268000				5	5	5	6,3	6,3	6,3	NaN	0	NaN	42648000	23	Q08AM6;H3BQD9;A0A087WT26;H3BUU8	Q08AM6	Protein VAC14 homolog	VAC14
57716000	83437000	60035000	54617000	34181000	26291000	40323000	43453000				15	15	15	21,5	21,5	21,5	86,47	0	134,84	318720000	192	Q08J23;A0A140T9Y7	Q08J23	tRNA (cytosine(34)-C(5))-methyltransferase	NSUN2
10739000	19262000	9181400	14989000	10110000	6392900	16419000	15851000				12	12	12	20	20	20	NaN	0	NaN	88366000	52	Q09161;X6R941;F2Z2T1	Q09161	Nuclear cap-binding protein subunit 1	NCBP1
3465000	6098400	3818400	3879100	1848700	0	3220400	3187200				2	2	2	4,3	4,3	4,3	NaN	0	NaN	20559000	19	Q0VDF9	Q0VDF9	Heat shock 70 kDa protein 14	HSPA14
0	0	0	0	0	0	0	0				2	2	2	1,6	1,6	1,6	149,08	0	NaN	5752200	5	Q0VF96	Q0VF96	Cingulin-like protein 1	CGNL1
1742500	2371200	3022600	1439200	1640300	0	1471600	1345900				3	3	3	2,4	2,4	2,4	160,88	0	NaN	15327000	18	Q10570	Q10570	Cleavage and polyadenylation specificity factor subunit 1	CPSF1
12876000	21648000	2737100	4459000	0	0	32773000	16481000				3	3	3	18,3	18,3	18,3	NaN	0	NaN	44616000	25	Q10589	Q10589	Bone marrow stromal antigen 2	BST2
0	0	0	0	0	0	0	0				1	1	1	3	3	3	NaN	0,0060514	NaN	7977700	3	Q5SXN9;Q10713	Q5SXN9;Q10713	Mitochondrial-processing peptidase subunit alpha	PMPCA
2533000	1281100	3703200	3958300	1232100	0	846700	1055500				4	4	4	3,1	3,1	3,1	191,06	0	NaN	10772000	11	Q12756;F8W8V9;H7C3Y8	Q12756;F8W8V9;H7C3Y8	Kinesin-like protein KIF1A;Kinesin-like protein	KIF1A
10521000	14937000	9484300	7319100	4261600	0	4613700	2038500				5	5	5	13,8	13,8	13,8	NaN	0	NaN	47636000	56	Q12765;C9K052;B8ZZP4;C9J7U9	Q12765;C9K052	Secernin-1	SCRN1
16159000	12455000	16033000	12080000	3446500	2729300	3839000	3895100				9	9	9	9,3	9,3	9,3	134,28	0	NaN	53960000	45	Q12768;E7EQI7;E5RFU6	Q12768;E7EQI7	WASH complex subunit strumpellin	KIAA0196
35414000	20591000	36205000	26976000	60991000	45296000	21536000	25680000				19	19	19	16,4	16,4	16,4	162,12	0	84,52	305210000	163	Q12769;G3V198;E9PR16;E9PSI3	Q12769;G3V198;E9PR16	Nuclear pore complex protein Nup160	NUP160
24181000	17408000	28742000	24653000	30659000	22713000	12176000	16522000				12	12	12	21,7	21,7	21,7	NaN	0	101,97	148120000	106	Q12788;J3KNP2;A0A087WYP7	Q12788;J3KNP2;A0A087WYP7	Transducin beta-like protein 3	TBL3
30128000	43756000	33169000	41698000	6827700	3800900	25510000	22370000				14	14	14	6,6	6,6	6,6	238,87	0	NaN	130870000	56	Q12789;H3BRD0;H3BU37	Q12789	General transcription factor 3C polypeptide 1	GTF3C1
2354800	0	3154100	2629100	2814200	0	2175600	2466800				3	3	3	9	9	9	NaN	0	NaN	23364000	23	Q12800;F8VWL0;F8VX55	Q12800;F8VWL0;F8VX55	Alpha-globin transcription factor CP2	TFCP2
3109300	6745500	3249800	3243300	9753700	14528000	2180800	2622300				3	3	3	7,4	7,4	7,4	NaN	0	NaN	34082000	13	Q12874	Q12874	Splicing factor 3A subunit 3	SF3A3
0	0	0	0	0	4320500	0	0				2	2	2	2,7	2,7	2,7	NaN	0,0026925	NaN	6728900	4	Q12906;Q96SI9	Q12906;Q96SI9	Interleukin enhancer-binding factor 3;Spermatid perinuclear RNA-binding protein	ILF3;STRBP
0	0	0	3128000	0	0	0	0				1	1	1	3,1	3,1	3,1	NaN	0	NaN	17577000	4	Q12907	Q12907	Vesicular integral-membrane protein VIP36	LMAN2
23968000	35373000	25436000	23238000	16893000	16850000	18692000	13927000				9	9	9	13,5	13,5	13,5	NaN	0	NaN	165650000	52	Q12931;I3L0K7;I3L239;I3L253	Q12931;I3L0K7	Heat shock protein 75 kDa, mitochondrial	TRAP1
5180200	3344500	5886900	3744300	1695500	0	3737200	3410000				4	4	4	4,3	4,3	4,3	127,06	0	NaN	22033000	26	Q12965;O00160;H0YLE5;H0YLJ4;H0YNQ8	Q12965;O00160	Unconventional myosin-Ie;Unconventional myosin-If	MYO1E;MYO1F
0	0	0	793170	0	0	0	0				1	1	1	2,6	2,6	2,6	NaN	0,009574	NaN	3884100	16	Q12972	Q12972	Nuclear inhibitor of protein phosphatase 1;Activator of RNA decay	PPP1R8
3947700	5902800	4682500	5330000	0	0	0	3608800				2	2	2	4	4	4	NaN	0	NaN	14400000	6	Q5T8C6;Q13042	Q5T8C6;Q13042	Cell division cycle protein 16 homolog	CDC16
3078200	0	3255700	3973500	2963900	3705500	0	0				4	4	4	3,6	3,6	3,6	144,75	0	NaN	27875000	14	Q13045	Q13045	Protein flightless-1 homolog	FLII
4141100	1910100	4638900	3503600	0	0	5029200	6525700				3	3	3	6,7	6,7	6,7	NaN	0	NaN	21168000	41	Q13057;K7EP09;K7EPT0;K7ESK6;K7ES73;K7EN91	Q13057;K7EP09;K7EPT0;K7ESK6;K7ES73;K7EN91	Bifunctional coenzyme A synthase;Phosphopantetheine adenylyltransferase;Dephospho-CoA kinase	COASY
29558000	43190000	29619000	27768000	6134500	4787300	21081000	11632000				15	15	15	6,6	6,6	6,6	265,55	0	NaN	123970000	54	Q13085;Q59FY4;O00763;A0A087WVR6;A0A087X0W4;A0A0C4DGT1;S4R3S7;F8W8T8;H0YGH5	Q13085;Q59FY4	Acetyl-CoA carboxylase 1;Biotin carboxylase	ACACA
0	0	0	625680	0	0	0	0				1	1	1	2	2	2	NaN	0,0077745	NaN	1008800	1	Q13112	Q13112	Chromatin assembly factor 1 subunit B	CHAF1B
0	0	1547400	0	0	0	0	0				2	2	2	3,2	3,2	3,2	NaN	0	NaN	14320000	6	Q13123;D6REL4;E7EQZ7	Q13123;D6REL4;E7EQZ7	Protein Red	IK
6903700	5223000	7902400	7791200	0	0	8312500	8518800				3	3	3	3,5	3,5	3,5	NaN	0	NaN	28898000	30	Q13144	Q13144	Translation initiation factor eIF-2B subunit epsilon	EIF2B5
97588000	135530000	95038000	108550000	50452000	55053000	93984000	98017000				6	6	6	21,7	21,7	21,7	NaN	0	NaN	593290000	102	Q13148;A0A087WXQ5;A0A087WV68;A0A087WX29;B1AKP7;G3V162;A0A087X260;A0A087WYY0;A0A087WXV3;A0A087WW61;A0A087WX67;K7EJM5;K7EN94;A0A087WYE7;A0A087WZC9;A0A087WTZ4;K7EL26;A0A087WZM1	Q13148;A0A087WXQ5;A0A087WV68;A0A087WX29;B1AKP7;G3V162;A0A087X260;A0A087WYY0;A0A087WXV3;A0A087WW61;A0A087WX67;K7EJM5;K7EN94	TAR DNA-binding protein 43	TARDBP
150490000	175220000	114830000	119910000	83294000	77282000	152980000	174410000				6	6	6	26,2	26,2	26,2	30,84	0	131,72	1232300000	200	Q13151	Q13151	Heterogeneous nuclear ribonucleoprotein A0	HNRNPA0
57249000	40709000	23401000	22558000	12202000	9447700	25543000	29372000				6	5	5	27,7	24,7	24,7	30,54	0	NaN	167190000	78	Q13162;H7C3T4;A6NJJ0;A6NG45	Q13162;H7C3T4	Peroxiredoxin-4	PRDX4
0	0	0	0	11772000	5875800	0	0				2	2	2	16,4	16,4	16,4	NaN	0	NaN	28097000	5	Q13185;C9JMM0;B8ZZ43;S4R2Y4;K7ELA4;B5MD17;J3KS05;P83916	Q13185;C9JMM0;B8ZZ43;S4R2Y4;K7ELA4;B5MD17;J3KS05;P83916	Chromobox protein homolog 3;Chromobox protein homolog 1	CBX3;CBX1
0	0	0	378360	0	0	0	0				1	1	1	2,4	2,4	2,4	56,3	0,005988	NaN	2605800	12	Q13188	Q13188	Serine/threonine-protein kinase 3;Serine/threonine-protein kinase 3 36kDa subunit;Serine/threonine-protein kinase 3 20kDa subunit	STK3
107430000	123050000	98646000	106980000	79908000	64161000	39543000	37543000				24	24	24	33,6	33,6	33,6	100,2	0	101,22	622300000	237	Q13200;H7C1H2;H7C2Q3;C9JPC0	Q13200	26S proteasome non-ATPase regulatory subunit 2	PSMD2
0	0	0	0	13781000	18928000	0	0				4	3	3	31,1	25,2	25,2	NaN	0	NaN	40281000	17	S4R3G0;Q13242;H0YIB4	S4R3G0;Q13242;H0YIB4	Serine/arginine-rich splicing factor 9	SRSF9
19843000	38132000	28097000	19796000	32841000	41840000	27512000	28879000				4	4	4	9,3	9,3	9,3	NaN	0	NaN	214710000	52	Q13247;B4DJK0;B4DUA4;A0A0D9SEM4;Q13243;Q08170	Q13247	Serine/arginine-rich splicing factor 6	SRSF6
0	0	0	0	0	5043000	0	0				1	1	1	0,6	0,6	0,6	132,36	0,0064806	NaN	22582000	18	Q13255	Q13255	Metabotropic glutamate receptor 1	GRM1
17937000	46761000	14106000	20487000	0	1716600	9220500	12118000				4	4	4	20	20	20	23,51	0	NaN	74682000	36	Q13257	Q13257	Mitotic spindle assembly checkpoint protein MAD2A	MAD2L1
331700000	366390016	349380000	395580000	227940000	214950000	336209984	307089984				21	21	21	26,7	26,7	26,7	NaN	0	309,34	2578400000	586	Q13263;M0R0K9;M0R3C0;M0R2I3	Q13263	Transcription intermediary factor 1-beta	TRIM28
7173800	9310000	6318100	5965300	3759700	2945300	6807200	6396000				3	3	3	9	9	9	NaN	0	NaN	33466000	26	Q13283;E5RIZ6	Q13283;E5RIZ6	Ras GTPase-activating protein-binding protein 1	G3BP1
2637200	4246300	6529300	7396900	0	0	3220300	2529400				3	3	3	9,8	9,8	9,8	NaN	0	NaN	18972000	12	Q13347;Q5TFK1	Q13347	Eukaryotic translation initiation factor 3 subunit I	EIF3I
0	0	0	463700	0	0	0	0				1	1	1	2,1	2,1	2,1	NaN	0	15,68	2796700	10	Q13416	Q13416	Origin recognition complex subunit 2	ORC2
9396000	18909000	9715900	10805000	3255100	2193100	9860500	6326200				5	5	5	12,3	12,3	12,3	NaN	0	NaN	52181000	27	Q13451	Q13451	Peptidyl-prolyl cis-trans isomerase FKBP5;Peptidyl-prolyl cis-trans isomerase FKBP5, N-terminally processed	FKBP5
3594300	1190000	4333600	2210100	0	0	2168700	2637800				6	2	2	14,7	5,4	5,4	NaN	0	NaN	13786000	13	Q13547;Q5TEE2;E5RFI6;E5RJ04;E5RGV4;E5RHE7;E5RH52;E5RG37;E5RFP9;H3BM24;E5RK19	Q13547;Q5TEE2	Histone deacetylase 1	HDAC1
4469400	1179400	3091800	6590400	17208000	14623000	6181400	7855300				4	4	4	18,8	18,8	18,8	NaN	0	NaN	71776000	45	Q13595	Q13595	Transformer-2 protein homolog alpha	TRA2A
14431000	17121000	16742000	13882000	12695000	11698000	18611000	17285000				4	4	4	11,5	11,5	11,5	NaN	0	NaN	81569000	48	Q13601	Q13601	KRR1 small subunit processome component homolog	KRR1
2926200	7676000	2213500	2340300	0	0	0	2012900				2	2	2	3	3	3	NaN	0	NaN	11402000	6	Q13618;A0A087X1R9;H7C1L6	Q13618;A0A087X1R9;H7C1L6	Cullin-3	CUL3
2903500	3739900	3681000	2488700	6431400	4669200	2454500	4121200				6	6	6	11,5	11,5	11,5	NaN	0	NaN	39225000	42	Q13724;C9J8D4;C9JDQ1	Q13724;C9J8D4	Mannosyl-oligosaccharide glucosidase	MOGS
4462300	4120600	10053000	5523600	4799400	4269800	3840900	3888100				3	3	3	4,2	4,2	4,2	NaN	0	NaN	36472000	30	Q13823;H0YG10	Q13823;H0YG10	Nucleolar GTP-binding protein 2	GNL2
276980000	248130000	319209984	373380000	153880000	159520000	356689984	316289984				18	18	6	41,1	41,1	12,4	NaN	0	125,94	1920700000	354	Q13838;Q5STU3;A0A0G2JJZ9;F6WLT2;A0A140T9X3;F6S4E6;A0A0A0MT12;F6TRA5;A0A140T996;A0A140T9L4;A0A140T973;A0A140T9K1;A0A140T9X9;F6UJC5;A0A140TA18;F6QYI9;A0A0G2JJL7;H0Y400;F6R6M7;A0A140T9K2;A0A140T9N3	Q13838;Q5STU3;A0A0G2JJZ9;F6WLT2;A0A140T9X3;F6S4E6;A0A0A0MT12;F6TRA5;A0A140T996;A0A140T9L4;A0A140T973;A0A140T9K1;A0A140T9X9;F6UJC5;A0A140TA18	Spliceosome RNA helicase DDX39B	DDX39B
9864500	0	10838000	0	13374000	0	0	7831300				26	2	2	71,5	11,5	11,5	NaN	0	NaN	93796000	22	Q13885	Q13885	Tubulin beta-2A chain	TUBB2A
23345000	18762000	19000000	22780000	14681000	21995000	16884000	17225000				9	9	9	23,1	23,1	23,1	NaN	0	NaN	115100000	76	Q13895;H7BY94	Q13895	Bystin	BYSL
1309200	1191300	2678100	1328500	0	0	1173300	1214100				2	2	2	12,8	12,8	12,8	NaN	0	NaN	7341200	10	Q13907	Q13907	Isopentenyl-diphosphate Delta-isomerase 1	IDI1
35171000	45848000	15256000	24387000	1737900	4883900	18497000	9108300				5	5	5	2,7	2,7	2,7	225,49	0	NaN	97067000	55	Q14008;H0YCF6;H0YEK7	Q14008	Cytoskeleton-associated protein 5	CKAP5
11385000	3913300	6144200	3548600	126910000	101180000	178280000	161560000				38	38	37	36,8	36,8	36,1	151,25	0	323,31	1529900000	274	Q14112;A0A087WZP6;H0YJV3	Q14112;A0A087WZP6;H0YJV3	Nidogen-2	NID2
2007000	1901100	0	1509000	17392000	8567200	1350500	957800				14	14	14	17,3	17,3	17,3	122,29	0	NaN	233590000	54	Q14126;J3KSI6	Q14126	Desmoglein-2	DSG2
6175200	6091300	3535600	3720900	6608000	7828100	2051700	2190700				5	5	5	12,2	12,2	12,2	NaN	0	NaN	33543000	37	Q14137	Q14137	Ribosome biogenesis protein BOP1	BOP1
7551200	14164000	3356500	3059800	0	0	2661100	2599000				3	3	3	5	5	5	NaN	0	NaN	20400000	10	Q14145;K7EPZ3;K7EQX2	Q14145	Kelch-like ECH-associated protein 1	KEAP1
3135900	0	0	0	0	0	0	0				4	4	4	3,9	3,9	3,9	170,54	0	NaN	12966000	9	Q14146	Q14146	Unhealthy ribosome biogenesis protein 2 homolog	URB2
13819000	10095000	18344000	19570000	15787000	9136000	11847000	16985000				9	9	9	7,4	7,4	7,4	166,57	0	NaN	108120000	92	Q14152	Q14152	Eukaryotic translation initiation factor 3 subunit A	EIF3A
0	0	0	0	2058700	0	0	0				2	2	2	14	14	14	NaN	0	NaN	8569500	4	Q14165;F5H1S8;F5GX14	Q14165;F5H1S8;F5GX14	Malectin	MLEC
9814200	14055000	12068000	17577000	9104300	7269500	12838000	12757000				6	6	6	12	12	12	NaN	0	NaN	77089000	66	Q14166	Q14166	Tubulin--tyrosine ligase-like protein 12	TTLL12
0	0	0	0	304680	0	0	0				2	2	2	1,7	1,7	1,7	162,46	0,0060883	NaN	1854900	4	Q14191	Q14191	Werner syndrome ATP-dependent helicase	WRN
206080000	238740000	252270000	249320000	149030000	97989000	237190000	217630000				82	82	82	20,5	20,5	20,5	532,4	0	323,31	1429600000	731	Q14204;H0YJ21	Q14204	Cytoplasmic dynein 1 heavy chain 1	DYNC1H1
1557800	1491500	1968300	1801800	2793800	2313200	21901000	18795000				9	9	9	26,9	26,9	26,9	NaN	0	NaN	60405000	33	Q14254;J3QLD9;E7EMK3;K7EKW9	Q14254;J3QLD9;E7EMK3	Flotillin-2	FLOT2
0	0	0	0	8277600	3191400	0	0				3	3	3	18	18	18	NaN	0	31,27	19921000	5	Q14257;H0YL43;A8MXP8	Q14257;H0YL43	Reticulocalbin-2	RCN2
31930000	45086000	15922000	23439000	22326000	15208000	35859000	25483000				39	39	32	19,8	19,8	17,4	291,02	0	252,36	340210000	146	Q14315	Q14315	Filamin-C	FLNC
11405000	12512000	11817000	10782000	2879900	2879900	11161000	12146000				5	5	5	18,4	18,4	18,4	NaN	0	108,23	64784000	63	Q14318;U3KQ64;U3KQI1;A0A0A0MTJ1;M0R2K9	Q14318;U3KQ64	Peptidyl-prolyl cis-trans isomerase FKBP8	FKBP8
0	0	455290	0	0	0	0	0				1	1	1	4	4	4	NaN	0,0046584	NaN	1743200	1	Q14344	Q14344	Guanine nucleotide-binding protein subunit alpha-13	GNA13
13143000	15169000	22743000	18787000	48695000	59949000	39435000	34654000				5	5	5	18,1	18,1	18,1	NaN	0	NaN	234000000	32	Q14376;Q5QPP1;Q5QPP3;Q5QPP4;Q5QPP9	Q14376;Q5QPP1;Q5QPP3;Q5QPP4	UDP-glucose 4-epimerase	GALE
0	0	0	0	939660	0	0	0				1	1	1	2,8	2,8	2,8	59,68	0	NaN	6212000	10	Q14451	Q14451	Growth factor receptor-bound protein 7	GRB7
72191000	120500000	88123000	107230000	67021000	45472000	78839000	71935000				28	28	28	37,8	37,8	37,8	NaN	0	109,19	514760000	284	Q14566	Q14566	DNA replication licensing factor MCM6	MCM6
2877100	1880100	3889200	3271800	2521100	1143600	2123100	2919900				3	3	3	2	2	2	220,43	0	NaN	19135000	38	Q14669;H7C2Y1	Q14669	E3 ubiquitin-protein ligase TRIP12	TRIP12
1948300	2526400	2473400	2187500	12923000	26129000	2564700	8447600				8	8	8	7,1	7,1	7,1	143,23	0	17,27	45797000	27	Q14683;G8JLG1;H0Y7K8;V9GY57;V9GYN9	Q14683;G8JLG1	Structural maintenance of chromosomes protein 1A;Structural maintenance of chromosomes protein	SMC1A
38034000	85741000	36860000	38262000	7947300	7367400	34183000	26775000				5	5	5	7,1	7,1	7,1	NaN	0	NaN	200790000	87	Q14684	Q14684	Ribosomal RNA processing protein 1 homolog B	RRP1B
98148000	103400000	124970000	92073000	109760000	91654000	70810000	71409000				38	38	38	25,2	25,2	25,2	208,7	0	161,14	665750000	386	Q14690	Q14690	Protein RRP5 homolog	PDCD11
32660000	36594000	23885000	18088000	12593000	6245200	5641300	6959600				11	11	11	11,2	11,2	11,2	145,81	0	NaN	139630000	54	Q14692	Q14692	Ribosome biogenesis protein BMS1 homolog	BMS1
10203000	7717300	12451000	14850000	3260900	2486200	7219000	12069000				4	4	4	5,3	5,3	5,3	NaN	0	NaN	52721000	34	Q14694;H3BQP1;H3BNS8	Q14694;H3BQP1	Ubiquitin carboxyl-terminal hydrolase 10	USP10
25302000	32637000	14573000	13036000	40859000	25747000	18701000	14456000				18	18	18	28,4	28,4	28,4	106,87	0	NaN	250410000	81	Q14697;F5H6X6;E9PKU7;E9PNH1	Q14697;F5H6X6;E9PKU7	Neutral alpha-glucosidase AB	GANAB
20820000	32636000	37442000	18990000	14751000	20561000	58176000	47339000				4	4	4	8	8	8	NaN	0	NaN	202710000	69	Q14739	Q14739	Lamin-B receptor	LBR
0	0	0	0	24163000	21214000	0	0				9	9	9	8,8	8,8	8,8	186,79	0	NaN	289720000	40	Q14766;C9JD84;E7EV71;H7C2H7;C9JDW2	Q14766;C9JD84;E7EV71	Latent-transforming growth factor beta-binding protein 1	LTBP1
59791000	54242000	52260000	70067000	57514000	57637000	20862000	15263000				16	16	16	24,2	24,2	24,2	NaN	0	199,9	391040000	231	Q14974;J3KTM9;J3QR48;J3QKQ5;J3QRG4	Q14974;J3KTM9	Importin subunit beta-1	KPNB1
0	0	0	0	0	0	0	0				1	1	1	0,5	0,5	0,5	191,16	0,0021668	NaN	4781000	5	Q14999	Q14999	Cullin-7	CUL7
1358400	1919900	2823200	1565100	0	0	1440500	1213700				2	2	2	10,4	10,4	10,4	NaN	0	NaN	8068300	4	Q15006;E5RGJ2;H0YAS9	Q15006;E5RGJ2;H0YAS9	ER membrane protein complex subunit 2	EMC2
99419000	122240000	96355000	116740000	30307000	26085000	81500000	73226000				19	19	19	48,1	48,1	48,1	NaN	0	NaN	497560000	252	Q15008;C9J0E9;C9J7B7;H7C531	Q15008	26S proteasome non-ATPase regulatory subunit 6	PSMD6
7015800	4364600	4861800	7766800	4935000	4260300	5185700	6980800				7	7	7	8,2	8,2	8,2	109,93	0	10,94	44329000	22	Q15020;F8VV04;H0YHU8;F8VVK9;F8VZM2;F8W667	Q15020;F8VV04	Squamous cell carcinoma antigen recognized by T-cells 3	SART3
30601000	30566000	36261000	30809000	20756000	7938800	18804000	20374000				15	15	15	12,8	12,8	12,8	157,18	0	NaN	149360000	95	Q15021;E7EN77;F5GZK7;F5H431	Q15021;E7EN77	Condensin complex subunit 1	NCAPD2
26230000	24339000	25314000	21955000	84885000	101870000	24063000	25395000				27	26	26	40,1	39,1	39,1	109,43	0	125,11	344580000	173	Q15029;K7EP67;K7EJ74;K7EIV5;K7EIT3	Q15029	116 kDa U5 small nuclear ribonucleoprotein component	EFTUD2
3656100	2351300	2086400	2465400	2310600	1366100	1950100	3169600				3	3	3	5,2	5,2	5,2	NaN	0	NaN	15324000	9	Q15046;J3KRL2;H3BPV7;H3BVA8	Q15046	Lysine--tRNA ligase	KARS
0	0	0	0	0	690600	0	0				1	1	1	4,7	4,7	4,7	NaN	0	NaN	3184500	8	Q15050	Q15050	Ribosome biogenesis regulatory protein homolog	RRS1
0	1947900	0	0	0	0	0	0				2	2	2	6,9	6,9	6,9	51,4	0,0073674	NaN	4142300	1	Q15054;E9PM91;E9PNC0;E9PRK3	Q15054;E9PM91;E9PNC0;E9PRK3	DNA polymerase delta subunit 3	POLD3
3079300	812490	1477600	1332100	2099700	2478200	0	1102200				3	3	3	5,3	5,3	5,3	74,89	0	NaN	19939000	30	Q15061;C9IZK7	Q15061	WD repeat-containing protein 43	WDR43
0	0	0	0	1468800	0	0	0				2	2	2	8,6	8,6	8,6	NaN	0	NaN	4983200	5	Q15084	Q15084	Protein disulfide-isomerase A6	PDIA6
2959600	1205700	7462000	6624000	4187100	3554200	17964000	19052000				7	7	7	25,9	25,9	25,9	NaN	0	NaN	61271000	57	Q15118;C9JKT3;C9IYB4;F8WC75;F8WEJ6	Q15118;C9JKT3	[Pyruvate dehydrogenase (acetyl-transferring)] kinase isozyme 1, mitochondrial	PDK1
1100800	744330	0	701070	0	0	0	0				2	2	2	7,9	7,9	7,9	NaN	0	NaN	5238900	11	Q15120	Q15120	[Pyruvate dehydrogenase (acetyl-transferring)] kinase isozyme 3, mitochondrial	PDK3
1273000	0	500260	719400	0	0	797690	824500				2	2	2	13,1	13,1	13,1	15,04	0,0056848	NaN	3820900	4	Q15121	Q15121	Astrocytic phosphoprotein PEA-15	PEA15
0	0	0	0	0	0	0	4197900				1	1	1	5,7	5,7	5,7	NaN	0	NaN	9336900	5	Q15126	Q15126	Phosphomevalonate kinase	PMVK
67407000	77532000	60500000	54360000	412649984	473649984	40060000	46109000				158	158	150	40,1	40,1	37,7	531,78	0	323,31	2905900000	738	Q15149;E9PMV1;H0YDN1;E9PKG0;E9PQ28;E9PIA2	Q15149	Plectin	PLEC
287689984	474220000	283510016	349320000	336700000	655440000	392520000	399540000				16	16	14	35,7	35,7	32,5	NaN	0	114,21	2737900000	355	Q15233;C9JYS8;C9IZL7;H7C367;C9J4X2	Q15233;C9JYS8;C9IZL7	Non-POU domain-containing octamer-binding protein	NONO
92496000	125390000	96211000	109410000	99955000	97652000	100330000	116550000				10	10	8	49,2	49,2	40,4	NaN	0	181,28	863400000	195	Q15365;F8VTZ0	Q15365	Poly(rC)-binding protein 1	PCBP1
13252000	27548000	22008000	23328000	3527800	3267800	22324000	9728400				6	6	6	25	25	25	NaN	0	NaN	92162000	29	Q15382;C9J931;C9J469;F8WBL3	Q15382;C9J931	GTP-binding protein Rheb	RHEB
0	0	0	0	0	0	0	0				2	2	2	4,8	4,8	4,8	NaN	0	NaN	11414000	2	Q15389	Q15389	Angiopoietin-1	ANGPT1
9261100	8118600	9338700	8810000	8404200	7540700	8473700	8539600				4	4	4	9,1	9,1	9,1	NaN	0	NaN	60613000	35	Q3LIE7;Q15392;H7C4B7	Q3LIE7;Q15392	Delta(24)-sterol reductase	Nbla03646;DHCR24
75899000	94022000	70956000	71798000	28815000	69114000	75838000	58556000				19	19	19	19,4	19,4	19,4	135,58	0	122,51	376750000	189	Q15393;J3QRB2;J3QL37;I3L4G7	Q15393	Splicing factor 3B subunit 3	SF3B3
11359000	8740200	12097000	13737000	20774000	10500000	8380400	7943200				8	8	8	16,8	16,8	16,8	NaN	0	15,23	75490000	74	Q15397	Q15397	Pumilio domain-containing protein KIAA0020	KIAA0020
0	0	0	0	18568000	23187000	0	0				6	6	1	6	6	1,3	102,64	0	NaN	40809000	12	Q15424	Q15424	Scaffold attachment factor B1	SAFB
0	0	0	0	3374700	16234000	0	0				3	3	3	5,5	5,5	5,5	NaN	0	NaN	24508000	5	Q15459;H7C1L2	Q15459	Splicing factor 3A subunit 1	SF3A1
0	366180	225200	220190	911320	982140	17845000	18237000				6	6	6	10,5	10,5	10,5	74,68	0	NaN	35201000	25	Q15582;H0Y9D7;S4R3C6;H0Y8L3;H0YAB8;D6RBX4;H0YAH8	Q15582;H0Y9D7;S4R3C6;H0Y8L3	Transforming growth factor-beta-induced protein ig-h3	TGFBI
51847000	75117000	49521000	45939000	5826200	3385600	17022000	23962000				11	11	11	27,8	27,8	27,8	48,55	0	NaN	187690000	74	Q15645;H0YAL2	Q15645	Pachytene checkpoint protein 2 homolog	TRIP13
0	0	0	0	0	262920	0	0				1	1	1	0,6	0,6	0,6	168,48	0,006157	NaN	2099800	5	Q15648	Q15648	Mediator of RNA polymerase II transcription subunit 1	MED1
21150000	38265000	29179000	23928000	16602000	20304000	33776000	25748000				5	5	5	17,2	17,2	17,2	NaN	0	NaN	204130000	56	Q15717;M0QZR9;M0R055	Q15717	ELAV-like protein 1	ELAVL1
0	0	0	672110	3472700	1311700	1034400	1383200				2	2	2	8,3	8,3	8,3	41,9	0	NaN	14432000	14	Q15738;C9JDR0	Q15738;C9JDR0	Sterol-4-alpha-carboxylate 3-dehydrogenase, decarboxylating	NSDHL
0	0	0	0	1209900	2028500	0	18883000				2	2	2	1	1	1	210,71	0	NaN	63690000	26	Q15746	Q15746	Myosin light chain kinase, smooth muscle;Myosin light chain kinase, smooth muscle, deglutamylated form	MYLK
0	0	0	0	395180	0	0	0				2	2	2	6,1	6,1	6,1	NaN	0,0031612	NaN	4126000	7	Q15813	Q15813	Tubulin-specific chaperone E	TBCE
0	6117200	10484000	6855700	1981400	0	16268000	29783000				3	3	3	6,6	6,6	6,6	NaN	0	NaN	55265000	17	Q15904;A0A0C4DGX8;F2Z3L8;A6QRJ1;A6NLC6	Q15904;A0A0C4DGX8	V-type proton ATPase subunit S1	ATP6AP1
0	0	0	0	0	0	0	0				2	2	2	5	5	5	29,13	0,00056915	NaN	6230400	2	Q16270	Q16270	Insulin-like growth factor-binding protein 7	IGFBP7
0	0	0	497550	0	0	0	0				1	1	1	3,8	3,8	3,8	NaN	0	NaN	2446300	9	Q16401	Q16401	26S proteasome non-ATPase regulatory subunit 5	PSMD5
0	0	0	0	492530	0	0	0				2	2	2	4,9	4,9	4,9	NaN	0	NaN	3486500	17	Q16537	Q16537	Serine/threonine-protein phosphatase 2A 56 kDa regulatory subunit epsilon isoform	PPP2R5E
22238000	15162000	43030000	49852000	68332000	43322000	37048000	30971000				13	13	13	35,1	35,1	35,1	NaN	0	114,09	405650000	99	Q16658;C9JPH9;C9JFC0;A0A0A0MSB2	Q16658	Fascin	FSCN1
0	0	0	0	8155700	0	6751200	3627600				4	4	4	5,2	5,2	5,2	NaN	0	NaN	21336000	11	Q16666;H3BM18;X6RHM1;A0A0A0MRB1;H3BVE6;X6RHR0;Q6K0P9	Q16666;H3BM18;X6RHM1;A0A0A0MRB1	Gamma-interferon-inducible protein 16	IFI16
0	0	0	0	0	0	0	0	+			11	1	1	58,8	23,5	23,5	NaN	1	-2	1235900	1	Q16695	Q16695	Histone H3.1t	HIST3H3
3793500	8934900	4139700	4834400	4767100	3208300	15731000	12009000				4	4	4	14	14	14	NaN	0	23,87	51602000	27	Q16698;E5RJD2;E5RJG7;E5RFV2;H0YAW3;E5RID6	Q16698;E5RJD2;E5RJG7;E5RFV2	2,4-dienoyl-CoA reductase, mitochondrial	DECR1
1368700	1132500	1017700	794300	1883900	1225600	900810	1052800				4	4	4	16,4	16,4	16,4	NaN	0	NaN	12363000	16	Q16795;F5H0J3;H3BRM9;F5GY40	Q16795;F5H0J3	NADH dehydrogenase [ubiquinone] 1 alpha subcomplex subunit 9, mitochondrial	NDUFA9
71807000	52612000	60068000	48986000	28097000	21701000	32054000	37370000				15	15	15	27	27	27	NaN	0	88,18	298230000	170	Q16822;B4DW73;H0YML5;H0YM31;A0A0A0MS74;H0YMA5;H0YNG4;P35558;H0YMU6	Q16822;B4DW73;H0YML5;H0YM31	Phosphoenolpyruvate carboxykinase [GTP], mitochondrial	PCK2
0	0	0	0	482680	0	0	0				2	2	2	4,6	4,6	4,6	NaN	0,008658	NaN	2147400	2	Q16880;D6RFW2	Q16880;D6RFW2	2-hydroxyacylsphingosine 1-beta-galactosyltransferase	UGT8
21665000	26912000	16964000	22630000	25478000	23527000	29181000	22296000				12	12	12	20,3	20,3	20,3	NaN	0	NaN	224580000	76	Q1KMD3;H3BQZ7	Q1KMD3;H3BQZ7	Heterogeneous nuclear ribonucleoprotein U-like protein 2	HNRNPUL2;HNRNPUL2-BSCL2
0	0	0	0	232530	0	0	0				2	2	2	2,3	2,3	2,3	135,62	0	NaN	1198100	10	Q27J81	Q27J81	Inverted formin-2	INF2
14297000	7681000	15153000	12964000	18327000	12061000	9192600	14813000				10	10	9	9,4	9,4	8,5	150,83	0	NaN	82671000	79	Q29RF7;H0Y9L9;H0Y9L6	Q29RF7	Sister chromatid cohesion protein PDS5 homolog A	PDS5A
0	0	0	0	144460	0	0	0				1	1	1	0,9	0,9	0,9	141,1	0,0056789	NaN	1416400	1	Q2NKX8	Q2NKX8	DNA excision repair protein ERCC-6-like	ERCC6L
6517200	7735800	12041000	13412000	6029800	7874100	8166000	8840600				8	8	8	13,6	13,6	13,6	NaN	0	NaN	56340000	22	Q2NL82;I3L1Q5;I3L4E8	Q2NL82	Pre-rRNA-processing protein TSR1 homolog	TSR1
158580000	152480000	138800000	108850000	46951000	34232000	55754000	58247000				20	20	20	30,9	30,9	30,9	NaN	0	191,84	600170000	270	Q2Q1W2	Q2Q1W2	E3 ubiquitin-protein ligase TRIM71	TRIM71
0	0	0	0	0	0	0	0				1	1	1	7,5	7,5	7,5	NaN	0,0060484	NaN	31572000	4	Q2QD12	Q2QD12	Ribulose-phosphate 3-epimerase-like protein 1	RPEL1
1877500	1962400	2540900	2203800	1478400	1223300	2636800	2777600				2	2	2	2,6	2,6	2,6	NaN	0	NaN	13437000	21	Q2TAL8	Q2TAL8	Glutamine-rich protein 1	QRICH1
1102400	685920	1134000	1443100	11157000	15767000	1214700	1372900				4	4	4	11,3	11,3	11,3	NaN	0	NaN	31034000	12	Q2TAY7	Q2TAY7	WD40 repeat-containing protein SMU1;WD40 repeat-containing protein SMU1, N-terminally processed	SMU1
0	1951700	2962000	1789300	0	0	2368200	2783200				2	2	2	2,7	2,7	2,7	NaN	0	NaN	13609000	27	Q32P28;E2QRI1	Q32P28;E2QRI1	Prolyl 3-hydroxylase 1	LEPRE1;P3H1
0	0	0	0	3194700	0	0	0				3	3	3	1,1	1,1	1,1	225,39	0,0016685	NaN	38834000	5	Q38SD2;E9PK39;H0YEW1;E9PMK9	Q38SD2	Leucine-rich repeat serine/threonine-protein kinase 1	LRRK1
0	0	0	0	2838300	0	0	0	+			37	1	0	60,2	5,3	0	NaN	1	-2	19889000	1	Q3BDU5	Q3BDU5		LMNA
0	0	0	0	0	2390100	0	0				10	1	1	24,3	7,2	7,2	NaN	0	NaN	30947000	6	Q3ZCM7;A0A075B736;Q5SQY0	Q3ZCM7;A0A075B736;Q5SQY0	Tubulin beta-8 chain	TUBB8
841280	709930	0	510680	4354000	1097500	0	479570				3	3	3	12,2	12,2	12,2	NaN	0	NaN	11112000	8	Q3ZCQ8;M0R0C3;M0R2F8;M0R047;M0R003	Q3ZCQ8;M0R0C3;M0R2F8	Mitochondrial import inner membrane translocase subunit TIM50	TIMM50
0	0	0	0	0	0	0	0	+			1	1	1	3	3	3	NaN	1	-2	2779900	1	Q4G148	Q4G148	Glucoside xylosyltransferase 1	GXYLT1
0	0	0	0	0	0	0	0				2	2	2	7	7	7	37,19	0	NaN	10069000	2	Q52LJ0	Q52LJ0	Protein FAM98B	FAM98B
35119000	33241000	49113000	28144000	25888000	12874000	39646000	52409000				11	11	11	53,2	53,2	53,2	NaN	0	100,95	295220000	193	Q53GQ0;A0A1B0GV93;A0A1B0GVY6;E9PI21;A0A1B0GW85;A0A1B0GU83	Q53GQ0;A0A1B0GV93;A0A1B0GVY6	Very-long-chain 3-oxoacyl-CoA reductase	HSD17B12
0	0	0	0	3119600	2712700	0	0				2	2	2	4,2	4,2	4,2	NaN	0	NaN	9465000	10	Q53GS7	Q53GS7	Nucleoporin GLE1	GLE1
1702700	1134500	826820	768640	0	0	599060	706910				2	2	2	2,7	2,7	2,7	97,41	0	NaN	3807400	2	Q53R41;C9JMM4;E7EW60;C9JTP4	Q53R41;C9JMM4;E7EW60;C9JTP4	FAST kinase domain-containing protein 1	FASTKD1
0	512500000	0	0	0	0	0	0				9	1	1	25,5	4,8	4,8	NaN	0,00057241	NaN	544280000	9	Q562R1	Q562R1	Beta-actin-like protein 2	ACTBL2
8040700	1493400	14061000	9202300	4583700	2650200	4399000	6020200				3	3	3	20,8	20,8	20,8	NaN	0	NaN	42693000	31	Q56VL3	Q56VL3	OCIA domain-containing protein 2	OCIAD2
8013800	1739000	9033300	14729000	12291000	8128600	8091700	10906000				10	1	1	23,9	3,9	3,9	NaN	0	NaN	81100000	51	Q58FF8	Q58FF8	Putative heat shock protein HSP 90-beta 2	HSP90AB2P
0	0	0	0	0	0	0	7450600				2	2	2	2	2	2	102,01	0,0073171	NaN	6368000	2	Q5BJE1;F8W7A7	Q5BJE1;F8W7A7	Coiled-coil domain-containing protein 178	CCDC178
1500300	1375300	1843200	1546500	0	0	8872200	2907500				2	2	2	4,2	4,2	4,2	NaN	0,0031881	NaN	9987600	12	Q5BKT4;Q5I7T1	Q5BKT4;Q5I7T1	Dol-P-Glc:Glc(2)Man(9)GlcNAc(2)-PP-Dol alpha-1,2-glucosyltransferase;Putative Dol-P-Glc:Glc(2)Man(9)GlcNAc(2)-PP-Dol alpha-1,2-glucosyltransferase	ALG10;ALG10B
5830700	6499800	9859400	4633000	2894800	2175500	3885800	4317400				4	4	4	4,7	4,7	4,7	NaN	0	NaN	30139000	17	Q5C9Z4	Q5C9Z4	Nucleolar MIF4G domain-containing protein 1	NOM1
0	0	0	0	2099700	1517200	0	0				4	4	4	2,6	2,6	2,6	244,15	0	NaN	22161000	6	Q5H8C1;F8WE85	Q5H8C1;F8WE85	FRAS1-related extracellular matrix protein 1	FREM1
50367000	52943000	46362000	46095000	8940100	8514600	38657000	39217000				8	8	7	18,8	18,8	16,5	NaN	0	NaN	226360000	89	Q5H907;Q5H909;Q9UNF1;A0A087X070;G5E9N2;Q12816	Q5H907;Q5H909;Q9UNF1	Melanoma-associated antigen D2	MAGED2
84471000	73305000	84887000	68225000	95317000	54268000	52994000	58805000				27	27	27	21,8	21,8	21,8	143,7	0	NaN	449820000	229	Q5JTH9;A0A087X1U8	Q5JTH9	RRP12-like protein	RRP12
0	3123600	3157100	1782300	0	0	0	2988200				3	3	3	4,5	4,5	4,5	107,34	0	NaN	11306000	7	Q5JTZ9	Q5JTZ9	Alanine--tRNA ligase, mitochondrial	AARS2
7101600	2980500	4512900	5608500	0	0	4912900	3867700				4	4	4	10,8	10,8	10,8	NaN	0	NaN	20926000	42	Q5JVF3	Q5JVF3	PCI domain-containing protein 2	PCID2
2169900	2567800	1749800	1591800	737820	461560	3404600	3163200				4	4	4	3,6	3,6	3,6	157,11	0	NaN	11057000	29	Q5JWT2;Q9ULK4	Q5JWT2;Q9ULK4	Mediator of RNA polymerase II transcription subunit 23	MED23
7680800	11365000	11671000	8342000	5316600	9036600	8098100	9031400				4	4	4	6	6	6	NaN	0	NaN	57508000	35	Q5JY65;Q9BZJ0	Q5JY65;Q9BZJ0	Crooked neck-like protein 1	CRNKL1
0	0	0	0	216770	0	0	0				1	1	1	2,5	2,5	2,5	NaN	0	NaN	1780300	8	X6R3N0;Q5K4L6	X6R3N0;Q5K4L6	Long-chain fatty acid transport protein 3	SLC27A3
0	0	0	0	912140	0	0	0				1	1	1	3,1	3,1	3,1	NaN	0,006015	NaN	12177000	10	Q5LJB0;Q5LJA5;Q5LJA9;Q9Y5K5	Q5LJB0;Q5LJA5;Q5LJA9;Q9Y5K5	Ubiquitin carboxyl-terminal hydrolase;Ubiquitin carboxyl-terminal hydrolase isozyme L5	UCHL5
0	0	0	0	0	2592900	0	0				1	1	1	2,4	2,4	2,4	NaN	0,0031983	NaN	7634700	4	Q5QJE6	Q5QJE6	Deoxynucleotidyltransferase terminal-interacting protein 2	DNTTIP2
35516000	19238000	26978000	19209000	27640000	24013000	12961000	19952000				18	18	18	13,5	13,5	13,5	196,04	0	NaN	182010000	120	Q5SRE5;H7C4K7	Q5SRE5	Nucleoporin NUP188 homolog	NUP188
578190	508880	755130	701180	39793000	226800000	714310	857960				14	14	14	28,8	28,8	28,8	NaN	0	NaN	271310000	70	Q5SSJ5;B0QZK4;X6RGJ2;Q5SWC8	Q5SSJ5;B0QZK4;X6RGJ2;Q5SWC8	Heterochromatin protein 1-binding protein 3	HP1BP3
34138000	31981000	22856000	19921000	26784000	9076200	15405000	24088000				12	12	12	21,7	21,7	21,7	NaN	0	NaN	144120000	69	Q5SY16	Q5SY16	Polynucleotide 5-hydroxyl-kinase NOL9	NOL9
0	0	3794600	0	12086000	13071000	44627000	45463000				19	19	19	9,2	9,2	9,2	351,15	0	149,67	110970000	69	Q5SZK8	Q5SZK8	FRAS1-related extracellular matrix protein 2	FREM2
890960	310910	610960	486970	0	0	390370	398810				2	2	2	4,2	4,2	4,2	NaN	0	NaN	2646000	13	Q5T160;H0Y450	Q5T160;H0Y450	Probable arginine--tRNA ligase, mitochondrial	RARS2
1326500	276420	1182000	1323300	592770	328290	510930	790120				4	4	4	14	14	14	NaN	0	NaN	5720000	30	Q5T196;Q8NFF5	Q5T196;Q8NFF5	FAD synthase;Molybdenum cofactor biosynthesis protein-like region;FAD synthase region	FLAD1
403790	0	603520	312230	16586000	2951800	46207000	38470000				9	9	9	31,2	31,2	31,2	NaN	0	18,34	90274000	50	Q5T4F7	Q5T4F7	Secreted frizzled-related protein 5	SFRP5
74631000	80541000	66304000	74494000	16523000	12960000	55599000	54685000				32	32	32	7,4	7,4	7,4	573,83	0	NaN	319710000	208	Q5T4S7;A0A0A0MSW0;X6R960;X6RE05	Q5T4S7	E3 ubiquitin-protein ligase UBR4	UBR4
0	0	0	0	0	0	0	925690				2	2	1	10,4	10,4	5,6	NaN	0	NaN	8764200	5	Q5T5I6;Q9H4A5;D6REM1	Q5T5I6;Q9H4A5;D6REM1	Golgi phosphoprotein 3-like	GOLPH3L;GOLPH3
3306600	2713200	5503700	4070000	4190900	0	0	0				5	5	5	8	8	8	NaN	0	NaN	23548000	10	Q5T5X7	Q5T5X7	BEN domain-containing protein 3	BEND3
0	0	0	5943600	0	0	0	0				2	2	2	6,9	6,9	6,9	NaN	0,0061193	NaN	23599000	5	Q5T6H2;Q5T6H7;Q9NQW7;Q5T6H3	Q5T6H2;Q5T6H7;Q9NQW7;Q5T6H3	Xaa-Pro aminopeptidase 1	XPNPEP1
1626200	780100	1623400	1854000	984400	0	2751100	2455900				2	2	2	8,6	8,6	8,6	21,23	0,00059559	NaN	8843200	13	Q5T712;Q8N2K0	Q5T712;Q8N2K0	Monoacylglycerol lipase ABHD12	ABHD12
331030016	398760000	320480000	280430016	134980000	108150000	142660000	133780000				28	28	28	31,3	31,3	31,3	NaN	0	323,31	1460500000	446	Q5T7N2	Q5T7N2	LINE-1 type transposase domain-containing protein 1	L1TD1
20653000	21236000	18520000	30662000	0	0	15652000	19171000				4	4	4	8,5	8,5	8,5	52,29	0	NaN	86478000	30	Q5T7U1;Q9Y5Q8;Q5T7U4;Q5T7U0;H7BY84	Q5T7U1;Q9Y5Q8;Q5T7U4	General transcription factor 3C polypeptide 5	GTF3C5
7851400	0	5162500	5359700	0	0	4932800	0				2	2	2	5,9	5,9	5,9	NaN	0,0073421	NaN	27578000	7	Q5T8A0;Q9Y399	Q5T8A0;Q9Y399	28S ribosomal protein S2, mitochondrial	MRPS2
11923000	12787000	11284000	7088400	6658500	3867500	10303000	12398000				7	7	7	43,4	43,4	43,4	NaN	0	NaN	62969000	45	Q5TDF0;Q9BSD7	Q5TDF0;Q9BSD7	Cancer-related nucleoside-triphosphatase	NTPCR
9192700	4520100	6418900	4726000	0	0	5501700	9687100				3	3	3	8,2	8,2	8,2	NaN	0	NaN	27128000	18	Q5TDG9;Q5TDH4;Q9Y2G8	Q5TDG9;Q5TDH4;Q9Y2G8	DnaJ homolog subfamily C member 16	DNAJC16
30192000	23938000	23732000	20887000	23466000	7395500	10211000	13143000				13	13	13	7,2	7,2	7,2	274,46	0	NaN	120060000	69	Q5UIP0;H7BZN3;H7C2B5	Q5UIP0;H7BZN3	Telomere-associated protein RIF1	RIF1
18256000	15978000	15820000	10216000	21369000	15326000	8258600	11143000				8	8	8	39,3	39,3	39,3	NaN	0	27,39	115920000	86	Q5VXN0;Q9H7B2	Q5VXN0;Q9H7B2	Ribosome production factor 2 homolog	RPF2
0	0	0	0	0	0	0	354530	+			1	1	1	3,2	3,2	3,2	45,58	1	-2	332420	0	Q5VYV0	Q5VYV0	Forkhead box protein B2	FOXB2
0	0	0	0	0	3804000	0	0	+			1	1	1	2,2	2,2	2,2	NaN	1	-2	2180400	2	Q63ZE4	Q63ZE4	Solute carrier family 22 member 10	SLC22A10
860840	0	926880	666810	721450	0	806640	1756200				2	2	2	6,1	6,1	6,1	NaN	0,0086497	NaN	5110600	2	Q643R3;A0A0C4DGT4	Q643R3;A0A0C4DGT4	Lysophospholipid acyltransferase LPCAT4	LPCAT4
0	0	0	583720	0	0	0	0				1	1	1	1,3	1,3	1,3	140,52	0	NaN	3823300	16	Q66K14	Q66K14	TBC1 domain family member 9B	TBC1D9B
1817700	2810900	4118200	2711300	1451100	0	4205400	2484200				2	2	2	2,4	2,4	2,4	112,21	0	NaN	15151000	10	Q66K74;M0R1M7;M0QXQ9;M0R1J2;M0QY41	Q66K74;M0R1M7;M0QXQ9;M0R1J2;M0QY41	Microtubule-associated protein 1S;MAP1S heavy chain;MAP1S light chain	MAP1S
4431500	4802900	14907000	12633000	6258200	6682600	21437000	23505000				6	6	6	11,8	11,8	11,8	NaN	0	NaN	65755000	28	Q66K79	Q66K79	Carboxypeptidase Z	CPZ
0	4359800	0	0	0	0	0	0				2	2	2	2	2	2	NaN	0	NaN	5775900	12	Q68CQ4	Q68CQ4	Digestive organ expansion factor homolog	DIEXF
1594300	0	1246400	3910400	1988600	1109400	2665700	5595700				5	5	5	6,2	6,2	6,2	118,07	0	NaN	15394000	24	Q68E01;A0A096LNW8	Q68E01	Integrator complex subunit 3	INTS3
340500	170270	346960	323700	289380	162460	264310	510370				3	3	3	3,6	3,6	3,6	128,78	0	NaN	2380000	10	Q6AI08;A0A087WXZ7;K7EIX2;K7ELR8	Q6AI08;A0A087WXZ7;K7EIX2	HEAT repeat-containing protein 6	HEATR6
16321000	13549000	12426000	11315000	14562000	16494000	9873200	9407600				4	4	4	20,3	20,3	20,3	NaN	0	NaN	85948000	48	Q6DKI1;R4GMU7	Q6DKI1;R4GMU7	60S ribosomal protein L7-like 1	RPL7L1
12442000	23120000	18828000	16177000	6420500	5025100	12753000	12022000				6	6	4	20,5	20,5	16,8	NaN	0	NaN	79192000	39	Q6DKJ4;A0A0G2JQK5;A0A0C4DGI2	Q6DKJ4	Nucleoredoxin	NXN
0	0	0	0	0	0	0	0				5	1	1	18,3	9,1	9,1	NaN	0,0073493	NaN	2697900	3	Q6DRA6;Q6DN03	Q6DRA6;Q6DN03	Putative histone H2B type 2-D;Putative histone H2B type 2-C	HIST2H2BD;HIST2H2BC
5760000	4871200	4582100	5531100	0	0	4441100	4482100				4	4	4	6,1	6,1	6,1	NaN	0	NaN	19921000	11	Q6IA86	Q6IA86	Elongator complex protein 2	ELP2
0	0	0	5526100	0	0	0	0				2	1	1	11,4	5,9	5,9	NaN	0,0073746	NaN	12007000	4	Q6ICH2;Q96AK3;A0A087WX48;Q9NRW3;Q8IUX4	Q6ICH2;Q96AK3;A0A087WX48;Q9NRW3;Q8IUX4	DNA dC->dU-editing enzyme APOBEC-3D;DNA dC->dU-editing enzyme APOBEC-3C;DNA dC->dU-editing enzyme APOBEC-3F	bK150C2.9;APOBEC3D;APOBEC3C;APOBEC3F
9261400	9148000	8706700	7659800	6147200	5308100	12793000	13105000				4	4	4	1,4	1,4	1,4	316,05	0	NaN	48436000	33	Q6KC79	Q6KC79	Nipped-B-like protein	NIPBL
0	0	0	0	0	0	0	765160				1	1	1	4	4	4	NaN	0	NaN	414090	2	Q6KF10	Q6KF10	Growth/differentiation factor 6	GDF6
0	0	0	0	0	0	0	302470				3	1	1	4,1	1,9	1,9	101,46	0,0064644	NaN	1168500	3	Q6N069	Q6N069	N-alpha-acetyltransferase 16, NatA auxiliary subunit	NAA16
3185000	3334300	8096000	4559300	10178000	4304200	4049700	6931800				5	5	5	9,6	9,6	9,6	77,15	0	NaN	41236000	31	Q6NUQ4;H7C008;H7C085;H7BZI0;H7C0H8	Q6NUQ4;H7C008	Transmembrane protein 214	TMEM214
9194900	8683900	6738500	7419100	3002700	3499100	7193800	7184700				2	2	2	3,1	3,1	3,1	NaN	0	NaN	35127000	19	Q6NXG1;H0YBR2;H0YBB3;Q9H6T0	Q6NXG1;H0YBR2;H0YBB3;Q9H6T0	Epithelial splicing regulatory protein 1;Epithelial splicing regulatory protein 2	ESRP1;ESRP2
0	0	0	0	483680	0	0	0				1	1	1	4,6	4,6	4,6	NaN	0	NaN	6318700	4	Q6NZI2	Q6NZI2	Polymerase I and transcript release factor	PTRF
0	0	0	689030	0	0	0	0				1	1	1	4,5	4,5	4,5	NaN	0,0061665	NaN	2384900	3	Q6P088;Q8TF39	Q6P088;Q8TF39	Zinc finger protein 483	ZNF483
0	0	0	0	0	518770	0	0				1	1	1	1,9	1,9	1,9	NaN	0	NaN	6880400	18	Q6P1J9	Q6P1J9	Parafibromin	CDC73
1972800	759900	1770300	1074400	627170	0	843080	1071900				2	2	2	3	3	3	NaN	0	NaN	7139500	10	Q6P1M0	Q6P1M0	Long-chain fatty acid transport protein 4	SLC27A4
7851600	15672000	8430700	7042400	0	0	6981300	7134000				4	4	4	3,1	3,1	3,1	151,66	0	NaN	30176000	27	Q6P2E9	Q6P2E9	Enhancer of mRNA-decapping protein 4	EDC4
140960000	121440000	110060000	127140000	209450000	170000000	133010000	148160000				51	51	51	25,7	25,7	25,7	273,6	0	184,29	1038400000	461	Q6P2Q9;I3L0J9;I3L3Z8	Q6P2Q9;I3L0J9	Pre-mRNA-processing-splicing factor 8	PRPF8
3059800	1162300	2711400	1686500	0	0	1398700	0				3	3	3	4,2	4,2	4,2	NaN	0	NaN	7907600	10	Q6P3X3	Q6P3X3	Tetratricopeptide repeat protein 27	TTC27
0	0	0	0	699380	0	0	0				1	1	1	2,8	2,8	2,8	NaN	0,0016676	NaN	15906000	7	Q6P6C2	Q6P6C2	RNA demethylase ALKBH5	ALKBH5
2448100	2192700	3644300	2486500	2501400	0	0	0				3	3	3	4,1	4,1	4,1	133,5	0,0016511	NaN	14415000	7	Q6PD62	Q6PD62	RNA polymerase-associated protein CTR9 homolog	CTR9
6887100	5079200	6837300	2702200	1425400	1140000	2880400	3587700				3	3	3	5,7	5,7	5,7	NaN	0	NaN	23368000	26	Q6PI48	Q6PI48	Aspartate--tRNA ligase, mitochondrial	DARS2
715310	520700	2007800	728930	511780	375270	786510	1084900				3	3	3	6,2	6,2	6,2	NaN	0	NaN	5947100	22	Q6PJG6	Q6PJG6	BRCA1-associated ATM activator 1	BRAT1
5351100	4753000	4022300	5040900	0	0	4544100	4171800				3	3	3	3,3	3,3	3,3	123,51	0	NaN	28033000	18	Q6PKG0;H0YC73;H0YBW1;E5RH50;A0A0B4J210	Q6PKG0;H0YC73;H0YBW1;E5RH50;A0A0B4J210	La-related protein 1	LARP1
0	0	0	11882000	0	0	0	0	+			9	1	1	9,4	0,7	0,7	121,36	1	-2	31924000	21	Q6S8J3;A5A3E0;P0CG38;P0CG39;A0A0G2JRD4;Q495V5;A0A0D9SFE8;A0A0G2JQ08;A0A087WXQ7;A6NC16;D7UEQ8;A0A0G2JQB7;A0A0C4DH93;A0A087X187;A0A087X092;A0A087X067;A0A087WTB9;A0A0A6YYL3;A0A0G2JMU2;Q6S8J7;Q6S5H5;A6NI47;B2RU33;H3BUK9;Q6S545;Q6S5H4;A0JP26	Q6S8J3;A5A3E0;P0CG38;P0CG39	POTE ankyrin domain family member E;POTE ankyrin domain family member F;POTE ankyrin domain family member I;POTE ankyrin domain family member J	POTEE;POTEF;POTEI;POTEJ
0	0	0	0	0	0	0	4266800				2	2	2	2,1	2,1	2,1	116,54	0	NaN	17235000	6	Q6UY14	Q6UY14	ADAMTS-like protein 4	ADAMTSL4
776790	0	1669900	1084500	581120	0	647530	839200				3	3	3	1,9	1,9	1,9	219,6	0	NaN	4679200	7	Q6YHU6;F5H3M9;B5MC89;H0Y3V5	Q6YHU6	Thyroid adenoma-associated protein	THADA
1202900	1379800	1552000	667490	1393100	562080	1290400	2480200				3	3	3	11,2	11,2	11,2	NaN	0	NaN	12646000	19	Q6YN16	Q6YN16	Hydroxysteroid dehydrogenase-like protein 2	HSDL2
0	3899300	3198100	0	0	0	5550500	17300000				4	4	4	3,6	3,6	3,6	112,45	0	NaN	16798000	7	Q6ZMP0	Q6ZMP0	Thrombospondin type-1 domain-containing protein 4	THSD4
0	0	0	0	3217400	3763900	0	0				2	2	1	11,5	11,5	6,7	NaN	0,0016667	NaN	15253000	6	Q6ZRY4;H0YBU9	Q6ZRY4;H0YBU9	RNA-binding protein with multiple splicing 2	RBPMS2;RBPMS
0	0	0	0	0	0	0	0	+			1	1	1	0,3	0,3	0,3	307,23	1	-2	0	1	Q6ZS30	Q6ZS30	Neurobeachin-like protein 1	NBEAL1
0	0	0	0	822970	492270	0	0				2	2	2	2,7	2,7	2,7	104,01	0	NaN	3604700	8	Q6ZXV5	Q6ZXV5	Transmembrane and TPR repeat-containing protein 3	TMTC3
279400	372940	376100	391750	2681400	6211700	0	299040				45	45	45	37,9	37,9	37,9	198,56	0	323,31	540730000	124	Q702N8	Q702N8	Xin actin-binding repeat-containing protein 1	XIRP1
0	0	0	0	0	0	2870400	0				1	1	1	1,5	1,5	1,5	NaN	0,0016704	NaN	9056100	3	Q709F0	Q709F0	Acyl-CoA dehydrogenase family member 11	ACAD11
73406000	150250000	98476000	198410000	1602800000	4055399936	138830000	95713000				12	12	2	58,8	58,8	24,3	NaN	0	NaN	6466100000	212	Q71DI3	Q71DI3	Histone H3.2	HIST2H3A
5285600	5519600	4450800	3891800	0	0	3329100	3563700				2	2	2	5,6	5,6	5,6	NaN	0	NaN	18973000	19	Q96J85;Q71RC2;F8W1I4;Q8TBL5;A0A087WTL9;F8VY40;X6RLN4	Q96J85;Q71RC2;F8W1I4;Q8TBL5;A0A087WTL9;F8VY40;X6RLN4	La-related protein 4	LARP4
43614000	11241000	57071000	49500000	72703000	26511000	50709000	71054000				28	3	1	69,6	6,2	3,1	NaN	0	NaN	480310000	55	Q71U36;Q13748;Q6PEY2;F8VQQ4;V9GZ17	Q71U36;Q13748;Q6PEY2	Tubulin alpha-1A chain;Tubulin alpha-3C/D chain;Tubulin alpha-3E chain	TUBA1A;TUBA3C;TUBA3E
0	0	76078000	0	0	0	735889984	0				2	2	2	1	1	1	191,39	0,005997	NaN	1315400000	4	Q76NI1	Q76NI1	Protein very KIND	KNDC1
1156800	0	1472300	1500300	2457900	15864000	1457600	1337700				4	4	4	2,6	2,6	2,6	199,07	0	NaN	26423000	7	Q7KZ85	Q7KZ85	Transcription elongation factor SPT6	SUPT6H
38600000	58331000	50037000	63599000	44277000	18817000	45103000	36176000				18	18	18	26,8	26,8	26,8	102	0	216,31	296300000	139	Q7KZF4;H7C597	Q7KZF4	Staphylococcal nuclease domain-containing protein 1	SND1
14951000	18152000	12735000	10023000	0	0	10936000	8551300				3	3	3	6,7	6,7	6,7	NaN	0	NaN	60485000	13	Q7L0Y3;C9JVB6	Q7L0Y3	Mitochondrial ribonuclease P protein 1	TRMT10C
19613000	40031000	13590000	9494900	6368600	4134000	5691400	4807000				4	4	4	19,1	19,1	19,1	33,54	0	NaN	71225000	34	Q7L190;C9J7A7	Q7L190	Developmental pluripotency-associated protein 4	DPPA4
58597000	72729000	68579000	84255000	18096000	21431000	55436000	47371000				9	9	8	23,2	23,2	21,5	NaN	0	NaN	324820000	135	Q7L1Q6;C9IZ80;C9JFN4;C9J188;C9JWF5;C9JV57;H0Y503	Q7L1Q6;C9IZ80	Basic leucine zipper and W2 domain-containing protein 1	BZW1
14501000	4717700	7101700	9970200	3468300	2830300	4440400	6349700				5	5	5	17,1	17,1	17,1	NaN	0	NaN	44468000	19	Q7L2H7;J3KNJ2;H0YCQ8;E9PN86;E9PRY0	Q7L2H7;J3KNJ2;H0YCQ8	Eukaryotic translation initiation factor 3 subunit M	EIF3M
16523000	36943000	10467000	10172000	1659700	0	4669600	4431500				5	5	5	10,3	10,3	10,3	NaN	0	NaN	56048000	23	Q7L311	Q7L311	Armadillo repeat-containing X-linked protein 2	ARMCX2
6338800	6572700	6370100	9072800	3615600	3036700	5058500	6613200				3	3	3	11,9	11,9	11,9	NaN	0	NaN	36473000	20	Q7L5D6;C9JPA8;C9JHN8	Q7L5D6	Golgi to ER traffic protein 4 homolog	GET4
11857000	8347100	6682600	4059800	3248300	0	4034400	4703300				4	4	4	3,8	3,8	3,8	NaN	0	NaN	29136000	32	Q7L8L6	Q7L8L6	FAST kinase domain-containing protein 5	FASTKD5
5305200	8969600	7589000	5624100	0	0	0	11785000				6	6	6	6,4	6,4	6,4	100,23	0	NaN	53424000	29	Q7Z2K6;E7ER77;A0A0C4DGF0	Q7Z2K6;E7ER77;A0A0C4DGF0	Endoplasmic reticulum metallopeptidase 1	ERMP1
17469000	13593000	14843000	13778000	9673400	0	10100000	9717200				5	5	5	8,7	8,7	8,7	NaN	0	NaN	59203000	39	Q7Z2T5;X6RK96	Q7Z2T5;X6RK96	TRMT1-like protein	TRMT1L
540200	796180	1098100	737630	25145000	38739000	0	0				9	9	9	22,5	22,5	22,5	NaN	0	NaN	84566000	27	Q7Z3B4	Q7Z3B4	Nucleoporin p54	NUP54
18070000	25734000	25028000	26674000	4748600	7780800	20758000	21423000				9	9	9	6,7	6,7	6,7	155,34	0	NaN	104500000	75	Q7Z3K3;H0YCT3	Q7Z3K3	Pogo transposable element with ZNF domain	POGZ
0	0	0	0	0	193810000	0	0				9	2	2	4,4	1,1	1,1	227,87	0	NaN	154470000	17	Q7Z406;M0QY43;A1L2Z2	Q7Z406;M0QY43	Myosin-14	MYH14
848040	374390	1175100	1369500	622210	344840	0	1332100				3	3	3	6,2	6,2	6,2	NaN	0	NaN	6365500	20	Q7Z4Q2	Q7Z4Q2	HEAT repeat-containing protein 3	HEATR3
0	0	0	5655800	0	0	0	0				2	2	2	2,5	2,5	2,5	132,94	0	NaN	26410000	17	Q7Z5K2;Q8WVX6	Q7Z5K2;Q8WVX6	Wings apart-like protein homolog	WAPAL
27033000	22232000	29586000	26554000	25474000	12517000	15112000	20871000				17	17	17	5	5	5	481,89	0	NaN	143830000	90	Q7Z6Z7;A0A087X1S3;H0Y659;A5YM72	Q7Z6Z7	E3 ubiquitin-protein ligase HUWE1	HUWE1
0	0	88555	0	0	0	0	0				1	1	1	7,3	7,3	7,3	NaN	0	NaN	716370	4	Q7Z7H8	Q7Z7H8	39S ribosomal protein L10, mitochondrial	MRPL10
0	0	0	0	0	0	13144000	7459800				2	2	2	9,8	9,8	9,8	NaN	0	NaN	48516000	23	Q7Z7K6;A0A0M3HER2	Q7Z7K6;A0A0M3HER2	Centromere protein V	CENPV
2670200	2174400	3562900	3150700	4889700	3560500	3343900	4672900				4	4	4	8,5	8,5	8,5	NaN	0	NaN	24264000	53	Q86U38	Q86U38	Nucleolar protein 9	NOP9
0	0	0	626260	0	0	0	0				1	1	1	3,6	3,6	3,6	NaN	0,00058928	NaN	2529900	4	Q86U70	Q86U70	LIM domain-binding protein 1	LDB1
15073000	37464000	15817000	11645000	4215000	0	11605000	9622100				6	6	6	7,5	7,5	7,5	119,03	0	NaN	75630000	24	Q86UV5;E9PJH5;A0A0A0MRS6;E9PJ93	Q86UV5	Ubiquitin carboxyl-terminal hydrolase 48	USP48
17685000	20261000	17760000	10972000	6422100	0	8202200	7995000				7	7	7	9,5	9,5	9,5	NaN	0	NaN	66676000	16	Q86V21;E7EW25	Q86V21;E7EW25	Acetoacetyl-CoA synthetase	AACS
0	0	0	0	0	2130900	0	0	+			1	1	1	0,6	0,6	0,6	204,59	1	-2	1541100	1	Q86WI3	Q86WI3	Protein NLRC5	NLRC5
22803000	28073000	26023000	23895000	6135300	4719800	19119000	21895000				14	14	14	18,6	18,6	18,6	93,52	0	NaN	103890000	104	Q86Y56;H0Y650;E9PGY2;H7C3B1	Q86Y56;H0Y650;E9PGY2	Dynein assembly factor 5, axonemal	DNAAF5
0	0	0	0	287290	0	0	0				1	1	1	6,6	6,6	6,6	NaN	0	NaN	2556400	4	Q86YS6	Q86YS6	Ras-related protein Rab-43	RAB43
0	0	0	0	13409000	0	0	0				2	1	1	12,3	5,4	5,4	NaN	0,0069376	NaN	82931000	18	Q8IUE6	Q8IUE6	Histone H2A type 2-B	HIST2H2AB
2827600	2467600	1778400	1405600	2005700	0	1455100	1498600				3	3	3	13,2	13,2	13,2	NaN	0	NaN	9813100	15	Q9BRT8;Q8IUF1;A0A087WTC0;F8WEG4;A0A087WZQ3;F8WEU0;F2Z2T4;A0A087X140;A0A0A6YYH9;C9J3G2;Q5RIA9;Q5JTY5;Q4V339;A0A0B4J1T6;Q5RIB5;Q5JTY2;Q5RIB3;H0Y857;Q6NVZ8;A0A0B4J2E3;E7EUZ7;A0A087WYD2;A0A087WWG3;A0A0B4J2F1;Q5RIB0;H0Y5V3;A0A0A0MRU4	Q9BRT8;Q8IUF1;A0A087WTC0;F8WEG4;A0A087WZQ3;F8WEU0;F2Z2T4;A0A087X140;A0A0A6YYH9;C9J3G2;Q5RIA9;Q5JTY5;Q4V339	COBW domain-containing protein 1;COBW domain-containing protein 2;COBW domain-containing protein 5;COBW domain-containing protein 3;COBW domain-containing protein 6	CBWD1;CBWD2;CBWD5;CBWD3;CBWD6
15417000	22144000	10138000	12784000	2932600	4415300	10181000	11604000				4	4	4	8,4	8,4	8,4	NaN	0	NaN	57813000	38	Q8IV08;M0R3G9	Q8IV08	Phospholipase D3	PLD3
21122000	16828000	16558000	15458000	4956600	4633300	7664100	7882700				5	5	4	8,4	8,4	5,5	NaN	0	57,02	78072000	49	Q8IVW6;H3BQ92	Q8IVW6;H3BQ92	AT-rich interactive domain-containing protein 3B	ARID3B
16084000	14682000	16534000	14623000	13093000	7594500	7942500	10789000				9	9	9	11,9	11,9	11,9	NaN	0	NaN	82611000	39	Q8IWA0	Q8IWA0	WD repeat-containing protein 75	WDR75
0	0	0	0	13553000	8308500	9160000	11079000				13	13	13	16,2	16,2	16,2	103,73	0	NaN	85557000	39	Q8IWX7	Q8IWX7	Protein unc-45 homolog B	UNC45B
514440	0	655590	482500	0	0	465490	497670				2	2	2	3,2	3,2	3,2	NaN	0,0016465	NaN	2670800	11	Q8IX18;J3KTK0;F5H625;J3KSW6	Q8IX18;J3KTK0;F5H625;J3KSW6	Probable ATP-dependent RNA helicase DHX40	DHX40
4086800	7383900	1981600	2055600	3421100	0	2191900	2125500				3	3	3	3,9	3,9	3,9	NaN	0	NaN	20079000	11	Q8IXB1	Q8IXB1	DnaJ homolog subfamily C member 10	DNAJC10
2256800	2047200	0	1950500	0	0	0	0				2	2	2	4,9	4,9	4,9	NaN	0	NaN	9659800	5	Q8IXI1;H3BST5	Q8IXI1;H3BST5	Mitochondrial Rho GTPase 2	RHOT2
15537000	28685000	15683000	17403000	8112500	0	39249000	37038000				4	4	4	16	16	16	NaN	0	NaN	104740000	58	Q8IXM6;H0Y6T6	Q8IXM6;H0Y6T6	Nurim	NRM
0	0	0	0	0	0	0	1479300				2	2	2	6,1	6,1	6,1	NaN	0	NaN	8360400	3	Q8IXQ5	Q8IXQ5	Kelch-like protein 7	KLHL7
5278500	1701000	2055100	3645900	989450	959330	1337800	1239800				2	2	2	1,8	1,8	1,8	149,99	0	NaN	13569000	15	Q8IY17	Q8IY17	Neuropathy target esterase	PNPLA6
18495000	9041300	14624000	7634000	16957000	2842400	6709500	7410600				4	4	4	6	6	6	NaN	0	NaN	72933000	53	Q8IY81;J3KS36;J3QSE2	Q8IY81;J3KS36	pre-rRNA processing protein FTSJ3	FTSJ3
5195700	4582100	4599200	4595600	0	0	3896300	3572300				4	4	4	10,3	10,3	10,3	NaN	0	NaN	19320000	20	Q8IZ40;E9PQE5;B4DV59;Q9UKL0;Q9P2K3	Q8IZ40	REST corepressor 2	RCOR2
0	0	0	0	0	241810	0	0				1	1	1	6,2	6,2	6,2	NaN	0,00058582	NaN	4872900	13	Q8N0U8	Q8N0U8	Vitamin K epoxide reductase complex subunit 1-like protein 1	VKORC1L1
1758600	0	962730	2453000	9310900	3896200	2660300	7951700				7	7	7	20,2	20,2	20,2	NaN	0	NaN	40172000	21	Q8N158;A0A0J9YXG7	Q8N158	Glypican-2;Secreted glypican-2	GPC2
5223700	3829100	7493600	5635500	6046700	3714400	4869700	5943000				6	6	6	8,2	8,2	8,2	102,9	0	NaN	61923000	31	Q8N163;E5RHJ4;G3V119;H0YB24;H0YC69;E5RGU7;E5RFJ3;H0YC58;A0A087X2B6	Q8N163;E5RHJ4;G3V119;H0YB24	Cell cycle and apoptosis regulator protein 2	CCAR2
30531000	55419000	43699000	38604000	126250000	184840000	44308000	42852000				26	26	26	41,6	41,6	41,6	NaN	0	163,87	674100000	232	Q8N1F7;H3BVG0;H3BM93;H3BV11;H3BRI8;H3BPA9;H3BNN5;H3BP95;H3BMX0;H3BVE2;H3BV15;H3BRD9	Q8N1F7;H3BVG0	Nuclear pore complex protein Nup93	NUP93
30193000	28412000	27336000	13441000	6905800	5525700	23140000	13113000				12	12	12	5,9	5,9	5,9	251,46	0	NaN	105430000	35	Q8N3C0	Q8N3C0	Activating signal cointegrator 1 complex subunit 3	ASCC3
3266700	11334000	4595200	3619100	10500000	5641900	1999400	2260800				5	5	5	3,7	3,7	3,7	141,32	0	NaN	32419000	17	Q8N3U4;B1AMT4;Q8WVM7;Q68DW7;D6W5U7;Q9UJ98	Q8N3U4	Cohesin subunit SA-2	STAG2
0	0	0	0	160600	0	0	0				1	1	1	2,2	2,2	2,2	NaN	0,00057438	NaN	1018800	4	Q8N442	Q8N442	Translation factor GUF1, mitochondrial	GUF1
6620400	7208900	10272000	9592900	1669500	0	4154600	4037500				4	4	4	6,4	6,4	6,4	NaN	0	NaN	29946000	32	Q8N6R0	Q8N6R0	Methyltransferase-like protein 13	METTL13
4319400	5416000	5960600	4172300	3016500	2249600	7987900	5974900				7	7	7	9	9	9	111,76	0	NaN	28887000	19	Q8N766;H7C4E3	Q8N766	ER membrane protein complex subunit 1	EMC1
0	0	829980	1267000	11987000	2903800	1536300	9003100				6	6	6	8,5	8,5	8,5	NaN	0	NaN	38595000	29	Q8N8U9	Q8N8U9	BMP-binding endothelial regulator protein	BMPER
0	0	0	0	0	0	0	6215100				2	2	2	9,9	9,9	9,9	NaN	0	NaN	17194000	2	Q8NAV1	Q8NAV1	Pre-mRNA-splicing factor 38A	PRPF38A
0	0	0	1567400	0	0	0	0				3	3	3	8,9	8,9	8,9	NaN	0	NaN	8384300	7	Q8NBU5	Q8NBU5	ATPase family AAA domain-containing protein 1	ATAD1
0	11822000	0	0	0	0	0	10187000				2	2	2	4,8	4,8	4,8	NaN	0	NaN	20870000	8	Q8NC56;D6R958;H0Y9B7;H7C2Z0	Q8NC56;D6R958;H0Y9B7;H7C2Z0	LEM domain-containing protein 2	LEMD2
0	0	0	1563200	6019300	5237600	6826200	5892700				2	2	2	8,2	8,2	8,2	NaN	0	NaN	29057000	19	Q8NCH0;H0YN65	Q8NCH0;H0YN65	Carbohydrate sulfotransferase 14	CHST14
0	0	0	0	0	50501000	0	0	+			1	1	1	3,1	3,1	3,1	NaN	1	-2	57472000	3	Q8ND90	Q8ND90	Paraneoplastic antigen Ma1	PNMA1
3238500	0	4153300	3624900	7905400	28755000	7029300	7183300				2	2	2	5,3	5,3	5,3	NaN	0	NaN	74096000	21	Q8NDZ4;E7ET39;C9JY09	Q8NDZ4;E7ET39;C9JY09	Deleted in autism protein 1	C3orf58
0	0	0	0	12491000	13045000	0	0				3	3	3	10,8	10,8	10,8	42,15	0	NaN	44892000	14	Q8NFH3	Q8NFH3	Nucleoporin Nup43	NUP43
9336300	4735000	7231000	6056300	13337000	10535000	1680600	3065400				4	4	4	17,5	17,5	17,5	NaN	0	NaN	55457000	48	Q8NFH4;F8VTY2	Q8NFH4;F8VTY2	Nucleoporin Nup37	NUP37
0	0	0	0	18145000	26783000	0	0				4	4	4	19	19	19	NaN	0	NaN	52954000	19	Q8NFH5;C9IYQ7;F8WCF5;F8WEL4;C9JIY9	Q8NFH5;C9IYQ7;F8WCF5;F8WEL4	Nucleoporin NUP53	NUP35
1013500	824680	0	640200	555480	848910	147720000	88445000				6	6	6	4,4	4,4	4,4	161,14	0	NaN	142330000	43	Q8NFW1	Q8NFW1	Collagen alpha-1(XXII) chain	COL22A1
0	0	0	529790	0	0	0	0				1	1	1	4,9	4,9	4,9	NaN	0,0036573	NaN	2703500	8	Q8TAA5	Q8TAA5	GrpE protein homolog 2, mitochondrial	GRPEL2
0	0	0	769210	0	0	0	0				1	1	1	2,8	2,8	2,8	NaN	0,006135	NaN	8923900	6	Q9BY48;Q8TAD4	Q9BY48;Q8TAD4	Zinc transporter 5	SLC30A5
0	0	0	0	696500	0	0	0				2	2	2	6,6	6,6	6,6	36,67	0,0027071	NaN	14111000	7	Q8TB03	Q8TB03	Uncharacterized protein CXorf38	CXorf38
0	0	0	0	0	0	3597100	7063300				2	2	2	25	25	25	NaN	0	NaN	6943000	7	Q8TBQ9	Q8TBQ9	Protein kish-A	TMEM167A
12524000	5137400	9872000	9454400	2371200	1141200	6528900	7425400				7	7	5	10,7	10,7	7,5	79,49	0	NaN	40581000	48	Q8TC07;F8WDJ1;F8WF35;F8WCB5;F8WAX5	Q8TC07	TBC1 domain family member 15	TBC1D15
29796000	31717000	28278000	19604000	10519000	16848000	27729000	18248000				7	7	7	24,8	24,8	24,8	NaN	0	NaN	150050000	59	Q8TC12;G3V2G6;G3V234;H0YJ46;H0YJ10;H0YIZ8	Q8TC12;G3V2G6;G3V234;H0YJ46	Retinol dehydrogenase 11	RDH11
6427900	10037000	6794800	6519600	0	0	11718000	8397100				3	3	3	3,9	3,9	3,9	NaN	0	NaN	36098000	15	Q8TCJ2	Q8TCJ2	Dolichyl-diphosphooligosaccharide--protein glycosyltransferase subunit STT3B	STT3B
5772700	9510400	9107000	6586400	3572000	3297900	3105700	2549900				4	4	4	5,9	5,9	5,9	85,95	0	NaN	38071000	19	Q8TCS8;H7C3C5	Q8TCS8	Polyribonucleotide nucleotidyltransferase 1, mitochondrial	PNPT1
0	0	0	0	0	0	3849700	3629900				2	2	2	3,1	3,1	3,1	NaN	0,005673	NaN	7012300	3	Q8TD08;A0A1C7CYZ1	Q8TD08;A0A1C7CYZ1	Mitogen-activated protein kinase 15	MAPK15
2358200	2308200	2845800	3338100	0	0	3710800	7421200				2	2	2	2,1	2,1	2,1	107,17	0	NaN	13449000	7	Q8TD19;G3V5V0;G3V2Z5	Q8TD19;G3V5V0;G3V2Z5	Serine/threonine-protein kinase Nek9	NEK9
24723000	31043000	27931000	26070000	9883600	15328000	23079000	16960000				6	6	6	7,5	7,5	7,5	NaN	0	NaN	147690000	78	Q8TDD1;F8VRX4	Q8TDD1;F8VRX4	ATP-dependent RNA helicase DDX54	DDX54
46361000	24408000	24115000	29704000	32765000	29190000	19712000	24229000				8	8	8	30,6	30,6	30,6	NaN	0	NaN	220860000	119	Q8TDN6	Q8TDN6	Ribosome biogenesis protein BRX1 homolog	BRIX1
0	0	0	0	2233400	1894300	0	1612600				5	5	5	7,4	7,4	7,4	103,29	0	NaN	30119000	9	Q8TE58	Q8TE58	A disintegrin and metalloproteinase with thrombospondin motifs 15	ADAMTS15
156690000	215770000	170350000	135350000	94821000	111620000	85906000	72531000				34	34	34	23,4	23,4	23,4	205,11	0	323,31	1053200000	377	Q8TEM1	Q8TEM1	Nuclear pore membrane glycoprotein 210	NUP210
7756600	13536000	8788200	12740000	5303000	0	5424800	5183300				7	7	7	4,7	4,7	4,7	168,59	0	NaN	46452000	35	Q8TEQ6	Q8TEQ6	Gem-associated protein 5	GEMIN5
10217000	15113000	15895000	17307000	8016300	3901200	6413400	6991700				11	11	11	15,6	15,6	15,6	118,71	0	NaN	53233000	70	Q8TEX9;H0YN14;H0YN07;H0YMR4;H0YLV0;H0YL92	Q8TEX9;H0YN14	Importin-4	IPO4
4078900	1765600	4642800	4196900	1685700	0	2780400	3334500				7	7	7	8,7	8,7	8,7	107	0	NaN	18151000	45	Q8TF05;J3QL26;J3KSB0;J3QLA6;J3QQV0;J3KRU1	Q8TF05;J3QL26;J3KSB0;J3QLA6	Serine/threonine-protein phosphatase 4 regulatory subunit 1	PPP4R1
23158000	29426000	17490000	14933000	13170000	10019000	13653000	15182000				6	6	6	8,4	8,4	8,4	NaN	0	NaN	118340000	50	Q8WTT2	Q8WTT2	Nucleolar complex protein 3 homolog	NOC3L
0	0	0	0	905550	0	0	0				1	1	1	2,8	2,8	2,8	NaN	0,0060302	NaN	8068100	1	Q8WUA2	Q8WUA2	Peptidyl-prolyl cis-trans isomerase-like 4	PPIL4
22021000	32236000	18549000	20426000	80634000	62968000	16434000	21129000				25	25	25	29,4	29,4	29,4	128,98	0	135,82	299430000	129	Q8WUM0	Q8WUM0	Nuclear pore complex protein Nup133	NUP133
0	0	3620900	0	7856100	5354600	5858700	3401700				7	7	7	10	10	10	NaN	0	NaN	51226000	27	Q8WUM4	Q8WUM4	Programmed cell death 6-interacting protein	PDCD6IP
0	0	282420	0	0	0	0	0				1	1	1	2,6	2,6	2,6	61,77	0,0016657	NaN	553210	5	Q8WUY9	Q8WUY9	DEP domain-containing protein 1B	DEPDC1B
0	0	0	6217200	0	0	0	0				3	3	3	7,6	7,6	7,6	NaN	0	NaN	14041000	5	Q8WVM8;G3V2M8	Q8WVM8	Sec1 family domain-containing protein 1	SCFD1
10471000	9119000	3033600	2284300	1769100	0	2108100	2196000				3	3	3	7	7	7	NaN	0	28,1	22546000	16	Q8WVX9;E9PNW8	Q8WVX9;E9PNW8	Fatty acyl-CoA reductase 1	FAR1
11811000	19398000	14016000	10461000	24131000	40058000	13643000	13149000				9	8	8	21,2	19,9	19,9	NaN	0	NaN	120120000	50	Q8WXF1;X6RDA4	Q8WXF1;X6RDA4	Paraspeckle component 1	PSPC1
2031800	0	1055600	1844000	2950300	2249900	1319100	1286600				11	11	11	1,9	1,9	1,9	796,43	0	NaN	50981000	16	Q8WXH0;G3V5X4;A0A0A0MRE3;A0A0C4DGK3;G3V3D4;G3V4T3;A0A0C4DH87	Q8WXH0;G3V5X4;A0A0A0MRE3;A0A0C4DGK3	Nesprin-2	SYNE2
3141000	0	3452500	2934800	5813200	3256900	2704300	0				3	3	3	2,1	2,1	2,1	252,5	0	NaN	32552000	30	Q8WYP5	Q8WYP5	Protein ELYS	AHCTF1
14313000	18376000	15130000	14346000	20957000	12758000	18357000	17825000				10	10	10	16,6	16,6	16,6	NaN	0	NaN	131870000	54	Q92499;F1T0B3;A0A087X2G1	Q92499;F1T0B3;A0A087X2G1	ATP-dependent RNA helicase DDX1	DDX1
0	0	0	0	463230	0	0	0				2	2	2	8,5	8,5	8,5	NaN	0,00059488	NaN	2127600	4	Q92504	Q92504	Zinc transporter SLC39A7	SLC39A7
0	0	0	0	9726000	32121000	2773300	3255800				4	4	4	17,8	17,8	17,8	NaN	0	NaN	99061000	24	Q92522	Q92522	Histone H1x	H1FX
0	0	0	0	0	0	0	0				2	2	2	1,8	1,8	1,8	87,8	0	NaN	2092700	4	Q92523	Q92523	Carnitine O-palmitoyltransferase 1, muscle isoform	CPT1B
13848000	12678000	6508100	6304400	1581200	0	12063000	10577000				7	7	7	4	4	4	206,44	0	NaN	45588000	24	Q92538	Q92538	Golgi-specific brefeldin A-resistance guanine nucleotide exchange factor 1	GBF1
65052000	71506000	87686000	75660000	34876000	20862000	71783000	75592000				14	14	13	21,2	21,2	19,6	NaN	0	217,08	388700000	212	Q92598;A0A0A0MSM0;R4GN69	Q92598;A0A0A0MSM0	Heat shock protein 105 kDa	HSPH1
0	0	0	0	0	770180	0	0				1	1	1	4	4	4	NaN	0	NaN	8168800	14	Q92600	Q92600	Cell differentiation protein RCD1 homolog	RQCD1
1382100	2801500	1388200	1150100	0	751300	0	1111900				2	2	2	3,5	3,5	3,5	NaN	0	NaN	7860800	10	Q92615	Q92615	La-related protein 4B	LARP4B
418609984	442760000	359340000	310990016	127600000	87420000	289070016	254470000				85	85	85	37,7	37,7	37,7	292,75	0	323,31	1749300000	886	Q92616	Q92616	Translational activator GCN1	GCN1L1
2985700	2923700	3352700	2938300	1710500	1499300	2174000	2630100				4	4	4	4,2	4,2	4,2	140,5	0	NaN	20740000	37	Q92620;J3KTG2	Q92620	Pre-mRNA-splicing factor ATP-dependent RNA helicase PRP16	DHX38
113360000	115770000	105480000	121370000	265030000	239430000	83396000	98538000				44	44	44	28,9	28,9	28,9	227,92	0	262,69	1099600000	457	Q92621;U3KPX2;U3KQ97;U3KQ47	Q92621	Nuclear pore complex protein Nup205	NUP205
7036400	8356500	2844500	6172200	76680000	91508000	32268000	34698000				32	32	32	30,2	30,2	30,2	165,27	0	240,87	455470000	120	Q92626;H7C1W1;H7C300;C9J4I9	Q92626	Peroxidasin homolog	PXDN
0	0	44516	0	0	0	0	0				1	1	1	5,8	5,8	5,8	NaN	0,0073529	NaN	388460	3	Q92665	Q92665	28S ribosomal protein S31, mitochondrial	MRPS31
2539200	1418900	3607400	4664400	131820000	136300000	367100000	312830016				17	17	17	43,1	43,1	43,1	NaN	0	118,38	1290700000	195	Q92743;H0Y7G9	Q92743	Serine protease HTRA1	HTRA1
0	0	0	0	1101200	0	0	0				2	1	1	8,9	2,7	2,7	NaN	0,00059382	NaN	6143200	2	Q92747	Q92747	Actin-related protein 2/3 complex subunit 1A	ARPC1A
0	0	0	0	0	55694	0	0	+			1	1	1	1,6	1,6	1,6	NaN	1	-2	46640	0	Q92754	Q92754	Transcription factor AP-2 gamma	TFAP2C
0	0	0	0	0	1323100	0	0				2	2	2	6,3	6,3	6,3	NaN	0,0073135	NaN	11642000	4	Q92759	Q92759	General transcription factor IIH subunit 4	GTF2H4
31086000	24597000	29793000	28967000	8639400	13024000	31278000	29112000				7	7	3	18,2	18,2	9	NaN	0	NaN	156040000	101	Q92769	Q92769	Histone deacetylase 2	HDAC2
15411000	10624000	13679000	15166000	11370000	12847000	15708000	17923000				10	10	10	11,1	11,1	11,1	141,15	0	36,09	102910000	91	Q92797;A0A087WUE9;M0R033;M0R3C7	Q92797;A0A087WUE9	Symplekin	SYMPK
23517000	12557000	22161000	12203000	2971600	3020700	8615400	9166400				4	4	4	4,2	4,2	4,2	138,73	0	NaN	63141000	34	Q92833	Q92833	Protein Jumonji	JARID2
23869000	37990000	30909000	36878000	32205000	66506000	52710000	48105000				17	9	9	24,7	14,4	14,4	NaN	0	NaN	336190000	86	Q92841;A0A0U1RQJ0	Q92841	Probable ATP-dependent RNA helicase DDX17	DDX17
125950000	163110000	112750000	99867000	35537000	16731000	65363000	62028000				28	28	28	23,6	23,6	23,6	153,89	0	272,31	491400000	263	Q92878;E7EN38;E7ESD9;H7C0V2;C9JNH8;H7C0P8;E9PM98	Q92878	DNA repair protein RAD50	RAD50
0	0	281340	0	2047600	600620	0	0				3	3	3	3,2	3,2	3,2	134,55	0	NaN	7360500	9	Q92896;H3BM42	Q92896	Golgi apparatus protein 1	GLG1
48113000	58386000	41940000	43253000	10017000	12171000	39712000	31536000				14	14	14	16,5	16,5	16,5	124,34	0	NaN	200210000	100	Q92900	Q92900	Regulator of nonsense transcripts 1	UPF1
0	0	0	0	484440	0	0	0				1	1	1	2,4	2,4	2,4	NaN	0,0061162	NaN	6755400	5	Q92905	Q92905	COP9 signalosome complex subunit 5	COPS5
5006100	5191200	2810500	2427000	923060	0	2305400	2373800				2	2	2	5,9	5,9	5,9	NaN	0	NaN	20074000	12	Q92947;K7ES74;K7EKT3	Q92947;K7ES74;K7EKT3	Glutaryl-CoA dehydrogenase, mitochondrial	GCDH
34241000	29324000	37610000	41676000	24740000	20586000	34195000	35165000				17	17	13	25,6	25,6	20,9	102,35	0	86,03	264990000	167	Q92973;E7EW37;S4R398;K7ENW1;K7ESC1	Q92973	Transportin-1	TNPO1
130990000	187870000	78683000	102470000	28295000	23052000	62561000	56432000				33	33	33	13,8	13,8	13,8	292,28	0	173,24	502320000	241	Q93008;O00507	Q93008	Probable ubiquitin carboxyl-terminal hydrolase FAF-X	USP9X
9113100	19364000	10932000	15387000	7316900	5636200	6525700	7788800				9	9	9	10	10	10	128,3	0	NaN	71671000	52	Q93009;H3BND8;F5H2X1	Q93009;H3BND8	Ubiquitin carboxyl-terminal hydrolase 7;Ubiquitin carboxyl-terminal hydrolase	USP7
0	0	0	0	0	0	0	0				2	2	2	5,1	5,1	5,1	NaN	0,0016816	NaN	9894100	4	Q93098	Q93098	Protein Wnt-8b	WNT8B
0	1101200	1801100	1526400	0	0	1653000	1904400				2	2	2	4	4	4	NaN	0	NaN	6718300	12	Q969N2;B7Z7C5;F6W983	Q969N2;B7Z7C5;F6W983	GPI transamidase component PIG-T	PIGT
0	1155300	0	0	0	0	0	0				1	1	1	1,7	1,7	1,7	86,6	0	NaN	2780200	9	Q969S9	Q969S9	Ribosome-releasing factor 2, mitochondrial	GFM2
11488000	7600000	9713700	8184200	4479400	2436500	1820000	2397000				7	7	7	13,8	13,8	13,8	NaN	0	34,31	37912000	28	Q969X6;H3BSH7;A0A0J9YWM9;H3BPD7;H3BRM8;A0A0J9YWK2;I3L4T9;J3KSE6;J3KTR0;J3KSI1;A0A0J9YXV4	Q969X6;H3BSH7;A0A0J9YWM9	Cirhin	CIRH1A
80598000	87117000	63624000	47515000	3956700	3384700	24341000	17937000				12	12	12	25,4	25,4	25,4	NaN	0	NaN	247520000	121	Q969Z0;C9IZN7;C9J7P5;H7C4R5;C9J5A2;C9J347	Q969Z0;C9IZN7;C9J7P5	Protein TBRG4	TBRG4
6163300	1668200	2272800	1790700	1192500	0	1470700	1384500				2	2	2	5,8	5,8	5,8	NaN	0	NaN	12061000	9	Q96AD5	Q96AD5	Patatin-like phospholipase domain-containing protein 2	PNPLA2
0	0	0	0	0	2890700	0	0				1	1	1	3,9	3,9	3,9	34,93	0	NaN	17819000	13	Q96AG4	Q96AG4	Leucine-rich repeat-containing protein 59	LRRC59
0	0	0	0	0	5818300	0	0				2	2	2	4,3	4,3	4,3	NaN	0,0031579	NaN	14365000	2	Q96AY3;K7EM43;K7ELI6	Q96AY3;K7EM43;K7ELI6	Peptidyl-prolyl cis-trans isomerase FKBP10;Peptidyl-prolyl cis-trans isomerase	FKBP10
404810	512300	0	330050	889200	1480000	83889000	69898000				5	5	5	18,1	18,1	18,1	NaN	0	NaN	105230000	17	Q96CG8;E5RK99;E7EVQ5	Q96CG8;E5RK99	Collagen triple helix repeat-containing protein 1	CTHRC1
3106300	2457100	2323400	2272700	2202100	1403000	2883000	4129300				3	3	3	7,4	7,4	7,4	NaN	0	NaN	17990000	10	Q96CS3	Q96CS3	FAS-associated factor 2	FAF2
0	0	0	0	700290	0	0	0				1	1	1	2,7	2,7	2,7	NaN	0,00059418	NaN	5803700	14	Q96CU9	Q96CU9	FAD-dependent oxidoreductase domain-containing protein 1	FOXRED1
0	0	0	0	0	7228100	0	0				2	2	2	16,5	16,5	16,5	NaN	0,0073206	NaN	11190000	2	Q9NSS8;Q96DI7	Q9NSS8;Q96DI7	U5 small nuclear ribonucleoprotein 40 kDa protein	DKFZp434D199;SNRNP40
0	0	0	1418800	0	0	0	0				1	1	1	1,8	1,8	1,8	NaN	0,0069034	NaN	8311200	17	Q96DV4	Q96DV4	39S ribosomal protein L38, mitochondrial	MRPL38
19076000	36260000	17139000	16201000	5177900	0	8735800	8516400				4	4	4	6,3	6,3	6,3	81,68	0	NaN	79407000	37	Q96EB6;B0QZ35;E9PC49	Q96EB6;B0QZ35;E9PC49	NAD-dependent protein deacetylase sirtuin-1;SirtT1 75 kDa fragment	SIRT1
7054800	12131000	4533000	3708700	0	0	3024600	2781000				2	2	2	10,2	10,2	10,2	NaN	0	NaN	22386000	9	Q96EL2;F8VYR5	Q96EL2;F8VYR5	28S ribosomal protein S24, mitochondrial	MRPS24
28261000	27778000	3149100	3376200	2457500	3882200	1934900	1687300				4	4	4	9,8	9,8	9,8	NaN	0	NaN	59796000	18	Q96EY1	Q96EY1	DnaJ homolog subfamily A member 3, mitochondrial	DNAJA3
14201000	14284000	13834000	6636400	4289500	0	5707300	4778700				4	4	4	7,4	7,4	7,4	NaN	0	NaN	44034000	9	Q96EY7	Q96EY7	Pentatricopeptide repeat domain-containing protein 3, mitochondrial	PTCD3
9381100	14446000	5894800	9315500	9027700	3888800	2970700	3940200				3	3	3	9,7	9,7	9,7	NaN	0	NaN	44483000	26	Q96GN5	Q96GN5	Cell division cycle-associated 7-like protein	CDCA7L
0	0	0	0	0	0	0	0				5	5	5	10,1	10,1	10,1	NaN	0	NaN	75880000	23	Q96HC4;H0Y8Y3;A0A0A0MSP3;H0YBI4;H0Y929;A0A0D9SFR4	Q96HC4;H0Y8Y3;A0A0A0MSP3	PDZ and LIM domain protein 5	PDLIM5
2948300	4964500	12672000	23270000	4451800	2976600	7918800	8008400				5	5	5	15,6	15,6	15,6	33,49	0	NaN	94346000	23	Q96HF1	Q96HF1	Secreted frizzled-related protein 2	SFRP2
17910000	33310000	16920000	11177000	0	0	4950200	4631400				4	4	4	13,1	13,1	13,1	NaN	0	NaN	63260000	28	Q96HS1;F5GXG4	Q96HS1	Serine/threonine-protein phosphatase PGAM5, mitochondrial	PGAM5
500350	488670	610000	706790	0	0	663940	942730				2	2	2	2,7	2,7	2,7	108,17	0	NaN	3013900	8	Q96HW7;F8WAA7	Q96HW7;F8WAA7	Integrator complex subunit 4	INTS4
0	0	0	0	9585900	21926000	0	0				5	5	5	8,7	8,7	8,7	61,64	0	NaN	40700000	11	Q96I24;E9PEB5;Q96AE4	Q96I24	Far upstream element-binding protein 3	FUBP3
15071000	13765000	8587400	10040000	0	0	8570200	7160900				5	5	5	11,7	11,7	11,7	NaN	0	NaN	43958000	23	Q96I59;E9PRK2;H0YEL9;H0YE96	Q96I59;E9PRK2	Probable asparagine--tRNA ligase, mitochondrial	NARS2
0	0	999390	0	0	0	0	0				1	1	1	17,2	17,2	17,2	NaN	0,0026969	NaN	5891400	1	Q96IX5	Q96IX5	Up-regulated during skeletal muscle growth protein 5	USMG5
0	0	0	0	0	151310	0	0				1	1	1	1,2	1,2	1,2	117,45	0,00059347	NaN	1944300	5	Q96JH8	Q96JH8	Ras-associating and dilute domain-containing protein	RADIL
0	0	0	0	620940	0	0	0				1	1	1	6,1	6,1	6,1	NaN	0,0016529	NaN	19685000	10	Q9Y689;Q96KC2	Q9Y689;Q96KC2	ADP-ribosylation factor-like protein 5A;ADP-ribosylation factor-like protein 5B	ARL5A;ARL5B
2250600	1993100	2790600	0	0	1901900	11672000	4484700				2	2	2	5,9	5,9	5,9	NaN	0	NaN	21499000	6	Q96N66;H7C2M4;C9J4E9;A0A0G2JNX6;A9C4B8	Q96N66;H7C2M4;C9J4E9;A0A0G2JNX6;A9C4B8	Lysophospholipid acyltransferase 7	MBOAT7
1156600	328520	1002200	801450	731800	390710	474290	592320				2	2	2	6,1	6,1	6,1	NaN	0	NaN	5733400	17	Q96P11	Q96P11	Probable 28S rRNA (cytosine-C(5))-methyltransferase	NSUN5
12015000	17303000	12814000	14336000	3637500	3114600	19125000	16617000				6	6	6	8,3	8,3	8,3	115,96	0	NaN	67445000	67	Q96P70	Q96P70	Importin-9	IPO9
39402000	38977000	36011000	40527000	6546800	17338000	21522000	40518000				7	7	7	12	12	12	NaN	0	102,82	237870000	68	Q96PK6;A0A0A6YYI9;F8WDX3;A0A0A0MSL8;B8ZZ74	Q96PK6	RNA-binding protein 14	RBM14
20434000	45740000	18631000	15261000	9629600	21972000	20248000	14582000				5	5	5	15,8	15,8	15,8	37,67	0	NaN	123920000	48	Q96PU8;H0YG47;F5GXS8;F5GYM3;H0YGD6;F5GYT7;F5H5U6;F5H8C8	Q96PU8;H0YG47;F5GXS8;F5GYM3;H0YGD6	Protein quaking	QKI
0	0	0	0	0	441940	0	0				2	2	2	3,3	3,3	3,3	NaN	0	NaN	8039200	10	Q96PZ0;E7EUH7	Q96PZ0;E7EUH7	Pseudouridylate synthase 7 homolog	PUS7
19915000	16838000	20281000	20923000	8836500	7069500	22241000	18807000				7	7	7	10,3	10,3	10,3	NaN	0	NaN	105060000	93	Q96QK1	Q96QK1	Vacuolar protein sorting-associated protein 35	VPS35
632500	0	520640	697330	0	0	0	0				2	2	2	1,8	1,8	1,8	128,88	0,0031813	NaN	2388800	3	Q96QU8;H3BPG8	Q96QU8;H3BPG8	Exportin-6	XPO6
5609200	20925000	5485100	7413400	5128300	4296200	4803700	4570600				3	3	3	6,1	6,1	6,1	NaN	0	NaN	45613000	13	Q96RE7;K7ENW4	Q96RE7	Nucleus accumbens-associated protein 1	NACC1
0	0	0	1254900	0	0	0	0				1	1	1	0,8	0,8	0,8	142,93	0,0036707	NaN	5290500	11	Q96RG2	Q96RG2	PAS domain-containing serine/threonine-protein kinase	PASK
7118100	8488600	6675200	7956400	0	0	8145600	7774400				2	2	2	3,4	3,4	3,4	NaN	0	NaN	37688000	13	Q96RS6	Q96RS6	NudC domain-containing protein 1	NUDCD1
0	0	0	0	0	0	0	0				2	2	2	11,1	11,1	11,1	28,16	0	NaN	11919000	2	Q96S44	Q96S44	TP53-regulating kinase	TP53RK
0	0	0	0	587610	0	0	0				1	1	1	3,8	3,8	3,8	NaN	0	NaN	3568900	15	Q96S52	Q96S52	GPI transamidase component PIG-S	PIGS
0	0	0	1091100	0	0	0	0				1	1	1	1,9	1,9	1,9	NaN	0,0061412	NaN	4403000	1	Q96S59	Q96S59	Ran-binding protein 9	RANBP9
0	0	0	0	4148500	4372000	0	0				2	2	2	8,2	8,2	8,2	NaN	0	NaN	16797000	5	Q96SK2;C9JYX1	Q96SK2;C9JYX1	Transmembrane protein 209	TMEM209
84215000	140870000	106200000	82661000	20416000	25670000	61566000	46297000				14	14	14	27,8	27,8	27,8	NaN	0	NaN	435040000	194	Q96SQ9;M0R152;M0R057;M0R2G8	Q96SQ9	Cytochrome P450 2S1	CYP2S1
670070	0	497570	639310	1795300	0	779420	839880				3	3	3	2,7	2,7	2,7	145,17	0	NaN	5573300	19	Q96ST3	Q96ST3	Paired amphipathic helix protein Sin3a	SIN3A
0	0	0	0	848660	0	0	0				1	1	1	1,4	1,4	1,4	NaN	0,0061318	NaN	11826000	13	Q96SU4	Q96SU4	Oxysterol-binding protein-related protein 9	OSBPL9
25463000	47659000	26115000	30779000	12785000	7737100	22238000	23125000				16	16	16	23,6	23,6	23,6	113,29	0	NaN	145170000	146	Q96T76;Q5T454;H0Y746;H7C1W5;B0QZ77;F8WCH8;H0Y7V3;H7C0A9	Q96T76	MMS19 nucleotide excision repair protein homolog	MMS19
64488000	44019000	45627000	53858000	56452000	19246000	23189000	31018000				21	21	21	29,7	29,7	29,7	105,84	0	129,47	342870000	163	Q99460;A0A087WW66;C9J9M4;H7BZR6;H7C378;F8WCE3	Q99460;A0A087WW66	26S proteasome non-ATPase regulatory subunit 1	PSMD1
1742100	0	0	1587900	2187100	0	0	1796600				2	2	2	8,4	8,4	8,4	41,92	0	NaN	21734000	3	Q99536;K7ER81;K7ESA3;K7ENX2;K7EM19	Q99536;K7ER81;K7ESA3;K7ENX2;K7EM19	Synaptic vesicle membrane protein VAT-1 homolog	VAT1
3238200	2647400	4615800	3961200	5347400	4690100	3658500	7624800				6	6	6	19,9	19,9	19,9	NaN	0	NaN	56137000	20	Q99541	Q99541	Perilipin-2	PLIN2
0	2895800	4927900	3547600	0	1538700	3398500	0				2	2	2	3,2	3,2	3,2	NaN	0,0011217	NaN	9818500	6	Q99543;C9IZ83;H7C3L7	Q99543;C9IZ83;H7C3L7	DnaJ homolog subfamily C member 2;DnaJ homolog subfamily C member 2, N-terminally processed	DNAJC2
7064700	4770900	5294000	2612600	35304000	23295000	2361500	4461100				10	10	10	20,4	20,4	20,4	NaN	0	NaN	109880000	41	Q99567;J3KMX1;I3L245;I3L4K7	Q99567;J3KMX1	Nuclear pore complex protein Nup88	NUP88
1491300	1015800	2918300	1596600	889510	658420	1254600	1271900				2	2	2	2,1	2,1	2,1	153,1	0	NaN	9128200	3	Q99570	Q99570	Phosphoinositide 3-kinase regulatory subunit 4	PIK3R4
0	0	0	0	0	325050	0	0				1	1	1	1,1	1,1	1,1	114,71	0,0031696	NaN	1185100	2	Q99575	Q99575	Ribonucleases P/MRP protein subunit POP1	POP1
0	0	0	0	0	1410300	0	0				2	1	1	2,8	1,5	1,5	NaN	0,0031898	NaN	12926000	12	Q99661;Q8N4N8	Q99661;Q8N4N8	Kinesin-like protein KIF2C;Kinesin-like protein KIF2B	KIF2C;KIF2B
41234000	35591000	41013000	25816000	23342000	12923000	30551000	39521000				12	12	12	78,5	78,5	78,5	NaN	0	226,25	267000000	208	Q99714;Q5H928	Q99714;Q5H928	3-hydroxyacyl-CoA dehydrogenase type-2	HSD17B10
0	0	0	5748100	0	0	0	0				1	1	1	3,6	3,6	3,6	NaN	0,00058685	NaN	29447000	9	Q99720	Q99720	Sigma non-opioid intracellular receptor 1	SIGMAR1
0	0	5513200	0	0	0	0	0				1	1	1	9,5	9,5	9,5	16,62	0,0016565	NaN	15789000	9	Q99735	Q99735	Microsomal glutathione S-transferase 2	MGST2
0	0	0	0	0	0	0	0	+			1	1	1	1,8	1,8	1,8	80,64	1	-2	4586800	1	Q99797	Q99797	Mitochondrial intermediate peptidase	MIPEP
21454000	23041000	31325000	28745000	34121000	23016000	11311000	12405000				13	13	13	31,3	31,3	31,3	NaN	0	NaN	191720000	88	Q99832;F8WAM2	Q99832	T-complex protein 1 subunit eta	CCT7
1482300	0	1851100	1225900	0	0	1646800	2208900				2	2	2	14,8	14,8	14,8	NaN	0	NaN	8830100	20	Q99943	Q99943	1-acyl-sn-glycerol-3-phosphate acyltransferase alpha	AGPAT1
802020	1827100	527220	1965900	116870000	109090000	2041900	1724400				29	29	29	44,4	44,4	44,4	NaN	0	306,82	745360000	154	Q99959;A0A087WXY2	Q99959	Plakophilin-2	PKP2
12610000	15017000	14882000	20842000	11466000	8687800	10130000	9890800				6	6	6	17,4	17,4	17,4	NaN	0	NaN	89252000	35	Q99986;H0YJ50;H0YJJ9	Q99986;H0YJ50	Serine/threonine-protein kinase VRK1	VRK1
71211000	96285000	35761000	27057000	31982000	25328000	31595000	25338000				6	6	6	27,1	27,1	27,1	33,31	0	NaN	325740000	106	Q9BPW8;H7C2U6;C9JDV8;F8WCR5	Q9BPW8;H7C2U6;C9JDV8	Protein NipSnap homolog 1	NIPSNAP1
42959000	25081000	42164000	37069000	13927000	6518200	23904000	26734000				12	12	12	13,5	13,5	13,5	114,33	0	NaN	164170000	90	Q9BPX3;D6RA93;H0Y9Z8	Q9BPX3	Condensin complex subunit 3	NCAPG
0	0	0	0	1374500	0	0	0				1	1	1	7,8	7,8	7,8	NaN	0	NaN	14458000	7	Q9BPX5	Q9BPX5	Actin-related protein 2/3 complex subunit 5-like protein	ARPC5L
173250000	145930000	182020000	148090000	129960000	99703000	102500000	116450000				29	29	29	25,2	25,2	25,2	148,85	0	143,24	884070000	406	Q9BQG0;I3L1L3;I3L2H8	Q9BQG0;I3L1L3	Myb-binding protein 1A	MYBBP1A
0	0	0	0	0	1678800	0	0				2	2	2	15,4	15,4	15,4	NaN	0,0069	NaN	11321000	2	Q9BRA2;I3L0K2;I3L3M7;I3L2R6	Q9BRA2;I3L0K2;I3L3M7;I3L2R6	Thioredoxin domain-containing protein 17	TXNDC17
0	0	0	0	0	356160	0	0				1	1	1	3,6	3,6	3,6	NaN	0,0036668	NaN	4764000	1	Q9BRK5	Q9BRK5	45 kDa calcium-binding protein	SDF4
16334000	23914000	10841000	11182000	0	0	12926000	10601000				4	4	4	9,6	9,6	9,6	NaN	0	NaN	50106000	34	Q9BRX2	Q9BRX2	Protein pelota homolog	PELO
882550	763450	1298400	1138000	1231900	979390	6688900	9452700				5	5	5	24,9	24,9	24,9	NaN	0	NaN	18424000	22	Q9BRX8	Q9BRX8	Redox-regulatory protein FAM213A	FAM213A
0	0	0	1268300	0	0	0	0				2	2	2	4,5	4,5	4,5	NaN	0	NaN	10315000	17	Q9BSC4	Q9BSC4	Nucleolar protein 10	NOL10
18992000	13047000	20162000	19531000	18376000	8453500	17647000	16621000				7	7	7	8,6	8,6	8,6	122,85	0	NaN	108790000	71	Q9BSJ8;F8VZB1	Q9BSJ8	Extended synaptotagmin-1	ESYT1
4281600	4166800	0	0	0	0	2979300	3206300				2	2	2	3	3	3	NaN	0	NaN	14356000	14	Q9BTE3	Q9BTE3	Mini-chromosome maintenance complex-binding protein	MCMBP
34681000	16885000	38564000	29591000	36424000	22874000	36932000	37197000				5	5	5	18,3	18,3	18,3	NaN	0	141,54	265740000	91	Q9BTT0;E9PPH5;Q5TB19;E9PLC4	Q9BTT0;E9PPH5	Acidic leucine-rich nuclear phosphoprotein 32 family member E	ANP32E
33225000	26462000	52299000	34863000	37544000	22651000	126640000	108720000				13	13	13	43,8	43,8	43,8	NaN	0	NaN	297750000	124	Q9BTV4;V9GY05	Q9BTV4	Transmembrane protein 43	TMEM43
24422000	36941000	20384000	19481000	14249000	12837000	14413000	10033000				7	7	7	12,6	12,6	12,6	NaN	0	NaN	129930000	72	Q9BTX1	Q9BTX1	Nucleoporin NDC1	NDC1
3284600	4578500	3681800	3693600	0	0	3688700	3204300				2	2	2	7,6	7,6	7,6	NaN	0,0061602	NaN	13330000	4	Q9BTZ2;F5GWZ1	Q9BTZ2;F5GWZ1	Dehydrogenase/reductase SDR family member 4	DHRS4
3418400	1537600	4688400	2617600	4406700	1621800	2451200	2891500				17	4	4	50,2	15	15	NaN	0	NaN	26751000	12	Q9BUF5;K7ESM5;K7ES63	Q9BUF5;K7ESM5	Tubulin beta-6 chain	TUBB6
0	0	0	2997100	0	0	0	0				1	1	1	1,2	1,2	1,2	NaN	0,00056402	NaN	11880000	4	Q9BUQ8	Q9BUQ8	Probable ATP-dependent RNA helicase DDX23	DDX23
6721500	0	4363900	5852400	0	0	5321300	5393800				2	2	2	3,6	3,6	3,6	NaN	0,002681	NaN	25151000	8	Q9BV86	Q9BV86	N-terminal Xaa-Pro-Lys N-methyltransferase 1;N-terminal Xaa-Pro-Lys N-methyltransferase 1, N-terminally processed	NTMT1
84899000	109370000	131650000	133950000	123360000	82682000	76857000	81490000				26	5	1	71,5	16,9	2,7	NaN	0	169,87	1001700000	184	Q9BVA1	Q9BVA1	Tubulin beta-2B chain	TUBB2B
0	0	0	0	1166700	0	0	0				1	1	1	4,9	4,9	4,9	26,21	0,00058617	NaN	7215600	6	Q9BVC6	Q9BVC6	Transmembrane protein 109	TMEM109
35316000	22709000	31546000	31347000	29815000	22294000	22899000	22081000				14	14	14	35,9	35,9	35,9	NaN	0	NaN	177840000	100	Q9BVI4;F5H303	Q9BVI4	Nucleolar complex protein 4 homolog	NOC4L
0	0	0	0	1645100	1784500	0	0				2	2	2	3,1	3,1	3,1	NaN	0	NaN	9790300	14	Q9BVJ6;X6RJY0;Q5TAP6	Q9BVJ6;X6RJY0;Q5TAP6	U3 small nucleolar RNA-associated protein 14 homolog A;U3 small nucleolar RNA-associated protein 14 homolog C	UTP14A;UTP14C
4310400	8148300	17454000	7796500	7690000	10799000	29982000	23079000				4	4	4	12,8	12,8	12,8	NaN	0	NaN	98098000	34	Q9BVK6	Q9BVK6	Transmembrane emp24 domain-containing protein 9	TMED9
51318000	52891000	46586000	40913000	29179000	27070000	33551000	46292000				13	13	13	27,7	27,7	27,7	NaN	0	NaN	269120000	153	Q9BVP2	Q9BVP2	Guanine nucleotide-binding protein-like 3	GNL3
0	3947900	0	0	0	0	0	1537400				2	2	2	7,3	7,3	7,3	NaN	0,0072922	NaN	4544400	3	Q9BVV7;J3QRI1	Q9BVV7;J3QRI1	Mitochondrial import inner membrane translocase subunit Tim21	TIMM21
3781000	9717500	4067000	3536300	0	0	5093100	0				4	4	4	7,1	7,1	7,1	NaN	0	NaN	46850000	18	Q9BW19;A0A087X1W5	Q9BW19	Kinesin-like protein KIFC1	KIFC1
3726400	3346700	4969600	4937600	33426000	26916000	3449700	3943200				12	12	12	23,8	23,8	23,8	NaN	0	NaN	142420000	60	Q9BW27;J3KT10;J3QL54;J3QLD4;J3QLV0;J3QLH0;F5H0W7;J3KSH3;J3KRC0;J3QS63;J3KTC7;J3QL91	Q9BW27;J3KT10;J3QL54;J3QLD4	Nuclear pore complex protein Nup85	NUP85
18270000	24116000	17434000	8803400	0	2684700	10585000	7113100				8	8	8	12,8	12,8	12,8	NaN	0	NaN	61204000	44	Q9BW92;U3KQG0;F6S7Q7	Q9BW92;U3KQG0;F6S7Q7	Threonine--tRNA ligase, mitochondrial	TARS2
0	0	0	0	0	0	0	0				2	2	2	7,6	7,6	7,6	NaN	0	NaN	5441200	3	Q9BXJ3	Q9BXJ3	Complement C1q tumor necrosis factor-related protein 4	C1QTNF4
10154000	6963700	11961000	7152100	3415500	0	11033000	10876000				4	4	4	12,1	12,1	12,1	NaN	0	NaN	47126000	44	Q9BXW7;A8MYZ9	Q9BXW7	Cat eye syndrome critical region protein 5	CECR5
17061000	17476000	18505000	12386000	5277500	2217900	7591200	8001800				8	8	8	6,8	6,8	6,8	164,13	0	NaN	58566000	67	Q9BXW9;H7BZJ7	Q9BXW9	Fanconi anemia group D2 protein	FANCD2
0	2491700	0	743140	20946000	31838000	0	0				11	11	11	16,1	16,1	16,1	115,69	0	NaN	108900000	40	Q9BXX0	Q9BXX0	EMILIN-2	EMILIN2
15792000	18542000	17021000	10877000	14221000	16803000	11077000	9351500				3	3	3	11,3	11,3	11,3	NaN	0	NaN	85329000	38	Q9BXY0;H0YBV6	Q9BXY0;H0YBV6	Protein MAK16 homolog	MAK16
0	0	0	1215000	0	0	0	0	+			1	1	1	0,9	0,9	0,9	196,71	1	-2	28115000	1	Q9BY89	Q9BY89	Uncharacterized protein KIAA1671	KIAA1671
2618100	2179600	4074700	2158400	7683000	4346500	1948600	1574300				5	5	5	24,2	24,2	24,2	NaN	0	NaN	32167000	13	Q9BYG3;C9J6C5;C9J808	Q9BYG3;C9J6C5	MKI67 FHA domain-interacting nucleolar phosphoprotein	NIFK
0	0	0	0	0	125520	0	0				1	1	1	2	2	2	NaN	0,0031662	NaN	1767200	1	Q9BYV6	Q9BYV6	Tripartite motif-containing protein 55	TRIM55
60603000	74933000	68608000	64922000	50705000	60707000	54982000	60371000				15	15	15	27,3	27,3	27,3	NaN	0	NaN	428820000	204	Q9BZE4;Q5T3R7	Q9BZE4	Nucleolar GTP-binding protein 1	GTPBP4
2533900	2404600	2961400	1175800	1132800	0	946730	1318500				3	3	3	5,1	5,1	5,1	101,19	0	NaN	10603000	17	Q9BZF1;F8VUA7;F8VQX7	Q9BZF1;F8VUA7;F8VQX7	Oxysterol-binding protein-related protein 8;Oxysterol-binding protein	OSBPL8
0	0	0	0	498890	0	0	0				2	2	2	2	2	2	136,68	0,0011268	NaN	7145900	4	Q9BZH6;S4R3Z0	Q9BZH6;S4R3Z0	WD repeat-containing protein 11	WDR11
6982500	8935400	7815500	8271700	0	0	6651100	5099100				3	3	3	12,3	12,3	12,3	NaN	0	NaN	29852000	11	Q9BZX2;Q9HA47	Q9BZX2	Uridine-cytidine kinase 2	UCK2
22533000	21580000	3442900	4111900	11896000	2810500	2002100	1484600				8	8	8	27,4	27,4	27,4	NaN	0	NaN	51713000	24	Q9GZL7	Q9GZL7	Ribosome biogenesis protein WDR12	WDR12
0	0	0	374110	0	0	0	0				1	1	1	1,6	1,6	1,6	NaN	0,0073602	NaN	1582900	3	Q9GZV8	Q9GZV8	PR domain zinc finger protein 14	PRDM14
558560	0	0	0	783660	0	866110	0				2	2	2	14,9	14,9	14,9	NaN	0	NaN	5497200	5	Q9H061;E9PI90	Q9H061;E9PI90	Transmembrane protein 126A	TMEM126A
0	0	0	4049100	0	0	0	0				2	2	2	2,6	2,6	2,6	NaN	0,0095511	NaN	10781000	5	Q9H089;F8WFC6	Q9H089;F8WFC6	Large subunit GTPase 1 homolog	LSG1
160530000	196480000	129810000	130140000	74636000	76429000	99481000	99284000				29	29	29	39,8	39,8	39,8	115,73	0	152,89	776710000	391	Q9H0A0;A0A087WV29;E9PMU0;E9PJN6	Q9H0A0;A0A087WV29	N-acetyltransferase 10	NAT10
6601000	5776000	11684000	12310000	17924000	12928000	7379200	10353000				8	8	8	22,9	22,9	22,9	NaN	0	NaN	80307000	69	Q9H0S4;F5H1N9	Q9H0S4	Probable ATP-dependent RNA helicase DDX47	DDX47
6562600	15394000	4823600	4671500	2655500	3347600	4589600	4290400				4	4	3	8,3	8,3	6,5	NaN	0	NaN	37378000	7	Q9H223	Q9H223	EH domain-containing protein 4	EHD4
8073600	11319000	6992000	5996200	0	0	5420100	3260500				5	5	5	3,7	3,7	3,7	155,98	0	NaN	27894000	22	Q9H2M9	Q9H2M9	Rab3 GTPase-activating protein non-catalytic subunit	RAB3GAP2
0	0	0	0	10517000	13834000	0	0				6	6	6	10	10	10	NaN	0	NaN	39570000	18	Q9H307	Q9H307	Pinin	PNN
0	0	1250000	0	0	0	14192000	2843800				2	2	2	6,4	6,4	6,4	NaN	0	NaN	11014000	4	Q9H3K2	Q9H3K2	Growth hormone-inducible transmembrane protein	GHITM
9108200	14781000	20303000	14980000	18220000	7040700	18495000	16863000				5	5	5	16,1	16,1	16,1	NaN	0	NaN	100590000	40	Q9H3N1;G3V448	Q9H3N1	Thioredoxin-related transmembrane protein 1	TMX1
3153400	2697000	7042700	6737500	1466000	0	2815400	3327300				2	2	2	2,8	2,8	2,8	103,08	0	NaN	20307000	12	Q9H3U1	Q9H3U1	Protein unc-45 homolog A	UNC45A
7576300	24173000	4821800	4291000	0	0	12265000	7928900				3	3	3	15,6	15,6	15,6	24,95	0	11,1	34568000	18	Q9H444	Q9H444	Charged multivesicular body protein 4b	CHMP4B
0	0	0	0	0	0	0	0				1	1	1	2,3	2,3	2,3	NaN	0	NaN	5351400	6	Q9H490	Q9H490	Phosphatidylinositol glycan anchor biosynthesis class U protein	PIGU
9097200	2167600	8698100	12223000	3326000	0	8221900	8361300				5	5	5	5,8	5,8	5,8	117,4	0	NaN	43871000	32	Q9H4L7	Q9H4L7	SWI/SNF-related matrix-associated actin-dependent regulator of chromatin subfamily A containing DEAD/H box 1	SMARCAD1
141760000	174920000	128180000	110640000	104170000	77050000	93911000	98717000				53	53	53	30,5	30,5	30,5	242,37	0	304,79	775300000	442	Q9H583;Q5T3Q7;Q6P664	Q9H583;Q5T3Q7	HEAT repeat-containing protein 1;HEAT repeat-containing protein 1, N-terminally processed	HEATR1
3983000	9386100	4820800	4760700	17077000	14474000	4715600	3831900				8	8	8	10,2	10,2	10,2	127,59	0	NaN	69990000	48	Q9H6R4;A0A0A0MRW6;A0A0C4DFX0	Q9H6R4;A0A0A0MRW6	Nucleolar protein 6	NOL6
0	0	0	1230700	0	0	0	0				3	3	3	2,4	2,4	2,4	160,25	0,0031629	NaN	4196600	3	Q9H6S0;D6RA70	Q9H6S0	Probable ATP-dependent RNA helicase YTHDC2	YTHDC2
0	0	0	0	0	0	0	0				2	2	2	3,7	3,7	3,7	NaN	0	NaN	13638000	3	Q9H6W3	Q9H6W3	Bifunctional lysine-specific demethylase and histidyl-hydroxylase NO66	NO66
3244200	7320300	3481500	4142500	0	0	3303800	3512400				3	3	3	11,4	11,4	11,4	NaN	0	NaN	21133000	13	Q9H7Z7;A6NHH0;X6RJ95	Q9H7Z7;A6NHH0;X6RJ95	Prostaglandin E synthase 2;Prostaglandin E synthase 2 truncated form	PTGES2
13387000	10720000	14455000	11937000	4327800	3359200	14112000	16941000				7	7	7	14,2	14,2	14,2	NaN	0	NaN	64366000	64	Q9H857;H7C519;H7C4G8	Q9H857;H7C519	5-nucleotidase domain-containing protein 2	NT5DC2
8957900	7344300	6232200	5555100	3869900	6519000	3920600	3689100				5	5	5	7,5	7,5	7,5	NaN	0	NaN	38815000	25	Q9H8H0;J3QKV1;J3QLQ6;J3QR28	Q9H8H0	Nucleolar protein 11	NOL11
39043000	32872000	30259000	26170000	15949000	9296600	14470000	15271000				12	12	12	22,6	22,6	22,6	NaN	0	NaN	148690000	86	Q9H8Y1;G3V537	Q9H8Y1	Vertnin	VRTN
0	0	6003100	5925000	0	0	0	5543100				3	3	3	11,1	11,1	11,1	NaN	0	NaN	25062000	5	Q9H993;F5GZY1	Q9H993;F5GZY1	Protein-glutamate O-methyltransferase	ARMT1
3410700	3211500	5365200	4429500	2960500	0	3404800	3428500				5	5	5	10,6	10,6	10,6	NaN	0	NaN	22564000	22	Q9H9A6	Q9H9A6	Leucine-rich repeat-containing protein 40	LRRC40
4527900	1664900	2075700	1598000	829680	0	1226300	1201400				3	3	3	7,2	7,2	7,2	NaN	0,0011274	NaN	13381000	9	Q9H9J2	Q9H9J2	39S ribosomal protein L44, mitochondrial	MRPL44
4761200	7541000	2379500	2277000	0	0	1040800	0				3	3	3	10,3	10,3	10,3	40,11	0	NaN	11629000	11	Q9H9Y2;X6R7Q1	Q9H9Y2	Ribosome production factor 1	RPF1
549980	269350	592490	622790	380510	300500	344240	775250				3	3	3	4	4	4	128,23	0	NaN	3665900	13	Q9H9Y6;C9JJG2;C9JS83	Q9H9Y6	DNA-directed RNA polymerase I subunit RPA2	POLR1B
285209984	287440000	232430000	259030000	99449000	73065000	189950000	212070000				10	10	10	44,5	44,5	44,5	NaN	0	NaN	1400500000	330	Q9H9Z2	Q9H9Z2	Protein lin-28 homolog A	LIN28A
25830000	22267000	29560000	36758000	26149000	13253000	21412000	25374000				19	19	18	19,8	19,8	19,7	136,31	0	140,85	179960000	156	Q9HAV4;E2QRM3;H0Y9I3;H0Y3W3	Q9HAV4	Exportin-5	XPO5
0	0	0	4638800	0	0	0	0				1	1	1	3,1	3,1	3,1	26,21	0,0072957	NaN	23190000	11	Q9HB71	Q9HB71	Calcyclin-binding protein	CACYBP
0	0	0	0	0	1116300	0	0				1	1	1	2,3	2,3	2,3	NaN	0,001663	NaN	8906700	4	Q9HCC0	Q9HCC0	Methylcrotonoyl-CoA carboxylase beta chain, mitochondrial	MCCC2
0	0	0	0	4636100	5414200	0	0				2	2	2	4,8	4,8	4,8	NaN	0	NaN	9472300	7	Q9HCD5	Q9HCD5	Nuclear receptor coactivator 5	NCOA5
1986600	589200	1011300	985010	1055600	683300	1093900	1138800				2	2	2	2,2	2,2	2,2	NaN	0,0021727	NaN	8105800	16	Q9HCM4;Q9H329	Q9HCM4;Q9H329	Band 4.1-like protein 5;Band 4.1-like protein 4B	EPB41L5;EPB41L4B
8347700	10606000	10429000	7611000	0	0	11267000	10856000				6	6	6	4,9	4,9	4,9	132,95	0	NaN	40005000	11	Q9HD20;H7C3H2	Q9HD20	Manganese-transporting ATPase 13A1	ATP13A1
3958100	4321600	9070600	3586700	4224600	0	4146500	4750800				2	2	2	14,6	14,6	14,6	NaN	0	NaN	30922000	18	Q9NP72;Q5W0J0;A0A087X163;H0Y6T8	Q9NP72;Q5W0J0;A0A087X163;H0Y6T8	Ras-related protein Rab-18	RAB18
0	0	0	0	1377600	1402600	0	0				7	7	7	33	33	33	NaN	0	NaN	54273000	21	Q9NPC6	Q9NPC6	Myozenin-2	MYOZ2
4398800	3073600	7921200	5776400	2863800	2113100	5160500	9346500				4	4	4	9,9	9,9	9,9	NaN	0	NaN	30491000	24	Q9NPH2;J3KRH4;J3QS51	Q9NPH2	Inositol-3-phosphate synthase 1	ISYNA1
5735100	2597300	2981800	5843200	2556500	1565800	6000200	4908000				5	5	5	9	9	9	NaN	0	NaN	21893000	24	Q9NPQ8;H0YEN0;E9PSI0	Q9NPQ8;H0YEN0	Synembryn-A	RIC8A
[truncated: 187 more rows]

## Sheet: Planilha2
ECMd1_1	ECMd1_2	ECMd4_1	ECMd4_2	ECMd9_1	ECMd9_2	ECMd15_1	ECMd15_2	Only identified by site	Reverse	Potential contaminant	Peptides	Razor + unique peptides	Unique peptides	Sequence coverage [%]	Unique + razor sequence coverage [%]	Unique sequence coverage [%]	Mol. weight [kDa]	Q-value	Score	Intensity	MS/MS count	Protein IDs	Majority protein IDs	Protein names	Gene names
#!{Type}E	E	E	E	E	E	E	E	C	C	C	N	N	N	N	N	N	N	N	N	N	N	T	T	T	T
#!{C:Grouping}ECMd1	ECMd1	ECMd4	ECMd4	ECMd9	ECMd9	ECMd15	ECMd15
0	0	0	0	46119	0	0	0				1	1	1	2,1	2,1	2,1	101,38	0,0068966	NaN	680700	2	A0A024R412;A0A024R3W6;Q7LBX6;X5D2Q8;O60462	A0A024R412;A0A024R3W6;Q7LBX6;X5D2Q8;O60462	Neuropilin-2	NRP2
18482000	48931000	23474000	26686000	3995100	0	17831000	13362000				9	9	9	8	8	8	141,44	0	30,85	113160000	50	A0A024R4E5;Q00341;H7C0A4;H0Y394;C9J5E5;C9JIZ1;C9JZI8;C9JHS7;C9JHZ8;C9JES8	A0A024R4E5;Q00341;H7C0A4;H0Y394	Vigilin	HDLBP
573950016	829049984	877369984	828920000	392640000	350940000	931110016	756179968				16	16	16	45,9	45,9	45,9	NaN	0	NaN	4396600000	345	A0A024R4M0;P46781;B5MCT8;C9JM19;F2Z3C0;A8MXK4	A0A024R4M0;P46781;B5MCT8;C9JM19	40S ribosomal protein S9	RPS9
0	0	2990400	0	0	0	0	0				2	2	2	14,2	14,2	14,2	NaN	0,00058072	NaN	5956300	7	C9JDQ8;C9J2Z4;C9JC03;A0A024R571;Q9H4M9;Q9NZN3	C9JDQ8;C9J2Z4;C9JC03;A0A024R571;Q9H4M9;Q9NZN3	EH domain-containing protein 1;EH domain-containing protein 3	EHD1;EHD3
5651200	2850200	4867600	5203600	1015700	0	2129000	2122000				3	3	3	3,6	3,6	3,6	113,46	0	NaN	20768000	23	A0A0G2JL47;A0A024RCR6;A0A0G2JK23;P46379;F6S6P2;X6REW1;A0A0G2JJM1	A0A0G2JL47;A0A024RCR6;A0A0G2JK23;P46379;F6S6P2;X6REW1;A0A0G2JJM1	Large proline-rich protein BAG6	BAT3;BAG6
2842700	4020200	8188900	4411100	2213500	5563100	25332000	19434000				5	5	5	16,5	16,5	16,5	NaN	0	NaN	55420000	15	A0A075B6F6;Q8TCT9;A0A087WVH6;A0A0C4DGU3	A0A075B6F6;Q8TCT9	Minor histocompatibility antigen H13	HM13
0	0	0	0	5188200	0	0	0				1	1	1	0,3	0,3	0,3	426,09	0,00057904	NaN	67780000	10	A0A087WV90;E9PDN5;A0A087WTU7;A0A075B6G3;P11532	A0A087WV90;E9PDN5;A0A087WTU7;A0A075B6G3;P11532	Dystrophin	DMD
13097000	13320000	13258000	11997000	36487000	15541000	4900200	5421300				20	13	13	25,8	18,5	18,5	553,12	0	120,47	109760000	72	A0A075B730;A0A087X1U6;P58107	A0A075B730;A0A087X1U6;P58107	Epiplakin	EPPK1
0	0	0	366520	0	0	0	0				1	1	1	3,8	3,8	3,8	NaN	0	NaN	1911700	2	V9GYR7;A0A087X0V7;A0A087WYH9;A0A075B7G8;J3KPL8;O00213	V9GYR7;A0A087X0V7;A0A087WYH9;A0A075B7G8;J3KPL8;O00213	Amyloid beta A4 precursor protein-binding family B member 1	APBB1
27407000	52668000	53560000	39583000	9888000	29718000	29046000	19477000				7	7	7	11,3	11,3	11,3	NaN	0	NaN	190290000	69	A0A087WSW7;F6XU50;A0A0B4J1V9;Q9NRZ9;Q9NW36	A0A087WSW7;F6XU50;A0A0B4J1V9;Q9NRZ9	Lymphoid-specific helicase	HELLS
9731200	3884400	1598300	0	0	0	2991700	0				2	2	2	16,1	16,1	16,1	NaN	0	NaN	22324000	7	K7ERP4;K7EKX7;R4GNE4;K7ENB4;A0A087X2I2;A0A087WT12;K7EJ20;P36969;A0A087X247;A0A0A0MTT1	K7ERP4;K7EKX7;R4GNE4;K7ENB4;A0A087X2I2;A0A087WT12;K7EJ20;P36969;A0A087X247;A0A0A0MTT1	Glutathione peroxidase;Phospholipid hydroperoxide glutathione peroxidase, mitochondrial	GPX4
0	0	303530	0	0	0	0	0				1	1	1	7,8	7,8	7,8	NaN	0	NaN	3533200	7	A0A087X1F8;A0A087WT20;Q9NV06	A0A087X1F8;A0A087WT20;Q9NV06	DDB1- and CUL4-associated factor 13	DCAF13
0	0	0	0	0	615800	0	0				1	1	1	0,8	0,8	0,8	159,68	0,00058858	NaN	3495600	13	A0A087WT21;Q9BXF3	A0A087WT21;Q9BXF3	Cat eye syndrome critical region protein 2	CECR2
0	0	0	1848200	0	0	0	0				1	1	1	19,7	19,7	19,7	NaN	0,0016639	NaN	10002000	3	A0A087WT35;P78356	A0A087WT35;P78356	Phosphatidylinositol 5-phosphate 4-kinase type-2 beta	PIP4K2B
409560	0	0	0	9028500	207770000	2193100	0				7	7	7	33,2	33,2	33,2	NaN	0	NaN	380120000	41	A0A087WT47;P19237;G3V489;G3V4F8;G3V3L5	A0A087WT47;P19237;G3V489;G3V4F8	Troponin I, slow skeletal muscle	TNNI1
0	0	0	521020	0	0	0	0				1	1	1	15,8	15,8	15,8	15,12	0,0060271	NaN	5081300	1	A0A087WV45;A0A087WT59;P02766	A0A087WV45;A0A087WT59;P02766	Transthyretin	TTR
0	0	0	3577800	0	0	0	0				2	2	2	7,1	7,1	7,1	NaN	0	NaN	14554000	8	A0A087WTA5;E7ERK9;Q9UI10	A0A087WTA5;E7ERK9;Q9UI10	Translation initiation factor eIF-2B subunit delta	EIF2B4
9611300	11127000	7911300	7269000	5379400	2003200	135510000	57476000				9	9	9	8,7	8,7	8,7	129,15	0	NaN	473200000	83	A0A087WTA8;P08123	A0A087WTA8;P08123	Collagen alpha-2(I) chain	COL1A2
0	0	0	800320	0	0	0	0				1	1	1	1,9	1,9	1,9	NaN	0,0021906	NaN	3712300	2	A0A0G2JNN3;A0A087WTE7;C9JMY0;A0A087WUE4;Q96PV6	A0A0G2JNN3;A0A087WTE7;C9JMY0;A0A087WUE4;Q96PV6	Leukocyte receptor cluster member 8	LENG8
0	0	0	0	766590	0	0	0				1	1	1	2,4	2,4	2,4	NaN	0,0086372	NaN	9683600	1	A0A087WTM4;A0A0A0MRH8;A0A0A0MSH9;Q86WJ1	A0A087WTM4;A0A0A0MRH8;A0A0A0MSH9;Q86WJ1	Chromodomain-helicase-DNA-binding protein 1-like	CHD1L
1843300	2352100	2408700	2264100	3293900	3622200	2587800	2413800				3	3	3	4,2	4,2	4,2	NaN	0	NaN	29714000	13	A0A087WTP3;Q92945;M0R0I5	A0A087WTP3;Q92945;M0R0I5	Far upstream element-binding protein 2	KHSRP
36508000	45409000	78981000	71417000	47923000	31127000	55588000	41081000				13	13	12	37,5	37,5	34,1	NaN	0	160,97	352020000	142	A0A087WTS8;A0A087WYC1;P34932	A0A087WTS8;A0A087WYC1;P34932	Heat shock 70 kDa protein 4	HSPA4
83080000	101520000	92395000	104260000	57881000	51027000	74983000	70576000				14	14	9	30,1	30,1	16,7	NaN	0	185,24	550610000	256	A0A087WTT1;P11940;E7EQV3;E7ERJ7;H0YAR2;H0YAP2;Q9H361;E5RGH3;E5RJB9;H0YBN4;E5RH24;H0YB86;Q4VXU2;E5RHG7;E5RGC4;E5RFD8;Q96DU9	A0A087WTT1;P11940;E7EQV3;E7ERJ7;H0YAR2	Polyadenylate-binding protein;Polyadenylate-binding protein 1	PABPC1
0	0	0	0	0	0	1490000	0				2	2	2	3	3	3	NaN	0,0086747	NaN	5447500	2	A0A087WVR3;A0A087WTW0;Q96T88;A0A087WWG9	A0A087WVR3;A0A087WTW0;Q96T88;A0A087WWG9	E3 ubiquitin-protein ligase UHRF1	UHRF1
0	0	0	432580	0	0	0	0				1	1	1	1,2	1,2	1,2	NaN	0,0073565	NaN	2109900	2	E9PE15;G3XAG5;A0A087WU31;A0A0A0MTB7;P51795;P51793;P51790	E9PE15;G3XAG5;A0A087WU31;A0A0A0MTB7;P51795;P51793;P51790	Chloride channel protein;H(+)/Cl(-) exchange transporter 5;H(+)/Cl(-) exchange transporter 4;H(+)/Cl(-) exchange transporter 3	CLCN3;CLCN4;CLCN5
9457900	20793000	7655200	6920000	2323300	0	27247000	10508000				3	3	3	7,6	7,6	7,6	NaN	0	NaN	73594000	31	A0A087WU53;Q9H0U3	A0A087WU53;Q9H0U3	Magnesium transporter protein 1	MAGT1
8636800	9257500	3949500	5933000	3285700	2895400	2987500	3020700				4	4	2	8,9	8,9	4,4	NaN	0	NaN	31681000	32	A0A087WYD1;A0A087WU93;A0A087WZQ6;A0A087X253;P63010	A0A087WYD1;A0A087WU93;A0A087WZQ6;A0A087X253;P63010	AP-2 complex subunit beta	AP2B1
0	0	0	0	0	0	14989000	9139700				1	1	1	3,1	3,1	3,1	NaN	0,0064516	NaN	14595000	16	A0A087WUA0;P02671	A0A087WUA0;P02671	Fibrinogen alpha chain;Fibrinopeptide A;Fibrinogen alpha chain	FGA
0	0	0	0	3711100	3653800	0	3531800				2	2	2	3,5	3,5	3,5	NaN	0	NaN	26422000	30	A0A087WUB9;Q8WYA6	A0A087WUB9;Q8WYA6	Beta-catenin-like protein 1	CTNNBL1
9876200	10052000	17109000	14435000	0	0	31760000	30988000				5	5	5	23,8	23,8	23,8	25,09	0	NaN	91403000	44	A0A087WUC6;E9PI68;Q15005;E9PL01;E9PRB9;H0YE04	A0A087WUC6;E9PI68;Q15005;E9PL01;E9PRB9	Signal peptidase complex subunit 2	SPCS2
8862600	0	1014500	1019000	0	0	1018700	930880				2	2	2	6,2	6,2	6,2	NaN	0	NaN	15816000	12	A0A087WUF6;P09038	A0A087WUF6;P09038	Fibroblast growth factor;Fibroblast growth factor 2	FGF2
18514000	42159000	4432800	3883900	0	0	1655300	0				4	4	4	52,2	52,2	52,2	NaN	0	NaN	45027000	13	A0A087WUN7;H0YJ40;G3V4X6;G3V2S9;Q9GZT3;H0YJW7;H0YJI1;H0YJ07;H0YJU7	A0A087WUN7;H0YJ40;G3V4X6;G3V2S9;Q9GZT3;H0YJW7	SRA stem-loop-interacting RNA-binding protein, mitochondrial	SLIRP
8147000	1421200	8327100	0	0	0	4183700	0				3	3	3	17,8	17,8	17,8	NaN	0	NaN	18883000	9	A0A087WUQ6;P07203	A0A087WUQ6;P07203	Glutathione peroxidase;Glutathione peroxidase 1	GPX1
13347000	11260000	19750000	15022000	25243000	14805000	12923000	16670000				4	4	4	29,8	29,8	29,8	NaN	0	NaN	206030000	88	E7ETK0;A0A087WUS0;P62847	E7ETK0;A0A087WUS0;P62847	40S ribosomal protein S24	RPS24
0	0	0	0	3615600	3465300	0	0				2	2	1	7,2	7,2	4,5	NaN	0	NaN	18857000	21	H0YN19;A0A087WUT0;A0A0A0MQW0;A0A0A0MR39;Q9P2K5	H0YN19;A0A087WUT0;A0A0A0MQW0;A0A0A0MR39;Q9P2K5	Myelin expression factor 2	MYEF2
0	0	8856900	5573900	0	0	4644800	4374400				2	2	2	1,7	1,7	1,7	138,68	0,0069307	NaN	20353000	6	A0A087WUT6;O60841	A0A087WUT6;O60841	Eukaryotic translation initiation factor 5B	EIF5B
4604600	8546600	4551300	0	0	0	10968000	10089000				2	2	2	10,1	10,1	10,1	NaN	0	NaN	22787000	10	A0A087WUV8;A0A087X2B5;P35613;R4GMX5;I3L192	A0A087WUV8;A0A087X2B5;P35613;R4GMX5;I3L192	Basigin	BSG
2012800	2198700	1375000	1925800	44285000	55379000	2131500	2284600				39	39	38	20,3	20,3	19,9	274,83	0	283,1	336340000	111	A0A087WUZ3;Q01082;F8W6C1;A4QPE4;P11277;O15020	A0A087WUZ3;Q01082	Spectrin beta chain, non-erythrocytic 1	SPTBN1
3908600	4083000	5599200	4230400	22103000	15288000	2860400	3677700				8	6	6	13,4	9,7	9,7	NaN	0	21,14	73096000	46	A0A087WVC1;Q9BQ39	A0A087WVC1;Q9BQ39	ATP-dependent RNA helicase DDX50	DDX50
0	0	0	753900	0	0	0	0				1	1	1	6,5	6,5	6,5	NaN	0	NaN	5522900	19	B1APF7;B1APG1;B1APG0;B1APG2;B1APF8;B1APF9;B1APG3;A0A087WVC4;A0A0A0MS54;P22694	B1APF7;B1APG1;B1APG0;B1APG2;B1APF8;B1APF9;B1APG3;A0A087WVC4;A0A0A0MS54;P22694	cAMP-dependent protein kinase catalytic subunit beta	PRKACB
0	0	0	2968200	0	0	0	0				1	1	1	3,6	3,6	3,6	NaN	0,00059524	NaN	10287000	1	A0A087WVD4;Q9HBK9	A0A087WVD4;Q9HBK9	Arsenite methyltransferase	AS3MT
0	0	3417900	0	0	0	0	0				1	1	1	8,3	8,3	8,3	NaN	0,00056721	NaN	38253000	5	A0A087WVD7;D6RDH4;Q9Y3D8	A0A087WVD7;D6RDH4;Q9Y3D8	Adenylate kinase isoenzyme 6	TAF9;AK6
30068000	33733000	24499000	18519000	5771000	3925900	12539000	10508000				12	12	12	15,2	15,2	15,2	99,31	0	NaN	103120000	72	A0A087WVM4;B7ZM99;Q6UB35;H0Y327;Q5JYA8;Q5JYA3;Q4VXM1;Q4VXM0;Q4VXV2	A0A087WVM4;B7ZM99;Q6UB35	Monofunctional C1-tetrahydrofolate synthase, mitochondrial	MTHFD1L
0	0	0	0	408610	0	0	0				1	1	1	10,3	10,3	10,3	NaN	0	NaN	3889400	26	A0A087WVN8;Q13043	A0A087WVN8;Q13043	Serine/threonine-protein kinase 4;Serine/threonine-protein kinase 4 37kDa subunit;Serine/threonine-protein kinase 4 18kDa subunit	STK4
131220000	165160000	110420000	152250000	139560000	97249000	61340000	73514000				51	51	51	38,1	38,1	38,1	192,06	0	323,31	966840000	452	A0A087WVQ6;Q00610;J3KS13;P53675;A0A087WX41;K7EJJ5;J3KRF5;J3KSQ2;F5H5N6;A0A087WV74;A0A087WXH4	A0A087WVQ6;Q00610	Clathrin heavy chain;Clathrin heavy chain 1	CLTC
[truncated: 2,003 more rows]

## Sheet: Planilha3
ECMd1_1	ECMd1_2	ECMd4_1	ECMd4_2	ECMd9_1	ECMd9_2	ECMd15_1	ECMd15_2	Only identified by site	Reverse	Potential contaminant	Peptides	Razor + unique peptides	Unique peptides	Sequence coverage [%]	Unique + razor sequence coverage [%]	Unique sequence coverage [%]	Mol. weight [kDa]	Q-value	Score	Intensity	MS/MS count	Protein IDs	Majority protein IDs	Protein names	Gene names
[truncated: 1,530 more rows]

[truncated: 4 more sheets: Planilha4, Planilha5, Planilha6, Planilha7]
