# Supplementary material for: Secretome Analysis Performed During in vitro Cardiac Differentiation: Discovering the Cardiac Microenvironment
Source: Front Cell Dev Biol. 2020 Feb 7;8:49. doi: 10.3389/fcell.2020.00049 (PMC7025591; doi:10.3389/fcell.2020.00049)
Supplement: Supplementary file 4 [file Table_4.XLSX]

## Sheet: upECMd9xECMd4
#pathway ID	pathway description	observed gene count	false discovery rate	matching proteins in your network (IDs)	matching proteins in your network (labels)
GO.0030198	extracellular matrix organization	23	5.96e-22	ENSP00000216286,ENSP00000252804,ENSP00000252999,ENSP00000262464,ENSP00000265077,ENSP00000265131,ENSP00000266718,ENSP00000274341,ENSP00000286657,ENSP00000305714,ENSP00000327801,ENSP00000346839,ENSP00000347665,ENSP00000350894,ENSP00000363827,ENSP00000368678,ENSP00000369677,ENSP00000373783,ENSP00000374309,ENSP00000377941,ENSP00000384169,ENSP00000386043,ENSP00000416330	ACTN1,ADAMTS3,AGRN,BMP1,COL18A1,EMILIN1,FBLN2,FBN2,FN1,HAPLN1,HSPG2,LAMA1,LAMA5,LOXL2,LTBP1,LUM,NID2,P4HB,PXDN,SERPINH1,TGFBI,TNC,VCAN
GO.0009653	anatomical structure morphogenesis	24	8.87e-07	ENSP00000224784,ENSP00000252486,ENSP00000252999,ENSP00000259216,ENSP00000262464,ENSP00000264039,ENSP00000265131,ENSP00000266066,ENSP00000268150,ENSP00000290378,ENSP00000305714,ENSP00000307156,ENSP00000315130,ENSP00000343764,ENSP00000346839,ENSP00000350894,ENSP00000355537,ENSP00000357980,ENSP00000359864,ENSP00000363827,ENSP00000368678,ENSP00000373783,ENSP00000377941,ENSP00000416330	ACTA2,ACTC1,ACTN1,ACTN2,AGRN,APOE,BMP1,CFC1,CLU,FBN2,FN1,GPC1,GPC4,HSPG2,HTRA1,LAMA5,LAMB2,LOXL2,MFGE8,SERPINH1,SFRP5,TGFBI,TNC,TTN
GO.0006027	glycosaminoglycan catabolic process	6	6.11e-05	ENSP00000264039,ENSP00000265077,ENSP00000266718,ENSP00000359864,ENSP00000363827,ENSP00000368678	AGRN,GPC1,GPC4,HSPG2,LUM,VCAN
GO.0001501	skeletal system development	11	7.95e-05	ENSP00000262464,ENSP00000265077,ENSP00000266718,ENSP00000274341,ENSP00000305714,ENSP00000325526,ENSP00000350894,ENSP00000359866,ENSP00000363827,ENSP00000393887,ENSP00000416330	AHSG,BMP1,BMP5,FBN2,HAPLN1,HSPG2,LUM,SERPINH1,TGFBI,VCAN,WNT11
GO.0001568	blood vessel development	11	7.95e-05	ENSP00000224784,ENSP00000252486,ENSP00000252999,ENSP00000268150,ENSP00000325526,ENSP00000346839,ENSP00000347665,ENSP00000363827,ENSP00000373783,ENSP00000374309,ENSP00000416330	ACTA2,APOE,COL18A1,FN1,HSPG2,LAMA1,LAMA5,LOXL2,MFGE8,TGFBI,WNT11
GO.0001944	vasculature development	11	0.000112	ENSP00000224784,ENSP00000252486,ENSP00000252999,ENSP00000268150,ENSP00000325526,ENSP00000346839,ENSP00000347665,ENSP00000363827,ENSP00000373783,ENSP00000374309,ENSP00000416330	ACTA2,APOE,COL18A1,FN1,HSPG2,LAMA1,LAMA5,LOXL2,MFGE8,TGFBI,WNT11
GO.0048514	blood vessel morphogenesis	10	0.000112	ENSP00000252486,ENSP00000252999,ENSP00000268150,ENSP00000325526,ENSP00000346839,ENSP00000347665,ENSP00000363827,ENSP00000373783,ENSP00000374309,ENSP00000416330	APOE,COL18A1,FN1,HSPG2,LAMA1,LAMA5,LOXL2,MFGE8,TGFBI,WNT11
GO.0048856	anatomical structure development	29	0.000112	ENSP00000224784,ENSP00000252486,ENSP00000252999,ENSP00000254810,ENSP00000259216,ENSP00000262464,ENSP00000264039,ENSP00000265077,ENSP00000265131,ENSP00000266066,ENSP00000266718,ENSP00000268150,ENSP00000274341,ENSP00000290378,ENSP00000305714,ENSP00000307156,ENSP00000315130,ENSP00000325526,ENSP00000343764,ENSP00000350894,ENSP00000355537,ENSP00000357980,ENSP00000359864,ENSP00000359866,ENSP00000363827…	ACTA2,ACTC1,ACTN1,ACTN2,AGRN,AHSG,APOE,BMP1,BMP5,CFC1,CLU,FBN2,GPC1,GPC4,H3F3B,HAPLN1,HSPG2,HTRA1,LAMA5,LAMB2,LOXL2,LUM,MFGE8,SERPINH1,SFRP5,TNC,TTN,VCAN,WNT11
GO.0050896	response to stimulus	38	0.000112	ENSP00000224784,ENSP00000248553,ENSP00000252486,ENSP00000252999,ENSP00000259216,ENSP00000263168,ENSP00000264039,ENSP00000265131,ENSP00000266066,ENSP00000266718,ENSP00000268150,ENSP00000274341,ENSP00000299767,ENSP00000305714,ENSP00000307156,ENSP00000315130,ENSP00000322421,ENSP00000327801,ENSP00000343764,ENSP00000346839,ENSP00000347665,ENSP00000348170,ENSP00000350275,ENSP00000350894,ENSP00000352980…	ACTA2,ACTN1,ACTN2,AGRN,AHSG,APOE,BMP1,BMP5,CAPZA1,CFC1,CLU,COL18A1,FN1,GPC1,GPC4,HAPLN1,HBA1,HIST1H3A,HIST1H4A,HP,HSP90B1,HSPB1,HSPG2,HYOU1,LAMA1,LAMA5,LAMB2,LOXL2,LTBP1,LUM,MFGE8,P4HB,RBMX,SERPINH1,SFRP5,TGFBI,TNC,TTN
GO.0072358	cardiovascular system development	13	0.000178	ENSP00000224784,ENSP00000252486,ENSP00000252999,ENSP00000265077,ENSP00000268150,ENSP00000325526,ENSP00000343764,ENSP00000346839,ENSP00000347665,ENSP00000363827,ENSP00000373783,ENSP00000374309,ENSP00000416330	ACTA2,APOE,COL18A1,FN1,HSPG2,LAMA1,LAMA5,LOXL2,MFGE8,TGFBI,TTN,VCAN,WNT11
GO.0072359	circulatory system development	13	0.000178	ENSP00000224784,ENSP00000252486,ENSP00000252999,ENSP00000265077,ENSP00000268150,ENSP00000325526,ENSP00000343764,ENSP00000346839,ENSP00000347665,ENSP00000363827,ENSP00000373783,ENSP00000374309,ENSP00000416330	ACTA2,APOE,COL18A1,FN1,HSPG2,LAMA1,LAMA5,LOXL2,MFGE8,TGFBI,TTN,VCAN,WNT11
GO.0007155	cell adhesion	14	0.000207	ENSP00000248553,ENSP00000252999,ENSP00000265077,ENSP00000265131,ENSP00000268150,ENSP00000274341,ENSP00000307156,ENSP00000347665,ENSP00000355537,ENSP00000369677,ENSP00000373783,ENSP00000374309,ENSP00000377941,ENSP00000416330	ACTN1,ACTN2,COL18A1,EMILIN1,HAPLN1,HSPB1,LAMA1,LAMA5,LAMB2,LOXL2,MFGE8,TGFBI,TNC,VCAN
GO.0032502	developmental process	30	0.000281	ENSP00000224784,ENSP00000252486,ENSP00000252999,ENSP00000254810,ENSP00000259216,ENSP00000262464,ENSP00000264039,ENSP00000265077,ENSP00000266066,ENSP00000266718,ENSP00000268150,ENSP00000274341,ENSP00000290378,ENSP00000302621,ENSP00000305714,ENSP00000307156,ENSP00000315130,ENSP00000325526,ENSP00000343764,ENSP00000350894,ENSP00000355537,ENSP00000357980,ENSP00000359645,ENSP00000359864,ENSP00000359866…	ACTA2,ACTC1,ACTN1,ACTN2,AGRN,AHSG,APOE,BMP1,BMP5,CFC1,CLU,FBN2,GPC1,GPC4,H3F3B,HAPLN1,HSPG2,HTRA1,LAMA5,LAMB2,LOXL2,LRG1,LUM,MFGE8,RBMX,SERPINH1,SFRP5,TTN,VCAN,WNT11
GO.0048583	regulation of response to stimulus	25	0.000282	ENSP00000248553,ENSP00000252486,ENSP00000252804,ENSP00000262464,ENSP00000264039,ENSP00000265983,ENSP00000266066,ENSP00000274341,ENSP00000286657,ENSP00000290231,ENSP00000299767,ENSP00000302621,ENSP00000305714,ENSP00000315130,ENSP00000325526,ENSP00000327801,ENSP00000346839,ENSP00000348170,ENSP00000350275,ENSP00000355537,ENSP00000357980,ENSP00000359866,ENSP00000368678,ENSP00000386043,ENSP00000393887	ACTN2,ADAMTS3,AGRN,AHSG,APOE,BMP1,BMP5,CLU,FBN2,FN1,GPC1,HAPLN1,HIST1H3A,HP,HPX,HSP90B1,HSPB1,HTRA1,LRG1,LTBP1,NCOA5,P4HB,PXDN,SFRP5,WNT11
GO.0016043	cellular component organization	30	0.000317	ENSP00000216286,ENSP00000252486,ENSP00000252804,ENSP00000252999,ENSP00000254810,ENSP00000262464,ENSP00000264039,ENSP00000265077,ENSP00000266718,ENSP00000268150,ENSP00000274341,ENSP00000286657,ENSP00000299767,ENSP00000305714,ENSP00000315130,ENSP00000322421,ENSP00000325526,ENSP00000327801,ENSP00000343764,ENSP00000350894,ENSP00000352980,ENSP00000355537,ENSP00000363827,ENSP00000369677,ENSP00000373783…	ACTN2,ADAMTS3,APOE,BMP1,CLU,EMILIN1,FBLN2,FBN2,GPC1,H3F3B,HAPLN1,HBA1,HIST1H2BN,HIST1H4A,HSP90B1,HSPG2,LAMA1,LAMA5,LOXL2,LTBP1,LUM,MFGE8,NID2,P4HB,PXDN,SERPINH1,TGFBI,TTN,VCAN,WNT11
GO.0001503	ossification	8	0.000334	ENSP00000265077,ENSP00000265131,ENSP00000305714,ENSP00000325526,ENSP00000359645,ENSP00000359866,ENSP00000363827,ENSP00000393887	AHSG,BMP1,BMP5,HSPG2,RBMX,TNC,VCAN,WNT11
GO.0006024	glycosaminoglycan biosynthetic process	6	0.000334	ENSP00000264039,ENSP00000265077,ENSP00000266718,ENSP00000359864,ENSP00000363827,ENSP00000368678	AGRN,GPC1,GPC4,HSPG2,LUM,VCAN
GO.0030204	chondroitin sulfate metabolic process	5	0.000334	ENSP00000264039,ENSP00000265077,ENSP00000359864,ENSP00000363827,ENSP00000368678	AGRN,GPC1,GPC4,HSPG2,VCAN
GO.0048523	negative regulation of cellular process	27	0.000334	ENSP00000248553,ENSP00000252486,ENSP00000252804,ENSP00000254810,ENSP00000262464,ENSP00000263168,ENSP00000264039,ENSP00000266066,ENSP00000290231,ENSP00000290378,ENSP00000299767,ENSP00000315130,ENSP00000346839,ENSP00000347665,ENSP00000348170,ENSP00000350275,ENSP00000350894,ENSP00000352980,ENSP00000355537,ENSP00000357980,ENSP00000359645,ENSP00000359866,ENSP00000373783,ENSP00000377941,ENSP00000386043…	ACTC1,ACTN1,ACTN2,AHSG,APOE,BMP5,CAPZA1,CLU,COL18A1,FBN2,FN1,GPC1,H3F3B,HIST1H3A,HIST1H4A,HP,HSP90B1,HSPB1,HTRA1,LOXL2,LTBP1,NCOA5,PXDN,RBMX,SERPINH1,SFRP5,TGFBI
GO.0048468	cell development	17	0.000376	ENSP00000224784,ENSP00000252486,ENSP00000252999,ENSP00000264039,ENSP00000265131,ENSP00000307156,ENSP00000315130,ENSP00000343764,ENSP00000346839,ENSP00000347665,ENSP00000350894,ENSP00000355537,ENSP00000359866,ENSP00000368678,ENSP00000373783,ENSP00000374309,ENSP00000377941	ACTA2,ACTN1,ACTN2,AGRN,APOE,BMP5,CLU,COL18A1,FN1,GPC1,LAMA1,LAMA5,LAMB2,LOXL2,SERPINH1,TNC,TTN
GO.0050654	chondroitin sulfate proteoglycan metabolic process	5	0.000376	ENSP00000264039,ENSP00000265077,ENSP00000359864,ENSP00000363827,ENSP00000368678	AGRN,GPC1,GPC4,HSPG2,VCAN
GO.0022617	extracellular matrix disassembly	6	0.000473	ENSP00000252999,ENSP00000262464,ENSP00000305714,ENSP00000346839,ENSP00000347665,ENSP00000363827	BMP1,COL18A1,FBN2,FN1,HSPG2,LAMA5
GO.0006898	receptor-mediated endocytosis	7	0.000598	ENSP00000252486,ENSP00000265983,ENSP00000299767,ENSP00000322421,ENSP00000348170,ENSP00000373783,ENSP00000384144	APOE,HBA1,HP,HPX,HSP90B1,HYOU1,LOXL2
GO.1903510	mucopolysaccharide metabolic process	6	0.000598	ENSP00000264039,ENSP00000265077,ENSP00000266718,ENSP00000359864,ENSP00000363827,ENSP00000368678	AGRN,GPC1,GPC4,HSPG2,LUM,VCAN
GO.0016192	vesicle-mediated transport	14	0.000703	ENSP00000252486,ENSP00000265983,ENSP00000268150,ENSP00000299767,ENSP00000315130,ENSP00000322421,ENSP00000343764,ENSP00000346839,ENSP00000348170,ENSP00000355537,ENSP00000373783,ENSP00000377941,ENSP00000384144,ENSP00000393887	ACTN1,ACTN2,AHSG,APOE,CLU,FN1,HBA1,HP,HPX,HSP90B1,HYOU1,LOXL2,MFGE8,TTN
GO.0010646	regulation of cell communication	22	0.000721	ENSP00000248553,ENSP00000252486,ENSP00000252804,ENSP00000262464,ENSP00000264039,ENSP00000265983,ENSP00000266066,ENSP00000274341,ENSP00000286657,ENSP00000290231,ENSP00000302621,ENSP00000305714,ENSP00000315130,ENSP00000325526,ENSP00000327801,ENSP00000346839,ENSP00000355537,ENSP00000357980,ENSP00000359866,ENSP00000368678,ENSP00000386043,ENSP00000393887	ACTN2,ADAMTS3,AGRN,AHSG,APOE,BMP1,BMP5,CLU,FBN2,FN1,GPC1,HAPLN1,HPX,HSPB1,HTRA1,LRG1,LTBP1,NCOA5,P4HB,PXDN,SFRP5,WNT11
GO.0061448	connective tissue development	7	0.000721	ENSP00000224784,ENSP00000266718,ENSP00000305714,ENSP00000350894,ENSP00000359866,ENSP00000363827,ENSP00000416330	ACTA2,BMP1,BMP5,HSPG2,LUM,SERPINH1,TGFBI
GO.2000026	regulation of multicellular organismal development	16	0.000747	ENSP00000248553,ENSP00000252486,ENSP00000252999,ENSP00000262464,ENSP00000264039,ENSP00000266066,ENSP00000302621,ENSP00000305714,ENSP00000325526,ENSP00000346839,ENSP00000352980,ENSP00000359866,ENSP00000368678,ENSP00000373783,ENSP00000374309,ENSP00000393887	AGRN,AHSG,APOE,BMP1,BMP5,FBN2,FN1,GPC1,HIST1H4A,HSPB1,LAMA1,LAMA5,LOXL2,LRG1,SFRP5,WNT11
GO.0001523	retinoid metabolic process	5	0.000754	ENSP00000252486,ENSP00000264039,ENSP00000359864,ENSP00000363827,ENSP00000368678	AGRN,APOE,GPC1,GPC4,HSPG2
GO.0009966	regulation of signal transduction	20	0.000754	ENSP00000248553,ENSP00000252486,ENSP00000252804,ENSP00000262464,ENSP00000264039,ENSP00000265983,ENSP00000266066,ENSP00000286657,ENSP00000290231,ENSP00000302621,ENSP00000315130,ENSP00000325526,ENSP00000327801,ENSP00000346839,ENSP00000355537,ENSP00000357980,ENSP00000359866,ENSP00000368678,ENSP00000386043,ENSP00000393887	ACTN2,ADAMTS3,AGRN,AHSG,APOE,BMP5,CLU,FBN2,FN1,GPC1,HPX,HSPB1,HTRA1,LRG1,LTBP1,NCOA5,P4HB,PXDN,SFRP5,WNT11
GO.0006950	response to stress	24	0.00091	ENSP00000248553,ENSP00000252486,ENSP00000252804,ENSP00000254810,ENSP00000263168,ENSP00000265131,ENSP00000274341,ENSP00000299767,ENSP00000305714,ENSP00000307156,ENSP00000315130,ENSP00000322421,ENSP00000327801,ENSP00000343764,ENSP00000346839,ENSP00000347665,ENSP00000348170,ENSP00000350275,ENSP00000350894,ENSP00000355537,ENSP00000373783,ENSP00000377941,ENSP00000384144,ENSP00000393887	ACTN1,ACTN2,AHSG,APOE,BMP1,CAPZA1,CLU,COL18A1,FN1,H3F3B,HAPLN1,HBA1,HIST1H3A,HP,HSP90B1,HSPB1,HYOU1,LAMB2,LOXL2,P4HB,PXDN,SERPINH1,TNC,TTN
GO.0009887	organ morphogenesis	12	0.00116	ENSP00000224784,ENSP00000252999,ENSP00000262464,ENSP00000265131,ENSP00000290378,ENSP00000305714,ENSP00000343764,ENSP00000347665,ENSP00000350894,ENSP00000357980,ENSP00000363827,ENSP00000374309	ACTA2,ACTC1,BMP1,COL18A1,FBN2,HSPG2,HTRA1,LAMA1,LAMA5,SERPINH1,TNC,TTN
GO.0009968	negative regulation of signal transduction	13	0.00126	ENSP00000248553,ENSP00000252486,ENSP00000252804,ENSP00000262464,ENSP00000264039,ENSP00000266066,ENSP00000290231,ENSP00000315130,ENSP00000325526,ENSP00000357980,ENSP00000359866,ENSP00000386043,ENSP00000393887	AHSG,APOE,BMP5,CLU,FBN2,GPC1,HSPB1,HTRA1,LTBP1,NCOA5,PXDN,SFRP5,WNT11
GO.0044767	single-organism developmental process	28	0.00131	ENSP00000224784,ENSP00000252486,ENSP00000252999,ENSP00000254810,ENSP00000259216,ENSP00000262464,ENSP00000264039,ENSP00000265077,ENSP00000266066,ENSP00000266718,ENSP00000268150,ENSP00000274341,ENSP00000290378,ENSP00000302621,ENSP00000305714,ENSP00000307156,ENSP00000315130,ENSP00000343764,ENSP00000350894,ENSP00000355537,ENSP00000357980,ENSP00000359645,ENSP00000359866,ENSP00000363827,ENSP00000368678…	ACTA2,ACTC1,ACTN1,ACTN2,AGRN,AHSG,APOE,BMP1,BMP5,CFC1,CLU,FBN2,GPC1,H3F3B,HAPLN1,HSPG2,HTRA1,LAMA5,LAMB2,LOXL2,LRG1,LUM,MFGE8,RBMX,SERPINH1,SFRP5,TTN,VCAN
GO.0030199	collagen fibril organization	4	0.0015	ENSP00000266718,ENSP00000286657,ENSP00000350894,ENSP00000373783	ADAMTS3,LOXL2,LUM,SERPINH1
GO.0048731	system development	24	0.00154	ENSP00000224784,ENSP00000252486,ENSP00000254810,ENSP00000262464,ENSP00000264039,ENSP00000265077,ENSP00000265131,ENSP00000266718,ENSP00000268150,ENSP00000274341,ENSP00000290378,ENSP00000305714,ENSP00000307156,ENSP00000315130,ENSP00000343764,ENSP00000346839,ENSP00000350894,ENSP00000357980,ENSP00000359866,ENSP00000363827,ENSP00000368678,ENSP00000373783,ENSP00000377941,ENSP00000393887	ACTA2,ACTC1,ACTN1,AGRN,AHSG,APOE,BMP1,BMP5,CLU,FBN2,FN1,GPC1,H3F3B,HAPLN1,HSPG2,HTRA1,LAMB2,LOXL2,LUM,MFGE8,SERPINH1,TNC,TTN,VCAN
GO.0002576	platelet degranulation	5	0.00156	ENSP00000315130,ENSP00000343764,ENSP00000346839,ENSP00000355537,ENSP00000377941	ACTN1,ACTN2,CLU,FN1,TTN
GO.0051216	cartilage development	6	0.00156	ENSP00000266718,ENSP00000305714,ENSP00000350894,ENSP00000359866,ENSP00000363827,ENSP00000416330	BMP1,BMP5,HSPG2,LUM,SERPINH1,TGFBI
GO.0007044	cell-substrate junction assembly	4	0.00162	ENSP00000252999,ENSP00000346839,ENSP00000355537,ENSP00000377941	ACTN1,ACTN2,FN1,LAMA5
GO.0009611	response to wounding	11	0.00162	ENSP00000248553,ENSP00000254810,ENSP00000263168,ENSP00000265131,ENSP00000307156,ENSP00000315130,ENSP00000343764,ENSP00000346839,ENSP00000350275,ENSP00000355537,ENSP00000377941	ACTN1,ACTN2,CAPZA1,CLU,FN1,H3F3B,HIST1H3A,HSPB1,LAMB2,TNC,TTN
GO.0007603	phototransduction, visible light	5	0.00183	ENSP00000252486,ENSP00000264039,ENSP00000359864,ENSP00000363827,ENSP00000368678	AGRN,APOE,GPC1,GPC4,HSPG2
GO.0048585	negative regulation of response to stimulus	14	0.00193	ENSP00000248553,ENSP00000252486,ENSP00000252804,ENSP00000262464,ENSP00000264039,ENSP00000266066,ENSP00000290231,ENSP00000315130,ENSP00000325526,ENSP00000348170,ENSP00000357980,ENSP00000359866,ENSP00000386043,ENSP00000393887	AHSG,APOE,BMP5,CLU,FBN2,GPC1,HP,HSPB1,HTRA1,LTBP1,NCOA5,PXDN,SFRP5,WNT11
GO.0006897	endocytosis	9	0.00213	ENSP00000252486,ENSP00000265983,ENSP00000268150,ENSP00000299767,ENSP00000322421,ENSP00000348170,ENSP00000373783,ENSP00000384144,ENSP00000393887	AHSG,APOE,HBA1,HP,HPX,HSP90B1,HYOU1,LOXL2,MFGE8
GO.1902998	positive regulation of neurofibrillary tangle assembly	2	0.00213	ENSP00000252486,ENSP00000315130	APOE,CLU
GO.0048513	organ development	20	0.00232	ENSP00000224784,ENSP00000252999,ENSP00000254810,ENSP00000262464,ENSP00000265077,ENSP00000265131,ENSP00000266718,ENSP00000290378,ENSP00000305714,ENSP00000307156,ENSP00000343764,ENSP00000347665,ENSP00000350894,ENSP00000357980,ENSP00000359866,ENSP00000363827,ENSP00000373783,ENSP00000374309,ENSP00000377941,ENSP00000416330	ACTA2,ACTC1,ACTN1,BMP1,BMP5,COL18A1,FBN2,H3F3B,HSPG2,HTRA1,LAMA1,LAMA5,LAMB2,LOXL2,LUM,SERPINH1,TGFBI,TNC,TTN,VCAN
GO.0050789	regulation of biological process	41	0.00232	ENSP00000224784,ENSP00000248553,ENSP00000252486,ENSP00000252804,ENSP00000254810,ENSP00000259216,ENSP00000262464,ENSP00000263168,ENSP00000264039,ENSP00000265131,ENSP00000265983,ENSP00000266066,ENSP00000266718,ENSP00000268150,ENSP00000274341,ENSP00000286657,ENSP00000290231,ENSP00000290378,ENSP00000299767,ENSP00000302621,ENSP00000305714,ENSP00000315130,ENSP00000322421,ENSP00000327801,ENSP00000343764…	ACTA2,ACTC1,ACTN1,ACTN2,ADAMTS3,AHSG,APOE,BMP1,BMP5,CAPZA1,CFC1,CLU,FBLN2,FBN2,GPC1,GPC4,H3F3B,HAPLN1,HBA1,HIST1H3A,HIST1H4A,HP,HPX,HSP90B1,HSPB1,HSPG2,HTRA1,LOXL2,LRG1,LTBP1,LUM,MFGE8,NCOA5,P4HB,PXDN,RBMX,SERPINH1,SFRP5,TGFBI,TNC,TTN
GO.0009888	tissue development	15	0.00239	ENSP00000224784,ENSP00000265131,ENSP00000266718,ENSP00000290378,ENSP00000305714,ENSP00000307156,ENSP00000343764,ENSP00000346839,ENSP00000347665,ENSP00000350894,ENSP00000359866,ENSP00000363827,ENSP00000373783,ENSP00000374309,ENSP00000416330	ACTA2,ACTC1,BMP1,BMP5,COL18A1,FN1,HSPG2,LAMA1,LAMB2,LOXL2,LUM,SERPINH1,TGFBI,TNC,TTN
GO.0009581	detection of external stimulus	6	0.00243	ENSP00000252486,ENSP00000264039,ENSP00000343764,ENSP00000359864,ENSP00000363827,ENSP00000368678	AGRN,APOE,GPC1,GPC4,HSPG2,TTN
GO.0009582	detection of abiotic stimulus	6	0.00245	ENSP00000252486,ENSP00000264039,ENSP00000343764,ENSP00000359864,ENSP00000363827,ENSP00000368678	AGRN,APOE,GPC1,GPC4,HSPG2,TTN
GO.0048646	anatomical structure formation involved in morphogenesis	12	0.00245	ENSP00000262464,ENSP00000264039,ENSP00000268150,ENSP00000343764,ENSP00000346839,ENSP00000347665,ENSP00000355537,ENSP00000357980,ENSP00000363827,ENSP00000373783,ENSP00000377941,ENSP00000416330	ACTN1,ACTN2,COL18A1,FBN2,FN1,GPC1,HSPG2,HTRA1,LOXL2,MFGE8,TGFBI,TTN
GO.0050794	regulation of cellular process	40	0.00245	ENSP00000248553,ENSP00000252486,ENSP00000252804,ENSP00000254810,ENSP00000259216,ENSP00000262464,ENSP00000263168,ENSP00000264039,ENSP00000265131,ENSP00000265983,ENSP00000266066,ENSP00000266718,ENSP00000268150,ENSP00000274341,ENSP00000286657,ENSP00000290231,ENSP00000290378,ENSP00000299767,ENSP00000302621,ENSP00000305714,ENSP00000315130,ENSP00000322421,ENSP00000327801,ENSP00000343764,ENSP00000348170…	ACTC1,ACTN1,ACTN2,ADAMTS3,AHSG,APOE,BMP1,BMP5,CAPZA1,CFC1,CLU,FBLN2,FBN2,GPC1,GPC4,H3F3B,HAPLN1,HBA1,HIST1H3A,HIST1H4A,HP,HPX,HSP90B1,HSPB1,HSPG2,HTRA1,LOXL2,LRG1,LTBP1,LUM,MFGE8,NCOA5,P4HB,PXDN,RBMX,SERPINH1,SFRP5,TGFBI,TNC,TTN
GO.0007596	blood coagulation	9	0.00297	ENSP00000248553,ENSP00000254810,ENSP00000263168,ENSP00000315130,ENSP00000343764,ENSP00000346839,ENSP00000350275,ENSP00000355537,ENSP00000377941	ACTN1,ACTN2,CAPZA1,CLU,FN1,H3F3B,HIST1H3A,HSPB1,TTN
GO.0007275	multicellular organismal development	25	0.00299	ENSP00000224784,ENSP00000252486,ENSP00000254810,ENSP00000259216,ENSP00000262464,ENSP00000264039,ENSP00000265077,ENSP00000265131,ENSP00000266066,ENSP00000266718,ENSP00000268150,ENSP00000274341,ENSP00000290378,ENSP00000305714,ENSP00000307156,ENSP00000315130,ENSP00000343764,ENSP00000350894,ENSP00000357980,ENSP00000359866,ENSP00000363827,ENSP00000368678,ENSP00000373783,ENSP00000377941,ENSP00000393887	ACTA2,ACTC1,ACTN1,AGRN,AHSG,APOE,BMP1,BMP5,CFC1,CLU,FBN2,GPC1,H3F3B,HAPLN1,HSPG2,HTRA1,LAMB2,LOXL2,LUM,MFGE8,SERPINH1,SFRP5,TNC,TTN,VCAN
GO.0032989	cellular component morphogenesis	12	0.00299	ENSP00000252999,ENSP00000264039,ENSP00000307156,ENSP00000315130,ENSP00000343764,ENSP00000346839,ENSP00000347665,ENSP00000355537,ENSP00000368678,ENSP00000373783,ENSP00000374309,ENSP00000377941	ACTN1,ACTN2,AGRN,CLU,COL18A1,FN1,GPC1,LAMA1,LAMA5,LAMB2,LOXL2,TTN
GO.0071822	protein complex subunit organization	14	0.00343	ENSP00000254810,ENSP00000263168,ENSP00000266718,ENSP00000286657,ENSP00000299767,ENSP00000315130,ENSP00000322421,ENSP00000343764,ENSP00000346839,ENSP00000350894,ENSP00000355537,ENSP00000359645,ENSP00000373783,ENSP00000380177	ACTN2,ADAMTS3,CAPZA1,CLU,FN1,H3F3B,HBA1,HIST1H2BN,HSP90B1,LOXL2,LUM,RBMX,SERPINH1,TTN
GO.0001525	angiogenesis	7	0.00364	ENSP00000252999,ENSP00000268150,ENSP00000346839,ENSP00000347665,ENSP00000363827,ENSP00000373783,ENSP00000416330	COL18A1,FN1,HSPG2,LAMA5,LOXL2,MFGE8,TGFBI
GO.0007160	cell-matrix adhesion	5	0.00364	ENSP00000216286,ENSP00000252999,ENSP00000346839,ENSP00000355537,ENSP00000377941	ACTN1,ACTN2,FN1,LAMA5,NID2
GO.1900116	extracellular negative regulation of signal transduction	3	0.00387	ENSP00000252804,ENSP00000262464,ENSP00000386043	FBN2,LTBP1,PXDN
GO.0030154	cell differentiation	21	0.00411	ENSP00000224784,ENSP00000252486,ENSP00000252999,ENSP00000264039,ENSP00000265077,ENSP00000266066,ENSP00000302621,ENSP00000305714,ENSP00000307156,ENSP00000315130,ENSP00000343764,ENSP00000347665,ENSP00000350894,ENSP00000355537,ENSP00000359645,ENSP00000359866,ENSP00000363827,ENSP00000368678,ENSP00000373783,ENSP00000377941,ENSP00000416330	ACTA2,ACTN1,ACTN2,AGRN,APOE,BMP1,BMP5,CLU,COL18A1,GPC1,HSPG2,LAMA5,LAMB2,LOXL2,LRG1,RBMX,SERPINH1,SFRP5,TGFBI,TTN,VCAN
GO.0035583	sequestering of TGFbeta in extracellular matrix	2	0.00411	ENSP00000262464,ENSP00000386043	FBN2,LTBP1
GO.1902947	regulation of tau-protein kinase activity	2	0.00411	ENSP00000252486,ENSP00000315130	APOE,CLU
GO.0048041	focal adhesion assembly	3	0.00646	ENSP00000252999,ENSP00000355537,ENSP00000377941	ACTN1,ACTN2,LAMA5
GO.0051240	positive regulation of multicellular organismal process	13	0.00732	ENSP00000248553,ENSP00000252486,ENSP00000262464,ENSP00000264039,ENSP00000266718,ENSP00000302621,ENSP00000305714,ENSP00000315130,ENSP00000325526,ENSP00000346839,ENSP00000359866,ENSP00000368678,ENSP00000373783	AGRN,APOE,BMP1,BMP5,CLU,FBN2,FN1,GPC1,HSPB1,LOXL2,LRG1,LUM,WNT11
GO.0090287	regulation of cellular response to growth factor stimulus	6	0.00774	ENSP00000262464,ENSP00000264039,ENSP00000286657,ENSP00000302621,ENSP00000357980,ENSP00000386043	ADAMTS3,FBN2,GPC1,HTRA1,LRG1,LTBP1
GO.0030168	platelet activation	6	0.00791	ENSP00000248553,ENSP00000315130,ENSP00000343764,ENSP00000346839,ENSP00000355537,ENSP00000377941	ACTN1,ACTN2,CLU,FN1,HSPB1,TTN
GO.0031102	neuron projection regeneration	3	0.00791	ENSP00000252486,ENSP00000265131,ENSP00000307156	APOE,LAMB2,TNC
GO.0048518	positive regulation of biological process	27	0.00791	ENSP00000224784,ENSP00000248553,ENSP00000252486,ENSP00000254810,ENSP00000262464,ENSP00000264039,ENSP00000265131,ENSP00000265983,ENSP00000266718,ENSP00000268150,ENSP00000274341,ENSP00000286657,ENSP00000290378,ENSP00000299767,ENSP00000302621,ENSP00000305714,ENSP00000315130,ENSP00000322421,ENSP00000347665,ENSP00000348170,ENSP00000355537,ENSP00000357980,ENSP00000359645,ENSP00000359866,ENSP00000373783…	ACTA2,ACTC1,ACTN2,ADAMTS3,AHSG,APOE,BMP1,BMP5,CLU,COL18A1,FBLN2,FBN2,GPC1,H3F3B,HAPLN1,HBA1,HP,HPX,HSP90B1,HSPB1,HTRA1,LOXL2,LRG1,LUM,MFGE8,RBMX,TNC
GO.0000904	cell morphogenesis involved in differentiation	9	0.0104	ENSP00000252999,ENSP00000264039,ENSP00000307156,ENSP00000346839,ENSP00000347665,ENSP00000368678,ENSP00000373783,ENSP00000374309,ENSP00000377941	ACTN1,AGRN,COL18A1,FN1,GPC1,LAMA1,LAMA5,LAMB2,LOXL2
GO.0032776	DNA methylation on cytosine	3	0.0115	ENSP00000254810,ENSP00000350275,ENSP00000352980	H3F3B,HIST1H3A,HIST1H4A
GO.0071692	protein localization to extracellular region	2	0.0115	ENSP00000262464,ENSP00000386043	FBN2,LTBP1
GO.0090131	mesenchyme migration	2	0.0115	ENSP00000224784,ENSP00000290378	ACTA2,ACTC1
GO.1902004	positive regulation of beta-amyloid formation	2	0.0115	ENSP00000252486,ENSP00000315130	APOE,CLU
GO.0034329	cell junction assembly	5	0.0122	ENSP00000252999,ENSP00000325526,ENSP00000346839,ENSP00000355537,ENSP00000377941	ACTN1,ACTN2,FN1,LAMA5,WNT11
GO.0042060	wound healing	9	0.0128	ENSP00000248553,ENSP00000254810,ENSP00000263168,ENSP00000315130,ENSP00000343764,ENSP00000346839,ENSP00000350275,ENSP00000355537,ENSP00000377941	ACTN1,ACTN2,CAPZA1,CLU,FN1,H3F3B,HIST1H3A,HSPB1,TTN
GO.0035966	response to topologically incorrect protein	5	0.0139	ENSP00000248553,ENSP00000299767,ENSP00000315130,ENSP00000350894,ENSP00000384144	CLU,HSP90B1,HSPB1,HYOU1,SERPINH1
GO.0010941	regulation of cell death	13	0.0151	ENSP00000248553,ENSP00000252486,ENSP00000290378,ENSP00000299767,ENSP00000315130,ENSP00000322421,ENSP00000327801,ENSP00000347665,ENSP00000348170,ENSP00000355537,ENSP00000359866,ENSP00000368678,ENSP00000377941	ACTC1,ACTN1,ACTN2,AGRN,APOE,BMP5,CLU,COL18A1,HBA1,HP,HSP90B1,HSPB1,P4HB
GO.0042221	response to chemical	22	0.0152	ENSP00000248553,ENSP00000252486,ENSP00000254810,ENSP00000264039,ENSP00000266718,ENSP00000268150,ENSP00000299767,ENSP00000307156,ENSP00000315130,ENSP00000322421,ENSP00000325526,ENSP00000327801,ENSP00000343764,ENSP00000347665,ENSP00000348170,ENSP00000350894,ENSP00000359645,ENSP00000359866,ENSP00000368678,ENSP00000373783,ENSP00000374309,ENSP00000384144	AGRN,APOE,BMP5,CLU,COL18A1,GPC1,H3F3B,HBA1,HP,HSP90B1,HSPB1,HYOU1,LAMA1,LAMB2,LOXL2,LUM,MFGE8,P4HB,RBMX,SERPINH1,TTN,WNT11
GO.0032964	collagen biosynthetic process	2	0.0158	ENSP00000286657,ENSP00000350894	ADAMTS3,SERPINH1
GO.1900221	regulation of beta-amyloid clearance	2	0.0158	ENSP00000252486,ENSP00000315130	APOE,CLU
GO.1902430	negative regulation of beta-amyloid formation	2	0.0158	ENSP00000252486,ENSP00000315130	APOE,CLU
GO.0048522	positive regulation of cellular process	24	0.0165	ENSP00000248553,ENSP00000252486,ENSP00000254810,ENSP00000262464,ENSP00000264039,ENSP00000265131,ENSP00000265983,ENSP00000266718,ENSP00000268150,ENSP00000274341,ENSP00000286657,ENSP00000302621,ENSP00000305714,ENSP00000315130,ENSP00000322421,ENSP00000347665,ENSP00000348170,ENSP00000355537,ENSP00000357980,ENSP00000359645,ENSP00000359866,ENSP00000373783,ENSP00000384169,ENSP00000393887	ACTN2,ADAMTS3,AHSG,APOE,BMP1,BMP5,CLU,COL18A1,FBLN2,FBN2,GPC1,H3F3B,HAPLN1,HBA1,HP,HPX,HSPB1,HTRA1,LOXL2,LRG1,LUM,MFGE8,RBMX,TNC
GO.0051270	regulation of cellular component movement	9	0.0165	ENSP00000248553,ENSP00000252486,ENSP00000252999,ENSP00000325526,ENSP00000346839,ENSP00000347665,ENSP00000359866,ENSP00000374309,ENSP00000377941	ACTN1,APOE,BMP5,COL18A1,FN1,HSPB1,LAMA1,LAMA5,WNT11
GO.0060485	mesenchyme development	5	0.0166	ENSP00000224784,ENSP00000252999,ENSP00000290378,ENSP00000325526,ENSP00000373783	ACTA2,ACTC1,LAMA5,LOXL2,WNT11
GO.0006928	movement of cell or subcellular component	12	0.0203	ENSP00000248553,ENSP00000263168,ENSP00000264039,ENSP00000265077,ENSP00000290378,ENSP00000307156,ENSP00000343764,ENSP00000346839,ENSP00000355537,ENSP00000368678,ENSP00000373783,ENSP00000374309	ACTC1,ACTN2,AGRN,CAPZA1,FN1,GPC1,HSPB1,LAMA1,LAMB2,LOXL2,TTN,VCAN
GO.0009628	response to abiotic stimulus	11	0.0203	ENSP00000252486,ENSP00000264039,ENSP00000299767,ENSP00000327801,ENSP00000343764,ENSP00000347665,ENSP00000359864,ENSP00000363827,ENSP00000368678,ENSP00000373783,ENSP00000384144	AGRN,APOE,COL18A1,GPC1,GPC4,HSP90B1,HSPG2,HYOU1,LOXL2,P4HB,TTN
GO.0030049	muscle filament sliding	3	0.0203	ENSP00000290378,ENSP00000343764,ENSP00000355537	ACTC1,ACTN2,TTN
GO.0000183	chromatin silencing at rDNA	3	0.0216	ENSP00000254810,ENSP00000350275,ENSP00000352980	H3F3B,HIST1H3A,HIST1H4A
GO.0000902	cell morphogenesis	10	0.0227	ENSP00000252999,ENSP00000264039,ENSP00000307156,ENSP00000315130,ENSP00000346839,ENSP00000347665,ENSP00000368678,ENSP00000373783,ENSP00000374309,ENSP00000377941	ACTN1,AGRN,CLU,COL18A1,FN1,GPC1,LAMA1,LAMA5,LAMB2,LOXL2
GO.0007528	neuromuscular junction development	3	0.023	ENSP00000265131,ENSP00000307156,ENSP00000368678	AGRN,LAMB2,TNC
GO.0065007	biological regulation	39	0.024	ENSP00000224784,ENSP00000248553,ENSP00000252486,ENSP00000252804,ENSP00000254810,ENSP00000259216,ENSP00000262464,ENSP00000264039,ENSP00000265131,ENSP00000266066,ENSP00000266718,ENSP00000268150,ENSP00000274341,ENSP00000286657,ENSP00000290231,ENSP00000290378,ENSP00000299767,ENSP00000302621,ENSP00000305714,ENSP00000315130,ENSP00000322421,ENSP00000327801,ENSP00000343764,ENSP00000348170,ENSP00000350275…	ACTA2,ACTC1,ACTN1,ACTN2,ADAMTS3,AHSG,APOE,BMP1,BMP5,CFC1,CLU,FBLN2,FBN2,GPC1,GPC4,H3F3B,HAPLN1,HBA1,HIST1H3A,HIST1H4A,HP,HSP90B1,HSPB1,HSPG2,HTRA1,LOXL2,LRG1,LTBP1,LUM,MFGE8,NCOA5,P4HB,PXDN,RBMX,SERPINH1,SFRP5,TGFBI,TNC,TTN
GO.0051130	positive regulation of cellular component organization	11	0.0246	ENSP00000252486,ENSP00000268150,ENSP00000274341,ENSP00000305714,ENSP00000315130,ENSP00000325526,ENSP00000346839,ENSP00000355537,ENSP00000359866,ENSP00000368678,ENSP00000393887	ACTN2,AGRN,AHSG,APOE,BMP1,BMP5,CLU,FN1,HAPLN1,MFGE8,WNT11
GO.0006953	acute-phase response	3	0.0247	ENSP00000346839,ENSP00000348170,ENSP00000393887	AHSG,FN1,HP
GO.0017015	regulation of transforming growth factor beta receptor signaling pathway	4	0.0247	ENSP00000262464,ENSP00000302621,ENSP00000357980,ENSP00000386043	FBN2,HTRA1,LRG1,LTBP1
GO.0030334	regulation of cell migration	8	0.0247	ENSP00000248553,ENSP00000252486,ENSP00000252999,ENSP00000325526,ENSP00000346839,ENSP00000347665,ENSP00000359866,ENSP00000374309	APOE,BMP5,COL18A1,FN1,HSPB1,LAMA1,LAMA5,WNT11
GO.0044707	single-multicellular organism process	27	0.0247	ENSP00000224784,ENSP00000248553,ENSP00000252486,ENSP00000259216,ENSP00000262464,ENSP00000263168,ENSP00000264039,ENSP00000265077,ENSP00000266066,ENSP00000268150,ENSP00000274341,ENSP00000286657,ENSP00000290378,ENSP00000305714,ENSP00000307156,ENSP00000315130,ENSP00000343764,ENSP00000350275,ENSP00000350894,ENSP00000355537,ENSP00000357980,ENSP00000359645,ENSP00000359866,ENSP00000363827,ENSP00000368678…	ACTA2,ACTC1,ACTN1,ACTN2,ADAMTS3,AGRN,APOE,BMP1,BMP5,CAPZA1,CFC1,CLU,FBN2,GPC1,HAPLN1,HIST1H3A,HSPB1,HSPG2,HTRA1,LAMB2,LOXL2,MFGE8,RBMX,SERPINH1,SFRP5,TTN,VCAN
GO.0044273	sulfur compound catabolic process	3	0.0263	ENSP00000264039,ENSP00000265077,ENSP00000266718	GPC1,LUM,VCAN
GO.0007601	visual perception	5	0.0281	ENSP00000266066,ENSP00000266718,ENSP00000307156,ENSP00000347665,ENSP00000416330	COL18A1,LAMB2,LUM,SFRP5,TGFBI
GO.0019538	protein metabolic process	22	0.03	ENSP00000264039,ENSP00000265077,ENSP00000265983,ENSP00000286657,ENSP00000299164,ENSP00000299767,ENSP00000305714,ENSP00000315130,ENSP00000325526,ENSP00000327801,ENSP00000343764,ENSP00000346839,ENSP00000350894,ENSP00000352980,ENSP00000357980,ENSP00000359645,ENSP00000359864,ENSP00000363827,ENSP00000368678,ENSP00000373783,ENSP00000384144,ENSP00000386043	ADAMTS15,ADAMTS3,AGRN,BMP1,CLU,FN1,GPC1,GPC4,HIST1H4A,HPX,HSP90B1,HSPG2,HTRA1,HYOU1,LOXL2,LTBP1,P4HB,RBMX,SERPINH1,TTN,VCAN,WNT11
GO.0072006	nephron development	4	0.03	ENSP00000224784,ENSP00000252999,ENSP00000307156,ENSP00000325526	ACTA2,LAMA5,LAMB2,WNT11
GO.0090092	regulation of transmembrane receptor protein serine/threonine kinase signaling pathway	5	0.0307	ENSP00000262464,ENSP00000302621,ENSP00000357980,ENSP00000359866,ENSP00000386043	BMP5,FBN2,HTRA1,LRG1,LTBP1
GO.0006790	sulfur compound metabolic process	6	0.0312	ENSP00000264039,ENSP00000265077,ENSP00000266718,ENSP00000359864,ENSP00000363827,ENSP00000368678	AGRN,GPC1,GPC4,HSPG2,LUM,VCAN
GO.0051239	regulation of multicellular organismal process	16	0.0312	ENSP00000248553,ENSP00000252486,ENSP00000252999,ENSP00000262464,ENSP00000264039,ENSP00000266066,ENSP00000266718,ENSP00000302621,ENSP00000305714,ENSP00000315130,ENSP00000352980,ENSP00000359866,ENSP00000368678,ENSP00000373783,ENSP00000374309,ENSP00000393887	AGRN,AHSG,APOE,BMP1,BMP5,CLU,FBN2,GPC1,HIST1H4A,HSPB1,LAMA1,LAMA5,LOXL2,LRG1,LUM,SFRP5
GO.0080134	regulation of response to stress	12	0.0316	ENSP00000248553,ENSP00000252486,ENSP00000265983,ENSP00000274341,ENSP00000299767,ENSP00000305714,ENSP00000315130,ENSP00000327801,ENSP00000348170,ENSP00000350275,ENSP00000357980,ENSP00000393887	AHSG,APOE,BMP1,CLU,HAPLN1,HIST1H3A,HP,HPX,HSP90B1,HSPB1,HTRA1,P4HB
GO.0043933	macromolecular complex subunit organization	15	0.0317	ENSP00000252486,ENSP00000254810,ENSP00000263168,ENSP00000266718,ENSP00000286657,ENSP00000299767,ENSP00000315130,ENSP00000322421,ENSP00000343764,ENSP00000346839,ENSP00000350894,ENSP00000352980,ENSP00000355537,ENSP00000373783,ENSP00000380177	ACTN2,ADAMTS3,APOE,CAPZA1,CLU,FN1,H3F3B,HBA1,HIST1H2BN,HIST1H4A,HSP90B1,LOXL2,LUM,SERPINH1,TTN
GO.0001649	osteoblast differentiation	4	0.0334	ENSP00000265077,ENSP00000265131,ENSP00000325526,ENSP00000359645	RBMX,TNC,VCAN,WNT11
GO.1900407	regulation of cellular response to oxidative stress	3	0.0335	ENSP00000248553,ENSP00000327801,ENSP00000348170	HP,HSPB1,P4HB
GO.0030855	epithelial cell differentiation	7	0.0417	ENSP00000224784,ENSP00000252999,ENSP00000307156,ENSP00000325526,ENSP00000347665,ENSP00000359866,ENSP00000374309	ACTA2,BMP5,COL18A1,LAMA1,LAMA5,LAMB2,WNT11

## Sheet: downECMd9xECMd4
#pathway ID	pathway description	observed gene count	false discovery rate	matching proteins in your network (IDs)	matching proteins in your network (labels)
GO.0007275	multicellular organismal development	17	0.00498	ENSP00000215909,ENSP00000223095,ENSP00000229270,ENSP00000252934,ENSP00000261769,ENSP00000262746,ENSP00000264474,ENSP00000264498,ENSP00000272134,ENSP00000274063,ENSP00000296388,ENSP00000320949,ENSP00000348163,ENSP00000350720,ENSP00000362105,ENSP00000368646,ENSP00000405573	ATXN10,CDH1,CNOT1,CSTA,FGF2,GPI,LEFTY1,LEPRE1,LGALS1,PLS3,PRDX1,PRDX4,SERPINE1,SFRP2,SMARCA4,TPI1,UTP11L
GO.0032268	regulation of cellular protein metabolic process	13	0.00498	ENSP00000223095,ENSP00000262746,ENSP00000262948,ENSP00000264474,ENSP00000264498,ENSP00000272134,ENSP00000274063,ENSP00000296388,ENSP00000318687,ENSP00000320949,ENSP00000323696,ENSP00000388648,ENSP00000405573	CHEK1,CNOT1,CRTAP,CSTA,FGF2,GPI,HSPH1,LEFTY1,LEPRE1,MAP2K2,PRDX1,SERPINE1,SFRP2
GO.0044767	single-organism developmental process	18	0.00498	ENSP00000215909,ENSP00000223095,ENSP00000229270,ENSP00000252934,ENSP00000261769,ENSP00000262746,ENSP00000264474,ENSP00000264498,ENSP00000272134,ENSP00000274063,ENSP00000296388,ENSP00000320949,ENSP00000348163,ENSP00000350720,ENSP00000362105,ENSP00000368646,ENSP00000388648,ENSP00000405573	ATXN10,CDH1,CHEK1,CNOT1,CSTA,FGF2,GPI,LEFTY1,LEPRE1,LGALS1,PLS3,PRDX1,PRDX4,SERPINE1,SFRP2,SMARCA4,TPI1,UTP11L
GO.0048523	negative regulation of cellular process	17	0.00498	ENSP00000215909,ENSP00000223095,ENSP00000261769,ENSP00000264474,ENSP00000264498,ENSP00000272134,ENSP00000274063,ENSP00000296388,ENSP00000309503,ENSP00000318687,ENSP00000320949,ENSP00000323696,ENSP00000350720,ENSP00000368646,ENSP00000388648,ENSP00000405573,ENSP00000431872	CDH1,CHEK1,CNOT1,CRTAP,CSTA,FGF2,GPI,HSPH1,LEFTY1,LEPRE1,LGALS1,PRDX4,SERPINE1,SFRP2,SMARCA4,TPT1,YWHAZ
GO.1901874	negative regulation of post-translational protein modification	2	0.00498	ENSP00000296388,ENSP00000323696	CRTAP,LEPRE1
GO.0030198	extracellular matrix organization	6	0.0102	ENSP00000223095,ENSP00000261769,ENSP00000264498,ENSP00000274063,ENSP00000323696,ENSP00000368646	CDH1,CRTAP,FGF2,PRDX4,SERPINE1,SFRP2
GO.0032501	multicellular organismal process	19	0.0102	ENSP00000215909,ENSP00000223095,ENSP00000229270,ENSP00000252934,ENSP00000261769,ENSP00000262746,ENSP00000264474,ENSP00000264498,ENSP00000272134,ENSP00000274063,ENSP00000296388,ENSP00000309503,ENSP00000320949,ENSP00000323696,ENSP00000348163,ENSP00000350720,ENSP00000357048,ENSP00000362105,ENSP00000368646	ATXN10,CDH1,CNOT1,COPA,CRTAP,CSTA,FGF2,LEFTY1,LEPRE1,LGALS1,PLS3,PRDX1,PRDX4,SERPINE1,SFRP2,SMARCA4,TPI1,UTP11L,YWHAZ
GO.0048731	system development	15	0.0126	ENSP00000215909,ENSP00000223095,ENSP00000252934,ENSP00000261769,ENSP00000262746,ENSP00000264474,ENSP00000264498,ENSP00000272134,ENSP00000274063,ENSP00000296388,ENSP00000348163,ENSP00000350720,ENSP00000362105,ENSP00000368646,ENSP00000405573	ATXN10,CDH1,CSTA,FGF2,GPI,LEFTY1,LEPRE1,LGALS1,PLS3,PRDX1,PRDX4,SERPINE1,SFRP2,SMARCA4,UTP11L
GO.0010941	regulation of cell death	10	0.013	ENSP00000215909,ENSP00000223095,ENSP00000264498,ENSP00000272134,ENSP00000274063,ENSP00000309503,ENSP00000318687,ENSP00000362105,ENSP00000405573,ENSP00000431872	FGF2,GPI,HSPH1,LEFTY1,LGALS1,SERPINE1,SFRP2,TPT1,UTP11L,YWHAZ
GO.0044707	single-multicellular organism process	18	0.0212	ENSP00000215909,ENSP00000223095,ENSP00000229270,ENSP00000252934,ENSP00000261769,ENSP00000262746,ENSP00000264474,ENSP00000264498,ENSP00000272134,ENSP00000274063,ENSP00000296388,ENSP00000309503,ENSP00000320949,ENSP00000348163,ENSP00000350720,ENSP00000357048,ENSP00000362105,ENSP00000368646	ATXN10,CDH1,CNOT1,COPA,CSTA,FGF2,LEFTY1,LEPRE1,LGALS1,PLS3,PRDX1,PRDX4,SERPINE1,SFRP2,SMARCA4,TPI1,UTP11L,YWHAZ
GO.0009966	regulation of signal transduction	12	0.0236	ENSP00000215909,ENSP00000223095,ENSP00000262746,ENSP00000262948,ENSP00000264498,ENSP00000272134,ENSP00000274063,ENSP00000309503,ENSP00000318687,ENSP00000320949,ENSP00000350720,ENSP00000431872	CNOT1,FGF2,HSPH1,LEFTY1,LGALS1,MAP2K2,PRDX1,SERPINE1,SFRP2,SMARCA4,TPT1,YWHAZ
GO.0061077	chaperone-mediated protein folding	3	0.0274	ENSP00000296388,ENSP00000318687,ENSP00000323696	CRTAP,HSPH1,LEPRE1
GO.0042981	regulation of apoptotic process	9	0.0421	ENSP00000215909,ENSP00000223095,ENSP00000272134,ENSP00000274063,ENSP00000309503,ENSP00000318687,ENSP00000362105,ENSP00000405573,ENSP00000431872	GPI,HSPH1,LEFTY1,LGALS1,SERPINE1,SFRP2,TPT1,UTP11L,YWHAZ
GO.0046365	monosaccharide catabolic process	3	0.0438	ENSP00000229270,ENSP00000312606,ENSP00000405573	AKR1A1,GPI,TPI1
GO.0046185	aldehyde catabolic process	2	0.0449	ENSP00000312606,ENSP00000405573	AKR1A1,GPI
GO.0046364	monosaccharide biosynthetic process	3	0.0449	ENSP00000229270,ENSP00000312606,ENSP00000405573	AKR1A1,GPI,TPI1

## Sheet: upECMd15xECMd9
#pathway ID	pathway description	observed gene count	false discovery rate	matching proteins in your network (IDs)	matching proteins in your network (labels)
GO.0030198	extracellular matrix organization	25	5.54e-25	ENSP00000223095,ENSP00000225964,ENSP00000226218,ENSP00000252999,ENSP00000261769,ENSP00000262464,ENSP00000264187,ENSP00000264498,ENSP00000274063,ENSP00000278353,ENSP00000286657,ENSP00000295550,ENSP00000297268,ENSP00000303153,ENSP00000305714,ENSP00000306361,ENSP00000325527,ENSP00000353654,ENSP00000355180,ENSP00000361290,ENSP00000364000,ENSP00000364979,ENSP00000368646,ENSP00000369889,ENSP00000416330	ADAMTS3,BMP1,CDH1,COL1A1,COL1A2,COL22A1,COL2A1,COL4A1,COL4A2,COL4A6,COL5A2,COL6A1,COL6A3,FBN1,FBN2,FGA,FGF2,HSD17B12,LAMA5,NID1,PRDX4,SERPINE1,SFRP2,TGFBI,VTN
GO.0022617	extracellular matrix disassembly	15	1.18e-17	ENSP00000225964,ENSP00000252999,ENSP00000261769,ENSP00000262464,ENSP00000264187,ENSP00000295550,ENSP00000297268,ENSP00000305714,ENSP00000325527,ENSP00000353654,ENSP00000355180,ENSP00000361290,ENSP00000364000,ENSP00000364979,ENSP00000369889	BMP1,CDH1,COL1A1,COL1A2,COL2A1,COL4A1,COL4A2,COL4A6,COL5A2,COL6A1,COL6A3,FBN1,FBN2,LAMA5,NID1
GO.0032963	collagen metabolic process	11	1.7e-12	ENSP00000225964,ENSP00000286657,ENSP00000295550,ENSP00000296388,ENSP00000297268,ENSP00000353654,ENSP00000355180,ENSP00000361290,ENSP00000364000,ENSP00000364979,ENSP00000369889	ADAMTS3,COL1A1,COL1A2,COL2A1,COL4A1,COL4A2,COL4A6,COL5A2,COL6A1,COL6A3,LEPRE1
GO.0030574	collagen catabolic process	10	1.74e-11	ENSP00000225964,ENSP00000286657,ENSP00000295550,ENSP00000297268,ENSP00000353654,ENSP00000355180,ENSP00000361290,ENSP00000364000,ENSP00000364979,ENSP00000369889	ADAMTS3,COL1A1,COL1A2,COL2A1,COL4A1,COL4A2,COL4A6,COL5A2,COL6A1,COL6A3
GO.0022411	cellular component disassembly	16	8.81e-10	ENSP00000225964,ENSP00000252999,ENSP00000261769,ENSP00000262464,ENSP00000264187,ENSP00000295550,ENSP00000297268,ENSP00000305714,ENSP00000325527,ENSP00000350720,ENSP00000353654,ENSP00000355180,ENSP00000361290,ENSP00000364000,ENSP00000364979,ENSP00000369889	BMP1,CDH1,COL1A1,COL1A2,COL2A1,COL4A1,COL4A2,COL4A6,COL5A2,COL6A1,COL6A3,FBN1,FBN2,LAMA5,NID1,SMARCA4
GO.0030155	regulation of cell adhesion	16	3.72e-09	ENSP00000215909,ENSP00000223095,ENSP00000225964,ENSP00000226218,ENSP00000252999,ENSP00000261769,ENSP00000264187,ENSP00000274063,ENSP00000278353,ENSP00000306361,ENSP00000318687,ENSP00000340210,ENSP00000367817,ENSP00000379140,ENSP00000415786,ENSP00000416330	CD59,CDH1,COL1A1,CXCL12,FGA,HSD17B12,HSPH1,LAMA5,LGALS1,NID1,PODXL,SERPINE1,SERPINE2,SFRP2,TGFBI,VTN
GO.0030199	collagen fibril organization	7	2.16e-08	ENSP00000225964,ENSP00000274063,ENSP00000286657,ENSP00000296388,ENSP00000297268,ENSP00000364000,ENSP00000369889	ADAMTS3,COL1A1,COL1A2,COL2A1,COL5A2,LEPRE1,SFRP2
GO.0009653	anatomical structure morphogenesis	25	4.94e-08	ENSP00000223095,ENSP00000226218,ENSP00000252999,ENSP00000259216,ENSP00000262464,ENSP00000264498,ENSP00000266066,ENSP00000268150,ENSP00000274063,ENSP00000290015,ENSP00000295550,ENSP00000297268,ENSP00000305714,ENSP00000325527,ENSP00000330523,ENSP00000353654,ENSP00000355180,ENSP00000357980,ENSP00000364000,ENSP00000364979,ENSP00000367817,ENSP00000369889,ENSP00000379140,ENSP00000415786,ENSP00000416330	BMP1,CFC1,COL1A2,COL2A1,COL4A1,COL4A2,COL5A2,COL6A1,COL6A3,CTHRC1,CXCL12,FBN1,FBN2,FGF2,HTRA1,LAMA5,MFGE8,PODXL,SERPINE1,SERPINE2,SFRP2,SFRP5,TGFBI,VTN,WNT9B
GO.0048646	anatomical structure formation involved in morphogenesis	18	9.66e-08	ENSP00000223095,ENSP00000225964,ENSP00000226218,ENSP00000262464,ENSP00000262948,ENSP00000264498,ENSP00000268150,ENSP00000274063,ENSP00000290015,ENSP00000330523,ENSP00000353654,ENSP00000355180,ENSP00000357980,ENSP00000364979,ENSP00000367817,ENSP00000369889,ENSP00000379140,ENSP00000416330	COL1A1,COL2A1,COL4A1,COL4A2,COL6A1,CTHRC1,CXCL12,FBN2,FGF2,HTRA1,MAP2K2,MFGE8,PODXL,SERPINE1,SFRP2,TGFBI,VTN,WNT9B
GO.0048731	system development	31	1.66e-07	ENSP00000215909,ENSP00000223095,ENSP00000226218,ENSP00000252934,ENSP00000261769,ENSP00000262464,ENSP00000262746,ENSP00000264187,ENSP00000264474,ENSP00000264498,ENSP00000268150,ENSP00000274063,ENSP00000290015,ENSP00000295550,ENSP00000296388,ENSP00000297268,ENSP00000305714,ENSP00000306361,ENSP00000330523,ENSP00000348163,ENSP00000350720,ENSP00000353654,ENSP00000355180,ENSP00000357980,ENSP00000362105…	ATXN10,BMP1,CDH1,COL1A2,COL2A1,COL4A1,COL4A2,COL6A1,COL6A3,CSTA,CTHRC1,CXCL12,FBN2,FGA,FGF2,HTRA1,LEPRE1,LGALS1,MFGE8,NID1,PLS3,PODXL,PRDX1,PRDX4,SERPINE1,SERPINE2,SFRP2,SMARCA4,UTP11L,VTN,WNT9B
GO.0007275	multicellular organismal development	33	1.74e-07	ENSP00000215909,ENSP00000223095,ENSP00000229270,ENSP00000252934,ENSP00000259216,ENSP00000261769,ENSP00000262464,ENSP00000262746,ENSP00000264187,ENSP00000264474,ENSP00000264498,ENSP00000266066,ENSP00000268150,ENSP00000274063,ENSP00000290015,ENSP00000295550,ENSP00000296388,ENSP00000297268,ENSP00000305714,ENSP00000306361,ENSP00000330523,ENSP00000348163,ENSP00000350720,ENSP00000353654,ENSP00000355180…	ATXN10,BMP1,CDH1,CFC1,COL1A2,COL2A1,COL4A1,COL4A2,COL6A1,COL6A3,CSTA,CTHRC1,CXCL12,FBN2,FGA,FGF2,HTRA1,LEPRE1,LGALS1,MFGE8,NID1,PLS3,PODXL,PRDX1,PRDX4,SERPINE1,SERPINE2,SFRP2,SFRP5,SMARCA4,TPI1,UTP11L,WNT9B
GO.0044767	single-organism developmental process	35	1.74e-07	ENSP00000215909,ENSP00000223095,ENSP00000229270,ENSP00000252934,ENSP00000252999,ENSP00000259216,ENSP00000261769,ENSP00000262464,ENSP00000262746,ENSP00000264187,ENSP00000264474,ENSP00000264498,ENSP00000266066,ENSP00000268150,ENSP00000274063,ENSP00000290015,ENSP00000295550,ENSP00000296388,ENSP00000297268,ENSP00000305714,ENSP00000306361,ENSP00000330523,ENSP00000348163,ENSP00000350720,ENSP00000353654…	ATXN10,BMP1,CDH1,CFC1,CHEK1,COL1A2,COL2A1,COL4A1,COL4A2,COL6A1,COL6A3,CSTA,CTHRC1,CXCL12,FBN2,FGA,FGF2,HTRA1,LAMA5,LEPRE1,LGALS1,MFGE8,NID1,PLS3,PODXL,PRDX1,PRDX4,SERPINE1,SERPINE2,SFRP2,SFRP5,SMARCA4,TPI1,UTP11L,WNT9B
GO.0048513	organ development	27	1.74e-07	ENSP00000215909,ENSP00000252999,ENSP00000261769,ENSP00000262464,ENSP00000262948,ENSP00000264187,ENSP00000264474,ENSP00000264498,ENSP00000274063,ENSP00000290015,ENSP00000295550,ENSP00000296388,ENSP00000297268,ENSP00000305714,ENSP00000306361,ENSP00000330523,ENSP00000348163,ENSP00000350720,ENSP00000357980,ENSP00000364000,ENSP00000364979,ENSP00000367817,ENSP00000368646,ENSP00000369889,ENSP00000379140…	BMP1,CDH1,COL1A2,COL2A1,COL4A1,COL5A2,COL6A3,CSTA,CTHRC1,CXCL12,FBN2,FGA,FGF2,HTRA1,LAMA5,LEPRE1,LGALS1,MAP2K2,NID1,PLS3,PODXL,PRDX4,SERPINE2,SFRP2,SMARCA4,TGFBI,WNT9B
GO.0048856	anatomical structure development	33	1.86e-07	ENSP00000215909,ENSP00000223095,ENSP00000252934,ENSP00000252999,ENSP00000259216,ENSP00000261769,ENSP00000262464,ENSP00000262746,ENSP00000264187,ENSP00000264474,ENSP00000264498,ENSP00000266066,ENSP00000268150,ENSP00000274063,ENSP00000290015,ENSP00000295550,ENSP00000296388,ENSP00000297268,ENSP00000305714,ENSP00000306361,ENSP00000330523,ENSP00000348163,ENSP00000350720,ENSP00000353654,ENSP00000355180…	ATXN10,BMP1,CDH1,CFC1,COL1A2,COL2A1,COL4A1,COL4A2,COL6A1,COL6A3,CSTA,CTHRC1,CXCL12,FBN2,FGA,FGF2,HTRA1,LAMA5,LEPRE1,LGALS1,MFGE8,NID1,PLS3,PODXL,PRDX1,PRDX4,SERPINE1,SERPINE2,SFRP2,SFRP5,SMARCA4,UTP11L,WNT9B
GO.0001501	skeletal system development	13	2.11e-07	ENSP00000262464,ENSP00000262746,ENSP00000264498,ENSP00000274063,ENSP00000290015,ENSP00000296388,ENSP00000297268,ENSP00000305714,ENSP00000325527,ENSP00000348163,ENSP00000364000,ENSP00000369889,ENSP00000416330	BMP1,COL1A2,COL2A1,COL5A2,FBN1,FBN2,FGF2,LEPRE1,PLS3,PRDX1,SFRP2,TGFBI,WNT9B
GO.0048585	negative regulation of response to stimulus	19	6.53e-07	ENSP00000223095,ENSP00000226218,ENSP00000262464,ENSP00000264498,ENSP00000266066,ENSP00000274063,ENSP00000306361,ENSP00000318687,ENSP00000325527,ENSP00000330523,ENSP00000340210,ENSP00000350720,ENSP00000357980,ENSP00000369889,ENSP00000377836,ENSP00000379140,ENSP00000415786,ENSP00000430333,ENSP00000431872	CD59,COL2A1,CTHRC1,CXCL12,FBN1,FBN2,FGA,FGF2,GPC3,HSPH1,HTRA1,SERPINE1,SERPINE2,SFRP2,SFRP5,SLIT3,SMARCA4,TPT1,VTN
GO.0044707	single-multicellular organism process	36	2.39e-06	ENSP00000215909,ENSP00000223095,ENSP00000229270,ENSP00000252934,ENSP00000259216,ENSP00000261769,ENSP00000262464,ENSP00000262746,ENSP00000264187,ENSP00000264474,ENSP00000264498,ENSP00000266066,ENSP00000268150,ENSP00000274063,ENSP00000286657,ENSP00000290015,ENSP00000295550,ENSP00000296388,ENSP00000297268,ENSP00000305714,ENSP00000306361,ENSP00000330523,ENSP00000340210,ENSP00000348163,ENSP00000350720…	ADAMTS3,ATXN10,BMP1,CD59,CDH1,CFC1,COL1A2,COL2A1,COL4A1,COL4A2,COL4A6,COL6A1,COL6A3,COPA,CSTA,CTHRC1,FBN2,FGA,FGF2,HTRA1,LEPRE1,LGALS1,MFGE8,NID1,PLS3,PODXL,PRDX1,PRDX4,SERPINE1,SERPINE2,SFRP2,SFRP5,SMARCA4,TPI1,UTP11L,WNT9B
GO.0001568	blood vessel development	12	2.5e-06	ENSP00000223095,ENSP00000225964,ENSP00000252999,ENSP00000264498,ENSP00000268150,ENSP00000274063,ENSP00000297268,ENSP00000353654,ENSP00000364979,ENSP00000377836,ENSP00000379140,ENSP00000416330	COL1A1,COL1A2,COL4A1,COL4A2,CXCL12,FGF2,GPC3,LAMA5,MFGE8,SERPINE1,SFRP2,TGFBI
GO.0001944	vasculature development	12	4.08e-06	ENSP00000223095,ENSP00000225964,ENSP00000252999,ENSP00000264498,ENSP00000268150,ENSP00000274063,ENSP00000297268,ENSP00000353654,ENSP00000364979,ENSP00000377836,ENSP00000379140,ENSP00000416330	COL1A1,COL1A2,COL4A1,COL4A2,CXCL12,FGF2,GPC3,LAMA5,MFGE8,SERPINE1,SFRP2,TGFBI
GO.0048523	negative regulation of cellular process	30	5.26e-06	ENSP00000215909,ENSP00000223095,ENSP00000225964,ENSP00000226218,ENSP00000261769,ENSP00000262464,ENSP00000264474,ENSP00000264498,ENSP00000266066,ENSP00000274063,ENSP00000290015,ENSP00000295550,ENSP00000296388,ENSP00000306361,ENSP00000318687,ENSP00000325527,ENSP00000330523,ENSP00000340210,ENSP00000350720,ENSP00000357980,ENSP00000364000,ENSP00000367817,ENSP00000368646,ENSP00000369889,ENSP00000379140…	CD59,CDH1,CHEK1,COL1A1,COL2A1,COL5A2,COL6A3,CSTA,CTHRC1,CXCL12,FBN1,FBN2,FGA,FGF2,HSPH1,HTRA1,LEPRE1,LGALS1,PODXL,PRDX4,SERPINE1,SERPINE2,SFRP2,SFRP5,SLIT3,SMARCA4,TGFBI,TPT1,VTN,WNT9B
GO.0009887	organ morphogenesis	15	5.45e-06	ENSP00000252999,ENSP00000262464,ENSP00000262948,ENSP00000264498,ENSP00000274063,ENSP00000290015,ENSP00000297268,ENSP00000305714,ENSP00000325527,ENSP00000330523,ENSP00000357980,ENSP00000364000,ENSP00000369889,ENSP00000377836,ENSP00000430333	BMP1,COL1A2,COL2A1,COL5A2,CTHRC1,FBN1,FBN2,FGF2,GPC3,HTRA1,LAMA5,MAP2K2,SFRP2,SLIT3,WNT9B
GO.0044712	single-organism catabolic process	15	5.69e-06	ENSP00000225964,ENSP00000229270,ENSP00000262746,ENSP00000264498,ENSP00000286657,ENSP00000295550,ENSP00000297268,ENSP00000312606,ENSP00000351035,ENSP00000353654,ENSP00000355180,ENSP00000361290,ENSP00000364000,ENSP00000364979,ENSP00000369889	ADAMTS3,AKR1A1,COL1A1,COL1A2,COL2A1,COL4A1,COL4A2,COL4A6,COL5A2,COL6A1,COL6A3,FGF2,HSD17B11,PRDX1,TPI1
GO.0048519	negative regulation of biological process	31	5.95e-06	ENSP00000215909,ENSP00000223095,ENSP00000225964,ENSP00000226218,ENSP00000261769,ENSP00000262464,ENSP00000264474,ENSP00000264498,ENSP00000266066,ENSP00000274063,ENSP00000290015,ENSP00000295550,ENSP00000296388,ENSP00000306361,ENSP00000318687,ENSP00000325527,ENSP00000330523,ENSP00000340210,ENSP00000350720,ENSP00000353654,ENSP00000357980,ENSP00000364000,ENSP00000367817,ENSP00000368646,ENSP00000369889…	CD59,CDH1,CHEK1,COL1A1,COL2A1,COL4A2,COL5A2,COL6A3,CSTA,CTHRC1,CXCL12,FBN1,FBN2,FGA,FGF2,HSPH1,HTRA1,LEPRE1,LGALS1,PODXL,PRDX4,SERPINE1,SERPINE2,SFRP2,SFRP5,SLIT3,SMARCA4,TGFBI,TPT1,VTN,WNT9B
GO.0009968	negative regulation of signal transduction	16	7.2e-06	ENSP00000223095,ENSP00000262464,ENSP00000266066,ENSP00000274063,ENSP00000306361,ENSP00000318687,ENSP00000325527,ENSP00000330523,ENSP00000350720,ENSP00000357980,ENSP00000369889,ENSP00000377836,ENSP00000379140,ENSP00000415786,ENSP00000430333,ENSP00000431872	COL2A1,CTHRC1,CXCL12,FBN1,FBN2,FGA,GPC3,HSPH1,HTRA1,SERPINE1,SERPINE2,SFRP2,SFRP5,SLIT3,SMARCA4,TPT1
GO.0071840	cellular component organization or biogenesis	33	7.35e-06	ENSP00000223095,ENSP00000226218,ENSP00000252999,ENSP00000261769,ENSP00000262464,ENSP00000262948,ENSP00000264187,ENSP00000264498,ENSP00000268150,ENSP00000274063,ENSP00000278353,ENSP00000286657,ENSP00000286713,ENSP00000295550,ENSP00000303153,ENSP00000305714,ENSP00000306361,ENSP00000325527,ENSP00000330523,ENSP00000350720,ENSP00000353654,ENSP00000355180,ENSP00000357048,ENSP00000361290,ENSP00000362105…	ADAMTS3,BMP1,CDH1,CHEK1,COL22A1,COL2A1,COL4A1,COL4A2,COL4A6,COL5A2,COL6A1,COL6A3,COPA,CTHRC1,FBN1,FBN2,FGA,FGF2,HSD17B12,LAMA5,MAP2K2,MFGE8,NID1,PRDX4,SERPINE1,SERPINE2,SFRP2,SLIT3,SMARCA4,STOM,TGFBI,UTP11L,VTN
GO.0009966	regulation of signal transduction	23	1.01e-05	ENSP00000215909,ENSP00000223095,ENSP00000225964,ENSP00000226218,ENSP00000262464,ENSP00000262746,ENSP00000262948,ENSP00000264498,ENSP00000266066,ENSP00000274063,ENSP00000286657,ENSP00000306361,ENSP00000318687,ENSP00000325527,ENSP00000330523,ENSP00000350720,ENSP00000357980,ENSP00000369889,ENSP00000377836,ENSP00000379140,ENSP00000415786,ENSP00000430333,ENSP00000431872	ADAMTS3,COL1A1,COL2A1,CTHRC1,CXCL12,FBN1,FBN2,FGA,FGF2,GPC3,HSPH1,HTRA1,LGALS1,MAP2K2,PRDX1,SERPINE1,SERPINE2,SFRP2,SFRP5,SLIT3,SMARCA4,TPT1,VTN
GO.0010646	regulation of cell communication	25	1.01e-05	ENSP00000215909,ENSP00000223095,ENSP00000225964,ENSP00000226218,ENSP00000262464,ENSP00000262746,ENSP00000262948,ENSP00000264498,ENSP00000266066,ENSP00000274063,ENSP00000286657,ENSP00000286713,ENSP00000305714,ENSP00000306361,ENSP00000318687,ENSP00000325527,ENSP00000330523,ENSP00000350720,ENSP00000357980,ENSP00000369889,ENSP00000377836,ENSP00000379140,ENSP00000415786,ENSP00000430333,ENSP00000431872	ADAMTS3,BMP1,COL1A1,COL2A1,CTHRC1,CXCL12,FBN1,FBN2,FGA,FGF2,GPC3,HSPH1,HTRA1,LGALS1,MAP2K2,PRDX1,SERPINE1,SERPINE2,SFRP2,SFRP5,SLIT3,SMARCA4,STOM,TPT1,VTN
GO.0072358	cardiovascular system development	14	1.01e-05	ENSP00000223095,ENSP00000225964,ENSP00000252999,ENSP00000264498,ENSP00000268150,ENSP00000274063,ENSP00000297268,ENSP00000325527,ENSP00000353654,ENSP00000364979,ENSP00000369889,ENSP00000377836,ENSP00000379140,ENSP00000416330	COL1A1,COL1A2,COL2A1,COL4A1,COL4A2,CXCL12,FBN1,FGF2,GPC3,LAMA5,MFGE8,SERPINE1,SFRP2,TGFBI
GO.0072359	circulatory system development	14	1.01e-05	ENSP00000223095,ENSP00000225964,ENSP00000252999,ENSP00000264498,ENSP00000268150,ENSP00000274063,ENSP00000297268,ENSP00000325527,ENSP00000353654,ENSP00000364979,ENSP00000369889,ENSP00000377836,ENSP00000379140,ENSP00000416330	COL1A1,COL1A2,COL2A1,COL4A1,COL4A2,CXCL12,FBN1,FGF2,GPC3,LAMA5,MFGE8,SERPINE1,SFRP2,TGFBI
GO.1901701	cellular response to oxygen-containing compound	14	1.09e-05	ENSP00000215909,ENSP00000223095,ENSP00000225964,ENSP00000261769,ENSP00000262746,ENSP00000262948,ENSP00000264498,ENSP00000290015,ENSP00000297268,ENSP00000305260,ENSP00000325527,ENSP00000355180,ENSP00000364000,ENSP00000364979	CDH1,COL1A1,COL1A2,COL4A1,COL5A2,COL6A1,FBN1,FGF2,GNB2,LGALS1,MAP2K2,PRDX1,SERPINE1,WNT9B
GO.0045785	positive regulation of cell adhesion	10	1.16e-05	ENSP00000215909,ENSP00000226218,ENSP00000264187,ENSP00000274063,ENSP00000278353,ENSP00000306361,ENSP00000318687,ENSP00000340210,ENSP00000367817,ENSP00000379140	CD59,CXCL12,FGA,HSD17B12,HSPH1,LGALS1,NID1,PODXL,SFRP2,VTN
GO.0016043	cellular component organization	32	1.43e-05	ENSP00000223095,ENSP00000226218,ENSP00000252999,ENSP00000261769,ENSP00000262464,ENSP00000262948,ENSP00000264187,ENSP00000264498,ENSP00000268150,ENSP00000274063,ENSP00000278353,ENSP00000286657,ENSP00000286713,ENSP00000295550,ENSP00000303153,ENSP00000305714,ENSP00000306361,ENSP00000325527,ENSP00000330523,ENSP00000350720,ENSP00000353654,ENSP00000355180,ENSP00000357048,ENSP00000361290,ENSP00000364000…	ADAMTS3,BMP1,CDH1,CHEK1,COL22A1,COL2A1,COL4A1,COL4A2,COL4A6,COL5A2,COL6A1,COL6A3,COPA,CTHRC1,FBN1,FBN2,FGA,FGF2,HSD17B12,LAMA5,MAP2K2,MFGE8,NID1,PRDX4,SERPINE1,SERPINE2,SFRP2,SLIT3,SMARCA4,STOM,TGFBI,VTN
GO.0048598	embryonic morphogenesis	12	1.5e-05	ENSP00000226218,ENSP00000252999,ENSP00000259216,ENSP00000264498,ENSP00000274063,ENSP00000290015,ENSP00000325527,ENSP00000330523,ENSP00000353654,ENSP00000355180,ENSP00000369889,ENSP00000377836	CFC1,COL2A1,COL4A2,COL6A1,CTHRC1,FBN1,FGF2,GPC3,LAMA5,SFRP2,VTN,WNT9B
GO.1901700	response to oxygen-containing compound	17	1.93e-05	ENSP00000215909,ENSP00000223095,ENSP00000225964,ENSP00000261769,ENSP00000262948,ENSP00000264498,ENSP00000290015,ENSP00000297268,ENSP00000305260,ENSP00000306361,ENSP00000325527,ENSP00000342026,ENSP00000355180,ENSP00000364000,ENSP00000364979,ENSP00000379140,ENSP00000430333	CDH1,COL1A1,COL1A2,COL4A1,COL5A2,COL6A1,CXCL12,FBN1,FGA,FGF2,GNB2,LGALS1,MAP2K2,PRDX6,SERPINE1,SLIT3,WNT9B
GO.0048468	cell development	18	5.04e-05	ENSP00000252934,ENSP00000252999,ENSP00000261769,ENSP00000262948,ENSP00000264498,ENSP00000274063,ENSP00000290015,ENSP00000295550,ENSP00000330523,ENSP00000350720,ENSP00000353654,ENSP00000355180,ENSP00000364000,ENSP00000364979,ENSP00000367817,ENSP00000369889,ENSP00000379140,ENSP00000430333	ATXN10,CDH1,COL2A1,COL4A1,COL4A2,COL5A2,COL6A1,COL6A3,CTHRC1,CXCL12,FGF2,LAMA5,MAP2K2,PODXL,SFRP2,SLIT3,SMARCA4,WNT9B
GO.0001525	angiogenesis	9	5.27e-05	ENSP00000223095,ENSP00000252999,ENSP00000264498,ENSP00000268150,ENSP00000274063,ENSP00000353654,ENSP00000364979,ENSP00000379140,ENSP00000416330	COL4A1,COL4A2,CXCL12,FGF2,LAMA5,MFGE8,SERPINE1,SFRP2,TGFBI
GO.0007162	negative regulation of cell adhesion	8	5.27e-05	ENSP00000215909,ENSP00000223095,ENSP00000225964,ENSP00000261769,ENSP00000367817,ENSP00000379140,ENSP00000415786,ENSP00000416330	CDH1,COL1A1,CXCL12,LGALS1,PODXL,SERPINE1,SERPINE2,TGFBI
GO.0048754	branching morphogenesis of an epithelial tube	7	7.22e-05	ENSP00000252999,ENSP00000264498,ENSP00000274063,ENSP00000290015,ENSP00000364979,ENSP00000377836,ENSP00000379140	COL4A1,CXCL12,FGF2,GPC3,LAMA5,SFRP2,WNT9B
GO.0060562	epithelial tube morphogenesis	9	7.73e-05	ENSP00000252999,ENSP00000264498,ENSP00000274063,ENSP00000290015,ENSP00000330523,ENSP00000364979,ENSP00000367817,ENSP00000377836,ENSP00000379140	COL4A1,CTHRC1,CXCL12,FGF2,GPC3,LAMA5,PODXL,SFRP2,WNT9B
GO.0071230	cellular response to amino acid stimulus	5	8.71e-05	ENSP00000225964,ENSP00000297268,ENSP00000355180,ENSP00000364000,ENSP00000364979	COL1A1,COL1A2,COL4A1,COL5A2,COL6A1
GO.0090287	regulation of cellular response to growth factor stimulus	8	9.3e-05	ENSP00000226218,ENSP00000262464,ENSP00000264498,ENSP00000274063,ENSP00000286657,ENSP00000325527,ENSP00000357980,ENSP00000377836	ADAMTS3,FBN1,FBN2,FGF2,GPC3,HTRA1,SFRP2,VTN
GO.0009888	tissue development	17	0.000132	ENSP00000226218,ENSP00000262948,ENSP00000264474,ENSP00000264498,ENSP00000274063,ENSP00000290015,ENSP00000305714,ENSP00000330523,ENSP00000350720,ENSP00000353654,ENSP00000355180,ENSP00000364979,ENSP00000367817,ENSP00000369889,ENSP00000379140,ENSP00000415786,ENSP00000416330	BMP1,COL2A1,COL4A1,COL4A2,COL6A1,CSTA,CTHRC1,CXCL12,FGF2,MAP2K2,PODXL,SERPINE2,SFRP2,SMARCA4,TGFBI,VTN,WNT9B
GO.0010810	regulation of cell-substrate adhesion	7	0.000132	ENSP00000215909,ENSP00000223095,ENSP00000225964,ENSP00000226218,ENSP00000264187,ENSP00000278353,ENSP00000306361	COL1A1,FGA,HSD17B12,LGALS1,NID1,SERPINE1,VTN
GO.0048583	regulation of response to stimulus	25	0.000132	ENSP00000215909,ENSP00000223095,ENSP00000225964,ENSP00000226218,ENSP00000261769,ENSP00000262464,ENSP00000262746,ENSP00000264498,ENSP00000266066,ENSP00000274063,ENSP00000286657,ENSP00000286713,ENSP00000305714,ENSP00000306361,ENSP00000325527,ENSP00000330523,ENSP00000350720,ENSP00000357980,ENSP00000369889,ENSP00000377836,ENSP00000379140,ENSP00000388648,ENSP00000415786,ENSP00000430333,ENSP00000431872	ADAMTS3,BMP1,CDH1,CHEK1,COL1A1,COL2A1,CTHRC1,CXCL12,FBN1,FBN2,FGA,FGF2,GPC3,HTRA1,LGALS1,PRDX1,SERPINE1,SERPINE2,SFRP2,SFRP5,SLIT3,SMARCA4,STOM,TPT1,VTN
GO.0009719	response to endogenous stimulus	16	0.000184	ENSP00000223095,ENSP00000225964,ENSP00000261769,ENSP00000262948,ENSP00000264498,ENSP00000268150,ENSP00000305260,ENSP00000306361,ENSP00000325527,ENSP00000353654,ENSP00000355180,ENSP00000364000,ENSP00000364979,ENSP00000369889,ENSP00000379140,ENSP00000430333	CDH1,COL1A1,COL2A1,COL4A1,COL4A2,COL5A2,COL6A1,CXCL12,FBN1,FGA,FGF2,GNB2,MAP2K2,MFGE8,SERPINE1,SLIT3
GO.0061045	negative regulation of wound healing	5	0.000184	ENSP00000223095,ENSP00000226218,ENSP00000264498,ENSP00000306361,ENSP00000415786	FGA,FGF2,SERPINE1,SERPINE2,VTN
GO.0072006	nephron development	6	0.000207	ENSP00000252999,ENSP00000264187,ENSP00000264498,ENSP00000290015,ENSP00000367817,ENSP00000377836	FGF2,GPC3,LAMA5,NID1,PODXL,WNT9B
GO.0071417	cellular response to organonitrogen compound	10	0.000222	ENSP00000225964,ENSP00000261769,ENSP00000262948,ENSP00000264498,ENSP00000297268,ENSP00000305260,ENSP00000325527,ENSP00000355180,ENSP00000364000,ENSP00000364979	CDH1,COL1A1,COL1A2,COL4A1,COL5A2,COL6A1,FBN1,FGF2,GNB2,MAP2K2
GO.0048514	blood vessel morphogenesis	9	0.000262	ENSP00000223095,ENSP00000252999,ENSP00000264498,ENSP00000268150,ENSP00000274063,ENSP00000353654,ENSP00000364979,ENSP00000379140,ENSP00000416330	COL4A1,COL4A2,CXCL12,FGF2,LAMA5,MFGE8,SERPINE1,SFRP2,TGFBI
GO.0010243	response to organonitrogen compound	12	0.000291	ENSP00000225964,ENSP00000261769,ENSP00000262948,ENSP00000264498,ENSP00000297268,ENSP00000305260,ENSP00000306361,ENSP00000325527,ENSP00000355180,ENSP00000364000,ENSP00000364979,ENSP00000379140	CDH1,COL1A1,COL1A2,COL4A1,COL5A2,COL6A1,CXCL12,FBN1,FGA,FGF2,GNB2,MAP2K2
GO.0042127	regulation of cell proliferation	16	0.000291	ENSP00000252999,ENSP00000261769,ENSP00000264498,ENSP00000266066,ENSP00000268150,ENSP00000274063,ENSP00000296388,ENSP00000330523,ENSP00000340210,ENSP00000357980,ENSP00000368646,ENSP00000377836,ENSP00000379140,ENSP00000388648,ENSP00000415786,ENSP00000430333	CD59,CDH1,CHEK1,CTHRC1,CXCL12,FGF2,GPC3,HTRA1,LAMA5,LEPRE1,MFGE8,PRDX4,SERPINE2,SFRP2,SFRP5,SLIT3
GO.0009605	response to external stimulus	18	0.000306	ENSP00000223095,ENSP00000225964,ENSP00000262948,ENSP00000264498,ENSP00000274063,ENSP00000290015,ENSP00000295550,ENSP00000306361,ENSP00000353654,ENSP00000355180,ENSP00000364000,ENSP00000364979,ENSP00000369889,ENSP00000377836,ENSP00000388648,ENSP00000415786,ENSP00000430333,ENSP00000431872	CHEK1,COL1A1,COL2A1,COL4A1,COL4A2,COL5A2,COL6A1,COL6A3,FGA,FGF2,GPC3,MAP2K2,SERPINE1,SERPINE2,SFRP2,SLIT3,TPT1,WNT9B
GO.0007411	axon guidance	9	0.000318	ENSP00000262948,ENSP00000295550,ENSP00000353654,ENSP00000355180,ENSP00000364000,ENSP00000364979,ENSP00000369889,ENSP00000379140,ENSP00000430333	COL2A1,COL4A1,COL4A2,COL5A2,COL6A1,COL6A3,CXCL12,MAP2K2,SLIT3
GO.0048666	neuron development	12	0.000339	ENSP00000252934,ENSP00000261769,ENSP00000262948,ENSP00000295550,ENSP00000330523,ENSP00000353654,ENSP00000355180,ENSP00000364000,ENSP00000364979,ENSP00000369889,ENSP00000379140,ENSP00000430333	ATXN10,CDH1,COL2A1,COL4A1,COL4A2,COL5A2,COL6A1,COL6A3,CTHRC1,CXCL12,MAP2K2,SLIT3
GO.0061333	renal tubule morphogenesis	5	0.000339	ENSP00000252999,ENSP00000264498,ENSP00000290015,ENSP00000364979,ENSP00000377836	COL4A1,FGF2,GPC3,LAMA5,WNT9B
GO.2001234	negative regulation of apoptotic signaling pathway	7	0.00035	ENSP00000223095,ENSP00000274063,ENSP00000306361,ENSP00000318687,ENSP00000369889,ENSP00000379140,ENSP00000431872	COL2A1,CXCL12,FGA,HSPH1,SERPINE1,SFRP2,TPT1
GO.0031175	neuron projection development	11	0.00036	ENSP00000252934,ENSP00000261769,ENSP00000262948,ENSP00000295550,ENSP00000353654,ENSP00000355180,ENSP00000364000,ENSP00000364979,ENSP00000369889,ENSP00000379140,ENSP00000430333	ATXN10,CDH1,COL2A1,COL4A1,COL4A2,COL5A2,COL6A1,COL6A3,CXCL12,MAP2K2,SLIT3
GO.0051239	regulation of multicellular organismal process	20	0.000373	ENSP00000215909,ENSP00000223095,ENSP00000225964,ENSP00000226218,ENSP00000252999,ENSP00000262464,ENSP00000262948,ENSP00000264498,ENSP00000266066,ENSP00000274063,ENSP00000290015,ENSP00000296388,ENSP00000305714,ENSP00000306361,ENSP00000330523,ENSP00000353654,ENSP00000364000,ENSP00000368646,ENSP00000379140,ENSP00000415786	BMP1,COL1A1,COL4A2,COL5A2,CTHRC1,CXCL12,FBN2,FGA,FGF2,LAMA5,LEPRE1,LGALS1,MAP2K2,PRDX4,SERPINE1,SERPINE2,SFRP2,SFRP5,VTN,WNT9B
GO.0030182	neuron differentiation	13	0.00038	ENSP00000252934,ENSP00000261769,ENSP00000262948,ENSP00000290015,ENSP00000295550,ENSP00000330523,ENSP00000353654,ENSP00000355180,ENSP00000364000,ENSP00000364979,ENSP00000369889,ENSP00000379140,ENSP00000430333	ATXN10,CDH1,COL2A1,COL4A1,COL4A2,COL5A2,COL6A1,COL6A3,CTHRC1,CXCL12,MAP2K2,SLIT3,WNT9B
GO.0030030	cell projection organization	13	0.000412	ENSP00000252934,ENSP00000252999,ENSP00000261769,ENSP00000262948,ENSP00000295550,ENSP00000330523,ENSP00000353654,ENSP00000355180,ENSP00000364000,ENSP00000364979,ENSP00000369889,ENSP00000379140,ENSP00000430333	ATXN10,CDH1,COL2A1,COL4A1,COL4A2,COL5A2,COL6A1,COL6A3,CTHRC1,CXCL12,LAMA5,MAP2K2,SLIT3
GO.2000026	regulation of multicellular organismal development	16	0.000418	ENSP00000215909,ENSP00000223095,ENSP00000225964,ENSP00000252999,ENSP00000262464,ENSP00000262948,ENSP00000264498,ENSP00000266066,ENSP00000274063,ENSP00000290015,ENSP00000305714,ENSP00000330523,ENSP00000353654,ENSP00000364000,ENSP00000379140,ENSP00000415786	BMP1,COL1A1,COL4A2,COL5A2,CTHRC1,CXCL12,FBN2,FGF2,LAMA5,LGALS1,MAP2K2,SERPINE1,SERPINE2,SFRP2,SFRP5,WNT9B
GO.0070208	protein heterotrimerization	3	0.000541	ENSP00000225964,ENSP00000297268,ENSP00000355180	COL1A1,COL1A2,COL6A1
GO.0071495	cellular response to endogenous stimulus	13	0.000553	ENSP00000223095,ENSP00000225964,ENSP00000261769,ENSP00000262948,ENSP00000264498,ENSP00000305260,ENSP00000325527,ENSP00000353654,ENSP00000355180,ENSP00000364000,ENSP00000364979,ENSP00000369889,ENSP00000430333	CDH1,COL1A1,COL2A1,COL4A1,COL4A2,COL5A2,COL6A1,FBN1,FGF2,GNB2,MAP2K2,SERPINE1,SLIT3
GO.0007399	nervous system development	18	0.000563	ENSP00000215909,ENSP00000226218,ENSP00000252934,ENSP00000261769,ENSP00000264498,ENSP00000274063,ENSP00000290015,ENSP00000295550,ENSP00000330523,ENSP00000350720,ENSP00000353654,ENSP00000355180,ENSP00000362105,ENSP00000364000,ENSP00000364979,ENSP00000379140,ENSP00000415786,ENSP00000430333	ATXN10,CDH1,COL4A1,COL4A2,COL5A2,COL6A1,COL6A3,CTHRC1,CXCL12,FGF2,LGALS1,SERPINE2,SFRP2,SLIT3,SMARCA4,UTP11L,VTN,WNT9B
GO.0022603	regulation of anatomical structure morphogenesis	12	0.000598	ENSP00000223095,ENSP00000225964,ENSP00000262948,ENSP00000264498,ENSP00000266066,ENSP00000274063,ENSP00000290015,ENSP00000306361,ENSP00000330523,ENSP00000353654,ENSP00000364000,ENSP00000379140	COL1A1,COL4A2,COL5A2,CTHRC1,CXCL12,FGA,FGF2,MAP2K2,SERPINE1,SFRP2,SFRP5,WNT9B
GO.0061326	renal tubule development	5	0.000638	ENSP00000252999,ENSP00000264498,ENSP00000290015,ENSP00000364979,ENSP00000377836	COL4A1,FGF2,GPC3,LAMA5,WNT9B
GO.0022008	neurogenesis	15	0.000639	ENSP00000215909,ENSP00000226218,ENSP00000252934,ENSP00000261769,ENSP00000290015,ENSP00000295550,ENSP00000330523,ENSP00000353654,ENSP00000355180,ENSP00000364000,ENSP00000364979,ENSP00000369889,ENSP00000379140,ENSP00000415786,ENSP00000430333	ATXN10,CDH1,COL2A1,COL4A1,COL4A2,COL5A2,COL6A1,COL6A3,CTHRC1,CXCL12,LGALS1,SERPINE2,SLIT3,VTN,WNT9B
GO.0070206	protein trimerization	4	0.000644	ENSP00000225964,ENSP00000252934,ENSP00000297268,ENSP00000355180	ATXN10,COL1A1,COL1A2,COL6A1
GO.0035295	tube development	10	0.000704	ENSP00000252999,ENSP00000262948,ENSP00000264498,ENSP00000274063,ENSP00000290015,ENSP00000330523,ENSP00000364979,ENSP00000367817,ENSP00000379140,ENSP00000415786	COL4A1,CTHRC1,CXCL12,FGF2,LAMA5,MAP2K2,PODXL,SERPINE2,SFRP2,WNT9B
GO.0022407	regulation of cell-cell adhesion	8	0.000721	ENSP00000215909,ENSP00000261769,ENSP00000306361,ENSP00000318687,ENSP00000340210,ENSP00000367817,ENSP00000379140,ENSP00000415786	CD59,CDH1,CXCL12,FGA,HSPH1,LGALS1,PODXL,SERPINE2
GO.0071310	cellular response to organic substance	17	0.000874	ENSP00000215909,ENSP00000223095,ENSP00000225964,ENSP00000261769,ENSP00000262948,ENSP00000264498,ENSP00000290015,ENSP00000305260,ENSP00000306361,ENSP00000325527,ENSP00000353654,ENSP00000355180,ENSP00000364000,ENSP00000364979,ENSP00000369889,ENSP00000379140,ENSP00000430333	CDH1,COL1A1,COL2A1,COL4A1,COL4A2,COL5A2,COL6A1,CXCL12,FBN1,FGA,FGF2,GNB2,LGALS1,MAP2K2,SERPINE1,SLIT3,WNT9B
GO.0051216	cartilage development	6	0.000877	ENSP00000225964,ENSP00000264498,ENSP00000274063,ENSP00000305714,ENSP00000369889,ENSP00000416330	BMP1,COL1A1,COL2A1,FGF2,SFRP2,TGFBI
GO.0045861	negative regulation of proteolysis	8	0.000914	ENSP00000223095,ENSP00000226218,ENSP00000264474,ENSP00000274063,ENSP00000295550,ENSP00000340210,ENSP00000377836,ENSP00000415786	CD59,COL6A3,CSTA,GPC3,SERPINE1,SERPINE2,SFRP2,VTN
GO.0010466	negative regulation of peptidase activity	7	0.000926	ENSP00000223095,ENSP00000226218,ENSP00000264474,ENSP00000274063,ENSP00000295550,ENSP00000377836,ENSP00000415786	COL6A3,CSTA,GPC3,SERPINE1,SERPINE2,SFRP2,VTN
GO.0072009	nephron epithelium development	5	0.00109	ENSP00000252999,ENSP00000264498,ENSP00000290015,ENSP00000367817,ENSP00000377836	FGF2,GPC3,LAMA5,PODXL,WNT9B
GO.0001503	ossification	7	0.0011	ENSP00000225964,ENSP00000305714,ENSP00000330523,ENSP00000355180,ENSP00000364000,ENSP00000369889,ENSP00000377836	BMP1,COL1A1,COL2A1,COL5A2,COL6A1,CTHRC1,GPC3
GO.0007409	axonogenesis	9	0.00122	ENSP00000262948,ENSP00000295550,ENSP00000353654,ENSP00000355180,ENSP00000364000,ENSP00000364979,ENSP00000369889,ENSP00000379140,ENSP00000430333	COL2A1,COL4A1,COL4A2,COL5A2,COL6A1,COL6A3,CXCL12,MAP2K2,SLIT3
GO.0072001	renal system development	7	0.0013	ENSP00000252999,ENSP00000264187,ENSP00000264498,ENSP00000290015,ENSP00000325527,ENSP00000364979,ENSP00000367817	COL4A1,FBN1,FGF2,LAMA5,NID1,PODXL,WNT9B
GO.0030154	cell differentiation	22	0.00133	ENSP00000215909,ENSP00000225964,ENSP00000252934,ENSP00000252999,ENSP00000261769,ENSP00000264474,ENSP00000264498,ENSP00000266066,ENSP00000274063,ENSP00000295550,ENSP00000305714,ENSP00000330523,ENSP00000350720,ENSP00000353654,ENSP00000355180,ENSP00000364000,ENSP00000367817,ENSP00000377836,ENSP00000379140,ENSP00000415786,ENSP00000416330,ENSP00000430333	ATXN10,BMP1,CDH1,COL1A1,COL4A2,COL5A2,COL6A1,COL6A3,CSTA,CTHRC1,CXCL12,FGF2,GPC3,LAMA5,LGALS1,PODXL,SERPINE2,SFRP2,SFRP5,SLIT3,SMARCA4,TGFBI
GO.0071229	cellular response to acid chemical	6	0.00134	ENSP00000225964,ENSP00000290015,ENSP00000297268,ENSP00000355180,ENSP00000364000,ENSP00000364979	COL1A1,COL1A2,COL4A1,COL5A2,COL6A1,WNT9B
GO.0009790	embryo development	12	0.00136	ENSP00000225964,ENSP00000226218,ENSP00000259216,ENSP00000264498,ENSP00000274063,ENSP00000290015,ENSP00000325527,ENSP00000330523,ENSP00000353654,ENSP00000355180,ENSP00000369889,ENSP00000377836	CFC1,COL1A1,COL2A1,COL4A2,COL6A1,CTHRC1,FBN1,FGF2,GPC3,SFRP2,VTN,WNT9B
GO.0030195	negative regulation of blood coagulation	4	0.00136	ENSP00000223095,ENSP00000226218,ENSP00000306361,ENSP00000415786	FGA,SERPINE1,SERPINE2,VTN
GO.2000145	regulation of cell motility	10	0.00139	ENSP00000223095,ENSP00000225964,ENSP00000226218,ENSP00000252999,ENSP00000262948,ENSP00000264498,ENSP00000274063,ENSP00000367817,ENSP00000379140,ENSP00000415786	COL1A1,CXCL12,FGF2,LAMA5,MAP2K2,PODXL,SERPINE1,SERPINE2,SFRP2,VTN
GO.0007155	cell adhesion	12	0.00141	ENSP00000226218,ENSP00000252999,ENSP00000261769,ENSP00000264187,ENSP00000264474,ENSP00000268150,ENSP00000295550,ENSP00000306361,ENSP00000355180,ENSP00000361290,ENSP00000367817,ENSP00000416330	CDH1,COL4A6,COL6A1,COL6A3,CSTA,FGA,LAMA5,MFGE8,NID1,PODXL,TGFBI,VTN
GO.0048699	generation of neurons	14	0.00141	ENSP00000215909,ENSP00000252934,ENSP00000261769,ENSP00000290015,ENSP00000295550,ENSP00000330523,ENSP00000353654,ENSP00000355180,ENSP00000364000,ENSP00000364979,ENSP00000369889,ENSP00000379140,ENSP00000415786,ENSP00000430333	ATXN10,CDH1,COL2A1,COL4A1,COL4A2,COL5A2,COL6A1,COL6A3,CTHRC1,CXCL12,LGALS1,SERPINE2,SLIT3,WNT9B
GO.0061564	axon development	9	0.00147	ENSP00000262948,ENSP00000295550,ENSP00000353654,ENSP00000355180,ENSP00000364000,ENSP00000364979,ENSP00000369889,ENSP00000379140,ENSP00000430333	COL2A1,COL4A1,COL4A2,COL5A2,COL6A1,COL6A3,CXCL12,MAP2K2,SLIT3
GO.0001658	branching involved in ureteric bud morphogenesis	4	0.00149	ENSP00000252999,ENSP00000264498,ENSP00000290015,ENSP00000377836	FGF2,GPC3,LAMA5,WNT9B
GO.0000904	cell morphogenesis involved in differentiation	10	0.00161	ENSP00000252999,ENSP00000262948,ENSP00000295550,ENSP00000353654,ENSP00000355180,ENSP00000364000,ENSP00000364979,ENSP00000369889,ENSP00000379140,ENSP00000430333	COL2A1,COL4A1,COL4A2,COL5A2,COL6A1,COL6A3,CXCL12,LAMA5,MAP2K2,SLIT3
GO.0009056	catabolic process	16	0.00161	ENSP00000225964,ENSP00000229270,ENSP00000262746,ENSP00000264498,ENSP00000286657,ENSP00000295550,ENSP00000297268,ENSP00000312606,ENSP00000351035,ENSP00000353654,ENSP00000355180,ENSP00000361290,ENSP00000364000,ENSP00000364979,ENSP00000369889,ENSP00000377836	ADAMTS3,AKR1A1,COL1A1,COL1A2,COL2A1,COL4A1,COL4A2,COL4A6,COL5A2,COL6A1,COL6A3,FGF2,GPC3,HSD17B11,PRDX1,TPI1
GO.0052547	regulation of peptidase activity	8	0.00184	ENSP00000223095,ENSP00000226218,ENSP00000264474,ENSP00000274063,ENSP00000295550,ENSP00000295992,ENSP00000377836,ENSP00000415786	COL6A3,CSTA,GPC3,PCOLCE2,SERPINE1,SERPINE2,SFRP2,VTN
GO.0010033	response to organic substance	19	0.00194	ENSP00000215909,ENSP00000223095,ENSP00000225964,ENSP00000261769,ENSP00000262948,ENSP00000264498,ENSP00000268150,ENSP00000290015,ENSP00000305260,ENSP00000306361,ENSP00000318687,ENSP00000325527,ENSP00000353654,ENSP00000355180,ENSP00000364000,ENSP00000364979,ENSP00000369889,ENSP00000379140,ENSP00000430333	CDH1,COL1A1,COL2A1,COL4A1,COL4A2,COL5A2,COL6A1,CXCL12,FBN1,FGA,FGF2,GNB2,HSPH1,LGALS1,MAP2K2,MFGE8,SERPINE1,SLIT3,WNT9B
GO.0048667	cell morphogenesis involved in neuron differentiation	9	0.00194	ENSP00000262948,ENSP00000295550,ENSP00000353654,ENSP00000355180,ENSP00000364000,ENSP00000364979,ENSP00000369889,ENSP00000379140,ENSP00000430333	COL2A1,COL4A1,COL4A2,COL5A2,COL6A1,COL6A3,CXCL12,MAP2K2,SLIT3
GO.0060675	ureteric bud morphogenesis	4	0.00229	ENSP00000252999,ENSP00000264498,ENSP00000290015,ENSP00000377836	FGF2,GPC3,LAMA5,WNT9B
GO.0001655	urogenital system development	7	0.00232	ENSP00000252999,ENSP00000264187,ENSP00000264498,ENSP00000290015,ENSP00000325527,ENSP00000364979,ENSP00000367817	COL4A1,FBN1,FGF2,LAMA5,NID1,PODXL,WNT9B
GO.0006898	receptor-mediated endocytosis	6	0.00232	ENSP00000225964,ENSP00000226218,ENSP00000297268,ENSP00000318687,ENSP00000353654,ENSP00000364979	COL1A1,COL1A2,COL4A1,COL4A2,HSPH1,VTN
GO.0070887	cellular response to chemical stimulus	18	0.00254	ENSP00000215909,ENSP00000223095,ENSP00000225964,ENSP00000261769,ENSP00000262746,ENSP00000262948,ENSP00000264498,ENSP00000290015,ENSP00000305260,ENSP00000306361,ENSP00000325527,ENSP00000353654,ENSP00000355180,ENSP00000364000,ENSP00000364979,ENSP00000369889,ENSP00000379140,ENSP00000430333	CDH1,COL1A1,COL2A1,COL4A1,COL4A2,COL5A2,COL6A1,CXCL12,FBN1,FGA,FGF2,GNB2,LGALS1,MAP2K2,PRDX1,SERPINE1,SLIT3,WNT9B
GO.0051716	cellular response to stimulus	31	0.00269	ENSP00000223095,ENSP00000225964,ENSP00000252999,ENSP00000259216,ENSP00000261769,ENSP00000262746,ENSP00000262948,ENSP00000264498,ENSP00000266066,ENSP00000274063,ENSP00000286713,ENSP00000305260,ENSP00000305714,ENSP00000306361,ENSP00000318687,ENSP00000325527,ENSP00000330523,ENSP00000337691,ENSP00000340210,ENSP00000353654,ENSP00000354255,ENSP00000355180,ENSP00000362576,ENSP00000364000,ENSP00000364979…	BMP1,CD59,CDH1,CFC1,CHEK1,COL1A1,COL2A1,COL4A1,COL4A2,COL5A2,COL6A1,CPZ,CTHRC1,CXCL12,FBN1,FGA,FGF2,GNB2,GPC3,HSPH1,LAMA5,MAP2K2,MAPK15,PRDX1,PRDX4,SERPINE1,SFRP2,SFRP5,SLIT3,STOM,YARS
GO.0060071	Wnt signaling pathway, planar cell polarity pathway	3	0.00269	ENSP00000274063,ENSP00000290015,ENSP00000330523	CTHRC1,SFRP2,WNT9B
GO.0050793	regulation of developmental process	17	0.0029	ENSP00000215909,ENSP00000223095,ENSP00000225964,ENSP00000252999,ENSP00000262464,ENSP00000262948,ENSP00000264498,ENSP00000266066,ENSP00000274063,ENSP00000290015,ENSP00000305714,ENSP00000306361,ENSP00000330523,ENSP00000353654,ENSP00000364000,ENSP00000379140,ENSP00000415786	BMP1,COL1A1,COL4A2,COL5A2,CTHRC1,CXCL12,FBN2,FGA,FGF2,LAMA5,LGALS1,MAP2K2,SERPINE1,SERPINE2,SFRP2,SFRP5,WNT9B
GO.0061448	connective tissue development	6	0.0029	ENSP00000225964,ENSP00000264498,ENSP00000274063,ENSP00000305714,ENSP00000369889,ENSP00000416330	BMP1,COL1A1,COL2A1,FGF2,SFRP2,TGFBI
GO.0035583	sequestering of TGFbeta in extracellular matrix	2	0.00291	ENSP00000262464,ENSP00000325527	FBN1,FBN2
GO.0001738	morphogenesis of a polarized epithelium	3	0.00304	ENSP00000252999,ENSP00000290015,ENSP00000330523	CTHRC1,LAMA5,WNT9B
GO.0048858	cell projection morphogenesis	10	0.00373	ENSP00000252999,ENSP00000262948,ENSP00000295550,ENSP00000353654,ENSP00000355180,ENSP00000364000,ENSP00000364979,ENSP00000369889,ENSP00000379140,ENSP00000430333	COL2A1,COL4A1,COL4A2,COL5A2,COL6A1,COL6A3,CXCL12,LAMA5,MAP2K2,SLIT3
GO.0048705	skeletal system morphogenesis	6	0.0039	ENSP00000225964,ENSP00000262464,ENSP00000274063,ENSP00000290015,ENSP00000305714,ENSP00000369889	BMP1,COL1A1,COL2A1,FBN2,SFRP2,WNT9B
GO.0072028	nephron morphogenesis	4	0.00412	ENSP00000252999,ENSP00000264498,ENSP00000290015,ENSP00000377836	FGF2,GPC3,LAMA5,WNT9B
GO.0030334	regulation of cell migration	9	0.0043	ENSP00000223095,ENSP00000225964,ENSP00000226218,ENSP00000252999,ENSP00000264498,ENSP00000274063,ENSP00000367817,ENSP00000379140,ENSP00000415786	COL1A1,CXCL12,FGF2,LAMA5,PODXL,SERPINE1,SERPINE2,SFRP2,VTN
GO.0072180	mesonephric duct morphogenesis	2	0.0053	ENSP00000290015,ENSP00000377836	GPC3,WNT9B
GO.1902042	negative regulation of extrinsic apoptotic signaling pathway via death domain receptors	3	0.00557	ENSP00000223095,ENSP00000274063,ENSP00000306361	FGA,SERPINE1,SFRP2
GO.0006935	chemotaxis	9	0.00572	ENSP00000262948,ENSP00000264498,ENSP00000295550,ENSP00000353654,ENSP00000355180,ENSP00000364000,ENSP00000364979,ENSP00000369889,ENSP00000430333	COL2A1,COL4A1,COL4A2,COL5A2,COL6A1,COL6A3,FGF2,MAP2K2,SLIT3
GO.2000147	positive regulation of cell motility	7	0.00575	ENSP00000223095,ENSP00000225964,ENSP00000226218,ENSP00000262948,ENSP00000264498,ENSP00000367817,ENSP00000379140	COL1A1,CXCL12,FGF2,MAP2K2,PODXL,SERPINE1,VTN
GO.0010951	negative regulation of endopeptidase activity	6	0.0058	ENSP00000223095,ENSP00000226218,ENSP00000264474,ENSP00000274063,ENSP00000295550,ENSP00000415786	COL6A3,CSTA,SERPINE1,SERPINE2,SFRP2,VTN
GO.0051241	negative regulation of multicellular organismal process	11	0.0058	ENSP00000215909,ENSP00000223095,ENSP00000226218,ENSP00000264498,ENSP00000266066,ENSP00000274063,ENSP00000306361,ENSP00000353654,ENSP00000364000,ENSP00000368646,ENSP00000415786	COL4A2,COL5A2,FGA,FGF2,LGALS1,PRDX4,SERPINE1,SERPINE2,SFRP2,SFRP5,VTN
GO.0048522	positive regulation of cellular process	25	0.00585	ENSP00000223095,ENSP00000225964,ENSP00000226218,ENSP00000261769,ENSP00000262464,ENSP00000264187,ENSP00000264498,ENSP00000268150,ENSP00000274063,ENSP00000278353,ENSP00000286657,ENSP00000295992,ENSP00000305714,ENSP00000306361,ENSP00000318687,ENSP00000330523,ENSP00000340210,ENSP00000350720,ENSP00000357980,ENSP00000362105,ENSP00000367817,ENSP00000377836,ENSP00000379140,ENSP00000388648,ENSP00000415786	ADAMTS3,BMP1,CD59,CDH1,CHEK1,COL1A1,CTHRC1,CXCL12,FBN2,FGA,FGF2,GPC3,HSD17B12,HSPH1,HTRA1,MFGE8,NID1,PCOLCE2,PODXL,SERPINE1,SERPINE2,SFRP2,SMARCA4,UTP11L,VTN
GO.0032102	negative regulation of response to external stimulus	6	0.00613	ENSP00000223095,ENSP00000226218,ENSP00000264498,ENSP00000306361,ENSP00000357980,ENSP00000415786	FGA,FGF2,HTRA1,SERPINE1,SERPINE2,VTN
GO.0060429	epithelium development	11	0.00613	ENSP00000262948,ENSP00000264474,ENSP00000264498,ENSP00000274063,ENSP00000290015,ENSP00000330523,ENSP00000364979,ENSP00000367817,ENSP00000369889,ENSP00000379140,ENSP00000415786	COL2A1,COL4A1,CSTA,CTHRC1,CXCL12,FGF2,MAP2K2,PODXL,SERPINE2,SFRP2,WNT9B
GO.0035567	non-canonical Wnt signaling pathway	3	0.00658	ENSP00000266066,ENSP00000290015,ENSP00000330523	CTHRC1,SFRP5,WNT9B
GO.1902230	negative regulation of intrinsic apoptotic signaling pathway in response to DNA damage	3	0.00658	ENSP00000274063,ENSP00000379140,ENSP00000431872	CXCL12,SFRP2,TPT1
GO.0001822	kidney development	6	0.00669	ENSP00000252999,ENSP00000264187,ENSP00000264498,ENSP00000290015,ENSP00000325527,ENSP00000367817	FBN1,FGF2,LAMA5,NID1,PODXL,WNT9B
GO.0030510	regulation of BMP signaling pathway	4	0.0068	ENSP00000274063,ENSP00000325527,ENSP00000357980,ENSP00000377836	FBN1,GPC3,HTRA1,SFRP2
GO.0032268	regulation of cellular protein metabolic process	17	0.0068	ENSP00000223095,ENSP00000226218,ENSP00000262746,ENSP00000262948,ENSP00000264474,ENSP00000264498,ENSP00000274063,ENSP00000290015,ENSP00000295550,ENSP00000295992,ENSP00000296388,ENSP00000306361,ENSP00000318687,ENSP00000340210,ENSP00000377836,ENSP00000388648,ENSP00000415786	CD59,CHEK1,COL6A3,CSTA,FGA,FGF2,GPC3,HSPH1,LEPRE1,MAP2K2,PCOLCE2,PRDX1,SERPINE1,SERPINE2,SFRP2,VTN,WNT9B
GO.0007423	sensory organ development	8	0.00691	ENSP00000262464,ENSP00000290015,ENSP00000325527,ENSP00000330523,ENSP00000350720,ENSP00000364000,ENSP00000364979,ENSP00000369889	COL2A1,COL4A1,COL5A2,CTHRC1,FBN1,FBN2,SMARCA4,WNT9B
GO.0040011	locomotion	12	0.00691	ENSP00000225964,ENSP00000262948,ENSP00000264498,ENSP00000295550,ENSP00000297268,ENSP00000330523,ENSP00000353654,ENSP00000355180,ENSP00000364000,ENSP00000364979,ENSP00000369889,ENSP00000430333	COL1A1,COL1A2,COL2A1,COL4A1,COL4A2,COL5A2,COL6A1,COL6A3,CTHRC1,FGF2,MAP2K2,SLIT3
GO.0072080	nephron tubule development	4	0.007	ENSP00000252999,ENSP00000264498,ENSP00000290015,ENSP00000377836	FGF2,GPC3,LAMA5,WNT9B
GO.0010757	negative regulation of plasminogen activation	2	0.00759	ENSP00000223095,ENSP00000415786	SERPINE1,SERPINE2
GO.0060993	kidney morphogenesis	4	0.00759	ENSP00000252999,ENSP00000264498,ENSP00000290015,ENSP00000377836	FGF2,GPC3,LAMA5,WNT9B
GO.0071692	protein localization to extracellular region	2	0.00759	ENSP00000262464,ENSP00000325527	FBN1,FBN2
GO.0080134	regulation of response to stress	13	0.0081	ENSP00000223095,ENSP00000226218,ENSP00000262746,ENSP00000264498,ENSP00000274063,ENSP00000286713,ENSP00000305714,ENSP00000306361,ENSP00000357980,ENSP00000379140,ENSP00000388648,ENSP00000415786,ENSP00000431872	BMP1,CHEK1,CXCL12,FGA,FGF2,HTRA1,PRDX1,SERPINE1,SERPINE2,SFRP2,STOM,TPT1,VTN
GO.0044710	single-organism metabolic process	24	0.00853	ENSP00000225964,ENSP00000229270,ENSP00000262746,ENSP00000262948,ENSP00000264498,ENSP00000278353,ENSP00000286657,ENSP00000295550,ENSP00000296388,ENSP00000297268,ENSP00000305260,ENSP00000305714,ENSP00000306361,ENSP00000337691,ENSP00000351035,ENSP00000353654,ENSP00000355180,ENSP00000361290,ENSP00000362576,ENSP00000364000,ENSP00000364979,ENSP00000369889,ENSP00000377836,ENSP00000388648	ADAMTS3,BMP1,CHEK1,COL1A1,COL1A2,COL2A1,COL4A1,COL4A2,COL4A6,COL5A2,COL6A1,COL6A3,FGA,FGF2,GNB2,GPC3,HSD17B11,HSD17B12,LEPRE1,MAP2K2,MAPK15,PRDX1,TPI1,YARS
GO.0060348	bone development	5	0.0091	ENSP00000225964,ENSP00000274063,ENSP00000296388,ENSP00000348163,ENSP00000369889	COL1A1,COL2A1,LEPRE1,PLS3,SFRP2
GO.0040012	regulation of locomotion	9	0.00999	ENSP00000223095,ENSP00000225964,ENSP00000226218,ENSP00000252999,ENSP00000262948,ENSP00000264498,ENSP00000274063,ENSP00000367817,ENSP00000415786	COL1A1,FGF2,LAMA5,MAP2K2,PODXL,SERPINE1,SERPINE2,SFRP2,VTN
GO.0050678	regulation of epithelial cell proliferation	6	0.0102	ENSP00000261769,ENSP00000264498,ENSP00000274063,ENSP00000357980,ENSP00000377836,ENSP00000379140	CDH1,CXCL12,FGF2,GPC3,HTRA1,SFRP2
GO.0032964	collagen biosynthetic process	2	0.0106	ENSP00000225964,ENSP00000286657	ADAMTS3,COL1A1
GO.0051128	regulation of cellular component organization	16	0.0112	ENSP00000215909,ENSP00000223095,ENSP00000225964,ENSP00000226218,ENSP00000268150,ENSP00000274063,ENSP00000290015,ENSP00000305714,ENSP00000306361,ENSP00000350720,ENSP00000357980,ENSP00000367817,ENSP00000377836,ENSP00000388648,ENSP00000415786,ENSP00000430333	BMP1,CHEK1,COL1A1,FGA,GPC3,HTRA1,LGALS1,MFGE8,PODXL,SERPINE1,SERPINE2,SFRP2,SLIT3,SMARCA4,VTN,WNT9B
GO.0010955	negative regulation of protein processing	3	0.0113	ENSP00000223095,ENSP00000340210,ENSP00000415786	CD59,SERPINE1,SERPINE2
GO.2001237	negative regulation of extrinsic apoptotic signaling pathway	4	0.0114	ENSP00000223095,ENSP00000274063,ENSP00000306361,ENSP00000369889	COL2A1,FGA,SERPINE1,SFRP2
GO.2001243	negative regulation of intrinsic apoptotic signaling pathway	4	0.0114	ENSP00000274063,ENSP00000318687,ENSP00000379140,ENSP00000431872	CXCL12,HSPH1,SFRP2,TPT1
GO.0044699	single-organism process	42	0.012	ENSP00000223095,ENSP00000252934,ENSP00000252999,ENSP00000259216,ENSP00000261769,ENSP00000262464,ENSP00000262746,ENSP00000264187,ENSP00000264474,ENSP00000264498,ENSP00000266066,ENSP00000268150,ENSP00000274063,ENSP00000286657,ENSP00000290015,ENSP00000295550,ENSP00000297268,ENSP00000303153,ENSP00000305260,ENSP00000305714,ENSP00000306361,ENSP00000330523,ENSP00000337691,ENSP00000340210,ENSP00000348163…	ADAMTS3,ATXN10,BMP1,CD59,CDH1,CFC1,CHEK1,COL1A2,COL22A1,COL2A1,COL4A1,COL4A2,COL4A6,COL6A1,COL6A3,COPA,CPZ,CSTA,CTHRC1,CXCL12,FBN2,FGA,FGF2,GNB2,HSD17B11,HTRA1,LAMA5,MAPK15,MFGE8,NID1,PLS3,PRDX1,SERPINE1,SERPINE2,SFRP2,SFRP5,SLIT3,SMARCA4,TPT1,UTP11L,WNT9B,YARS
GO.0051270	regulation of cellular component movement	9	0.012	ENSP00000223095,ENSP00000225964,ENSP00000226218,ENSP00000252999,ENSP00000262948,ENSP00000264498,ENSP00000274063,ENSP00000367817,ENSP00000415786	COL1A1,FGF2,LAMA5,MAP2K2,PODXL,SERPINE1,SERPINE2,SFRP2,VTN
GO.0001569	patterning of blood vessels	3	0.013	ENSP00000274063,ENSP00000364979,ENSP00000379140	COL4A1,CXCL12,SFRP2
GO.0050794	regulation of cellular process	38	0.0131	ENSP00000223095,ENSP00000226218,ENSP00000259216,ENSP00000261769,ENSP00000262464,ENSP00000262746,ENSP00000264187,ENSP00000264474,ENSP00000264498,ENSP00000266066,ENSP00000268150,ENSP00000274063,ENSP00000278353,ENSP00000286657,ENSP00000295550,ENSP00000295992,ENSP00000296388,ENSP00000297268,ENSP00000305260,ENSP00000305714,ENSP00000306361,ENSP00000318687,ENSP00000325527,ENSP00000330523,ENSP00000337691…	ADAMTS3,BMP1,CDH1,CFC1,COL1A2,COL2A1,COL5A2,COL6A3,CPZ,CSTA,CTHRC1,CXCL12,FBN1,FBN2,FGA,FGF2,GNB2,HSD17B12,HSPH1,HTRA1,LEPRE1,MAPK15,MFGE8,NID1,PCOLCE2,PODXL,PRDX1,SERPINE1,SERPINE2,SFRP2,SFRP5,SLIT3,SMARCA4,TGFBI,TPT1,UTP11L,VTN,YARS
GO.0071560	cellular response to transforming growth factor beta stimulus	5	0.0134	ENSP00000223095,ENSP00000225964,ENSP00000297268,ENSP00000325527,ENSP00000353654	COL1A1,COL1A2,COL4A2,FBN1,SERPINE1
GO.0051049	regulation of transport	14	0.0135	ENSP00000223095,ENSP00000226218,ENSP00000261769,ENSP00000262746,ENSP00000262948,ENSP00000266066,ENSP00000268150,ENSP00000274063,ENSP00000286713,ENSP00000296388,ENSP00000306361,ENSP00000377836,ENSP00000379140,ENSP00000415786	CDH1,CXCL12,FGA,GPC3,LEPRE1,MAP2K2,MFGE8,PRDX1,SERPINE1,SERPINE2,SFRP2,SFRP5,STOM,VTN
GO.0043589	skin morphogenesis	2	0.0136	ENSP00000225964,ENSP00000297268	COL1A1,COL1A2
GO.2000542	negative regulation of gastrulation	2	0.0136	ENSP00000274063,ENSP00000364000	COL5A2,SFRP2
GO.0010769	regulation of cell morphogenesis involved in differentiation	6	0.0137	ENSP00000225964,ENSP00000262948,ENSP00000274063,ENSP00000290015,ENSP00000306361,ENSP00000379140	COL1A1,CXCL12,FGA,MAP2K2,SFRP2,WNT9B
GO.0051094	positive regulation of developmental process	11	0.0138	ENSP00000223095,ENSP00000225964,ENSP00000262464,ENSP00000262948,ENSP00000264498,ENSP00000274063,ENSP00000305714,ENSP00000306361,ENSP00000330523,ENSP00000379140,ENSP00000415786	BMP1,COL1A1,CTHRC1,CXCL12,FBN2,FGA,FGF2,MAP2K2,SERPINE1,SERPINE2,SFRP2
GO.0010811	positive regulation of cell-substrate adhesion	4	0.0149	ENSP00000226218,ENSP00000264187,ENSP00000278353,ENSP00000306361	FGA,HSD17B12,NID1,VTN
GO.0006928	movement of cell or subcellular component	12	0.015	ENSP00000225964,ENSP00000262948,ENSP00000264498,ENSP00000295550,ENSP00000297268,ENSP00000330523,ENSP00000353654,ENSP00000355180,ENSP00000364000,ENSP00000364979,ENSP00000369889,ENSP00000430333	COL1A1,COL1A2,COL2A1,COL4A1,COL4A2,COL5A2,COL6A1,COL6A3,CTHRC1,FGF2,MAP2K2,SLIT3
GO.0045807	positive regulation of endocytosis	4	0.0152	ENSP00000223095,ENSP00000226218,ENSP00000268150,ENSP00000377836	GPC3,MFGE8,SERPINE1,VTN
GO.0033628	regulation of cell adhesion mediated by integrin	3	0.0153	ENSP00000223095,ENSP00000274063,ENSP00000367817	PODXL,SERPINE1,SFRP2
GO.0035987	endodermal cell differentiation	3	0.0153	ENSP00000226218,ENSP00000353654,ENSP00000355180	COL4A2,COL6A1,VTN
GO.0048518	positive regulation of biological process	26	0.0155	ENSP00000223095,ENSP00000225964,ENSP00000226218,ENSP00000261769,ENSP00000262464,ENSP00000264187,ENSP00000264498,ENSP00000268150,ENSP00000274063,ENSP00000278353,ENSP00000286657,ENSP00000290015,ENSP00000295992,ENSP00000305714,ENSP00000306361,ENSP00000318687,ENSP00000330523,ENSP00000340210,ENSP00000350720,ENSP00000357980,ENSP00000362105,ENSP00000367817,ENSP00000377836,ENSP00000379140,ENSP00000388648…	ADAMTS3,BMP1,CD59,CDH1,CHEK1,COL1A1,CTHRC1,CXCL12,FBN2,FGA,FGF2,GPC3,HSD17B12,HSPH1,HTRA1,MFGE8,NID1,PCOLCE2,PODXL,SERPINE1,SERPINE2,SFRP2,SMARCA4,UTP11L,VTN,WNT9B
GO.0065008	regulation of biological quality	19	0.0155	ENSP00000215909,ENSP00000223095,ENSP00000225964,ENSP00000262464,ENSP00000264498,ENSP00000278353,ENSP00000286713,ENSP00000290015,ENSP00000296388,ENSP00000297268,ENSP00000306361,ENSP00000325527,ENSP00000340210,ENSP00000350720,ENSP00000351035,ENSP00000357048,ENSP00000368646,ENSP00000369889,ENSP00000431872	CD59,COL1A1,COL1A2,COL2A1,COPA,FBN1,FBN2,FGA,FGF2,HSD17B11,HSD17B12,LEPRE1,LGALS1,PRDX4,SERPINE1,SMARCA4,STOM,TPT1,WNT9B
GO.0060346	bone trabecula formation	2	0.0169	ENSP00000225964,ENSP00000262464	COL1A1,FBN2
GO.0072177	mesonephric duct development	2	0.0169	ENSP00000290015,ENSP00000377836	GPC3,WNT9B
GO.0010647	positive regulation of cell communication	13	0.0185	ENSP00000215909,ENSP00000225964,ENSP00000226218,ENSP00000262948,ENSP00000264498,ENSP00000274063,ENSP00000286657,ENSP00000286713,ENSP00000305714,ENSP00000306361,ENSP00000350720,ENSP00000377836,ENSP00000415786	ADAMTS3,BMP1,COL1A1,FGA,FGF2,GPC3,LGALS1,MAP2K2,SERPINE2,SFRP2,SMARCA4,STOM,VTN
GO.0022409	positive regulation of cell-cell adhesion	5	0.0189	ENSP00000215909,ENSP00000306361,ENSP00000318687,ENSP00000340210,ENSP00000367817	CD59,FGA,HSPH1,LGALS1,PODXL
GO.0032879	regulation of localization	16	0.0189	ENSP00000223095,ENSP00000225964,ENSP00000226218,ENSP00000252999,ENSP00000261769,ENSP00000262746,ENSP00000264498,ENSP00000266066,ENSP00000268150,ENSP00000286713,ENSP00000296388,ENSP00000306361,ENSP00000318687,ENSP00000367817,ENSP00000377836,ENSP00000379140	CDH1,COL1A1,CXCL12,FGA,FGF2,GPC3,HSPH1,LAMA5,LEPRE1,MFGE8,PODXL,PRDX1,SERPINE1,SFRP5,STOM,VTN
GO.0030514	negative regulation of BMP signaling pathway	3	0.0195	ENSP00000274063,ENSP00000325527,ENSP00000357980	FBN1,HTRA1,SFRP2
GO.0090101	negative regulation of transmembrane receptor protein serine/threonine kinase signaling pathway	4	0.0207	ENSP00000262464,ENSP00000274063,ENSP00000325527,ENSP00000357980	FBN1,FBN2,HTRA1,SFRP2
GO.0044763	single-organism cellular process	40	0.0216	ENSP00000223095,ENSP00000229270,ENSP00000252934,ENSP00000252999,ENSP00000259216,ENSP00000261769,ENSP00000262464,ENSP00000262746,ENSP00000264187,ENSP00000264474,ENSP00000264498,ENSP00000266066,ENSP00000268150,ENSP00000274063,ENSP00000286657,ENSP00000295550,ENSP00000297268,ENSP00000303153,ENSP00000305260,ENSP00000305714,ENSP00000325527,ENSP00000330523,ENSP00000337691,ENSP00000340210,ENSP00000350720…	ADAMTS3,ATXN10,BMP1,CD59,CDH1,CFC1,CHEK1,COL1A2,COL22A1,COL2A1,COL4A1,COL4A2,COL4A6,COL5A2,COL6A1,COL6A3,COPA,CPZ,CSTA,CTHRC1,CXCL12,FBN1,FBN2,FGF2,GNB2,HSD17B11,LAMA5,MAPK15,MFGE8,NID1,PRDX1,SERPINE1,SERPINE2,SFRP2,SFRP5,SLIT3,SMARCA4,TPI1,TPT1,YARS
GO.0090092	regulation of transmembrane receptor protein serine/threonine kinase signaling pathway	5	0.0223	ENSP00000262464,ENSP00000274063,ENSP00000325527,ENSP00000357980,ENSP00000377836	FBN1,FBN2,GPC3,HTRA1,SFRP2
GO.0001654	eye development	6	0.0235	ENSP00000262464,ENSP00000290015,ENSP00000325527,ENSP00000350720,ENSP00000364000,ENSP00000364979	COL4A1,COL5A2,FBN1,FBN2,SMARCA4,WNT9B
GO.0065007	biological regulation	39	0.0236	ENSP00000223095,ENSP00000226218,ENSP00000259216,ENSP00000261769,ENSP00000262464,ENSP00000264187,ENSP00000264474,ENSP00000264498,ENSP00000266066,ENSP00000268150,ENSP00000274063,ENSP00000278353,ENSP00000286657,ENSP00000295550,ENSP00000295992,ENSP00000297268,ENSP00000305260,ENSP00000305714,ENSP00000306361,ENSP00000318687,ENSP00000325527,ENSP00000330523,ENSP00000337691,ENSP00000350720,ENSP00000351035…	ADAMTS3,BMP1,CDH1,CFC1,COL1A2,COL2A1,COL4A2,COL5A2,COL6A3,COPA,CPZ,CSTA,CTHRC1,CXCL12,FBN1,FBN2,FGA,FGF2,GNB2,HSD17B11,HSD17B12,HSPH1,HTRA1,MAPK15,MFGE8,NID1,PCOLCE2,PODXL,SERPINE1,SERPINE2,SFRP2,SFRP5,SLIT3,SMARCA4,TGFBI,TPT1,UTP11L,VTN,YARS
GO.0007160	cell-matrix adhesion	4	0.0238	ENSP00000226218,ENSP00000252999,ENSP00000264187,ENSP00000306361	FGA,LAMA5,NID1,VTN
GO.0071363	cellular response to growth factor stimulus	8	0.0243	ENSP00000223095,ENSP00000225964,ENSP00000262948,ENSP00000264498,ENSP00000297268,ENSP00000325527,ENSP00000353654,ENSP00000369889	COL1A1,COL1A2,COL2A1,COL4A2,FBN1,FGF2,MAP2K2,SERPINE1
GO.0043588	skin development	5	0.0252	ENSP00000225964,ENSP00000252999,ENSP00000264474,ENSP00000297268,ENSP00000364000	COL1A1,COL1A2,COL5A2,CSTA,LAMA5
GO.0030335	positive regulation of cell migration	6	0.026	ENSP00000223095,ENSP00000225964,ENSP00000226218,ENSP00000264498,ENSP00000367817,ENSP00000379140	COL1A1,CXCL12,FGF2,PODXL,SERPINE1,VTN
GO.0050789	regulation of biological process	38	0.026	ENSP00000223095,ENSP00000226218,ENSP00000259216,ENSP00000261769,ENSP00000262464,ENSP00000262746,ENSP00000264187,ENSP00000264474,ENSP00000264498,ENSP00000266066,ENSP00000268150,ENSP00000274063,ENSP00000278353,ENSP00000286657,ENSP00000295550,ENSP00000295992,ENSP00000297268,ENSP00000305260,ENSP00000305714,ENSP00000306361,ENSP00000318687,ENSP00000325527,ENSP00000330523,ENSP00000337691,ENSP00000350720…	ADAMTS3,BMP1,CDH1,CFC1,COL1A2,COL2A1,COL4A2,COL5A2,COL6A3,CPZ,CSTA,CTHRC1,CXCL12,FBN1,FBN2,FGA,FGF2,GNB2,HSD17B12,HSPH1,HTRA1,MAPK15,MFGE8,NID1,PCOLCE2,PODXL,PRDX1,SERPINE1,SERPINE2,SFRP2,SFRP5,SLIT3,SMARCA4,TGFBI,TPT1,UTP11L,VTN,YARS
GO.0010812	negative regulation of cell-substrate adhesion	3	0.0286	ENSP00000215909,ENSP00000223095,ENSP00000225964	COL1A1,LGALS1,SERPINE1
GO.0051248	negative regulation of protein metabolic process	10	0.0292	ENSP00000223095,ENSP00000226218,ENSP00000264474,ENSP00000295550,ENSP00000296388,ENSP00000306361,ENSP00000318687,ENSP00000340210,ENSP00000377836,ENSP00000415786	CD59,COL6A3,CSTA,FGA,GPC3,HSPH1,LEPRE1,SERPINE1,SERPINE2,VTN
GO.0001706	endoderm formation	3	0.0293	ENSP00000226218,ENSP00000353654,ENSP00000355180	COL4A2,COL6A1,VTN
GO.0061430	bone trabecula morphogenesis	2	0.0293	ENSP00000225964,ENSP00000262464	COL1A1,FBN2
GO.0071711	basement membrane organization	2	0.0293	ENSP00000264187,ENSP00000364979	COL4A1,NID1
GO.2000258	negative regulation of protein activation cascade	2	0.0293	ENSP00000306361,ENSP00000340210	CD59,FGA
GO.0006897	endocytosis	7	0.0294	ENSP00000225964,ENSP00000226218,ENSP00000268150,ENSP00000297268,ENSP00000318687,ENSP00000353654,ENSP00000364979	COL1A1,COL1A2,COL4A1,COL4A2,HSPH1,MFGE8,VTN
GO.0001558	regulation of cell growth	6	0.0307	ENSP00000274063,ENSP00000350720,ENSP00000357980,ENSP00000379140,ENSP00000415786,ENSP00000430333	CXCL12,HTRA1,SERPINE2,SFRP2,SLIT3,SMARCA4
GO.0051272	positive regulation of cellular component movement	6	0.0307	ENSP00000223095,ENSP00000225964,ENSP00000226218,ENSP00000262948,ENSP00000264498,ENSP00000367817	COL1A1,FGF2,MAP2K2,PODXL,SERPINE1,VTN
GO.0072073	kidney epithelium development	4	0.033	ENSP00000252999,ENSP00000264498,ENSP00000290015,ENSP00000367817	FGF2,LAMA5,PODXL,WNT9B
GO.0040017	positive regulation of locomotion	6	0.0337	ENSP00000223095,ENSP00000225964,ENSP00000226218,ENSP00000262948,ENSP00000264498,ENSP00000367817	COL1A1,FGF2,MAP2K2,PODXL,SERPINE1,VTN
GO.0045669	positive regulation of osteoblast differentiation	3	0.0337	ENSP00000262464,ENSP00000274063,ENSP00000330523	CTHRC1,FBN2,SFRP2
GO.0009725	response to hormone	9	0.0346	ENSP00000225964,ENSP00000262948,ENSP00000264498,ENSP00000268150,ENSP00000305260,ENSP00000306361,ENSP00000325527,ENSP00000379140,ENSP00000430333	COL1A1,CXCL12,FBN1,FGA,FGF2,GNB2,MAP2K2,MFGE8,SLIT3
GO.0072175	epithelial tube formation	4	0.0346	ENSP00000274063,ENSP00000290015,ENSP00000330523,ENSP00000367817	CTHRC1,PODXL,SFRP2,WNT9B
GO.0022408	negative regulation of cell-cell adhesion	4	0.0351	ENSP00000261769,ENSP00000367817,ENSP00000379140,ENSP00000415786	CDH1,CXCL12,PODXL,SERPINE2
GO.0090288	negative regulation of cellular response to growth factor stimulus	4	0.0351	ENSP00000262464,ENSP00000274063,ENSP00000325527,ENSP00000357980	FBN1,FBN2,HTRA1,SFRP2
GO.0032101	regulation of response to external stimulus	9	0.0358	ENSP00000223095,ENSP00000226218,ENSP00000262948,ENSP00000264498,ENSP00000286713,ENSP00000305714,ENSP00000306361,ENSP00000357980,ENSP00000415786	BMP1,FGA,FGF2,HTRA1,MAP2K2,SERPINE1,SERPINE2,STOM,VTN
GO.0051050	positive regulation of transport	9	0.0358	ENSP00000223095,ENSP00000226218,ENSP00000261769,ENSP00000268150,ENSP00000274063,ENSP00000286713,ENSP00000306361,ENSP00000377836,ENSP00000379140	CDH1,CXCL12,FGA,GPC3,MFGE8,SERPINE1,SFRP2,STOM,VTN
GO.1903034	regulation of response to wounding	6	0.0358	ENSP00000223095,ENSP00000226218,ENSP00000262948,ENSP00000264498,ENSP00000306361,ENSP00000415786	FGA,FGF2,MAP2K2,SERPINE1,SERPINE2,VTN
GO.2001020	regulation of response to DNA damage stimulus	4	0.0377	ENSP00000274063,ENSP00000379140,ENSP00000388648,ENSP00000431872	CHEK1,CXCL12,SFRP2,TPT1
GO.0001736	establishment of planar polarity	2	0.0382	ENSP00000290015,ENSP00000330523	CTHRC1,WNT9B
GO.0090026	positive regulation of monocyte chemotaxis	2	0.0382	ENSP00000223095,ENSP00000379140	CXCL12,SERPINE1
GO.0090596	sensory organ morphogenesis	5	0.0383	ENSP00000262464,ENSP00000325527,ENSP00000330523,ENSP00000364000,ENSP00000369889	COL2A1,COL5A2,CTHRC1,FBN1,FBN2
GO.0060627	regulation of vesicle-mediated transport	6	0.0425	ENSP00000223095,ENSP00000226218,ENSP00000262948,ENSP00000268150,ENSP00000306361,ENSP00000377836	FGA,GPC3,MAP2K2,MFGE8,SERPINE1,VTN
GO.0060548	negative regulation of cell death	9	0.0451	ENSP00000223095,ENSP00000264498,ENSP00000274063,ENSP00000306361,ENSP00000318687,ENSP00000340210,ENSP00000369889,ENSP00000379140,ENSP00000431872	CD59,COL2A1,CXCL12,FGA,FGF2,HSPH1,SERPINE1,SFRP2,TPT1
GO.1902532	negative regulation of intracellular signal transduction	6	0.0457	ENSP00000266066,ENSP00000274063,ENSP00000318687,ENSP00000379140,ENSP00000415786,ENSP00000431872	CXCL12,HSPH1,SERPINE2,SFRP2,SFRP5,TPT1
GO.0002062	chondrocyte differentiation	3	0.0466	ENSP00000274063,ENSP00000369889,ENSP00000416330	COL2A1,SFRP2,TGFBI
GO.0035108	limb morphogenesis	4	0.0468	ENSP00000262464,ENSP00000274063,ENSP00000369889,ENSP00000377836	COL2A1,FBN2,GPC3,SFRP2
GO.0042659	regulation of cell fate specification	2	0.0488	ENSP00000264498,ENSP00000274063	FGF2,SFRP2
GO.0030308	negative regulation of cell growth	4	0.0489	ENSP00000274063,ENSP00000350720,ENSP00000415786,ENSP00000430333	SERPINE2,SFRP2,SLIT3,SMARCA4

## Sheet: downECMd15xECMd9
#pathway ID	pathway description	observed gene count	false discovery rate	matching proteins in your network (IDs)	matching proteins in your network (labels)
GO.0030198	extracellular matrix organization	12	4.97e-09	ENSP00000252804,ENSP00000265131,ENSP00000266718,ENSP00000325146,ENSP00000327801,ENSP00000346839,ENSP00000350894,ENSP00000368678,ENSP00000369677,ENSP00000377941,ENSP00000384169,ENSP00000386043	ACTN1,AGRN,COL12A1,EMILIN1,FBLN2,FN1,LTBP1,LUM,P4HB,PXDN,SERPINH1,TNC
GO.0071822	protein complex subunit organization	12	0.0114	ENSP00000254810,ENSP00000266718,ENSP00000299767,ENSP00000315130,ENSP00000322421,ENSP00000325146,ENSP00000340019,ENSP00000346839,ENSP00000350894,ENSP00000355537,ENSP00000359645,ENSP00000380177	ACTN2,CLU,COL12A1,FN1,H3F3B,HBA1,HIST1H2BN,HSP90B1,HSPD1,LUM,RBMX,SERPINH1
GO.0002576	platelet degranulation	4	0.0317	ENSP00000315130,ENSP00000346839,ENSP00000355537,ENSP00000377941	ACTN1,ACTN2,CLU,FN1
GO.0006950	response to stress	17	0.0317	ENSP00000205061,ENSP00000252804,ENSP00000254810,ENSP00000265131,ENSP00000299767,ENSP00000315130,ENSP00000322421,ENSP00000327801,ENSP00000340019,ENSP00000346839,ENSP00000348170,ENSP00000350275,ENSP00000350894,ENSP00000355537,ENSP00000377941,ENSP00000384144,ENSP00000393887	ACTN1,ACTN2,AHSG,CLU,FN1,GLG1,H3F3B,HBA1,HIST1H3A,HP,HSP90B1,HSPD1,HYOU1,P4HB,PXDN,SERPINH1,TNC
GO.0016192	vesicle-mediated transport	10	0.0317	ENSP00000265983,ENSP00000299767,ENSP00000315130,ENSP00000322421,ENSP00000346839,ENSP00000348170,ENSP00000355537,ENSP00000377941,ENSP00000384144,ENSP00000393887	ACTN1,ACTN2,AHSG,CLU,FN1,HBA1,HP,HPX,HSP90B1,HYOU1
GO.0035966	response to topologically incorrect protein	5	0.0317	ENSP00000299767,ENSP00000315130,ENSP00000340019,ENSP00000350894,ENSP00000384144	CLU,HSP90B1,HSPD1,HYOU1,SERPINH1
GO.0048523	negative regulation of cellular process	18	0.0317	ENSP00000205061,ENSP00000234590,ENSP00000252804,ENSP00000254810,ENSP00000290231,ENSP00000290378,ENSP00000299767,ENSP00000315130,ENSP00000346839,ENSP00000348170,ENSP00000350275,ENSP00000350894,ENSP00000352980,ENSP00000355537,ENSP00000359645,ENSP00000377941,ENSP00000386043,ENSP00000393887	ACTC1,ACTN1,ACTN2,AHSG,CLU,ENO1,FN1,GLG1,H3F3B,HIST1H3A,HIST1H4A,HP,HSP90B1,LTBP1,NCOA5,PXDN,RBMX,SERPINH1
GO.0032776	DNA methylation on cytosine	3	0.032	ENSP00000254810,ENSP00000350275,ENSP00000352980	H3F3B,HIST1H3A,HIST1H4A
GO.0006898	receptor-mediated endocytosis	5	0.0328	ENSP00000265983,ENSP00000299767,ENSP00000322421,ENSP00000348170,ENSP00000384144	HBA1,HP,HPX,HSP90B1,HYOU1
GO.0007596	blood coagulation	7	0.033	ENSP00000205061,ENSP00000254810,ENSP00000315130,ENSP00000346839,ENSP00000350275,ENSP00000355537,ENSP00000377941	ACTN1,ACTN2,CLU,FN1,GLG1,H3F3B,HIST1H3A
GO.0009611	response to wounding	8	0.033	ENSP00000205061,ENSP00000254810,ENSP00000265131,ENSP00000315130,ENSP00000346839,ENSP00000350275,ENSP00000355537,ENSP00000377941	ACTN1,ACTN2,CLU,FN1,GLG1,H3F3B,HIST1H3A,TNC
GO.0048583	regulation of response to stimulus	16	0.033	ENSP00000205061,ENSP00000252804,ENSP00000265983,ENSP00000290231,ENSP00000299767,ENSP00000302621,ENSP00000315130,ENSP00000327801,ENSP00000340019,ENSP00000346839,ENSP00000348170,ENSP00000350275,ENSP00000355537,ENSP00000368678,ENSP00000386043,ENSP00000393887	ACTN2,AGRN,AHSG,CLU,FN1,GLG1,HIST1H3A,HP,HPX,HSP90B1,HSPD1,LRG1,LTBP1,NCOA5,P4HB,PXDN
GO.0090131	mesenchyme migration	2	0.033	ENSP00000224784,ENSP00000290378	ACTA2,ACTC1
GO.0000183	chromatin silencing at rDNA	3	0.0335	ENSP00000254810,ENSP00000350275,ENSP00000352980	H3F3B,HIST1H3A,HIST1H4A
GO.0030199	collagen fibril organization	3	0.0335	ENSP00000266718,ENSP00000325146,ENSP00000350894	COL12A1,LUM,SERPINH1
GO.0065008	regulation of biological quality	15	0.0335	ENSP00000205061,ENSP00000224784,ENSP00000254810,ENSP00000265983,ENSP00000290231,ENSP00000299767,ENSP00000315130,ENSP00000327801,ENSP00000340019,ENSP00000350275,ENSP00000352980,ENSP00000355537,ENSP00000368678,ENSP00000377941,ENSP00000386043	ACTA2,ACTN1,ACTN2,AGRN,CLU,GLG1,H3F3B,HIST1H3A,HIST1H4A,HPX,HSP90B1,HSPD1,LTBP1,NCOA5,P4HB
GO.0007044	cell-substrate junction assembly	3	0.0366	ENSP00000346839,ENSP00000355537,ENSP00000377941	ACTN1,ACTN2,FN1
GO.0006953	acute-phase response	3	0.0376	ENSP00000346839,ENSP00000348170,ENSP00000393887	AHSG,FN1,HP
GO.0060255	regulation of macromolecule metabolic process	20	0.046	ENSP00000205061,ENSP00000224784,ENSP00000234590,ENSP00000254810,ENSP00000265131,ENSP00000265983,ENSP00000266718,ENSP00000290231,ENSP00000290378,ENSP00000299767,ENSP00000315130,ENSP00000340019,ENSP00000350275,ENSP00000350894,ENSP00000352980,ENSP00000355537,ENSP00000359645,ENSP00000368678,ENSP00000377941,ENSP00000393887	ACTA2,ACTC1,ACTN1,ACTN2,AGRN,AHSG,CLU,ENO1,GLG1,H3F3B,HIST1H3A,HIST1H4A,HPX,HSP90B1,HSPD1,LUM,NCOA5,RBMX,SERPINH1,TNC

## Sheet: clustersA_B
#pathway ID	pathway description	observed gene count	false discovery rate	matching proteins in your network (IDs)	matching proteins in your network (labels)
GO.0030198	extracellular matrix organization	32	6.33e-37	ENSP00000216286,ENSP00000222399,ENSP00000225964,ENSP00000226218,ENSP00000236671,ENSP00000252804,ENSP00000252999,ENSP00000258341,ENSP00000261769,ENSP00000262464,ENSP00000264187,ENSP00000274341,ENSP00000278353,ENSP00000286657,ENSP00000295550,ENSP00000297268,ENSP00000300527,ENSP00000303153,ENSP00000305714,ENSP00000306361,ENSP00000325527,ENSP00000347665,ENSP00000353654,ENSP00000355180,ENSP00000363827…	ADAMTS3,BMP1,CDH1,COL18A1,COL1A1,COL1A2,COL22A1,COL2A1,COL4A1,COL4A2,COL5A2,COL6A1,COL6A2,COL6A3,CTSD,FBN1,FBN2,FGA,HAPLN1,HSD17B12,HSPG2,LAMA1,LAMA2,LAMA5,LAMB1,LAMC1,MFAP2,NID1,NID2,PXDN,TGFBI,VTN
GO.0022617	extracellular matrix disassembly	20	3.44e-27	ENSP00000222399,ENSP00000225964,ENSP00000236671,ENSP00000252999,ENSP00000258341,ENSP00000261769,ENSP00000262464,ENSP00000264187,ENSP00000295550,ENSP00000297268,ENSP00000300527,ENSP00000305714,ENSP00000325527,ENSP00000347665,ENSP00000353654,ENSP00000355180,ENSP00000363827,ENSP00000364000,ENSP00000364979,ENSP00000369889	BMP1,CDH1,COL18A1,COL1A1,COL1A2,COL2A1,COL4A1,COL4A2,COL5A2,COL6A1,COL6A2,COL6A3,CTSD,FBN1,FBN2,HSPG2,LAMA5,LAMB1,LAMC1,NID1
GO.0030574	collagen catabolic process	12	6.22e-15	ENSP00000225964,ENSP00000236671,ENSP00000286657,ENSP00000295550,ENSP00000297268,ENSP00000300527,ENSP00000347665,ENSP00000353654,ENSP00000355180,ENSP00000364000,ENSP00000364979,ENSP00000369889	ADAMTS3,COL18A1,COL1A1,COL1A2,COL2A1,COL4A1,COL4A2,COL5A2,COL6A1,COL6A2,COL6A3,CTSD
GO.0009653	anatomical structure morphogenesis	31	2.89e-13	ENSP00000205061,ENSP00000222399,ENSP00000226218,ENSP00000252999,ENSP00000258341,ENSP00000262464,ENSP00000268150,ENSP00000290015,ENSP00000295550,ENSP00000297268,ENSP00000300527,ENSP00000305714,ENSP00000307843,ENSP00000325527,ENSP00000330523,ENSP00000338934,ENSP00000353654,ENSP00000355180,ENSP00000357980,ENSP00000359864,ENSP00000363827,ENSP00000364000,ENSP00000364979,ENSP00000367817,ENSP00000369889…	BMP1,COL1A2,COL2A1,COL4A1,COL4A2,COL5A2,COL6A1,COL6A2,COL6A3,CTHRC1,CXCL12,EGFL7,EZR,FBN1,FBN2,GLG1,GPC4,HSPG2,HTRA1,LAMA2,LAMA5,LAMB1,LAMC1,MATN2,MFGE8,PODXL,SERPINE2,TGFBI,VTN,WDR1,WNT9B
GO.0007155	cell adhesion	21	8.84e-11	ENSP00000222399,ENSP00000226218,ENSP00000252999,ENSP00000258341,ENSP00000261769,ENSP00000264187,ENSP00000268150,ENSP00000271064,ENSP00000274341,ENSP00000295550,ENSP00000300527,ENSP00000306361,ENSP00000307843,ENSP00000338934,ENSP00000347665,ENSP00000352606,ENSP00000355180,ENSP00000367817,ENSP00000374309,ENSP00000400365,ENSP00000416330	CDH1,COL18A1,COL6A1,COL6A2,COL6A3,EGFL7,EZR,FGA,HAPLN1,HAPLN3,LAMA1,LAMA2,LAMA5,LAMB1,LAMC1,MFGE8,NID1,PODXL,TGFBI,TINAGL1,VTN
GO.0000904	cell morphogenesis involved in differentiation	18	1.8e-10	ENSP00000222399,ENSP00000252999,ENSP00000258341,ENSP00000295550,ENSP00000300527,ENSP00000338934,ENSP00000347665,ENSP00000353654,ENSP00000355180,ENSP00000364000,ENSP00000364685,ENSP00000364979,ENSP00000369889,ENSP00000374309,ENSP00000379140,ENSP00000400365,ENSP00000430333,ENSP00000430487	COL18A1,COL2A1,COL4A1,COL4A2,COL5A2,COL6A1,COL6A2,COL6A3,CXCL12,EZR,LAMA1,LAMA2,LAMA5,LAMB1,LAMC1,MATN2,MFAP2,SLIT3
GO.0007411	axon guidance	15	2.43e-10	ENSP00000222399,ENSP00000258341,ENSP00000295550,ENSP00000300527,ENSP00000338934,ENSP00000353654,ENSP00000355180,ENSP00000364000,ENSP00000364979,ENSP00000369889,ENSP00000374309,ENSP00000379140,ENSP00000400365,ENSP00000430333,ENSP00000430487	COL2A1,COL4A1,COL4A2,COL5A2,COL6A1,COL6A2,COL6A3,CXCL12,EZR,LAMA1,LAMA2,LAMB1,LAMC1,MATN2,SLIT3
GO.0048646	anatomical structure formation involved in morphogenesis	20	1.1e-09	ENSP00000222399,ENSP00000225964,ENSP00000226218,ENSP00000262464,ENSP00000268150,ENSP00000290015,ENSP00000307843,ENSP00000330523,ENSP00000347665,ENSP00000353654,ENSP00000355180,ENSP00000357980,ENSP00000363827,ENSP00000364685,ENSP00000364979,ENSP00000367817,ENSP00000369889,ENSP00000379140,ENSP00000416330,ENSP00000427687	COL18A1,COL1A1,COL2A1,COL4A1,COL4A2,COL6A1,CTHRC1,CXCL12,EGFL7,FBN2,HSPG2,HTRA1,LAMB1,MFAP2,MFGE8,PODXL,TGFBI,VTN,WDR1,WNT9B
GO.0048468	cell development	24	1.64e-09	ENSP00000222399,ENSP00000252999,ENSP00000258341,ENSP00000261769,ENSP00000290015,ENSP00000295550,ENSP00000300527,ENSP00000330523,ENSP00000338934,ENSP00000347665,ENSP00000353654,ENSP00000355180,ENSP00000355785,ENSP00000364000,ENSP00000364685,ENSP00000364979,ENSP00000367817,ENSP00000369889,ENSP00000374309,ENSP00000379140,ENSP00000400365,ENSP00000427687,ENSP00000430333,ENSP00000430487	CDH1,COL18A1,COL2A1,COL4A1,COL4A2,COL5A2,COL6A1,COL6A2,COL6A3,CTHRC1,CXCL12,EZR,LAMA1,LAMA2,LAMA5,LAMB1,LAMC1,LEFTY2,MATN2,MFAP2,PODXL,SLIT3,WDR1,WNT9B
GO.0007409	axonogenesis	15	3.98e-09	ENSP00000222399,ENSP00000258341,ENSP00000295550,ENSP00000300527,ENSP00000338934,ENSP00000353654,ENSP00000355180,ENSP00000364000,ENSP00000364979,ENSP00000369889,ENSP00000374309,ENSP00000379140,ENSP00000400365,ENSP00000430333,ENSP00000430487	COL2A1,COL4A1,COL4A2,COL5A2,COL6A1,COL6A2,COL6A3,CXCL12,EZR,LAMA1,LAMA2,LAMB1,LAMC1,MATN2,SLIT3
GO.0022008	neurogenesis	22	6.19e-09	ENSP00000222399,ENSP00000226218,ENSP00000258341,ENSP00000261769,ENSP00000290015,ENSP00000295550,ENSP00000300527,ENSP00000325526,ENSP00000330523,ENSP00000338934,ENSP00000353654,ENSP00000355180,ENSP00000364000,ENSP00000364979,ENSP00000369889,ENSP00000374309,ENSP00000379140,ENSP00000400365,ENSP00000415786,ENSP00000427687,ENSP00000430333,ENSP00000430487	CDH1,COL2A1,COL4A1,COL4A2,COL5A2,COL6A1,COL6A2,COL6A3,CTHRC1,CXCL12,EZR,LAMA1,LAMA2,LAMB1,LAMC1,MATN2,SERPINE2,SLIT3,VTN,WDR1,WNT11,WNT9B
GO.0061564	axon development	15	6.19e-09	ENSP00000222399,ENSP00000258341,ENSP00000295550,ENSP00000300527,ENSP00000338934,ENSP00000353654,ENSP00000355180,ENSP00000364000,ENSP00000364979,ENSP00000369889,ENSP00000374309,ENSP00000379140,ENSP00000400365,ENSP00000430333,ENSP00000430487	COL2A1,COL4A1,COL4A2,COL5A2,COL6A1,COL6A2,COL6A3,CXCL12,EZR,LAMA1,LAMA2,LAMB1,LAMC1,MATN2,SLIT3
GO.0030182	neuron differentiation	19	6.65e-09	ENSP00000222399,ENSP00000258341,ENSP00000261769,ENSP00000290015,ENSP00000295550,ENSP00000300527,ENSP00000325526,ENSP00000330523,ENSP00000338934,ENSP00000353654,ENSP00000355180,ENSP00000364000,ENSP00000364979,ENSP00000369889,ENSP00000374309,ENSP00000379140,ENSP00000400365,ENSP00000430333,ENSP00000430487	CDH1,COL2A1,COL4A1,COL4A2,COL5A2,COL6A1,COL6A2,COL6A3,CTHRC1,CXCL12,EZR,LAMA1,LAMA2,LAMB1,LAMC1,MATN2,SLIT3,WNT11,WNT9B
GO.0009887	organ morphogenesis	18	1e-08	ENSP00000205061,ENSP00000222399,ENSP00000252999,ENSP00000262464,ENSP00000290015,ENSP00000297268,ENSP00000305714,ENSP00000325527,ENSP00000330523,ENSP00000347665,ENSP00000357980,ENSP00000363827,ENSP00000364000,ENSP00000364685,ENSP00000369889,ENSP00000374309,ENSP00000377836,ENSP00000430333	BMP1,COL18A1,COL1A2,COL2A1,COL5A2,CTHRC1,FBN1,FBN2,GLG1,GPC3,HSPG2,HTRA1,LAMA1,LAMA5,LAMB1,MFAP2,SLIT3,WNT9B
GO.0048667	cell morphogenesis involved in neuron differentiation	15	1e-08	ENSP00000222399,ENSP00000258341,ENSP00000295550,ENSP00000300527,ENSP00000338934,ENSP00000353654,ENSP00000355180,ENSP00000364000,ENSP00000364979,ENSP00000369889,ENSP00000374309,ENSP00000379140,ENSP00000400365,ENSP00000430333,ENSP00000430487	COL2A1,COL4A1,COL4A2,COL5A2,COL6A1,COL6A2,COL6A3,CXCL12,EZR,LAMA1,LAMA2,LAMB1,LAMC1,MATN2,SLIT3
GO.0032989	cellular component morphogenesis	19	1.27e-08	ENSP00000222399,ENSP00000252999,ENSP00000258341,ENSP00000295550,ENSP00000300527,ENSP00000338934,ENSP00000347665,ENSP00000353654,ENSP00000355180,ENSP00000364000,ENSP00000364685,ENSP00000364979,ENSP00000369889,ENSP00000374309,ENSP00000379140,ENSP00000400365,ENSP00000427687,ENSP00000430333,ENSP00000430487	COL18A1,COL2A1,COL4A1,COL4A2,COL5A2,COL6A1,COL6A2,COL6A3,CXCL12,EZR,LAMA1,LAMA2,LAMA5,LAMB1,LAMC1,MATN2,MFAP2,SLIT3,WDR1
GO.0001568	blood vessel development	14	1.44e-08	ENSP00000225964,ENSP00000252999,ENSP00000268150,ENSP00000297268,ENSP00000307843,ENSP00000325526,ENSP00000347665,ENSP00000353654,ENSP00000363827,ENSP00000364979,ENSP00000374309,ENSP00000377836,ENSP00000379140,ENSP00000416330	COL18A1,COL1A1,COL1A2,COL4A1,COL4A2,CXCL12,EGFL7,GPC3,HSPG2,LAMA1,LAMA5,MFGE8,TGFBI,WNT11
GO.0031175	neuron projection development	16	1.44e-08	ENSP00000222399,ENSP00000258341,ENSP00000261769,ENSP00000295550,ENSP00000300527,ENSP00000338934,ENSP00000353654,ENSP00000355180,ENSP00000364000,ENSP00000364979,ENSP00000369889,ENSP00000374309,ENSP00000379140,ENSP00000400365,ENSP00000430333,ENSP00000430487	CDH1,COL2A1,COL4A1,COL4A2,COL5A2,COL6A1,COL6A2,COL6A3,CXCL12,EZR,LAMA1,LAMA2,LAMB1,LAMC1,MATN2,SLIT3
GO.0048699	generation of neurons	21	1.44e-08	ENSP00000222399,ENSP00000258341,ENSP00000261769,ENSP00000290015,ENSP00000295550,ENSP00000300527,ENSP00000325526,ENSP00000330523,ENSP00000338934,ENSP00000353654,ENSP00000355180,ENSP00000364000,ENSP00000364979,ENSP00000369889,ENSP00000374309,ENSP00000379140,ENSP00000400365,ENSP00000415786,ENSP00000427687,ENSP00000430333,ENSP00000430487	CDH1,COL2A1,COL4A1,COL4A2,COL5A2,COL6A1,COL6A2,COL6A3,CTHRC1,CXCL12,EZR,LAMA1,LAMA2,LAMB1,LAMC1,MATN2,SERPINE2,SLIT3,WDR1,WNT11,WNT9B
GO.0048666	neuron development	17	2.16e-08	ENSP00000222399,ENSP00000258341,ENSP00000261769,ENSP00000295550,ENSP00000300527,ENSP00000330523,ENSP00000338934,ENSP00000353654,ENSP00000355180,ENSP00000364000,ENSP00000364979,ENSP00000369889,ENSP00000374309,ENSP00000379140,ENSP00000400365,ENSP00000430333,ENSP00000430487	CDH1,COL2A1,COL4A1,COL4A2,COL5A2,COL6A1,COL6A2,COL6A3,CTHRC1,CXCL12,EZR,LAMA1,LAMA2,LAMB1,LAMC1,MATN2,SLIT3
GO.0009605	response to external stimulus	24	2.19e-08	ENSP00000222399,ENSP00000225964,ENSP00000258341,ENSP00000290015,ENSP00000293371,ENSP00000295550,ENSP00000300527,ENSP00000306361,ENSP00000320171,ENSP00000325526,ENSP00000338934,ENSP00000353654,ENSP00000355180,ENSP00000359864,ENSP00000363827,ENSP00000364000,ENSP00000364979,ENSP00000369889,ENSP00000374309,ENSP00000377836,ENSP00000400365,ENSP00000415786,ENSP00000430333,ENSP00000430487	COL1A1,COL2A1,COL4A1,COL4A2,COL5A2,COL6A1,COL6A2,COL6A3,DCD,EZR,FGA,GPC3,GPC4,HSPG2,LAMA1,LAMA2,LAMB1,LAMC1,MATN2,PKM,SERPINE2,SLIT3,WNT11,WNT9B
GO.0001944	vasculature development	14	2.36e-08	ENSP00000225964,ENSP00000252999,ENSP00000268150,ENSP00000297268,ENSP00000307843,ENSP00000325526,ENSP00000347665,ENSP00000353654,ENSP00000363827,ENSP00000364979,ENSP00000374309,ENSP00000377836,ENSP00000379140,ENSP00000416330	COL18A1,COL1A1,COL1A2,COL4A1,COL4A2,CXCL12,EGFL7,GPC3,HSPG2,LAMA1,LAMA5,MFGE8,TGFBI,WNT11
GO.0030030	cell projection organization	18	4.79e-08	ENSP00000222399,ENSP00000252999,ENSP00000258341,ENSP00000261769,ENSP00000295550,ENSP00000300527,ENSP00000330523,ENSP00000338934,ENSP00000353654,ENSP00000355180,ENSP00000364000,ENSP00000364979,ENSP00000369889,ENSP00000374309,ENSP00000379140,ENSP00000400365,ENSP00000430333,ENSP00000430487	CDH1,COL2A1,COL4A1,COL4A2,COL5A2,COL6A1,COL6A2,COL6A3,CTHRC1,CXCL12,EZR,LAMA1,LAMA2,LAMA5,LAMB1,LAMC1,MATN2,SLIT3
GO.0048858	cell projection morphogenesis	16	6.44e-08	ENSP00000222399,ENSP00000252999,ENSP00000258341,ENSP00000295550,ENSP00000300527,ENSP00000338934,ENSP00000353654,ENSP00000355180,ENSP00000364000,ENSP00000364979,ENSP00000369889,ENSP00000374309,ENSP00000379140,ENSP00000400365,ENSP00000430333,ENSP00000430487	COL2A1,COL4A1,COL4A2,COL5A2,COL6A1,COL6A2,COL6A3,CXCL12,EZR,LAMA1,LAMA2,LAMA5,LAMB1,LAMC1,MATN2,SLIT3
GO.0072358	cardiovascular system development	16	1.49e-07	ENSP00000225964,ENSP00000252999,ENSP00000268150,ENSP00000297268,ENSP00000307843,ENSP00000325526,ENSP00000325527,ENSP00000347665,ENSP00000353654,ENSP00000363827,ENSP00000364979,ENSP00000369889,ENSP00000374309,ENSP00000377836,ENSP00000379140,ENSP00000416330	COL18A1,COL1A1,COL1A2,COL2A1,COL4A1,COL4A2,CXCL12,EGFL7,FBN1,GPC3,HSPG2,LAMA1,LAMA5,MFGE8,TGFBI,WNT11
GO.0072359	circulatory system development	16	1.49e-07	ENSP00000225964,ENSP00000252999,ENSP00000268150,ENSP00000297268,ENSP00000307843,ENSP00000325526,ENSP00000325527,ENSP00000347665,ENSP00000353654,ENSP00000363827,ENSP00000364979,ENSP00000369889,ENSP00000374309,ENSP00000377836,ENSP00000379140,ENSP00000416330	COL18A1,COL1A1,COL1A2,COL2A1,COL4A1,COL4A2,CXCL12,EGFL7,FBN1,GPC3,HSPG2,LAMA1,LAMA5,MFGE8,TGFBI,WNT11
GO.0048856	anatomical structure development	33	1.56e-07	ENSP00000205061,ENSP00000222399,ENSP00000252999,ENSP00000258341,ENSP00000261769,ENSP00000262464,ENSP00000264187,ENSP00000268150,ENSP00000274341,ENSP00000290015,ENSP00000295550,ENSP00000297268,ENSP00000300527,ENSP00000305714,ENSP00000306361,ENSP00000307843,ENSP00000320171,ENSP00000325526,ENSP00000330523,ENSP00000338934,ENSP00000353654,ENSP00000355180,ENSP00000355785,ENSP00000357980,ENSP00000359864…	BMP1,CDH1,COL1A2,COL2A1,COL4A1,COL4A2,COL6A1,COL6A2,COL6A3,CTHRC1,CXCL12,EGFL7,EZR,FBN2,FGA,GLG1,GPC4,HAPLN1,HSPG2,HTRA1,LAMA5,LAMB1,LAMC1,LEFTY2,MATN2,MFGE8,NID1,PKM,PODXL,SERPINE2,WDR1,WNT11,WNT9B
GO.0030155	regulation of cell adhesion	14	1.97e-07	ENSP00000225964,ENSP00000226218,ENSP00000252999,ENSP00000261769,ENSP00000264187,ENSP00000278353,ENSP00000306361,ENSP00000340210,ENSP00000367817,ENSP00000374309,ENSP00000379140,ENSP00000400365,ENSP00000415786,ENSP00000416330	CD59,CDH1,COL1A1,CXCL12,FGA,HSD17B12,LAMA1,LAMA2,LAMA5,NID1,PODXL,SERPINE2,TGFBI,VTN
GO.0016043	cellular component organization	35	2.31e-07	ENSP00000216286,ENSP00000222399,ENSP00000226218,ENSP00000236671,ENSP00000252804,ENSP00000252999,ENSP00000258341,ENSP00000261769,ENSP00000262464,ENSP00000264187,ENSP00000268150,ENSP00000274341,ENSP00000278353,ENSP00000286657,ENSP00000286713,ENSP00000295550,ENSP00000300527,ENSP00000303153,ENSP00000305714,ENSP00000306361,ENSP00000325526,ENSP00000325527,ENSP00000330523,ENSP00000353654,ENSP00000355180…	ADAMTS3,BMP1,CDH1,COL22A1,COL2A1,COL4A1,COL4A2,COL5A2,COL6A1,COL6A2,COL6A3,CTHRC1,CTSD,FBN1,FBN2,FGA,HAPLN1,HSD17B12,HSPG2,LAMA1,LAMA5,LAMB1,LAMC1,MATN2,MFGE8,NID1,NID2,PXDN,SERPINE2,SLIT3,STOM,TGFBI,VTN,WDR1,WNT11
GO.0007399	nervous system development	23	3.36e-07	ENSP00000222399,ENSP00000226218,ENSP00000258341,ENSP00000261769,ENSP00000274341,ENSP00000290015,ENSP00000295550,ENSP00000300527,ENSP00000325526,ENSP00000330523,ENSP00000338934,ENSP00000353654,ENSP00000355180,ENSP00000363827,ENSP00000364000,ENSP00000364979,ENSP00000374309,ENSP00000379140,ENSP00000400365,ENSP00000415786,ENSP00000427687,ENSP00000430333,ENSP00000430487	CDH1,COL4A1,COL4A2,COL5A2,COL6A1,COL6A2,COL6A3,CTHRC1,CXCL12,EZR,HAPLN1,HSPG2,LAMA1,LAMA2,LAMB1,LAMC1,MATN2,SERPINE2,SLIT3,VTN,WDR1,WNT11,WNT9B
GO.0048731	system development	30	4.9e-07	ENSP00000205061,ENSP00000222399,ENSP00000226218,ENSP00000258341,ENSP00000261769,ENSP00000262464,ENSP00000264187,ENSP00000268150,ENSP00000274341,ENSP00000290015,ENSP00000295550,ENSP00000297268,ENSP00000300527,ENSP00000305714,ENSP00000306361,ENSP00000307843,ENSP00000320171,ENSP00000330523,ENSP00000338934,ENSP00000353654,ENSP00000355180,ENSP00000357980,ENSP00000363827,ENSP00000364979,ENSP00000367817…	BMP1,CDH1,COL1A2,COL2A1,COL4A1,COL4A2,COL6A1,COL6A2,COL6A3,CTHRC1,CXCL12,EGFL7,EZR,FBN2,FGA,GLG1,HAPLN1,HSPG2,HTRA1,LAMB1,LAMC1,MATN2,MFGE8,NID1,PKM,PODXL,SERPINE2,VTN,WDR1,WNT9B
GO.0006935	chemotaxis	14	5.64e-07	ENSP00000222399,ENSP00000258341,ENSP00000295550,ENSP00000300527,ENSP00000338934,ENSP00000353654,ENSP00000355180,ENSP00000364000,ENSP00000364979,ENSP00000369889,ENSP00000374309,ENSP00000400365,ENSP00000430333,ENSP00000430487	COL2A1,COL4A1,COL4A2,COL5A2,COL6A1,COL6A2,COL6A3,EZR,LAMA1,LAMA2,LAMB1,LAMC1,MATN2,SLIT3
GO.0040011	locomotion	18	6.3e-07	ENSP00000205061,ENSP00000222399,ENSP00000225964,ENSP00000258341,ENSP00000295550,ENSP00000297268,ENSP00000300527,ENSP00000330523,ENSP00000338934,ENSP00000353654,ENSP00000355180,ENSP00000364000,ENSP00000364979,ENSP00000369889,ENSP00000374309,ENSP00000400365,ENSP00000430333,ENSP00000430487	COL1A1,COL1A2,COL2A1,COL4A1,COL4A2,COL5A2,COL6A1,COL6A2,COL6A3,CTHRC1,EZR,GLG1,LAMA1,LAMA2,LAMB1,LAMC1,MATN2,SLIT3
GO.0001501	skeletal system development	12	1.41e-06	ENSP00000205061,ENSP00000262464,ENSP00000274341,ENSP00000290015,ENSP00000297268,ENSP00000305714,ENSP00000325526,ENSP00000325527,ENSP00000363827,ENSP00000364000,ENSP00000369889,ENSP00000416330	BMP1,COL1A2,COL2A1,COL5A2,FBN1,FBN2,GLG1,HAPLN1,HSPG2,TGFBI,WNT11,WNT9B
GO.0030154	cell differentiation	27	2.55e-06	ENSP00000222399,ENSP00000225964,ENSP00000252999,ENSP00000258341,ENSP00000261769,ENSP00000295550,ENSP00000300527,ENSP00000305714,ENSP00000307843,ENSP00000330523,ENSP00000338934,ENSP00000347665,ENSP00000353654,ENSP00000355180,ENSP00000355785,ENSP00000363827,ENSP00000364000,ENSP00000364685,ENSP00000367817,ENSP00000377836,ENSP00000379140,ENSP00000400365,ENSP00000415786,ENSP00000416330,ENSP00000427687…	BMP1,CDH1,COL18A1,COL1A1,COL4A2,COL5A2,COL6A1,COL6A2,COL6A3,CTHRC1,CXCL12,EGFL7,EZR,GPC3,HSPG2,LAMA2,LAMA5,LAMB1,LAMC1,LEFTY2,MATN2,MFAP2,PODXL,SERPINE2,SLIT3,TGFBI,WDR1
GO.0048513	organ development	25	2.78e-06	ENSP00000205061,ENSP00000222399,ENSP00000252999,ENSP00000261769,ENSP00000262464,ENSP00000264187,ENSP00000290015,ENSP00000295550,ENSP00000297268,ENSP00000305714,ENSP00000306361,ENSP00000320171,ENSP00000330523,ENSP00000347665,ENSP00000357980,ENSP00000363827,ENSP00000364000,ENSP00000364979,ENSP00000367817,ENSP00000369889,ENSP00000374309,ENSP00000379140,ENSP00000400365,ENSP00000415786,ENSP00000416330	BMP1,CDH1,COL18A1,COL1A2,COL2A1,COL4A1,COL5A2,COL6A3,CTHRC1,CXCL12,FBN2,FGA,GLG1,HSPG2,HTRA1,LAMA1,LAMA2,LAMA5,LAMB1,NID1,PKM,PODXL,SERPINE2,TGFBI,WNT9B
GO.0048514	blood vessel morphogenesis	11	2.78e-06	ENSP00000252999,ENSP00000268150,ENSP00000307843,ENSP00000325526,ENSP00000347665,ENSP00000353654,ENSP00000363827,ENSP00000364979,ENSP00000374309,ENSP00000379140,ENSP00000416330	COL18A1,COL4A1,COL4A2,CXCL12,EGFL7,HSPG2,LAMA1,LAMA5,MFGE8,TGFBI,WNT11
GO.0006928	movement of cell or subcellular component	18	2.92e-06	ENSP00000205061,ENSP00000222399,ENSP00000225964,ENSP00000258341,ENSP00000295550,ENSP00000297268,ENSP00000300527,ENSP00000330523,ENSP00000338934,ENSP00000353654,ENSP00000355180,ENSP00000364000,ENSP00000364979,ENSP00000369889,ENSP00000374309,ENSP00000400365,ENSP00000430333,ENSP00000430487	COL1A1,COL1A2,COL2A1,COL4A1,COL4A2,COL5A2,COL6A1,COL6A2,COL6A3,CTHRC1,EZR,GLG1,LAMA1,LAMA2,LAMB1,LAMC1,MATN2,SLIT3
GO.0044712	single-organism catabolic process	15	3.69e-06	ENSP00000225964,ENSP00000236671,ENSP00000252804,ENSP00000286657,ENSP00000295550,ENSP00000297268,ENSP00000300527,ENSP00000320171,ENSP00000347665,ENSP00000351035,ENSP00000353654,ENSP00000355180,ENSP00000364000,ENSP00000364979,ENSP00000369889	ADAMTS3,COL18A1,COL1A1,COL1A2,COL2A1,COL4A1,COL4A2,COL5A2,COL6A1,COL6A2,COL6A3,CTSD,HSD17B11,PKM,PXDN
GO.0070208	protein heterotrimerization	4	4.05e-06	ENSP00000225964,ENSP00000297268,ENSP00000300527,ENSP00000355180	COL1A1,COL1A2,COL6A1,COL6A2
GO.0009888	tissue development	19	4.97e-06	ENSP00000222399,ENSP00000226218,ENSP00000258341,ENSP00000290015,ENSP00000305714,ENSP00000320171,ENSP00000330523,ENSP00000338934,ENSP00000347665,ENSP00000353654,ENSP00000355180,ENSP00000363827,ENSP00000364979,ENSP00000367817,ENSP00000369889,ENSP00000374309,ENSP00000379140,ENSP00000415786,ENSP00000416330	BMP1,COL18A1,COL2A1,COL4A1,COL4A2,COL6A1,CTHRC1,CXCL12,EZR,HSPG2,LAMA1,LAMB1,LAMC1,PKM,PODXL,SERPINE2,TGFBI,VTN,WNT9B
GO.0001503	ossification	9	1.07e-05	ENSP00000225964,ENSP00000305714,ENSP00000325526,ENSP00000330523,ENSP00000355180,ENSP00000363827,ENSP00000364000,ENSP00000369889,ENSP00000377836	BMP1,COL1A1,COL2A1,COL5A2,COL6A1,CTHRC1,GPC3,HSPG2,WNT11
GO.0048598	embryonic morphogenesis	12	1.23e-05	ENSP00000222399,ENSP00000226218,ENSP00000252999,ENSP00000290015,ENSP00000325527,ENSP00000330523,ENSP00000353654,ENSP00000355180,ENSP00000363827,ENSP00000364685,ENSP00000369889,ENSP00000377836	COL2A1,COL4A2,COL6A1,CTHRC1,FBN1,GPC3,HSPG2,LAMA5,LAMB1,MFAP2,VTN,WNT9B
GO.0030199	collagen fibril organization	5	2.36e-05	ENSP00000225964,ENSP00000286657,ENSP00000297268,ENSP00000364000,ENSP00000369889	ADAMTS3,COL1A1,COL1A2,COL2A1,COL5A2
GO.0030334	regulation of cell migration	12	2.43e-05	ENSP00000222399,ENSP00000225964,ENSP00000226218,ENSP00000252999,ENSP00000307843,ENSP00000325526,ENSP00000347665,ENSP00000367817,ENSP00000374309,ENSP00000379140,ENSP00000400365,ENSP00000415786	COL18A1,COL1A1,CXCL12,EGFL7,LAMA1,LAMA2,LAMA5,LAMB1,PODXL,SERPINE2,VTN,WNT11
GO.0044767	single-organism developmental process	31	3.9e-05	ENSP00000205061,ENSP00000222399,ENSP00000252999,ENSP00000258341,ENSP00000261769,ENSP00000262464,ENSP00000264187,ENSP00000268150,ENSP00000274341,ENSP00000290015,ENSP00000295550,ENSP00000297268,ENSP00000300527,ENSP00000305714,ENSP00000306361,ENSP00000307843,ENSP00000320171,ENSP00000330523,ENSP00000338934,ENSP00000353654,ENSP00000355180,ENSP00000355785,ENSP00000357980,ENSP00000363827,ENSP00000364979…	BMP1,CDH1,COL1A2,COL2A1,COL4A1,COL4A2,COL6A1,COL6A2,COL6A3,CTHRC1,CXCL12,EGFL7,EZR,FBN2,FGA,GLG1,HAPLN1,HSPG2,HTRA1,LAMA5,LAMB1,LAMC1,LEFTY2,MATN2,MFGE8,NID1,PKM,PODXL,SERPINE2,WDR1,WNT9B
GO.0007275	multicellular organismal development	29	3.93e-05	ENSP00000205061,ENSP00000258341,ENSP00000261769,ENSP00000262464,ENSP00000264187,ENSP00000268150,ENSP00000274341,ENSP00000290015,ENSP00000295550,ENSP00000297268,ENSP00000300527,ENSP00000305714,ENSP00000306361,ENSP00000307843,ENSP00000320171,ENSP00000330523,ENSP00000338934,ENSP00000353654,ENSP00000355180,ENSP00000355785,ENSP00000357980,ENSP00000363827,ENSP00000364979,ENSP00000367817,ENSP00000369889…	BMP1,CDH1,COL1A2,COL2A1,COL4A1,COL4A2,COL6A1,COL6A2,COL6A3,CTHRC1,CXCL12,EGFL7,EZR,FBN2,FGA,GLG1,HAPLN1,HSPG2,HTRA1,LAMC1,LEFTY2,MATN2,MFGE8,NID1,PKM,PODXL,SERPINE2,WDR1,WNT9B
GO.0001525	angiogenesis	9	4.3e-05	ENSP00000252999,ENSP00000268150,ENSP00000307843,ENSP00000347665,ENSP00000353654,ENSP00000363827,ENSP00000364979,ENSP00000379140,ENSP00000416330	COL18A1,COL4A1,COL4A2,CXCL12,EGFL7,HSPG2,LAMA5,MFGE8,TGFBI
GO.0060562	epithelial tube morphogenesis	9	6.59e-05	ENSP00000252999,ENSP00000290015,ENSP00000325526,ENSP00000330523,ENSP00000364979,ENSP00000367817,ENSP00000374309,ENSP00000377836,ENSP00000379140	COL4A1,CTHRC1,CXCL12,GPC3,LAMA1,LAMA5,PODXL,WNT11,WNT9B
GO.0031589	cell-substrate adhesion	7	6.92e-05	ENSP00000216286,ENSP00000222399,ENSP00000226218,ENSP00000252999,ENSP00000258341,ENSP00000264187,ENSP00000306361	FGA,LAMA5,LAMB1,LAMC1,NID1,NID2,VTN
GO.0071230	cellular response to amino acid stimulus	5	6.92e-05	ENSP00000225964,ENSP00000297268,ENSP00000355180,ENSP00000364000,ENSP00000364979	COL1A1,COL1A2,COL4A1,COL5A2,COL6A1
GO.0001738	morphogenesis of a polarized epithelium	4	7.25e-05	ENSP00000252999,ENSP00000290015,ENSP00000330523,ENSP00000374309	CTHRC1,LAMA1,LAMA5,WNT9B
GO.0048585	negative regulation of response to stimulus	16	7.66e-05	ENSP00000205061,ENSP00000226218,ENSP00000252804,ENSP00000262464,ENSP00000306361,ENSP00000307843,ENSP00000325526,ENSP00000325527,ENSP00000330523,ENSP00000340210,ENSP00000357980,ENSP00000369889,ENSP00000377836,ENSP00000379140,ENSP00000415786,ENSP00000430333	CD59,COL2A1,CTHRC1,CXCL12,EGFL7,FBN1,FBN2,FGA,GLG1,GPC3,HTRA1,PXDN,SERPINE2,SLIT3,VTN,WNT11
GO.0071229	cellular response to acid chemical	7	0.000125	ENSP00000225964,ENSP00000290015,ENSP00000297268,ENSP00000325526,ENSP00000355180,ENSP00000364000,ENSP00000364979	COL1A1,COL1A2,COL4A1,COL5A2,COL6A1,WNT11,WNT9B
GO.0009056	catabolic process	18	0.000142	ENSP00000225964,ENSP00000236671,ENSP00000252804,ENSP00000286657,ENSP00000295550,ENSP00000297268,ENSP00000300527,ENSP00000320171,ENSP00000347665,ENSP00000351035,ENSP00000353654,ENSP00000355180,ENSP00000359864,ENSP00000363827,ENSP00000364000,ENSP00000364979,ENSP00000369889,ENSP00000377836	ADAMTS3,COL18A1,COL1A1,COL1A2,COL2A1,COL4A1,COL4A2,COL5A2,COL6A1,COL6A2,COL6A3,CTSD,GPC3,GPC4,HSD17B11,HSPG2,PKM,PXDN
GO.0009968	negative regulation of signal transduction	14	0.000173	ENSP00000205061,ENSP00000252804,ENSP00000262464,ENSP00000306361,ENSP00000307843,ENSP00000325526,ENSP00000325527,ENSP00000330523,ENSP00000357980,ENSP00000369889,ENSP00000377836,ENSP00000379140,ENSP00000415786,ENSP00000430333	COL2A1,CTHRC1,CXCL12,EGFL7,FBN1,FBN2,FGA,GLG1,GPC3,HTRA1,PXDN,SERPINE2,SLIT3,WNT11
GO.0072006	nephron development	6	0.000179	ENSP00000252999,ENSP00000264187,ENSP00000290015,ENSP00000325526,ENSP00000367817,ENSP00000377836	GPC3,LAMA5,NID1,PODXL,WNT11,WNT9B
GO.0072177	mesonephric duct development	3	0.00027	ENSP00000290015,ENSP00000325526,ENSP00000377836	GPC3,WNT11,WNT9B
GO.0006898	receptor-mediated endocytosis	7	0.000278	ENSP00000225964,ENSP00000226218,ENSP00000271064,ENSP00000297268,ENSP00000338934,ENSP00000353654,ENSP00000364979	COL1A1,COL1A2,COL4A1,COL4A2,EZR,TINAGL1,VTN
GO.0061333	renal tubule morphogenesis	5	0.000325	ENSP00000252999,ENSP00000290015,ENSP00000325526,ENSP00000364979,ENSP00000377836	COL4A1,GPC3,LAMA5,WNT11,WNT9B
GO.0009790	embryo development	13	0.000341	ENSP00000222399,ENSP00000225964,ENSP00000226218,ENSP00000290015,ENSP00000325526,ENSP00000325527,ENSP00000330523,ENSP00000353654,ENSP00000355180,ENSP00000363827,ENSP00000364685,ENSP00000369889,ENSP00000377836	COL1A1,COL2A1,COL4A2,COL6A1,CTHRC1,FBN1,GPC3,HSPG2,LAMB1,MFAP2,VTN,WNT11,WNT9B
GO.0001101	response to acid chemical	8	0.000396	ENSP00000225964,ENSP00000290015,ENSP00000297268,ENSP00000325526,ENSP00000347665,ENSP00000355180,ENSP00000364000,ENSP00000364979	COL18A1,COL1A1,COL1A2,COL4A1,COL5A2,COL6A1,WNT11,WNT9B
GO.1901700	response to oxygen-containing compound	15	0.000418	ENSP00000225964,ENSP00000261769,ENSP00000290015,ENSP00000297268,ENSP00000300527,ENSP00000306361,ENSP00000320171,ENSP00000325526,ENSP00000325527,ENSP00000347665,ENSP00000355180,ENSP00000364000,ENSP00000364979,ENSP00000379140,ENSP00000430333	CDH1,COL18A1,COL1A1,COL1A2,COL4A1,COL5A2,COL6A1,COL6A2,CXCL12,FBN1,FGA,PKM,SLIT3,WNT11,WNT9B
GO.0007492	endoderm development	5	0.000442	ENSP00000222399,ENSP00000226218,ENSP00000258341,ENSP00000353654,ENSP00000355180	COL4A2,COL6A1,LAMB1,LAMC1,VTN
GO.0010646	regulation of cell communication	22	0.000523	ENSP00000205061,ENSP00000225964,ENSP00000226218,ENSP00000252804,ENSP00000262464,ENSP00000274341,ENSP00000286657,ENSP00000286713,ENSP00000305714,ENSP00000306361,ENSP00000307843,ENSP00000325526,ENSP00000325527,ENSP00000330523,ENSP00000355785,ENSP00000357980,ENSP00000369889,ENSP00000377836,ENSP00000379140,ENSP00000400365,ENSP00000415786,ENSP00000430333	ADAMTS3,BMP1,COL1A1,COL2A1,CTHRC1,CXCL12,EGFL7,FBN1,FBN2,FGA,GLG1,GPC3,HAPLN1,HTRA1,LAMA2,LEFTY2,PXDN,SERPINE2,SLIT3,STOM,VTN,WNT11
GO.0048705	skeletal system morphogenesis	7	0.000525	ENSP00000205061,ENSP00000225964,ENSP00000262464,ENSP00000290015,ENSP00000305714,ENSP00000363827,ENSP00000369889	BMP1,COL1A1,COL2A1,FBN2,GLG1,HSPG2,WNT9B
GO.0040012	regulation of locomotion	11	0.000547	ENSP00000222399,ENSP00000225964,ENSP00000226218,ENSP00000252999,ENSP00000307843,ENSP00000325526,ENSP00000347665,ENSP00000367817,ENSP00000374309,ENSP00000400365,ENSP00000415786	COL18A1,COL1A1,EGFL7,LAMA1,LAMA2,LAMA5,LAMB1,PODXL,SERPINE2,VTN,WNT11
GO.0061326	renal tubule development	5	0.000652	ENSP00000252999,ENSP00000290015,ENSP00000325526,ENSP00000364979,ENSP00000377836	COL4A1,GPC3,LAMA5,WNT11,WNT9B
GO.0071711	basement membrane organization	3	0.000666	ENSP00000216286,ENSP00000264187,ENSP00000364979	COL4A1,NID1,NID2
GO.0051270	regulation of cellular component movement	11	0.000712	ENSP00000222399,ENSP00000225964,ENSP00000226218,ENSP00000252999,ENSP00000307843,ENSP00000325526,ENSP00000347665,ENSP00000367817,ENSP00000374309,ENSP00000400365,ENSP00000415786	COL18A1,COL1A1,EGFL7,LAMA1,LAMA2,LAMA5,LAMB1,PODXL,SERPINE2,VTN,WNT11
GO.0048754	branching morphogenesis of an epithelial tube	6	0.00076	ENSP00000252999,ENSP00000290015,ENSP00000364979,ENSP00000374309,ENSP00000377836,ENSP00000379140	COL4A1,CXCL12,GPC3,LAMA1,LAMA5,WNT9B
GO.0090287	regulation of cellular response to growth factor stimulus	7	0.000774	ENSP00000205061,ENSP00000226218,ENSP00000262464,ENSP00000286657,ENSP00000325527,ENSP00000357980,ENSP00000377836	ADAMTS3,FBN1,FBN2,GLG1,GPC3,HTRA1,VTN
GO.0035987	endodermal cell differentiation	4	0.000852	ENSP00000222399,ENSP00000226218,ENSP00000353654,ENSP00000355180	COL4A2,COL6A1,LAMB1,VTN
GO.0072009	nephron epithelium development	5	0.00114	ENSP00000252999,ENSP00000290015,ENSP00000325526,ENSP00000367817,ENSP00000377836	GPC3,LAMA5,PODXL,WNT11,WNT9B
GO.0048522	positive regulation of cellular process	27	0.00118	ENSP00000222399,ENSP00000222553,ENSP00000225964,ENSP00000226218,ENSP00000258341,ENSP00000261769,ENSP00000262464,ENSP00000264187,ENSP00000268150,ENSP00000274341,ENSP00000278353,ENSP00000286657,ENSP00000295992,ENSP00000305714,ENSP00000306361,ENSP00000307843,ENSP00000330523,ENSP00000340210,ENSP00000347665,ENSP00000355785,ENSP00000357980,ENSP00000367817,ENSP00000377836,ENSP00000379140,ENSP00000400365…	ADAMTS3,BMP1,CD59,CDH1,COL18A1,COL1A1,CTHRC1,CXCL12,EGFL7,FBN2,FGA,GPC3,HAPLN1,HSD17B12,HTRA1,LAMA2,LAMB1,LAMC1,LEFTY2,MFGE8,NAMPT,NID1,PCOLCE2,PODXL,SERPINE2,VTN,WDR1
GO.0072001	renal system development	7	0.00139	ENSP00000252999,ENSP00000264187,ENSP00000290015,ENSP00000325526,ENSP00000325527,ENSP00000364979,ENSP00000367817	COL4A1,FBN1,LAMA5,NID1,PODXL,WNT11,WNT9B
GO.0048518	positive regulation of biological process	29	0.00158	ENSP00000222399,ENSP00000222553,ENSP00000225964,ENSP00000226218,ENSP00000258341,ENSP00000261769,ENSP00000262464,ENSP00000264187,ENSP00000268150,ENSP00000274341,ENSP00000278353,ENSP00000286657,ENSP00000290015,ENSP00000291009,ENSP00000295992,ENSP00000305714,ENSP00000306361,ENSP00000307843,ENSP00000330523,ENSP00000340210,ENSP00000347665,ENSP00000355785,ENSP00000357980,ENSP00000367817,ENSP00000377836…	ADAMTS3,BMP1,CD59,CDH1,COL18A1,COL1A1,CTHRC1,CXCL12,EGFL7,FBN2,FGA,GPC3,HAPLN1,HSD17B12,HTRA1,LAMA2,LAMB1,LAMC1,LEFTY2,MFGE8,NAMPT,NID1,PCOLCE2,PIP,PODXL,SERPINE2,VTN,WDR1,WNT9B
GO.0007423	sensory organ development	9	0.00161	ENSP00000262464,ENSP00000290015,ENSP00000325527,ENSP00000330523,ENSP00000364000,ENSP00000364685,ENSP00000364979,ENSP00000369889,ENSP00000374309	COL2A1,COL4A1,COL5A2,CTHRC1,FBN1,FBN2,LAMA1,MFAP2,WNT9B
GO.0050678	regulation of epithelial cell proliferation	7	0.00179	ENSP00000222399,ENSP00000258341,ENSP00000261769,ENSP00000307843,ENSP00000357980,ENSP00000377836,ENSP00000379140	CDH1,CXCL12,EGFL7,GPC3,HTRA1,LAMB1,LAMC1
GO.2000026	regulation of multicellular organismal development	15	0.00181	ENSP00000205061,ENSP00000225964,ENSP00000252999,ENSP00000262464,ENSP00000290015,ENSP00000305714,ENSP00000325526,ENSP00000330523,ENSP00000353654,ENSP00000364000,ENSP00000374309,ENSP00000379140,ENSP00000400365,ENSP00000415786,ENSP00000427687	BMP1,COL1A1,COL4A2,COL5A2,CTHRC1,CXCL12,FBN2,GLG1,LAMA1,LAMA2,LAMA5,SERPINE2,WDR1,WNT11,WNT9B
GO.0001706	endoderm formation	4	0.00226	ENSP00000222399,ENSP00000226218,ENSP00000353654,ENSP00000355180	COL4A2,COL6A1,LAMB1,VTN
GO.0044707	single-multicellular organism process	30	0.00253	ENSP00000222553,ENSP00000236671,ENSP00000258341,ENSP00000261769,ENSP00000262464,ENSP00000264187,ENSP00000268150,ENSP00000274341,ENSP00000286657,ENSP00000290015,ENSP00000291009,ENSP00000295550,ENSP00000297268,ENSP00000300527,ENSP00000305714,ENSP00000306361,ENSP00000307843,ENSP00000320171,ENSP00000330523,ENSP00000340210,ENSP00000353654,ENSP00000355180,ENSP00000355785,ENSP00000357980,ENSP00000363827…	ADAMTS3,BMP1,CD59,CDH1,COL1A2,COL2A1,COL4A1,COL4A2,COL6A1,COL6A2,COL6A3,CTHRC1,CTSD,EGFL7,FBN2,FGA,HAPLN1,HSPG2,HTRA1,LAMC1,LEFTY2,MATN2,MFGE8,NAMPT,NID1,PIP,PKM,PODXL,SERPINE2,WNT9B
GO.0060675	ureteric bud morphogenesis	4	0.00256	ENSP00000252999,ENSP00000290015,ENSP00000325526,ENSP00000377836	GPC3,LAMA5,WNT11,WNT9B
GO.0048562	embryonic organ morphogenesis	7	0.00261	ENSP00000262464,ENSP00000290015,ENSP00000325527,ENSP00000330523,ENSP00000363827,ENSP00000364685,ENSP00000369889	COL2A1,CTHRC1,FBN1,FBN2,HSPG2,MFAP2,WNT9B
GO.0001655	urogenital system development	7	0.00268	ENSP00000252999,ENSP00000264187,ENSP00000290015,ENSP00000325526,ENSP00000325527,ENSP00000364979,ENSP00000367817	COL4A1,FBN1,LAMA5,NID1,PODXL,WNT11,WNT9B
GO.0009719	response to endogenous stimulus	14	0.00288	ENSP00000225964,ENSP00000261769,ENSP00000268150,ENSP00000306361,ENSP00000320171,ENSP00000325527,ENSP00000353654,ENSP00000355180,ENSP00000355785,ENSP00000364000,ENSP00000364979,ENSP00000369889,ENSP00000379140,ENSP00000430333	CDH1,COL1A1,COL2A1,COL4A1,COL4A2,COL5A2,COL6A1,CXCL12,FBN1,FGA,LEFTY2,MFGE8,PKM,SLIT3
GO.0007160	cell-matrix adhesion	5	0.00289	ENSP00000216286,ENSP00000226218,ENSP00000252999,ENSP00000264187,ENSP00000306361	FGA,LAMA5,NID1,NID2,VTN
GO.1900116	extracellular negative regulation of signal transduction	3	0.00298	ENSP00000252804,ENSP00000262464,ENSP00000325527	FBN1,FBN2,PXDN
GO.0035583	sequestering of TGFbeta in extracellular matrix	2	0.00322	ENSP00000262464,ENSP00000325527	FBN1,FBN2
GO.0050793	regulation of developmental process	17	0.00381	ENSP00000205061,ENSP00000225964,ENSP00000252999,ENSP00000262464,ENSP00000290015,ENSP00000305714,ENSP00000306361,ENSP00000325526,ENSP00000330523,ENSP00000338934,ENSP00000353654,ENSP00000364000,ENSP00000374309,ENSP00000379140,ENSP00000400365,ENSP00000415786,ENSP00000427687	BMP1,COL1A1,COL4A2,COL5A2,CTHRC1,CXCL12,EZR,FBN2,FGA,GLG1,LAMA1,LAMA2,LAMA5,SERPINE2,WDR1,WNT11,WNT9B
GO.0090092	regulation of transmembrane receptor protein serine/threonine kinase signaling pathway	6	0.00381	ENSP00000205061,ENSP00000262464,ENSP00000325527,ENSP00000355785,ENSP00000357980,ENSP00000377836	FBN1,FBN2,GLG1,GPC3,HTRA1,LEFTY2
GO.0050896	response to stimulus	34	0.00386	ENSP00000205061,ENSP00000222399,ENSP00000226218,ENSP00000252999,ENSP00000258341,ENSP00000268150,ENSP00000271064,ENSP00000274341,ENSP00000286713,ENSP00000290015,ENSP00000291009,ENSP00000293371,ENSP00000295550,ENSP00000305714,ENSP00000306361,ENSP00000320171,ENSP00000325527,ENSP00000330523,ENSP00000337691,ENSP00000338934,ENSP00000340210,ENSP00000347665,ENSP00000354255,ENSP00000355785,ENSP00000359864…	BMP1,CD59,COL18A1,COL6A3,CPZ,CTHRC1,CXCL12,DCD,EZR,FBN1,FGA,GLG1,GPC3,GPC4,HAPLN1,HSPG2,LAMA1,LAMA2,LAMA5,LAMB1,LAMC1,LEFTY2,MAPK15,MATN2,MFGE8,PIP,PKM,SLIT3,STOM,TGFBI,TINAGL1,VTN,WDR1,WNT9B
GO.0035295	tube development	9	0.00411	ENSP00000252999,ENSP00000290015,ENSP00000325526,ENSP00000330523,ENSP00000364979,ENSP00000367817,ENSP00000374309,ENSP00000379140,ENSP00000415786	COL4A1,CTHRC1,CXCL12,LAMA1,LAMA5,PODXL,SERPINE2,WNT11,WNT9B
GO.0048583	regulation of response to stimulus	22	0.00416	ENSP00000205061,ENSP00000225964,ENSP00000226218,ENSP00000252804,ENSP00000261769,ENSP00000262464,ENSP00000274341,ENSP00000286657,ENSP00000286713,ENSP00000305714,ENSP00000306361,ENSP00000307843,ENSP00000325526,ENSP00000325527,ENSP00000330523,ENSP00000355785,ENSP00000357980,ENSP00000369889,ENSP00000377836,ENSP00000379140,ENSP00000415786,ENSP00000430333	ADAMTS3,BMP1,CDH1,COL1A1,COL2A1,CTHRC1,CXCL12,EGFL7,FBN1,FBN2,FGA,GLG1,GPC3,HAPLN1,HTRA1,LEFTY2,PXDN,SERPINE2,SLIT3,STOM,VTN,WNT11
GO.0007162	negative regulation of cell adhesion	6	0.00418	ENSP00000225964,ENSP00000261769,ENSP00000367817,ENSP00000379140,ENSP00000415786,ENSP00000416330	CDH1,COL1A1,CXCL12,PODXL,SERPINE2,TGFBI
GO.0042127	regulation of cell proliferation	14	0.00428	ENSP00000222399,ENSP00000252999,ENSP00000258341,ENSP00000261769,ENSP00000268150,ENSP00000307843,ENSP00000325526,ENSP00000330523,ENSP00000340210,ENSP00000357980,ENSP00000377836,ENSP00000379140,ENSP00000415786,ENSP00000430333	CD59,CDH1,CTHRC1,CXCL12,EGFL7,GPC3,HTRA1,LAMA5,LAMB1,LAMC1,MFGE8,SERPINE2,SLIT3,WNT11
GO.0072028	nephron morphogenesis	4	0.0046	ENSP00000252999,ENSP00000290015,ENSP00000325526,ENSP00000377836	GPC3,LAMA5,WNT11,WNT9B
GO.0048706	embryonic skeletal system development	5	0.00465	ENSP00000225964,ENSP00000290015,ENSP00000325526,ENSP00000363827,ENSP00000369889	COL1A1,COL2A1,HSPG2,WNT11,WNT9B
GO.0001654	eye development	7	0.00499	ENSP00000262464,ENSP00000290015,ENSP00000325527,ENSP00000364000,ENSP00000364685,ENSP00000364979,ENSP00000374309	COL4A1,COL5A2,FBN1,FBN2,LAMA1,MFAP2,WNT9B
GO.0009611	response to wounding	10	0.005	ENSP00000205061,ENSP00000225964,ENSP00000297268,ENSP00000306361,ENSP00000320171,ENSP00000340210,ENSP00000355785,ENSP00000415786,ENSP00000427687,ENSP00000430487	CD59,COL1A1,COL1A2,FGA,GLG1,LEFTY2,MATN2,PKM,SERPINE2,WDR1
GO.0045785	positive regulation of cell adhesion	7	0.00501	ENSP00000226218,ENSP00000264187,ENSP00000278353,ENSP00000306361,ENSP00000340210,ENSP00000367817,ENSP00000379140	CD59,CXCL12,FGA,HSD17B12,NID1,PODXL,VTN
GO.0009966	regulation of signal transduction	18	0.00535	ENSP00000205061,ENSP00000225964,ENSP00000226218,ENSP00000252804,ENSP00000262464,ENSP00000286657,ENSP00000306361,ENSP00000307843,ENSP00000325526,ENSP00000325527,ENSP00000330523,ENSP00000355785,ENSP00000357980,ENSP00000369889,ENSP00000377836,ENSP00000379140,ENSP00000415786,ENSP00000430333	ADAMTS3,COL1A1,COL2A1,CTHRC1,CXCL12,EGFL7,FBN1,FBN2,FGA,GLG1,GPC3,HTRA1,LEFTY2,PXDN,SERPINE2,SLIT3,VTN,WNT11
GO.0072180	mesonephric duct morphogenesis	2	0.0056	ENSP00000290015,ENSP00000377836	GPC3,WNT9B
GO.0030335	positive regulation of cell migration	7	0.00562	ENSP00000222399,ENSP00000225964,ENSP00000226218,ENSP00000325526,ENSP00000347665,ENSP00000367817,ENSP00000379140	COL18A1,COL1A1,CXCL12,LAMB1,PODXL,VTN,WNT11
GO.0010243	response to organonitrogen compound	10	0.00631	ENSP00000225964,ENSP00000261769,ENSP00000297268,ENSP00000306361,ENSP00000320171,ENSP00000325527,ENSP00000355180,ENSP00000364000,ENSP00000364979,ENSP00000379140	CDH1,COL1A1,COL1A2,COL4A1,COL5A2,COL6A1,CXCL12,FBN1,FGA,PKM
GO.0060351	cartilage development involved in endochondral bone morphogenesis	3	0.0066	ENSP00000225964,ENSP00000363827,ENSP00000369889	COL1A1,COL2A1,HSPG2
GO.0030512	negative regulation of transforming growth factor beta receptor signaling pathway	4	0.00664	ENSP00000205061,ENSP00000262464,ENSP00000325527,ENSP00000357980	FBN1,FBN2,GLG1,HTRA1
GO.0051130	positive regulation of cellular component organization	12	0.00664	ENSP00000225964,ENSP00000226218,ENSP00000268150,ENSP00000274341,ENSP00000305714,ENSP00000306361,ENSP00000325526,ENSP00000338934,ENSP00000377836,ENSP00000379140,ENSP00000415786,ENSP00000427687	BMP1,COL1A1,CXCL12,EZR,FGA,GPC3,HAPLN1,MFGE8,SERPINE2,VTN,WDR1,WNT11
GO.0023051	regulation of signaling	19	0.00706	ENSP00000205061,ENSP00000225964,ENSP00000226218,ENSP00000252804,ENSP00000262464,ENSP00000286657,ENSP00000306361,ENSP00000307843,ENSP00000325526,ENSP00000325527,ENSP00000330523,ENSP00000355785,ENSP00000357980,ENSP00000369889,ENSP00000377836,ENSP00000379140,ENSP00000400365,ENSP00000415786,ENSP00000430333	ADAMTS3,COL1A1,COL2A1,CTHRC1,CXCL12,EGFL7,FBN1,FBN2,FGA,GLG1,GPC3,HTRA1,LAMA2,LEFTY2,PXDN,SERPINE2,SLIT3,VTN,WNT11
GO.0010033	response to organic substance	18	0.00712	ENSP00000222553,ENSP00000225964,ENSP00000261769,ENSP00000268150,ENSP00000290015,ENSP00000300527,ENSP00000306361,ENSP00000320171,ENSP00000325526,ENSP00000325527,ENSP00000353654,ENSP00000355180,ENSP00000355785,ENSP00000364000,ENSP00000364979,ENSP00000369889,ENSP00000379140,ENSP00000430333	CDH1,COL1A1,COL2A1,COL4A1,COL4A2,COL5A2,COL6A1,COL6A2,CXCL12,FBN1,FGA,LEFTY2,MFGE8,NAMPT,PKM,SLIT3,WNT11,WNT9B
GO.0035567	non-canonical Wnt signaling pathway	3	0.00712	ENSP00000290015,ENSP00000325526,ENSP00000330523	CTHRC1,WNT11,WNT9B
GO.0060429	epithelium development	11	0.0072	ENSP00000290015,ENSP00000325526,ENSP00000330523,ENSP00000338934,ENSP00000347665,ENSP00000364979,ENSP00000367817,ENSP00000369889,ENSP00000374309,ENSP00000379140,ENSP00000415786	COL18A1,COL2A1,COL4A1,CTHRC1,CXCL12,EZR,LAMA1,PODXL,SERPINE2,WNT11,WNT9B
GO.0050679	positive regulation of epithelial cell proliferation	5	0.00737	ENSP00000222399,ENSP00000258341,ENSP00000307843,ENSP00000357980,ENSP00000379140	CXCL12,EGFL7,HTRA1,LAMB1,LAMC1
GO.0090596	sensory organ morphogenesis	6	0.00737	ENSP00000262464,ENSP00000325527,ENSP00000330523,ENSP00000364000,ENSP00000364685,ENSP00000369889	COL2A1,COL5A2,CTHRC1,FBN1,FBN2,MFAP2
GO.0001822	kidney development	6	0.00744	ENSP00000252999,ENSP00000264187,ENSP00000290015,ENSP00000325526,ENSP00000325527,ENSP00000367817	FBN1,LAMA5,NID1,PODXL,WNT11,WNT9B
GO.0001958	endochondral ossification	3	0.00756	ENSP00000225964,ENSP00000363827,ENSP00000369889	COL1A1,COL2A1,HSPG2
GO.0006897	endocytosis	8	0.00756	ENSP00000225964,ENSP00000226218,ENSP00000268150,ENSP00000271064,ENSP00000297268,ENSP00000338934,ENSP00000353654,ENSP00000364979	COL1A1,COL1A2,COL4A1,COL4A2,EZR,MFGE8,TINAGL1,VTN
GO.0072080	nephron tubule development	4	0.00761	ENSP00000252999,ENSP00000290015,ENSP00000325526,ENSP00000377836	GPC3,LAMA5,WNT11,WNT9B
GO.0061304	retinal blood vessel morphogenesis	2	0.00805	ENSP00000364979,ENSP00000374309	COL4A1,LAMA1
GO.0071692	protein localization to extracellular region	2	0.00805	ENSP00000262464,ENSP00000325527	FBN1,FBN2
GO.0051216	cartilage development	5	0.00815	ENSP00000225964,ENSP00000305714,ENSP00000363827,ENSP00000369889,ENSP00000416330	BMP1,COL1A1,COL2A1,HSPG2,TGFBI
GO.0060993	kidney morphogenesis	4	0.00815	ENSP00000252999,ENSP00000290015,ENSP00000325526,ENSP00000377836	GPC3,LAMA5,WNT11,WNT9B
GO.0032879	regulation of localization	17	0.00863	ENSP00000222399,ENSP00000225964,ENSP00000226218,ENSP00000252999,ENSP00000261769,ENSP00000268150,ENSP00000286713,ENSP00000306361,ENSP00000307843,ENSP00000325526,ENSP00000347665,ENSP00000367817,ENSP00000374309,ENSP00000377836,ENSP00000379140,ENSP00000400365,ENSP00000427687	CDH1,COL18A1,COL1A1,CXCL12,EGFL7,FGA,GPC3,LAMA1,LAMA2,LAMA5,LAMB1,MFGE8,PODXL,STOM,VTN,WDR1,WNT11
GO.0042060	wound healing	9	0.0109	ENSP00000205061,ENSP00000225964,ENSP00000297268,ENSP00000306361,ENSP00000320171,ENSP00000340210,ENSP00000355785,ENSP00000415786,ENSP00000427687	CD59,COL1A1,COL1A2,FGA,GLG1,LEFTY2,PKM,SERPINE2,WDR1
GO.0010810	regulation of cell-substrate adhesion	5	0.011	ENSP00000225964,ENSP00000226218,ENSP00000264187,ENSP00000278353,ENSP00000306361	COL1A1,FGA,HSD17B12,NID1,VTN
GO.0032501	multicellular organismal process	29	0.011	ENSP00000236671,ENSP00000258341,ENSP00000261769,ENSP00000262464,ENSP00000264187,ENSP00000268150,ENSP00000274341,ENSP00000286657,ENSP00000290015,ENSP00000291009,ENSP00000295550,ENSP00000297268,ENSP00000300527,ENSP00000305714,ENSP00000306361,ENSP00000307843,ENSP00000320171,ENSP00000330523,ENSP00000340210,ENSP00000353654,ENSP00000355180,ENSP00000355785,ENSP00000357980,ENSP00000363827,ENSP00000364979…	ADAMTS3,BMP1,CD59,CDH1,COL1A2,COL2A1,COL4A1,COL4A2,COL6A1,COL6A2,COL6A3,CTHRC1,CTSD,EGFL7,FBN2,FGA,HAPLN1,HSPG2,HTRA1,LAMC1,LEFTY2,MATN2,MFGE8,NID1,PIP,PKM,PODXL,SERPINE2,WNT9B
GO.0007596	blood coagulation	8	0.0114	ENSP00000205061,ENSP00000225964,ENSP00000297268,ENSP00000306361,ENSP00000340210,ENSP00000355785,ENSP00000415786,ENSP00000427687	CD59,COL1A1,COL1A2,FGA,GLG1,LEFTY2,SERPINE2,WDR1
GO.0032964	collagen biosynthetic process	2	0.0114	ENSP00000225964,ENSP00000286657	ADAMTS3,COL1A1
GO.0048050	post-embryonic eye morphogenesis	2	0.0114	ENSP00000325527,ENSP00000364685	FBN1,MFAP2
GO.0051239	regulation of multicellular organismal process	17	0.0119	ENSP00000205061,ENSP00000225964,ENSP00000226218,ENSP00000252999,ENSP00000262464,ENSP00000290015,ENSP00000305714,ENSP00000306361,ENSP00000330523,ENSP00000338934,ENSP00000353654,ENSP00000364000,ENSP00000374309,ENSP00000379140,ENSP00000400365,ENSP00000415786,ENSP00000427687	BMP1,COL1A1,COL4A2,COL5A2,CTHRC1,CXCL12,EZR,FBN2,FGA,GLG1,LAMA1,LAMA2,LAMA5,SERPINE2,VTN,WDR1,WNT9B
GO.0010955	negative regulation of protein processing	3	0.012	ENSP00000205061,ENSP00000340210,ENSP00000415786	CD59,GLG1,SERPINE2
GO.0048048	embryonic eye morphogenesis	3	0.012	ENSP00000262464,ENSP00000325527,ENSP00000364685	FBN1,FBN2,MFAP2
GO.0060349	bone morphogenesis	4	0.012	ENSP00000205061,ENSP00000225964,ENSP00000363827,ENSP00000369889	COL1A1,COL2A1,GLG1,HSPG2
GO.0048732	gland development	7	0.0128	ENSP00000252999,ENSP00000261769,ENSP00000306361,ENSP00000320171,ENSP00000325526,ENSP00000374309,ENSP00000415786	CDH1,FGA,LAMA1,LAMA5,PKM,SERPINE2,WNT11
GO.0006029	proteoglycan metabolic process	4	0.0139	ENSP00000359864,ENSP00000363827,ENSP00000369889,ENSP00000377836	COL2A1,GPC3,GPC4,HSPG2
GO.0034446	substrate adhesion-dependent cell spreading	3	0.0139	ENSP00000222399,ENSP00000252999,ENSP00000258341	LAMA5,LAMB1,LAMC1
GO.0043589	skin morphogenesis	2	0.0147	ENSP00000225964,ENSP00000297268	COL1A1,COL1A2
GO.0071560	cellular response to transforming growth factor beta stimulus	5	0.0147	ENSP00000225964,ENSP00000297268,ENSP00000325527,ENSP00000353654,ENSP00000355785	COL1A1,COL1A2,COL4A2,FBN1,LEFTY2
GO.0010811	positive regulation of cell-substrate adhesion	4	0.0165	ENSP00000226218,ENSP00000264187,ENSP00000278353,ENSP00000306361	FGA,HSD17B12,NID1,VTN
GO.0042476	odontogenesis	4	0.019	ENSP00000222399,ENSP00000252999,ENSP00000297268,ENSP00000357980	COL1A2,HTRA1,LAMA5,LAMB1
GO.0060346	bone trabecula formation	2	0.019	ENSP00000225964,ENSP00000262464	COL1A1,FBN2
GO.0048568	embryonic organ development	7	0.0194	ENSP00000262464,ENSP00000290015,ENSP00000325527,ENSP00000330523,ENSP00000363827,ENSP00000364685,ENSP00000369889	COL2A1,CTHRC1,FBN1,FBN2,HSPG2,MFAP2,WNT9B
GO.0016192	vesicle-mediated transport	11	0.0208	ENSP00000225964,ENSP00000226218,ENSP00000268150,ENSP00000271064,ENSP00000297268,ENSP00000306361,ENSP00000338934,ENSP00000353654,ENSP00000355785,ENSP00000364979,ENSP00000427687	COL1A1,COL1A2,COL4A1,COL4A2,EZR,FGA,LEFTY2,MFGE8,TINAGL1,VTN,WDR1
GO.0098602	single organism cell adhesion	7	0.0224	ENSP00000222399,ENSP00000252999,ENSP00000258341,ENSP00000261769,ENSP00000306361,ENSP00000338934,ENSP00000379140	CDH1,CXCL12,EZR,FGA,LAMA5,LAMB1,LAMC1
GO.0032530	regulation of microvillus organization	2	0.0232	ENSP00000338934,ENSP00000367817	EZR,PODXL
GO.0061448	connective tissue development	5	0.0232	ENSP00000225964,ENSP00000305714,ENSP00000363827,ENSP00000369889,ENSP00000416330	BMP1,COL1A1,COL2A1,HSPG2,TGFBI
GO.0045995	regulation of embryonic development	4	0.024	ENSP00000252999,ENSP00000364000,ENSP00000374309,ENSP00000400365	COL5A2,LAMA1,LAMA2,LAMA5
GO.0030195	negative regulation of blood coagulation	3	0.0243	ENSP00000226218,ENSP00000306361,ENSP00000415786	FGA,SERPINE2,VTN
GO.0008284	positive regulation of cell proliferation	9	0.0264	ENSP00000222399,ENSP00000258341,ENSP00000268150,ENSP00000307843,ENSP00000330523,ENSP00000340210,ENSP00000347665,ENSP00000357980,ENSP00000379140	CD59,COL18A1,CTHRC1,CXCL12,EGFL7,HTRA1,LAMB1,LAMC1,MFGE8
GO.1901701	cellular response to oxygen-containing compound	9	0.0265	ENSP00000225964,ENSP00000261769,ENSP00000290015,ENSP00000297268,ENSP00000325526,ENSP00000325527,ENSP00000355180,ENSP00000364000,ENSP00000364979	CDH1,COL1A1,COL1A2,COL4A1,COL5A2,COL6A1,FBN1,WNT11,WNT9B
GO.0044710	single-organism metabolic process	23	0.0266	ENSP00000222553,ENSP00000225964,ENSP00000236671,ENSP00000252804,ENSP00000278353,ENSP00000286657,ENSP00000295550,ENSP00000297268,ENSP00000300527,ENSP00000305714,ENSP00000306361,ENSP00000337691,ENSP00000338934,ENSP00000347665,ENSP00000351035,ENSP00000353654,ENSP00000355180,ENSP00000359864,ENSP00000363827,ENSP00000364000,ENSP00000364979,ENSP00000369889,ENSP00000377836	ADAMTS3,BMP1,COL18A1,COL1A1,COL1A2,COL2A1,COL4A1,COL4A2,COL5A2,COL6A1,COL6A2,COL6A3,CTSD,EZR,FGA,GPC3,GPC4,HSD17B11,HSD17B12,HSPG2,MAPK15,NAMPT,PXDN
GO.0001658	branching involved in ureteric bud morphogenesis	3	0.027	ENSP00000252999,ENSP00000290015,ENSP00000377836	GPC3,LAMA5,WNT9B
GO.0022407	regulation of cell-cell adhesion	6	0.0273	ENSP00000261769,ENSP00000306361,ENSP00000340210,ENSP00000367817,ENSP00000379140,ENSP00000415786	CD59,CDH1,CXCL12,FGA,PODXL,SERPINE2
GO.0048523	negative regulation of cellular process	22	0.0287	ENSP00000205061,ENSP00000225964,ENSP00000226218,ENSP00000252804,ENSP00000261769,ENSP00000262464,ENSP00000290015,ENSP00000291009,ENSP00000295550,ENSP00000306361,ENSP00000325527,ENSP00000330523,ENSP00000340210,ENSP00000347665,ENSP00000357980,ENSP00000364000,ENSP00000367817,ENSP00000369889,ENSP00000379140,ENSP00000415786,ENSP00000416330,ENSP00000430333	CD59,CDH1,COL18A1,COL1A1,COL2A1,COL5A2,COL6A3,CTHRC1,CXCL12,FBN1,FBN2,FGA,GLG1,HTRA1,PIP,PODXL,PXDN,SERPINE2,SLIT3,TGFBI,VTN,WNT9B
GO.0071310	cellular response to organic substance	14	0.0287	ENSP00000225964,ENSP00000261769,ENSP00000290015,ENSP00000306361,ENSP00000325526,ENSP00000325527,ENSP00000353654,ENSP00000355180,ENSP00000355785,ENSP00000364000,ENSP00000364979,ENSP00000369889,ENSP00000379140,ENSP00000430333	CDH1,COL1A1,COL2A1,COL4A1,COL4A2,COL5A2,COL6A1,CXCL12,FBN1,FGA,LEFTY2,SLIT3,WNT11,WNT9B
GO.0048519	negative regulation of biological process	23	0.031	ENSP00000205061,ENSP00000225964,ENSP00000226218,ENSP00000252804,ENSP00000261769,ENSP00000262464,ENSP00000290015,ENSP00000291009,ENSP00000295550,ENSP00000306361,ENSP00000325527,ENSP00000330523,ENSP00000340210,ENSP00000347665,ENSP00000353654,ENSP00000357980,ENSP00000364000,ENSP00000367817,ENSP00000369889,ENSP00000379140,ENSP00000415786,ENSP00000416330,ENSP00000430333	CD59,CDH1,COL18A1,COL1A1,COL2A1,COL4A2,COL5A2,COL6A3,CTHRC1,CXCL12,FBN1,FBN2,FGA,GLG1,HTRA1,PIP,PODXL,PXDN,SERPINE2,SLIT3,TGFBI,VTN,WNT9B
GO.0071417	cellular response to organonitrogen compound	7	0.0312	ENSP00000225964,ENSP00000261769,ENSP00000297268,ENSP00000325527,ENSP00000355180,ENSP00000364000,ENSP00000364979	CDH1,COL1A1,COL1A2,COL4A1,COL5A2,COL6A1,FBN1
GO.0045861	negative regulation of proteolysis	6	0.0319	ENSP00000205061,ENSP00000226218,ENSP00000295550,ENSP00000340210,ENSP00000377836,ENSP00000415786	CD59,COL6A3,GLG1,GPC3,SERPINE2,VTN
GO.0061430	bone trabecula morphogenesis	2	0.0319	ENSP00000225964,ENSP00000262464	COL1A1,FBN2
GO.0071495	cellular response to endogenous stimulus	10	0.0319	ENSP00000225964,ENSP00000261769,ENSP00000325527,ENSP00000353654,ENSP00000355180,ENSP00000355785,ENSP00000364000,ENSP00000364979,ENSP00000369889,ENSP00000430333	CDH1,COL1A1,COL2A1,COL4A1,COL4A2,COL5A2,COL6A1,FBN1,LEFTY2,SLIT3
GO.2000258	negative regulation of protein activation cascade	2	0.0319	ENSP00000306361,ENSP00000340210	CD59,FGA
GO.0030855	epithelial cell differentiation	7	0.0356	ENSP00000252999,ENSP00000325526,ENSP00000338934,ENSP00000347665,ENSP00000364979,ENSP00000367817,ENSP00000374309	COL18A1,COL4A1,EZR,LAMA1,LAMA5,PODXL,WNT11
GO.0051272	positive regulation of cellular component movement	6	0.0356	ENSP00000222399,ENSP00000225964,ENSP00000226218,ENSP00000325526,ENSP00000347665,ENSP00000367817	COL18A1,COL1A1,LAMB1,PODXL,VTN,WNT11
GO.0072073	kidney epithelium development	4	0.0374	ENSP00000252999,ENSP00000290015,ENSP00000325526,ENSP00000367817	LAMA5,PODXL,WNT11,WNT9B
GO.0030204	chondroitin sulfate metabolic process	3	0.0378	ENSP00000359864,ENSP00000363827,ENSP00000377836	GPC3,GPC4,HSPG2
GO.0007417	central nervous system development	9	0.0384	ENSP00000222399,ENSP00000226218,ENSP00000261769,ENSP00000274341,ENSP00000363827,ENSP00000364979,ENSP00000369889,ENSP00000379140,ENSP00000415786	CDH1,COL2A1,COL4A1,CXCL12,HAPLN1,HSPG2,LAMB1,SERPINE2,VTN
GO.0040017	positive regulation of locomotion	6	0.0389	ENSP00000222399,ENSP00000225964,ENSP00000226218,ENSP00000325526,ENSP00000347665,ENSP00000367817	COL18A1,COL1A1,LAMB1,PODXL,VTN,WNT11
GO.0030168	platelet activation	5	0.0392	ENSP00000225964,ENSP00000297268,ENSP00000306361,ENSP00000355785,ENSP00000427687	COL1A1,COL1A2,FGA,LEFTY2,WDR1
GO.0022408	negative regulation of cell-cell adhesion	4	0.0396	ENSP00000261769,ENSP00000367817,ENSP00000379140,ENSP00000415786	CDH1,CXCL12,PODXL,SERPINE2
GO.0001736	establishment of planar polarity	2	0.0423	ENSP00000290015,ENSP00000330523	CTHRC1,WNT9B
GO.0050654	chondroitin sulfate proteoglycan metabolic process	3	0.0423	ENSP00000359864,ENSP00000363827,ENSP00000377836	GPC3,GPC4,HSPG2
GO.0006027	glycosaminoglycan catabolic process	3	0.0441	ENSP00000359864,ENSP00000363827,ENSP00000377836	GPC3,GPC4,HSPG2
GO.0060350	endochondral bone morphogenesis	3	0.0441	ENSP00000225964,ENSP00000363827,ENSP00000369889	COL1A1,COL2A1,HSPG2
GO.0048592	eye morphogenesis	4	0.0455	ENSP00000262464,ENSP00000325527,ENSP00000364000,ENSP00000364685	COL5A2,FBN1,FBN2,MFAP2
GO.0006508	proteolysis	10	0.0485	ENSP00000236671,ENSP00000271064,ENSP00000286657,ENSP00000291009,ENSP00000293371,ENSP00000299164,ENSP00000305714,ENSP00000306361,ENSP00000354255,ENSP00000357980	ADAMTS15,ADAMTS3,BMP1,CPZ,CTSD,DCD,FGA,HTRA1,PIP,TINAGL1
