# Supplementary material for: Secretome Analysis Performed During in vitro Cardiac Differentiation: Discovering the Cardiac Microenvironment
Source: Front Cell Dev Biol. 2020 Feb 7;8:49. doi: 10.3389/fcell.2020.00049 (PMC7025591; doi:10.3389/fcell.2020.00049)
Supplement: Supplementary file 5 [file Table_5.XLSX]

## Sheet: up D8-9xD4
#pathway ID	pathway description	observed gene count	false discovery rate	matching proteins in your network (IDs)	matching proteins in your network (labels)
GO.0030198	extracellular matrix organization	27	1.8e-24	ENSP00000216286,ENSP00000231061,ENSP00000252804,ENSP00000252999,ENSP00000262464,ENSP00000265077,ENSP00000265131,ENSP00000266718,ENSP00000274341,ENSP00000286657,ENSP00000305714,ENSP00000313437,ENSP00000327801,ENSP00000346839,ENSP00000347665,ENSP00000350894,ENSP00000355896,ENSP00000363827,ENSP00000368678,ENSP00000369677,ENSP00000369889,ENSP00000373783,ENSP00000374309,ENSP00000377941,ENSP00000384169…	ACTN1,ADAMTS3,AGRN,BMP1,COL18A1,COL2A1,EMILIN1,FBLN2,FBN2,FN1,HAPLN1,HSPG2,LAMA1,LAMA5,LOXL2,LTBP1,LUM,MMP19,NID2,P4HB,PXDN,SERPINH1,SPARC,TGFB2,TGFBI,TNC,VCAN
GO.0072358	cardiovascular system development	21	1.74e-09	ENSP00000224784,ENSP00000231061,ENSP00000233242,ENSP00000252486,ENSP00000252999,ENSP00000261590,ENSP00000265077,ENSP00000268150,ENSP00000274625,ENSP00000313437,ENSP00000325526,ENSP00000343764,ENSP00000346839,ENSP00000347665,ENSP00000355896,ENSP00000361125,ENSP00000363827,ENSP00000369889,ENSP00000373783,ENSP00000374309,ENSP00000416330	ACTA2,APOB,APOE,COL18A1,COL2A1,DSG2,FGF18,FN1,HSPG2,LAMA1,LAMA5,LOXL2,MFGE8,MMP19,SPARC,TGFB2,TGFBI,TTN,VCAN,VEGFA,WNT11
GO.0072359	circulatory system development	21	1.74e-09	ENSP00000224784,ENSP00000231061,ENSP00000233242,ENSP00000252486,ENSP00000252999,ENSP00000261590,ENSP00000265077,ENSP00000268150,ENSP00000274625,ENSP00000313437,ENSP00000325526,ENSP00000343764,ENSP00000346839,ENSP00000347665,ENSP00000355896,ENSP00000361125,ENSP00000363827,ENSP00000369889,ENSP00000373783,ENSP00000374309,ENSP00000416330	ACTA2,APOB,APOE,COL18A1,COL2A1,DSG2,FGF18,FN1,HSPG2,LAMA1,LAMA5,LOXL2,MFGE8,MMP19,SPARC,TGFB2,TGFBI,TTN,VCAN,VEGFA,WNT11
GO.0009653	anatomical structure morphogenesis	31	3.36e-09	ENSP00000224784,ENSP00000233242,ENSP00000252486,ENSP00000252999,ENSP00000258743,ENSP00000259216,ENSP00000262464,ENSP00000264039,ENSP00000265131,ENSP00000266066,ENSP00000267843,ENSP00000268150,ENSP00000290378,ENSP00000305714,ENSP00000307156,ENSP00000313437,ENSP00000315130,ENSP00000343764,ENSP00000346839,ENSP00000350894,ENSP00000355537,ENSP00000355896,ENSP00000357980,ENSP00000359864,ENSP00000361125…	ACTA2,ACTC1,ACTN1,ACTN2,AGRN,APOB,APOE,BMP1,CFC1,CLU,COL2A1,FBN2,FGF7,FN1,GPC1,GPC4,HSPG2,HTRA1,IL6,LAMA5,LAMB2,LOXL2,MFGE8,MMP19,SERPINH1,SFRP5,TGFB2,TGFBI,TNC,TTN,VEGFA
GO.0001568	blood vessel development	16	1.74e-08	ENSP00000224784,ENSP00000233242,ENSP00000252486,ENSP00000252999,ENSP00000268150,ENSP00000274625,ENSP00000313437,ENSP00000325526,ENSP00000346839,ENSP00000347665,ENSP00000355896,ENSP00000361125,ENSP00000363827,ENSP00000373783,ENSP00000374309,ENSP00000416330	ACTA2,APOB,APOE,COL18A1,FGF18,FN1,HSPG2,LAMA1,LAMA5,LOXL2,MFGE8,MMP19,TGFB2,TGFBI,VEGFA,WNT11
GO.0048514	blood vessel morphogenesis	15	1.74e-08	ENSP00000233242,ENSP00000252486,ENSP00000252999,ENSP00000268150,ENSP00000274625,ENSP00000313437,ENSP00000325526,ENSP00000346839,ENSP00000347665,ENSP00000355896,ENSP00000361125,ENSP00000363827,ENSP00000373783,ENSP00000374309,ENSP00000416330	APOB,APOE,COL18A1,FGF18,FN1,HSPG2,LAMA1,LAMA5,LOXL2,MFGE8,MMP19,TGFB2,TGFBI,VEGFA,WNT11
GO.0001944	vasculature development	16	2.56e-08	ENSP00000224784,ENSP00000233242,ENSP00000252486,ENSP00000252999,ENSP00000268150,ENSP00000274625,ENSP00000313437,ENSP00000325526,ENSP00000346839,ENSP00000347665,ENSP00000355896,ENSP00000361125,ENSP00000363827,ENSP00000373783,ENSP00000374309,ENSP00000416330	ACTA2,APOB,APOE,COL18A1,FGF18,FN1,HSPG2,LAMA1,LAMA5,LOXL2,MFGE8,MMP19,TGFB2,TGFBI,VEGFA,WNT11
GO.0048856	anatomical structure development	41	2.56e-08	ENSP00000224784,ENSP00000231061,ENSP00000233242,ENSP00000246186,ENSP00000252486,ENSP00000252999,ENSP00000254810,ENSP00000258743,ENSP00000259216,ENSP00000261590,ENSP00000262464,ENSP00000264039,ENSP00000265077,ENSP00000265131,ENSP00000266066,ENSP00000266718,ENSP00000268150,ENSP00000274341,ENSP00000287814,ENSP00000290378,ENSP00000305714,ENSP00000307156,ENSP00000313437,ENSP00000315130,ENSP00000325526…	ACTA2,ACTC1,ACTN1,ACTN2,AFP,AGRN,AHSG,APOA4,APOB,APOE,BMP1,BMP5,CFC1,CLU,COL2A1,DSG2,FBN2,GPC1,GPC4,H3F3B,HAPLN1,HSPG2,HTRA1,IL6,LAMA5,LAMB2,LOXL2,LUM,MFGE8,MMP19,MMP24,SERPINH1,SFRP5,SPARC,TGFB2,TIMP4,TNC,TTN,VCAN,VEGFA,WNT11
GO.0032502	developmental process	43	6.53e-08	ENSP00000224784,ENSP00000231061,ENSP00000233242,ENSP00000246186,ENSP00000252486,ENSP00000252999,ENSP00000254810,ENSP00000258743,ENSP00000259216,ENSP00000261590,ENSP00000262464,ENSP00000264039,ENSP00000265077,ENSP00000266066,ENSP00000266718,ENSP00000268150,ENSP00000274341,ENSP00000287814,ENSP00000290378,ENSP00000302621,ENSP00000305714,ENSP00000307156,ENSP00000313437,ENSP00000315130,ENSP00000325526…	ACTA2,ACTC1,ACTN1,ACTN2,AFP,AGRN,AHSG,APOA4,APOB,APOE,BMP1,BMP5,CFC1,CLU,COL2A1,DSG2,FBN2,GPC1,GPC4,H3F3B,HAPLN1,HSPG2,HTRA1,IGFBP3,IL6,LAMA5,LAMB2,LOXL2,LRG1,LUM,MFGE8,MMP19,MMP24,RBMX,SERPINH1,SFRP5,SPARC,TGFB2,TIMP4,TTN,VCAN,VEGFA,WNT11
GO.0001501	skeletal system development	15	1.14e-07	ENSP00000231061,ENSP00000262464,ENSP00000265077,ENSP00000266718,ENSP00000274341,ENSP00000274625,ENSP00000305714,ENSP00000325526,ENSP00000350894,ENSP00000355896,ENSP00000359866,ENSP00000363827,ENSP00000369889,ENSP00000393887,ENSP00000416330	AHSG,BMP1,BMP5,COL2A1,FBN2,FGF18,HAPLN1,HSPG2,LUM,SERPINH1,SPARC,TGFB2,TGFBI,VCAN,WNT11
GO.0048731	system development	37	1.17e-07	ENSP00000224784,ENSP00000231061,ENSP00000233242,ENSP00000246186,ENSP00000252486,ENSP00000254810,ENSP00000258743,ENSP00000261590,ENSP00000262464,ENSP00000264039,ENSP00000265077,ENSP00000265131,ENSP00000266718,ENSP00000268150,ENSP00000274341,ENSP00000274625,ENSP00000287814,ENSP00000290378,ENSP00000305714,ENSP00000307156,ENSP00000313437,ENSP00000315130,ENSP00000343764,ENSP00000346839,ENSP00000350425…	ACTA2,ACTC1,ACTN1,AFP,AGRN,AHSG,APOA4,APOB,APOE,BMP1,BMP5,CLU,COL2A1,DSG2,FBN2,FGF18,FN1,GPC1,H3F3B,HAPLN1,HSPG2,HTRA1,IL6,LAMB2,LOXL2,LUM,MFGE8,MMP19,MMP24,SERPINH1,SPARC,TGFB2,TIMP4,TNC,TTN,VCAN,VEGFA
GO.0001503	ossification	12	1.51e-07	ENSP00000231061,ENSP00000265077,ENSP00000265131,ENSP00000274625,ENSP00000305714,ENSP00000325526,ENSP00000359645,ENSP00000359866,ENSP00000363827,ENSP00000369889,ENSP00000370473,ENSP00000393887	AHSG,BMP1,BMP5,COL2A1,FGF18,HSPG2,IGFBP3,RBMX,SPARC,TNC,VCAN,WNT11
GO.0044767	single-organism developmental process	42	1.51e-07	ENSP00000224784,ENSP00000231061,ENSP00000233242,ENSP00000246186,ENSP00000252486,ENSP00000252999,ENSP00000254810,ENSP00000258743,ENSP00000259216,ENSP00000261590,ENSP00000262464,ENSP00000264039,ENSP00000265077,ENSP00000266066,ENSP00000266718,ENSP00000268150,ENSP00000274341,ENSP00000274625,ENSP00000287814,ENSP00000290378,ENSP00000302621,ENSP00000305714,ENSP00000307156,ENSP00000313437,ENSP00000315130…	ACTA2,ACTC1,ACTN1,ACTN2,AFP,AGRN,AHSG,APOA4,APOB,APOE,BMP1,BMP5,CFC1,CLU,COL2A1,DSG2,FBN2,FGF18,GPC1,H3F3B,HAPLN1,HSPG2,HTRA1,IGFBP3,IL6,LAMA5,LAMB2,LOXL2,LRG1,LUM,MFGE8,MMP19,MMP24,RBMX,SERPINH1,SFRP5,SPARC,TGFB2,TIMP4,TTN,VCAN,VEGFA
GO.0048468	cell development	25	1.51e-07	ENSP00000224784,ENSP00000246186,ENSP00000252486,ENSP00000252999,ENSP00000258743,ENSP00000264039,ENSP00000265131,ENSP00000274625,ENSP00000279804,ENSP00000307156,ENSP00000315130,ENSP00000343764,ENSP00000346839,ENSP00000347665,ENSP00000350425,ENSP00000350894,ENSP00000355537,ENSP00000355896,ENSP00000359866,ENSP00000361125,ENSP00000368678,ENSP00000369889,ENSP00000373783,ENSP00000374309,ENSP00000377941	ACTA2,ACTN1,ACTN2,AGRN,APOA4,APOE,BMP5,CLU,COL18A1,COL2A1,CTF1,FGF18,FN1,GPC1,IL6,LAMA1,LAMA5,LAMB2,LOXL2,MMP24,SERPINH1,TGFB2,TNC,TTN,VEGFA
GO.0048523	negative regulation of cellular process	38	3.28e-07	ENSP00000231061,ENSP00000241261,ENSP00000246186,ENSP00000248553,ENSP00000252486,ENSP00000252804,ENSP00000254810,ENSP00000258743,ENSP00000262464,ENSP00000263168,ENSP00000264039,ENSP00000266066,ENSP00000287814,ENSP00000290231,ENSP00000290378,ENSP00000299767,ENSP00000301464,ENSP00000315130,ENSP00000346839,ENSP00000347665,ENSP00000348170,ENSP00000350275,ENSP00000350425,ENSP00000350894,ENSP00000352980…	ACTC1,ACTN1,ACTN2,AHSG,APOA4,APOE,BMP5,CAPZA1,CLU,COL18A1,COL2A1,FBN2,FN1,GPC1,H3F3B,HIST1H3A,HIST1H4A,HP,HSP90B1,HSPB1,HTRA1,IGFBP3,IGFBP6,IL6,LOXL2,LTBP1,MMP24,NCOA5,PXDN,RBMX,SERPINH1,SFRP5,SPARC,TGFB2,TGFBI,TIMP4,TNFSF10,VEGFA
GO.0051270	regulation of cellular component movement	17	5.52e-07	ENSP00000231061,ENSP00000248553,ENSP00000252486,ENSP00000252999,ENSP00000258743,ENSP00000261590,ENSP00000267843,ENSP00000274625,ENSP00000325526,ENSP00000346839,ENSP00000347665,ENSP00000355896,ENSP00000359866,ENSP00000361125,ENSP00000370473,ENSP00000374309,ENSP00000377941	ACTN1,APOE,BMP5,COL18A1,DSG2,FGF18,FGF7,FN1,HSPB1,IGFBP3,IL6,LAMA1,LAMA5,SPARC,TGFB2,VEGFA,WNT11
GO.0007275	multicellular organismal development	38	1.01e-06	ENSP00000224784,ENSP00000231061,ENSP00000233242,ENSP00000246186,ENSP00000252486,ENSP00000254810,ENSP00000258743,ENSP00000259216,ENSP00000261590,ENSP00000262464,ENSP00000264039,ENSP00000265077,ENSP00000265131,ENSP00000266066,ENSP00000266718,ENSP00000268150,ENSP00000274341,ENSP00000274625,ENSP00000287814,ENSP00000290378,ENSP00000305714,ENSP00000307156,ENSP00000313437,ENSP00000315130,ENSP00000343764…	ACTA2,ACTC1,ACTN1,AFP,AGRN,AHSG,APOA4,APOB,APOE,BMP1,BMP5,CFC1,CLU,COL2A1,DSG2,FBN2,FGF18,GPC1,H3F3B,HAPLN1,HSPG2,HTRA1,IL6,LAMB2,LOXL2,LUM,MFGE8,MMP19,MMP24,SERPINH1,SFRP5,SPARC,TGFB2,TIMP4,TNC,TTN,VCAN,VEGFA
GO.0002576	platelet degranulation	8	1.05e-06	ENSP00000231061,ENSP00000315130,ENSP00000343764,ENSP00000346839,ENSP00000355537,ENSP00000355896,ENSP00000361125,ENSP00000377941	ACTN1,ACTN2,CLU,FN1,SPARC,TGFB2,TTN,VEGFA
GO.0009887	organ morphogenesis	18	1.13e-06	ENSP00000224784,ENSP00000252999,ENSP00000258743,ENSP00000262464,ENSP00000265131,ENSP00000267843,ENSP00000274625,ENSP00000290378,ENSP00000305714,ENSP00000343764,ENSP00000347665,ENSP00000350894,ENSP00000355896,ENSP00000357980,ENSP00000361125,ENSP00000363827,ENSP00000369889,ENSP00000374309	ACTA2,ACTC1,BMP1,COL18A1,COL2A1,FBN2,FGF18,FGF7,HSPG2,HTRA1,IL6,LAMA1,LAMA5,SERPINH1,TGFB2,TNC,TTN,VEGFA
GO.0048513	organ development	30	1.79e-06	ENSP00000224784,ENSP00000231061,ENSP00000252999,ENSP00000254810,ENSP00000258743,ENSP00000261590,ENSP00000262464,ENSP00000265077,ENSP00000265131,ENSP00000266718,ENSP00000274625,ENSP00000279804,ENSP00000290378,ENSP00000305714,ENSP00000307156,ENSP00000313437,ENSP00000343764,ENSP00000347665,ENSP00000350894,ENSP00000355896,ENSP00000357980,ENSP00000359866,ENSP00000361125,ENSP00000363827,ENSP00000369889…	ACTA2,ACTC1,ACTN1,AFP,BMP1,BMP5,COL18A1,COL2A1,CTF1,DSG2,FBN2,FGF18,H3F3B,HSPG2,HTRA1,IL6,LAMA1,LAMA5,LAMB2,LOXL2,LUM,MMP19,SERPINH1,SPARC,TGFB2,TGFBI,TNC,TTN,VCAN,VEGFA
GO.0030334	regulation of cell migration	15	2.56e-06	ENSP00000231061,ENSP00000248553,ENSP00000252486,ENSP00000252999,ENSP00000258743,ENSP00000267843,ENSP00000274625,ENSP00000325526,ENSP00000346839,ENSP00000347665,ENSP00000355896,ENSP00000359866,ENSP00000361125,ENSP00000370473,ENSP00000374309	APOE,BMP5,COL18A1,FGF18,FGF7,FN1,HSPB1,IGFBP3,IL6,LAMA1,LAMA5,SPARC,TGFB2,VEGFA,WNT11
GO.0061448	connective tissue development	10	2.74e-06	ENSP00000224784,ENSP00000266718,ENSP00000274625,ENSP00000305714,ENSP00000350894,ENSP00000355896,ENSP00000359866,ENSP00000363827,ENSP00000369889,ENSP00000416330	ACTA2,BMP1,BMP5,COL2A1,FGF18,HSPG2,LUM,SERPINH1,TGFB2,TGFBI
GO.0016043	cellular component organization	40	2.79e-06	ENSP00000216286,ENSP00000231061,ENSP00000233242,ENSP00000252486,ENSP00000252804,ENSP00000252999,ENSP00000254810,ENSP00000258743,ENSP00000261590,ENSP00000262464,ENSP00000264039,ENSP00000265077,ENSP00000266718,ENSP00000267843,ENSP00000268150,ENSP00000274341,ENSP00000286657,ENSP00000299767,ENSP00000305714,ENSP00000313437,ENSP00000315130,ENSP00000322421,ENSP00000325526,ENSP00000327801,ENSP00000343764…	ACTN2,ADAMTS3,APOA4,APOB,APOE,BMP1,CLU,COL2A1,DSG2,EMILIN1,FBLN2,FBN2,FGF7,GPC1,H3F3B,HAPLN1,HBA1,HIST1H2BN,HIST1H4A,HSP90B1,HSPG2,IL6,LAMA1,LAMA5,LOXL2,LTBP1,LUM,MFGE8,MMP19,NID2,P4HB,PXDN,SERPINH1,SPARC,TGFB2,TGFBI,TTN,VCAN,VEGFA,WNT11
GO.0050896	response to stimulus	49	2.79e-06	ENSP00000224784,ENSP00000246186,ENSP00000248553,ENSP00000252486,ENSP00000252999,ENSP00000258743,ENSP00000259216,ENSP00000261590,ENSP00000263168,ENSP00000264039,ENSP00000265131,ENSP00000266066,ENSP00000266718,ENSP00000268150,ENSP00000274341,ENSP00000274625,ENSP00000279804,ENSP00000299767,ENSP00000301464,ENSP00000305714,ENSP00000307156,ENSP00000313437,ENSP00000315130,ENSP00000322421,ENSP00000327801…	ACTA2,ACTN1,ACTN2,AFP,AGRN,AHSG,APOA4,APOE,BMP1,BMP5,CAPZA1,CFC1,CLU,COL18A1,CTF1,DSG2,FGF18,FN1,GPC1,GPC4,HAPLN1,HBA1,HIST1H3A,HIST1H4A,HP,HSP90B1,HSPB1,HSPG2,HYOU1,IGFBP6,IL6,LAMA1,LAMA5,LAMB2,LOXL2,LTBP1,LUM,MFGE8,MMP19,MMP24,P4HB,RBMX,SERPINH1,SFRP5,TGFB2,TGFBI,TNC,TTN,VEGFA
GO.0048583	regulation of response to stimulus	33	3.35e-06	ENSP00000241261,ENSP00000248553,ENSP00000252486,ENSP00000252804,ENSP00000258743,ENSP00000262464,ENSP00000264039,ENSP00000265983,ENSP00000266066,ENSP00000267843,ENSP00000274341,ENSP00000279804,ENSP00000286657,ENSP00000290231,ENSP00000299767,ENSP00000301464,ENSP00000302621,ENSP00000305714,ENSP00000315130,ENSP00000325526,ENSP00000327801,ENSP00000346839,ENSP00000348170,ENSP00000350275,ENSP00000355537…	ACTN2,ADAMTS3,AGRN,AHSG,APOE,BMP1,BMP5,CLU,COL2A1,CTF1,FBN2,FGF7,FN1,GPC1,HAPLN1,HIST1H3A,HP,HPX,HSP90B1,HSPB1,HTRA1,IGFBP6,IL6,LRG1,LTBP1,NCOA5,P4HB,PXDN,SFRP5,TGFB2,TNFSF10,VEGFA,WNT11
GO.0007155	cell adhesion	18	3.42e-06	ENSP00000246186,ENSP00000248553,ENSP00000252999,ENSP00000258743,ENSP00000261590,ENSP00000265077,ENSP00000265131,ENSP00000268150,ENSP00000274341,ENSP00000307156,ENSP00000347665,ENSP00000350425,ENSP00000355537,ENSP00000369677,ENSP00000373783,ENSP00000374309,ENSP00000377941,ENSP00000416330	ACTN1,ACTN2,APOA4,COL18A1,DSG2,EMILIN1,HAPLN1,HSPB1,IL6,LAMA1,LAMA5,LAMB2,LOXL2,MFGE8,MMP24,TGFBI,TNC,VCAN
GO.0030199	collagen fibril organization	6	3.42e-06	ENSP00000266718,ENSP00000286657,ENSP00000350894,ENSP00000355896,ENSP00000369889,ENSP00000373783	ADAMTS3,COL2A1,LOXL2,LUM,SERPINH1,TGFB2
GO.0051216	cartilage development	9	3.42e-06	ENSP00000266718,ENSP00000274625,ENSP00000305714,ENSP00000350894,ENSP00000355896,ENSP00000359866,ENSP00000363827,ENSP00000369889,ENSP00000416330	BMP1,BMP5,COL2A1,FGF18,HSPG2,LUM,SERPINH1,TGFB2,TGFBI
GO.0007596	blood coagulation	14	3.7e-06	ENSP00000231061,ENSP00000233242,ENSP00000248553,ENSP00000254810,ENSP00000258743,ENSP00000263168,ENSP00000315130,ENSP00000343764,ENSP00000346839,ENSP00000350275,ENSP00000355537,ENSP00000355896,ENSP00000361125,ENSP00000377941	ACTN1,ACTN2,APOB,CAPZA1,CLU,FN1,H3F3B,HIST1H3A,HSPB1,IL6,SPARC,TGFB2,TTN,VEGFA
GO.0001523	retinoid metabolic process	7	3.92e-06	ENSP00000233242,ENSP00000252486,ENSP00000264039,ENSP00000350425,ENSP00000359864,ENSP00000363827,ENSP00000368678	AGRN,APOA4,APOB,APOE,GPC1,GPC4,HSPG2
GO.0009611	response to wounding	16	4.19e-06	ENSP00000231061,ENSP00000233242,ENSP00000248553,ENSP00000254810,ENSP00000258743,ENSP00000263168,ENSP00000265131,ENSP00000307156,ENSP00000315130,ENSP00000343764,ENSP00000346839,ENSP00000350275,ENSP00000355537,ENSP00000355896,ENSP00000361125,ENSP00000377941	ACTN1,ACTN2,APOB,CAPZA1,CLU,FN1,H3F3B,HIST1H3A,HSPB1,IL6,LAMB2,SPARC,TGFB2,TNC,TTN,VEGFA
GO.0022617	extracellular matrix disassembly	8	4.63e-06	ENSP00000252999,ENSP00000262464,ENSP00000305714,ENSP00000313437,ENSP00000346839,ENSP00000347665,ENSP00000363827,ENSP00000369889	BMP1,COL18A1,COL2A1,FBN2,FN1,HSPG2,LAMA5,MMP19
GO.0001525	angiogenesis	11	5.24e-06	ENSP00000252999,ENSP00000268150,ENSP00000274625,ENSP00000313437,ENSP00000346839,ENSP00000347665,ENSP00000355896,ENSP00000361125,ENSP00000363827,ENSP00000373783,ENSP00000416330	COL18A1,FGF18,FN1,HSPG2,LAMA5,LOXL2,MFGE8,MMP19,TGFB2,TGFBI,VEGFA
GO.0030168	platelet activation	10	6.37e-06	ENSP00000231061,ENSP00000248553,ENSP00000258743,ENSP00000315130,ENSP00000343764,ENSP00000346839,ENSP00000355537,ENSP00000355896,ENSP00000361125,ENSP00000377941	ACTN1,ACTN2,CLU,FN1,HSPB1,IL6,SPARC,TGFB2,TTN,VEGFA
GO.0009581	detection of external stimulus	9	7.21e-06	ENSP00000233242,ENSP00000246186,ENSP00000252486,ENSP00000264039,ENSP00000343764,ENSP00000350425,ENSP00000359864,ENSP00000363827,ENSP00000368678	AGRN,APOA4,APOB,APOE,GPC1,GPC4,HSPG2,MMP24,TTN
GO.0009966	regulation of signal transduction	27	7.23e-06	ENSP00000241261,ENSP00000248553,ENSP00000252486,ENSP00000252804,ENSP00000258743,ENSP00000262464,ENSP00000264039,ENSP00000265983,ENSP00000266066,ENSP00000279804,ENSP00000286657,ENSP00000290231,ENSP00000301464,ENSP00000302621,ENSP00000315130,ENSP00000325526,ENSP00000327801,ENSP00000346839,ENSP00000355537,ENSP00000355896,ENSP00000357980,ENSP00000359866,ENSP00000361125,ENSP00000368678,ENSP00000369889…	ACTN2,ADAMTS3,AGRN,AHSG,APOE,BMP5,CLU,COL2A1,CTF1,FBN2,FN1,GPC1,HPX,HSPB1,HTRA1,IGFBP6,IL6,LRG1,LTBP1,NCOA5,P4HB,PXDN,SFRP5,TGFB2,TNFSF10,VEGFA,WNT11
GO.0042060	wound healing	15	7.23e-06	ENSP00000231061,ENSP00000233242,ENSP00000248553,ENSP00000254810,ENSP00000258743,ENSP00000263168,ENSP00000267843,ENSP00000315130,ENSP00000343764,ENSP00000346839,ENSP00000350275,ENSP00000355537,ENSP00000355896,ENSP00000361125,ENSP00000377941	ACTN1,ACTN2,APOB,CAPZA1,CLU,FGF7,FN1,H3F3B,HIST1H3A,HSPB1,IL6,SPARC,TGFB2,TTN,VEGFA
GO.0009582	detection of abiotic stimulus	9	7.82e-06	ENSP00000233242,ENSP00000246186,ENSP00000252486,ENSP00000264039,ENSP00000343764,ENSP00000350425,ENSP00000359864,ENSP00000363827,ENSP00000368678	AGRN,APOA4,APOB,APOE,GPC1,GPC4,HSPG2,MMP24,TTN
GO.0006898	receptor-mediated endocytosis	9	1.37e-05	ENSP00000231061,ENSP00000233242,ENSP00000252486,ENSP00000265983,ENSP00000299767,ENSP00000322421,ENSP00000348170,ENSP00000373783,ENSP00000384144	APOB,APOE,HBA1,HP,HPX,HSP90B1,HYOU1,LOXL2,SPARC
GO.0010646	regulation of cell communication	29	1.44e-05	ENSP00000241261,ENSP00000248553,ENSP00000252486,ENSP00000252804,ENSP00000258743,ENSP00000262464,ENSP00000264039,ENSP00000265983,ENSP00000266066,ENSP00000274341,ENSP00000279804,ENSP00000286657,ENSP00000290231,ENSP00000301464,ENSP00000302621,ENSP00000305714,ENSP00000315130,ENSP00000325526,ENSP00000327801,ENSP00000346839,ENSP00000355537,ENSP00000355896,ENSP00000357980,ENSP00000359866,ENSP00000361125…	ACTN2,ADAMTS3,AGRN,AHSG,APOE,BMP1,BMP5,CLU,COL2A1,CTF1,FBN2,FN1,GPC1,HAPLN1,HPX,HSPB1,HTRA1,IGFBP6,IL6,LRG1,LTBP1,NCOA5,P4HB,PXDN,SFRP5,TGFB2,TNFSF10,VEGFA,WNT11
GO.0007603	phototransduction, visible light	7	1.63e-05	ENSP00000233242,ENSP00000252486,ENSP00000264039,ENSP00000350425,ENSP00000359864,ENSP00000363827,ENSP00000368678	AGRN,APOA4,APOB,APOE,GPC1,GPC4,HSPG2
GO.2000026	regulation of multicellular organismal development	21	1.63e-05	ENSP00000231061,ENSP00000248553,ENSP00000252486,ENSP00000252999,ENSP00000258743,ENSP00000262464,ENSP00000264039,ENSP00000266066,ENSP00000274625,ENSP00000302621,ENSP00000305714,ENSP00000325526,ENSP00000346839,ENSP00000352980,ENSP00000355896,ENSP00000359866,ENSP00000361125,ENSP00000368678,ENSP00000373783,ENSP00000374309,ENSP00000393887	AGRN,AHSG,APOE,BMP1,BMP5,FBN2,FGF18,FN1,GPC1,HIST1H4A,HSPB1,IL6,LAMA1,LAMA5,LOXL2,LRG1,SFRP5,SPARC,TGFB2,VEGFA,WNT11
GO.0009628	response to abiotic stimulus	18	1.68e-05	ENSP00000231061,ENSP00000233242,ENSP00000246186,ENSP00000252486,ENSP00000258743,ENSP00000264039,ENSP00000299767,ENSP00000327801,ENSP00000343764,ENSP00000347665,ENSP00000350425,ENSP00000355896,ENSP00000359864,ENSP00000361125,ENSP00000363827,ENSP00000368678,ENSP00000373783,ENSP00000384144	AGRN,APOA4,APOB,APOE,COL18A1,GPC1,GPC4,HSP90B1,HSPG2,HYOU1,IL6,LOXL2,MMP24,P4HB,SPARC,TGFB2,TTN,VEGFA
GO.0048646	anatomical structure formation involved in morphogenesis	17	1.77e-05	ENSP00000262464,ENSP00000264039,ENSP00000268150,ENSP00000274625,ENSP00000313437,ENSP00000343764,ENSP00000346839,ENSP00000347665,ENSP00000355537,ENSP00000355896,ENSP00000357980,ENSP00000361125,ENSP00000363827,ENSP00000369889,ENSP00000373783,ENSP00000377941,ENSP00000416330	ACTN1,ACTN2,COL18A1,COL2A1,FBN2,FGF18,FN1,GPC1,HSPG2,HTRA1,LOXL2,MFGE8,MMP19,TGFB2,TGFBI,TTN,VEGFA
GO.0007435	salivary gland morphogenesis	5	1.82e-05	ENSP00000252999,ENSP00000258743,ENSP00000267843,ENSP00000355896,ENSP00000374309	FGF7,IL6,LAMA1,LAMA5,TGFB2
GO.0009888	tissue development	21	1.82e-05	ENSP00000224784,ENSP00000258743,ENSP00000261590,ENSP00000265131,ENSP00000266718,ENSP00000274625,ENSP00000290378,ENSP00000305714,ENSP00000307156,ENSP00000343764,ENSP00000346839,ENSP00000347665,ENSP00000350894,ENSP00000355896,ENSP00000359866,ENSP00000361125,ENSP00000363827,ENSP00000369889,ENSP00000373783,ENSP00000374309,ENSP00000416330	ACTA2,ACTC1,BMP1,BMP5,COL18A1,COL2A1,DSG2,FGF18,FN1,HSPG2,IL6,LAMA1,LAMB2,LOXL2,LUM,SERPINH1,TGFB2,TGFBI,TNC,TTN,VEGFA
GO.0030154	cell differentiation	30	2.05e-05	ENSP00000224784,ENSP00000246186,ENSP00000252486,ENSP00000252999,ENSP00000258743,ENSP00000264039,ENSP00000265077,ENSP00000266066,ENSP00000274625,ENSP00000279804,ENSP00000302621,ENSP00000305714,ENSP00000307156,ENSP00000313437,ENSP00000315130,ENSP00000343764,ENSP00000347665,ENSP00000350425,ENSP00000350894,ENSP00000355537,ENSP00000355896,ENSP00000359645,ENSP00000359866,ENSP00000361125,ENSP00000363827…	ACTA2,ACTN1,ACTN2,AGRN,APOA4,APOE,BMP1,BMP5,CLU,COL18A1,CTF1,FGF18,GPC1,HSPG2,IGFBP3,IL6,LAMA5,LAMB2,LOXL2,LRG1,MMP19,MMP24,RBMX,SERPINH1,SFRP5,TGFB2,TGFBI,TTN,VCAN,VEGFA
GO.0016192	vesicle-mediated transport	18	2.17e-05	ENSP00000231061,ENSP00000233242,ENSP00000252486,ENSP00000265983,ENSP00000268150,ENSP00000299767,ENSP00000315130,ENSP00000322421,ENSP00000343764,ENSP00000346839,ENSP00000348170,ENSP00000355537,ENSP00000355896,ENSP00000361125,ENSP00000373783,ENSP00000377941,ENSP00000384144,ENSP00000393887	ACTN1,ACTN2,AHSG,APOB,APOE,CLU,FN1,HBA1,HP,HPX,HSP90B1,HYOU1,LOXL2,MFGE8,SPARC,TGFB2,TTN,VEGFA
GO.0006027	glycosaminoglycan catabolic process	6	2.38e-05	ENSP00000264039,ENSP00000265077,ENSP00000266718,ENSP00000359864,ENSP00000363827,ENSP00000368678	AGRN,GPC1,GPC4,HSPG2,LUM,VCAN
GO.0007431	salivary gland development	5	2.91e-05	ENSP00000252999,ENSP00000258743,ENSP00000267843,ENSP00000355896,ENSP00000374309	FGF7,IL6,LAMA1,LAMA5,TGFB2
GO.0050793	regulation of developmental process	24	3.02e-05	ENSP00000231061,ENSP00000233242,ENSP00000246186,ENSP00000248553,ENSP00000252486,ENSP00000252999,ENSP00000258743,ENSP00000262464,ENSP00000264039,ENSP00000266066,ENSP00000274625,ENSP00000302621,ENSP00000305714,ENSP00000325526,ENSP00000346839,ENSP00000352980,ENSP00000355896,ENSP00000359866,ENSP00000361125,ENSP00000368678,ENSP00000370473,ENSP00000373783,ENSP00000374309,ENSP00000393887	AGRN,AHSG,APOB,APOE,BMP1,BMP5,FBN2,FGF18,FN1,GPC1,HIST1H4A,HSPB1,IGFBP3,IL6,LAMA1,LAMA5,LOXL2,LRG1,MMP24,SFRP5,SPARC,TGFB2,VEGFA,WNT11
GO.0050794	regulation of cellular process	54	3.79e-05	ENSP00000233242,ENSP00000241261,ENSP00000246186,ENSP00000248553,ENSP00000252486,ENSP00000252804,ENSP00000254810,ENSP00000258743,ENSP00000259216,ENSP00000261590,ENSP00000262464,ENSP00000263168,ENSP00000264039,ENSP00000265131,ENSP00000265983,ENSP00000266066,ENSP00000266718,ENSP00000268150,ENSP00000274341,ENSP00000279804,ENSP00000286657,ENSP00000287814,ENSP00000290231,ENSP00000290378,ENSP00000299767…	ACTC1,ACTN1,ACTN2,ADAMTS3,AFP,AHSG,APOA4,APOB,APOE,BMP1,BMP5,CAPZA1,CFC1,CLU,COL2A1,CTF1,DSG2,FBLN2,FBN2,GPC1,GPC4,H3F3B,HAPLN1,HBA1,HIST1H3A,HIST1H4A,HP,HPX,HSP90B1,HSPB1,HSPG2,HTRA1,IGFBP3,IGFBP6,IL6,LOXL2,LRG1,LTBP1,LUM,MFGE8,MMP24,NCOA5,P4HB,PXDN,RBMX,SERPINH1,SFRP5,TGFB2,TGFBI,TIMP4,TNC,TNFSF10,TTN,VEGFA
GO.0006950	response to stress	31	4.15e-05	ENSP00000231061,ENSP00000233242,ENSP00000248553,ENSP00000252486,ENSP00000252804,ENSP00000254810,ENSP00000258743,ENSP00000263168,ENSP00000265131,ENSP00000274341,ENSP00000274625,ENSP00000299767,ENSP00000305714,ENSP00000307156,ENSP00000315130,ENSP00000322421,ENSP00000327801,ENSP00000343764,ENSP00000346839,ENSP00000347665,ENSP00000348170,ENSP00000350275,ENSP00000350425,ENSP00000350894,ENSP00000355537…	ACTN1,ACTN2,AHSG,APOA4,APOB,APOE,BMP1,CAPZA1,CLU,COL18A1,FGF18,FN1,H3F3B,HAPLN1,HBA1,HIST1H3A,HP,HSP90B1,HSPB1,HYOU1,IL6,LAMB2,LOXL2,P4HB,PXDN,SERPINH1,SPARC,TGFB2,TNC,TTN,VEGFA
GO.0050789	regulation of biological process	55	4.47e-05	ENSP00000224784,ENSP00000233242,ENSP00000241261,ENSP00000246186,ENSP00000248553,ENSP00000252486,ENSP00000252804,ENSP00000254810,ENSP00000258743,ENSP00000259216,ENSP00000261590,ENSP00000262464,ENSP00000263168,ENSP00000264039,ENSP00000265131,ENSP00000265983,ENSP00000266066,ENSP00000266718,ENSP00000268150,ENSP00000274341,ENSP00000279804,ENSP00000286657,ENSP00000287814,ENSP00000290231,ENSP00000290378…	ACTA2,ACTC1,ACTN1,ACTN2,ADAMTS3,AFP,AHSG,APOA4,APOB,APOE,BMP1,BMP5,CAPZA1,CFC1,CLU,COL2A1,CTF1,DSG2,FBLN2,FBN2,GPC1,GPC4,H3F3B,HAPLN1,HBA1,HIST1H3A,HIST1H4A,HP,HPX,HSP90B1,HSPB1,HSPG2,HTRA1,IGFBP3,IGFBP6,IL6,LOXL2,LRG1,LTBP1,LUM,MFGE8,MMP24,NCOA5,P4HB,PXDN,RBMX,SERPINH1,SFRP5,TGFB2,TGFBI,TIMP4,TNC,TNFSF10,TTN,VEGFA
GO.0051094	positive regulation of developmental process	17	6.16e-05	ENSP00000233242,ENSP00000248553,ENSP00000252486,ENSP00000258743,ENSP00000262464,ENSP00000264039,ENSP00000267843,ENSP00000274625,ENSP00000302621,ENSP00000305714,ENSP00000346839,ENSP00000355896,ENSP00000359866,ENSP00000361125,ENSP00000368678,ENSP00000370473,ENSP00000373783	AGRN,APOB,APOE,BMP1,BMP5,FBN2,FGF18,FGF7,FN1,GPC1,HSPB1,IGFBP3,IL6,LOXL2,LRG1,TGFB2,VEGFA
GO.0042221	response to chemical	32	7.32e-05	ENSP00000231061,ENSP00000233242,ENSP00000248553,ENSP00000252486,ENSP00000254810,ENSP00000258743,ENSP00000261590,ENSP00000264039,ENSP00000266718,ENSP00000267843,ENSP00000268150,ENSP00000274625,ENSP00000299767,ENSP00000307156,ENSP00000313437,ENSP00000315130,ENSP00000322421,ENSP00000325526,ENSP00000327801,ENSP00000343764,ENSP00000347665,ENSP00000348170,ENSP00000350894,ENSP00000355896,ENSP00000359645…	AFP,AGRN,APOB,APOE,BMP5,CLU,COL18A1,DSG2,FGF18,FGF7,GPC1,H3F3B,HBA1,HP,HSP90B1,HSPB1,HYOU1,IL6,LAMA1,LAMB2,LOXL2,LUM,MFGE8,MMP19,P4HB,RBMX,SERPINH1,SPARC,TGFB2,TTN,VEGFA,WNT11
GO.0060445	branching involved in salivary gland morphogenesis	4	9.13e-05	ENSP00000252999,ENSP00000258743,ENSP00000267843,ENSP00000374309	FGF7,IL6,LAMA1,LAMA5
GO.0030335	positive regulation of cell migration	10	9.69e-05	ENSP00000231061,ENSP00000248553,ENSP00000258743,ENSP00000267843,ENSP00000274625,ENSP00000325526,ENSP00000346839,ENSP00000347665,ENSP00000355896,ENSP00000361125	COL18A1,FGF18,FGF7,FN1,HSPB1,IL6,SPARC,TGFB2,VEGFA,WNT11
GO.0042127	regulation of cell proliferation	19	0.000131	ENSP00000231061,ENSP00000252486,ENSP00000252999,ENSP00000258743,ENSP00000265131,ENSP00000266066,ENSP00000267843,ENSP00000268150,ENSP00000274625,ENSP00000279804,ENSP00000301464,ENSP00000302621,ENSP00000325526,ENSP00000346839,ENSP00000355896,ENSP00000357980,ENSP00000359866,ENSP00000361125,ENSP00000370473	APOE,BMP5,CTF1,FGF18,FGF7,FN1,HTRA1,IGFBP3,IGFBP6,IL6,LAMA5,LRG1,MFGE8,SFRP5,SPARC,TGFB2,TNC,VEGFA,WNT11
GO.0035272	exocrine system development	5	0.000135	ENSP00000252999,ENSP00000258743,ENSP00000267843,ENSP00000355896,ENSP00000374309	FGF7,IL6,LAMA1,LAMA5,TGFB2
GO.0050678	regulation of epithelial cell proliferation	9	0.000135	ENSP00000231061,ENSP00000252486,ENSP00000258743,ENSP00000267843,ENSP00000302621,ENSP00000355896,ENSP00000357980,ENSP00000359866,ENSP00000361125	APOE,BMP5,FGF7,HTRA1,IL6,LRG1,SPARC,TGFB2,VEGFA
GO.0044707	single-multicellular organism process	39	0.000156	ENSP00000224784,ENSP00000233242,ENSP00000246186,ENSP00000248553,ENSP00000252486,ENSP00000258743,ENSP00000259216,ENSP00000261590,ENSP00000262464,ENSP00000263168,ENSP00000264039,ENSP00000265077,ENSP00000266066,ENSP00000268150,ENSP00000274341,ENSP00000274625,ENSP00000286657,ENSP00000287814,ENSP00000290378,ENSP00000305714,ENSP00000307156,ENSP00000315130,ENSP00000343764,ENSP00000350275,ENSP00000350425…	ACTA2,ACTC1,ACTN1,ACTN2,ADAMTS3,AFP,AGRN,APOA4,APOB,APOE,BMP1,BMP5,CAPZA1,CFC1,CLU,COL2A1,DSG2,FBN2,FGF18,GPC1,HAPLN1,HIST1H3A,HSPB1,HSPG2,HTRA1,IGFBP3,IL6,LAMB2,LOXL2,MFGE8,MMP24,RBMX,SERPINH1,SFRP5,TGFB2,TIMP4,TTN,VCAN,VEGFA
GO.0051240	positive regulation of multicellular organismal process	18	0.000158	ENSP00000231061,ENSP00000248553,ENSP00000252486,ENSP00000258743,ENSP00000262464,ENSP00000264039,ENSP00000266718,ENSP00000267843,ENSP00000302621,ENSP00000305714,ENSP00000315130,ENSP00000325526,ENSP00000346839,ENSP00000355896,ENSP00000359866,ENSP00000361125,ENSP00000368678,ENSP00000373783	AGRN,APOE,BMP1,BMP5,CLU,FBN2,FGF7,FN1,GPC1,HSPB1,IL6,LOXL2,LRG1,LUM,SPARC,TGFB2,VEGFA,WNT11
GO.0044236	multicellular organismal metabolic process	6	0.000215	ENSP00000286657,ENSP00000313437,ENSP00000347665,ENSP00000350425,ENSP00000350894,ENSP00000369889	ADAMTS3,APOA4,COL18A1,COL2A1,MMP19,SERPINH1
GO.0010634	positive regulation of epithelial cell migration	6	0.000243	ENSP00000231061,ENSP00000248553,ENSP00000267843,ENSP00000274625,ENSP00000355896,ENSP00000361125	FGF18,FGF7,HSPB1,SPARC,TGFB2,VEGFA
GO.0006029	proteoglycan metabolic process	6	0.000256	ENSP00000264039,ENSP00000265077,ENSP00000359864,ENSP00000363827,ENSP00000368678,ENSP00000369889	AGRN,COL2A1,GPC1,GPC4,HSPG2,VCAN
GO.0010632	regulation of epithelial cell migration	7	0.000263	ENSP00000231061,ENSP00000248553,ENSP00000252486,ENSP00000267843,ENSP00000274625,ENSP00000355896,ENSP00000361125	APOE,FGF18,FGF7,HSPB1,SPARC,TGFB2,VEGFA
GO.0022008	neurogenesis	18	0.000266	ENSP00000246186,ENSP00000252486,ENSP00000258743,ENSP00000264039,ENSP00000265077,ENSP00000265131,ENSP00000279804,ENSP00000307156,ENSP00000315130,ENSP00000325526,ENSP00000346839,ENSP00000350425,ENSP00000355896,ENSP00000359866,ENSP00000361125,ENSP00000368678,ENSP00000369889,ENSP00000374309	AGRN,APOA4,APOE,BMP5,CLU,COL2A1,CTF1,FN1,GPC1,IL6,LAMA1,LAMB2,MMP24,TGFB2,TNC,VCAN,VEGFA,WNT11
GO.0006897	endocytosis	11	0.000313	ENSP00000231061,ENSP00000233242,ENSP00000252486,ENSP00000265983,ENSP00000268150,ENSP00000299767,ENSP00000322421,ENSP00000348170,ENSP00000373783,ENSP00000384144,ENSP00000393887	AHSG,APOB,APOE,HBA1,HP,HPX,HSP90B1,HYOU1,LOXL2,MFGE8,SPARC
GO.0065008	regulation of biological quality	27	0.000313	ENSP00000224784,ENSP00000231061,ENSP00000233242,ENSP00000248553,ENSP00000252486,ENSP00000254810,ENSP00000258743,ENSP00000261590,ENSP00000262464,ENSP00000265983,ENSP00000267843,ENSP00000290231,ENSP00000299767,ENSP00000315130,ENSP00000327801,ENSP00000343764,ENSP00000350275,ENSP00000350425,ENSP00000352980,ENSP00000355537,ENSP00000355896,ENSP00000361125,ENSP00000368678,ENSP00000369889,ENSP00000377941…	ACTA2,ACTN1,ACTN2,AFP,AGRN,APOA4,APOB,APOE,CLU,COL2A1,DSG2,FBN2,FGF7,H3F3B,HIST1H3A,HIST1H4A,HPX,HSP90B1,HSPB1,IL6,LTBP1,NCOA5,P4HB,SPARC,TGFB2,TTN,VEGFA
GO.0030204	chondroitin sulfate metabolic process	5	0.000329	ENSP00000264039,ENSP00000265077,ENSP00000359864,ENSP00000363827,ENSP00000368678	AGRN,GPC1,GPC4,HSPG2,VCAN
GO.0042698	ovulation cycle	6	0.000368	ENSP00000267843,ENSP00000287814,ENSP00000313437,ENSP00000355896,ENSP00000361125,ENSP00000379138	AFP,FGF7,MMP19,TGFB2,TIMP4,VEGFA
GO.0031102	neuron projection regeneration	4	0.000374	ENSP00000252486,ENSP00000265131,ENSP00000307156,ENSP00000350425	APOA4,APOE,LAMB2,TNC
GO.0032879	regulation of localization	23	0.000374	ENSP00000231061,ENSP00000233242,ENSP00000248553,ENSP00000252486,ENSP00000252999,ENSP00000258743,ENSP00000261590,ENSP00000266066,ENSP00000267843,ENSP00000268150,ENSP00000274625,ENSP00000325526,ENSP00000346839,ENSP00000347665,ENSP00000350425,ENSP00000355537,ENSP00000355896,ENSP00000359866,ENSP00000361125,ENSP00000370473,ENSP00000374309,ENSP00000377941,ENSP00000393887	ACTN1,ACTN2,AHSG,APOA4,APOB,APOE,BMP5,COL18A1,DSG2,FGF18,FGF7,FN1,HSPB1,IGFBP3,IL6,LAMA1,LAMA5,MFGE8,SFRP5,SPARC,TGFB2,VEGFA,WNT11
GO.0050654	chondroitin sulfate proteoglycan metabolic process	5	0.000409	ENSP00000264039,ENSP00000265077,ENSP00000359864,ENSP00000363827,ENSP00000368678	AGRN,GPC1,GPC4,HSPG2,VCAN
GO.0006024	glycosaminoglycan biosynthetic process	6	0.000416	ENSP00000264039,ENSP00000265077,ENSP00000266718,ENSP00000359864,ENSP00000363827,ENSP00000368678	AGRN,GPC1,GPC4,HSPG2,LUM,VCAN
GO.0048585	negative regulation of response to stimulus	17	0.000434	ENSP00000248553,ENSP00000252486,ENSP00000252804,ENSP00000262464,ENSP00000264039,ENSP00000266066,ENSP00000290231,ENSP00000315130,ENSP00000325526,ENSP00000348170,ENSP00000355896,ENSP00000357980,ENSP00000359866,ENSP00000369889,ENSP00000370473,ENSP00000386043,ENSP00000393887	AHSG,APOE,BMP5,CLU,COL2A1,FBN2,GPC1,HP,HSPB1,HTRA1,IGFBP3,LTBP1,NCOA5,PXDN,SFRP5,TGFB2,WNT11
GO.2001028	positive regulation of endothelial cell chemotaxis	3	0.000434	ENSP00000248553,ENSP00000274625,ENSP00000361125	FGF18,HSPB1,VEGFA
GO.0023057	negative regulation of signaling	16	0.000435	ENSP00000248553,ENSP00000252486,ENSP00000252804,ENSP00000258743,ENSP00000262464,ENSP00000264039,ENSP00000266066,ENSP00000290231,ENSP00000315130,ENSP00000325526,ENSP00000357980,ENSP00000359866,ENSP00000369889,ENSP00000370473,ENSP00000386043,ENSP00000393887	AHSG,APOE,BMP5,CLU,COL2A1,FBN2,GPC1,HSPB1,HTRA1,IGFBP3,IL6,LTBP1,NCOA5,PXDN,SFRP5,WNT11
GO.0048518	positive regulation of biological process	36	0.000435	ENSP00000224784,ENSP00000231061,ENSP00000233242,ENSP00000241261,ENSP00000246186,ENSP00000248553,ENSP00000252486,ENSP00000254810,ENSP00000258743,ENSP00000262464,ENSP00000264039,ENSP00000265131,ENSP00000265983,ENSP00000266718,ENSP00000268150,ENSP00000274341,ENSP00000279804,ENSP00000286657,ENSP00000290378,ENSP00000299767,ENSP00000302621,ENSP00000305714,ENSP00000315130,ENSP00000322421,ENSP00000347665…	ACTA2,ACTC1,ACTN2,ADAMTS3,AHSG,APOA4,APOB,APOE,BMP1,BMP5,CLU,COL18A1,CTF1,FBLN2,FBN2,GPC1,H3F3B,HAPLN1,HBA1,HP,HPX,HSP90B1,HSPB1,HTRA1,IL6,LOXL2,LRG1,LUM,MFGE8,MMP24,RBMX,SPARC,TGFB2,TNC,TNFSF10,VEGFA
GO.0032989	cellular component morphogenesis	15	0.000439	ENSP00000252999,ENSP00000264039,ENSP00000307156,ENSP00000315130,ENSP00000343764,ENSP00000346839,ENSP00000347665,ENSP00000355537,ENSP00000355896,ENSP00000361125,ENSP00000368678,ENSP00000369889,ENSP00000373783,ENSP00000374309,ENSP00000377941	ACTN1,ACTN2,AGRN,CLU,COL18A1,COL2A1,FN1,GPC1,LAMA1,LAMA5,LAMB2,LOXL2,TGFB2,TTN,VEGFA
GO.0010941	regulation of cell death	18	0.00045	ENSP00000241261,ENSP00000248553,ENSP00000252486,ENSP00000258743,ENSP00000290378,ENSP00000299767,ENSP00000315130,ENSP00000322421,ENSP00000327801,ENSP00000347665,ENSP00000348170,ENSP00000355537,ENSP00000359866,ENSP00000361125,ENSP00000368678,ENSP00000369889,ENSP00000370473,ENSP00000377941	ACTC1,ACTN1,ACTN2,AGRN,APOE,BMP5,CLU,COL18A1,COL2A1,HBA1,HP,HSP90B1,HSPB1,IGFBP3,IL6,P4HB,TNFSF10,VEGFA
GO.0022612	gland morphogenesis	6	0.000455	ENSP00000252999,ENSP00000258743,ENSP00000265131,ENSP00000267843,ENSP00000355896,ENSP00000374309	FGF7,IL6,LAMA1,LAMA5,TGFB2,TNC
GO.0010648	negative regulation of cell communication	16	0.000463	ENSP00000248553,ENSP00000252486,ENSP00000252804,ENSP00000258743,ENSP00000262464,ENSP00000264039,ENSP00000266066,ENSP00000290231,ENSP00000315130,ENSP00000325526,ENSP00000357980,ENSP00000359866,ENSP00000369889,ENSP00000370473,ENSP00000386043,ENSP00000393887	AHSG,APOE,BMP5,CLU,COL2A1,FBN2,GPC1,HSPB1,HTRA1,IGFBP3,IL6,LTBP1,NCOA5,PXDN,SFRP5,WNT11
GO.1901700	response to oxygen-containing compound	17	0.000463	ENSP00000231061,ENSP00000233242,ENSP00000252486,ENSP00000258743,ENSP00000261590,ENSP00000267843,ENSP00000274625,ENSP00000287814,ENSP00000299767,ENSP00000313437,ENSP00000322421,ENSP00000325526,ENSP00000327801,ENSP00000347665,ENSP00000348170,ENSP00000350425,ENSP00000355896	APOA4,APOB,APOE,COL18A1,DSG2,FGF18,FGF7,HBA1,HP,HSP90B1,IL6,MMP19,P4HB,SPARC,TGFB2,TIMP4,WNT11
GO.0007399	nervous system development	21	0.000507	ENSP00000233242,ENSP00000246186,ENSP00000252486,ENSP00000254810,ENSP00000258743,ENSP00000264039,ENSP00000265077,ENSP00000265131,ENSP00000274341,ENSP00000287814,ENSP00000307156,ENSP00000315130,ENSP00000325526,ENSP00000346839,ENSP00000350425,ENSP00000355896,ENSP00000359866,ENSP00000361125,ENSP00000363827,ENSP00000368678,ENSP00000374309	AGRN,APOA4,APOB,APOE,BMP5,CLU,FN1,GPC1,H3F3B,HAPLN1,HSPG2,IL6,LAMA1,LAMB2,MMP24,TGFB2,TIMP4,TNC,VCAN,VEGFA,WNT11
GO.0002062	chondrocyte differentiation	5	0.000549	ENSP00000274625,ENSP00000350894,ENSP00000363827,ENSP00000369889,ENSP00000416330	COL2A1,FGF18,HSPG2,SERPINH1,TGFBI
GO.0000904	cell morphogenesis involved in differentiation	12	0.000562	ENSP00000252999,ENSP00000264039,ENSP00000307156,ENSP00000346839,ENSP00000347665,ENSP00000355896,ENSP00000361125,ENSP00000368678,ENSP00000369889,ENSP00000373783,ENSP00000374309,ENSP00000377941	ACTN1,AGRN,COL18A1,COL2A1,FN1,GPC1,LAMA1,LAMA5,LAMB2,LOXL2,TGFB2,VEGFA
GO.0009968	negative regulation of signal transduction	15	0.000562	ENSP00000248553,ENSP00000252486,ENSP00000252804,ENSP00000262464,ENSP00000264039,ENSP00000266066,ENSP00000290231,ENSP00000315130,ENSP00000325526,ENSP00000357980,ENSP00000359866,ENSP00000369889,ENSP00000370473,ENSP00000386043,ENSP00000393887	AHSG,APOE,BMP5,CLU,COL2A1,FBN2,GPC1,HSPB1,HTRA1,IGFBP3,LTBP1,NCOA5,PXDN,SFRP5,WNT11
GO.0061035	regulation of cartilage development	5	0.000626	ENSP00000274625,ENSP00000305714,ENSP00000325526,ENSP00000355896,ENSP00000373783	BMP1,FGF18,LOXL2,TGFB2,WNT11
GO.0008284	positive regulation of cell proliferation	13	0.000686	ENSP00000258743,ENSP00000265131,ENSP00000267843,ENSP00000268150,ENSP00000274625,ENSP00000279804,ENSP00000302621,ENSP00000346839,ENSP00000347665,ENSP00000355896,ENSP00000357980,ENSP00000359866,ENSP00000361125	BMP5,COL18A1,CTF1,FGF18,FGF7,FN1,HTRA1,IL6,LRG1,MFGE8,TGFB2,TNC,VEGFA
GO.0030324	lung development	7	0.000695	ENSP00000231061,ENSP00000252999,ENSP00000267843,ENSP00000274625,ENSP00000325526,ENSP00000361125,ENSP00000374309	FGF18,FGF7,LAMA1,LAMA5,SPARC,VEGFA,WNT11
GO.0009605	response to external stimulus	20	0.000768	ENSP00000224784,ENSP00000231061,ENSP00000246186,ENSP00000248553,ENSP00000258743,ENSP00000264039,ENSP00000267843,ENSP00000287814,ENSP00000307156,ENSP00000315130,ENSP00000325526,ENSP00000343764,ENSP00000348170,ENSP00000350425,ENSP00000359864,ENSP00000361125,ENSP00000363827,ENSP00000368678,ENSP00000369889,ENSP00000374309	ACTA2,AGRN,APOA4,CLU,COL2A1,FGF7,GPC1,GPC4,HP,HSPB1,HSPG2,IL6,LAMA1,LAMB2,MMP24,SPARC,TIMP4,TTN,VEGFA,WNT11
GO.0030323	respiratory tube development	7	0.000785	ENSP00000231061,ENSP00000252999,ENSP00000267843,ENSP00000274625,ENSP00000325526,ENSP00000361125,ENSP00000374309	FGF18,FGF7,LAMA1,LAMA5,SPARC,VEGFA,WNT11
GO.0034330	cell junction organization	7	0.000785	ENSP00000252999,ENSP00000261590,ENSP00000325526,ENSP00000346839,ENSP00000355537,ENSP00000355896,ENSP00000377941	ACTN1,ACTN2,DSG2,FN1,LAMA5,TGFB2,WNT11
GO.0001558	regulation of cell growth	9	0.00079	ENSP00000252486,ENSP00000254810,ENSP00000301464,ENSP00000325526,ENSP00000346839,ENSP00000355896,ENSP00000357980,ENSP00000361125,ENSP00000370473	APOE,FN1,H3F3B,HTRA1,IGFBP3,IGFBP6,TGFB2,VEGFA,WNT11
GO.1903510	mucopolysaccharide metabolic process	6	0.00079	ENSP00000264039,ENSP00000265077,ENSP00000266718,ENSP00000359864,ENSP00000363827,ENSP00000368678	AGRN,GPC1,GPC4,HSPG2,LUM,VCAN
GO.0065007	biological regulation	53	0.000835	ENSP00000224784,ENSP00000233242,ENSP00000241261,ENSP00000246186,ENSP00000248553,ENSP00000252486,ENSP00000252804,ENSP00000254810,ENSP00000258743,ENSP00000259216,ENSP00000261590,ENSP00000262464,ENSP00000264039,ENSP00000265131,ENSP00000266066,ENSP00000266718,ENSP00000268150,ENSP00000274341,ENSP00000279804,ENSP00000286657,ENSP00000287814,ENSP00000290231,ENSP00000290378,ENSP00000299767,ENSP00000301464…	ACTA2,ACTC1,ACTN1,ACTN2,ADAMTS3,AFP,AHSG,APOA4,APOB,APOE,BMP1,BMP5,CFC1,CLU,COL2A1,CTF1,DSG2,FBLN2,FBN2,GPC1,GPC4,H3F3B,HAPLN1,HBA1,HIST1H3A,HIST1H4A,HP,HSP90B1,HSPB1,HSPG2,HTRA1,IGFBP3,IGFBP6,IL6,LOXL2,LRG1,LTBP1,LUM,MFGE8,MMP24,NCOA5,P4HB,PXDN,RBMX,SERPINH1,SFRP5,TGFB2,TGFBI,TIMP4,TNC,TNFSF10,TTN,VEGFA
GO.0048729	tissue morphogenesis	11	0.000926	ENSP00000224784,ENSP00000252999,ENSP00000258743,ENSP00000265131,ENSP00000267843,ENSP00000290378,ENSP00000325526,ENSP00000343764,ENSP00000355896,ENSP00000361125,ENSP00000374309	ACTA2,ACTC1,FGF7,IL6,LAMA1,LAMA5,TGFB2,TNC,TTN,VEGFA,WNT11
GO.0032940	secretion by cell	10	0.0011	ENSP00000231061,ENSP00000258743,ENSP00000267843,ENSP00000315130,ENSP00000343764,ENSP00000346839,ENSP00000355537,ENSP00000355896,ENSP00000361125,ENSP00000377941	ACTN1,ACTN2,CLU,FGF7,FN1,IL6,SPARC,TGFB2,TTN,VEGFA
GO.0048522	positive regulation of cellular process	32	0.00122	ENSP00000231061,ENSP00000233242,ENSP00000241261,ENSP00000248553,ENSP00000252486,ENSP00000254810,ENSP00000258743,ENSP00000262464,ENSP00000264039,ENSP00000265131,ENSP00000265983,ENSP00000266718,ENSP00000268150,ENSP00000274341,ENSP00000279804,ENSP00000286657,ENSP00000302621,ENSP00000305714,ENSP00000315130,ENSP00000322421,ENSP00000347665,ENSP00000348170,ENSP00000350425,ENSP00000355537,ENSP00000355896…	ACTN2,ADAMTS3,AHSG,APOA4,APOB,APOE,BMP1,BMP5,CLU,COL18A1,CTF1,FBLN2,FBN2,GPC1,H3F3B,HAPLN1,HBA1,HP,HPX,HSPB1,HTRA1,IL6,LOXL2,LRG1,LUM,MFGE8,RBMX,SPARC,TGFB2,TNC,TNFSF10,VEGFA
GO.0044243	multicellular organismal catabolic process	5	0.0014	ENSP00000286657,ENSP00000313437,ENSP00000347665,ENSP00000350425,ENSP00000369889	ADAMTS3,APOA4,COL18A1,COL2A1,MMP19
GO.0051128	regulation of cellular component organization	21	0.00144	ENSP00000231061,ENSP00000241261,ENSP00000252486,ENSP00000254810,ENSP00000258743,ENSP00000263168,ENSP00000268150,ENSP00000274341,ENSP00000301464,ENSP00000305714,ENSP00000315130,ENSP00000325526,ENSP00000346839,ENSP00000355537,ENSP00000355896,ENSP00000357980,ENSP00000359866,ENSP00000361125,ENSP00000368678,ENSP00000370473,ENSP00000393887	ACTN2,AGRN,AHSG,APOE,BMP1,BMP5,CAPZA1,CLU,FN1,H3F3B,HAPLN1,HTRA1,IGFBP3,IGFBP6,IL6,MFGE8,SPARC,TGFB2,TNFSF10,VEGFA,WNT11
GO.0032963	collagen metabolic process	5	0.00156	ENSP00000286657,ENSP00000313437,ENSP00000347665,ENSP00000350894,ENSP00000369889	ADAMTS3,COL18A1,COL2A1,MMP19,SERPINH1
GO.0006928	movement of cell or subcellular component	16	0.00159	ENSP00000248553,ENSP00000258743,ENSP00000263168,ENSP00000264039,ENSP00000265077,ENSP00000290378,ENSP00000307156,ENSP00000343764,ENSP00000346839,ENSP00000355537,ENSP00000355896,ENSP00000361125,ENSP00000368678,ENSP00000369889,ENSP00000373783,ENSP00000374309	ACTC1,ACTN2,AGRN,CAPZA1,COL2A1,FN1,GPC1,HSPB1,IL6,LAMA1,LAMB2,LOXL2,TGFB2,TTN,VCAN,VEGFA
GO.0044712	single-organism catabolic process	13	0.00159	ENSP00000233242,ENSP00000252486,ENSP00000252804,ENSP00000264039,ENSP00000265077,ENSP00000266718,ENSP00000286657,ENSP00000299767,ENSP00000313437,ENSP00000322421,ENSP00000347665,ENSP00000350425,ENSP00000369889	ADAMTS3,APOA4,APOB,APOE,COL18A1,COL2A1,GPC1,HBA1,HSP90B1,LUM,MMP19,PXDN,VCAN
GO.0051239	regulation of multicellular organismal process	22	0.00159	ENSP00000231061,ENSP00000248553,ENSP00000252486,ENSP00000252999,ENSP00000258743,ENSP00000261590,ENSP00000262464,ENSP00000264039,ENSP00000266066,ENSP00000266718,ENSP00000302621,ENSP00000305714,ENSP00000315130,ENSP00000350425,ENSP00000352980,ENSP00000355896,ENSP00000359866,ENSP00000361125,ENSP00000368678,ENSP00000373783,ENSP00000374309,ENSP00000393887	AGRN,AHSG,APOA4,APOE,BMP1,BMP5,CLU,DSG2,FBN2,GPC1,HIST1H4A,HSPB1,IL6,LAMA1,LAMA5,LOXL2,LRG1,LUM,SFRP5,SPARC,TGFB2,VEGFA
GO.1902998	positive regulation of neurofibrillary tangle assembly	2	0.00159	ENSP00000252486,ENSP00000315130	APOE,CLU
GO.0060541	respiratory system development	7	0.00178	ENSP00000231061,ENSP00000252999,ENSP00000267843,ENSP00000274625,ENSP00000325526,ENSP00000361125,ENSP00000374309	FGF18,FGF7,LAMA1,LAMA5,SPARC,VEGFA,WNT11
GO.0022602	ovulation cycle process	5	0.00179	ENSP00000267843,ENSP00000313437,ENSP00000355896,ENSP00000361125,ENSP00000379138	AFP,FGF7,MMP19,TGFB2,VEGFA
GO.0007044	cell-substrate junction assembly	4	0.00181	ENSP00000252999,ENSP00000346839,ENSP00000355537,ENSP00000377941	ACTN1,ACTN2,FN1,LAMA5
GO.0048705	skeletal system morphogenesis	7	0.00181	ENSP00000262464,ENSP00000274625,ENSP00000305714,ENSP00000350894,ENSP00000355896,ENSP00000363827,ENSP00000369889	BMP1,COL2A1,FBN2,FGF18,HSPG2,SERPINH1,TGFB2
GO.0048732	gland development	9	0.00194	ENSP00000252999,ENSP00000258743,ENSP00000265131,ENSP00000267843,ENSP00000325526,ENSP00000355896,ENSP00000361125,ENSP00000374309,ENSP00000379138	AFP,FGF7,IL6,LAMA1,LAMA5,TGFB2,TNC,VEGFA,WNT11
GO.0006953	acute-phase response	4	0.00195	ENSP00000258743,ENSP00000346839,ENSP00000348170,ENSP00000393887	AHSG,FN1,HP,IL6
GO.0050679	positive regulation of epithelial cell proliferation	6	0.00218	ENSP00000258743,ENSP00000267843,ENSP00000302621,ENSP00000357980,ENSP00000359866,ENSP00000361125	BMP5,FGF7,HTRA1,IL6,LRG1,VEGFA
GO.0042981	regulation of apoptotic process	16	0.00246	ENSP00000241261,ENSP00000248553,ENSP00000252486,ENSP00000258743,ENSP00000290378,ENSP00000299767,ENSP00000315130,ENSP00000327801,ENSP00000347665,ENSP00000355537,ENSP00000359866,ENSP00000361125,ENSP00000368678,ENSP00000369889,ENSP00000370473,ENSP00000377941	ACTC1,ACTN1,ACTN2,AGRN,APOE,BMP5,CLU,COL18A1,COL2A1,HSP90B1,HSPB1,IGFBP3,IL6,P4HB,TNFSF10,VEGFA
GO.0010035	response to inorganic substance	9	0.00251	ENSP00000231061,ENSP00000233242,ENSP00000258743,ENSP00000322421,ENSP00000343764,ENSP00000347665,ENSP00000348170,ENSP00000350425,ENSP00000373783	APOA4,APOB,COL18A1,HBA1,HP,IL6,LOXL2,SPARC,TTN
GO.1902531	regulation of intracellular signal transduction	16	0.00255	ENSP00000241261,ENSP00000248553,ENSP00000252486,ENSP00000258743,ENSP00000265983,ENSP00000266066,ENSP00000274625,ENSP00000279804,ENSP00000315130,ENSP00000325526,ENSP00000327801,ENSP00000346839,ENSP00000355896,ENSP00000359866,ENSP00000361125,ENSP00000370473	APOE,BMP5,CLU,CTF1,FGF18,FN1,HPX,HSPB1,IGFBP3,IL6,P4HB,SFRP5,TGFB2,TNFSF10,VEGFA,WNT11
GO.0031175	neuron projection development	11	0.00258	ENSP00000252486,ENSP00000258743,ENSP00000264039,ENSP00000265131,ENSP00000307156,ENSP00000350425,ENSP00000355896,ENSP00000361125,ENSP00000368678,ENSP00000369889,ENSP00000374309	AGRN,APOA4,APOE,COL2A1,GPC1,IL6,LAMA1,LAMB2,TGFB2,TNC,VEGFA
GO.0090287	regulation of cellular response to growth factor stimulus	7	0.00266	ENSP00000262464,ENSP00000264039,ENSP00000286657,ENSP00000302621,ENSP00000357980,ENSP00000361125,ENSP00000386043	ADAMTS3,FBN2,GPC1,HTRA1,LRG1,LTBP1,VEGFA
GO.0000902	cell morphogenesis	13	0.0028	ENSP00000252999,ENSP00000264039,ENSP00000307156,ENSP00000315130,ENSP00000346839,ENSP00000347665,ENSP00000355896,ENSP00000361125,ENSP00000368678,ENSP00000369889,ENSP00000373783,ENSP00000374309,ENSP00000377941	ACTN1,AGRN,CLU,COL18A1,COL2A1,FN1,GPC1,LAMA1,LAMA5,LAMB2,LOXL2,TGFB2,VEGFA
GO.0010033	response to organic substance	22	0.00283	ENSP00000231061,ENSP00000233242,ENSP00000248553,ENSP00000254810,ENSP00000258743,ENSP00000261590,ENSP00000266718,ENSP00000267843,ENSP00000268150,ENSP00000274625,ENSP00000299767,ENSP00000313437,ENSP00000315130,ENSP00000325526,ENSP00000350894,ENSP00000355896,ENSP00000359645,ENSP00000359866,ENSP00000361125,ENSP00000369889,ENSP00000379138,ENSP00000384144	AFP,APOB,BMP5,CLU,COL2A1,DSG2,FGF18,FGF7,H3F3B,HSP90B1,HSPB1,HYOU1,IL6,LUM,MFGE8,MMP19,RBMX,SERPINH1,SPARC,TGFB2,VEGFA,WNT11
GO.0030301	cholesterol transport	4	0.00283	ENSP00000233242,ENSP00000252486,ENSP00000315130,ENSP00000350425	APOA4,APOB,APOE,CLU
GO.0045216	cell-cell junction organization	6	0.00283	ENSP00000252999,ENSP00000261590,ENSP00000325526,ENSP00000355537,ENSP00000355896,ENSP00000377941	ACTN1,ACTN2,DSG2,LAMA5,TGFB2,WNT11
GO.0045597	positive regulation of cell differentiation	12	0.00283	ENSP00000233242,ENSP00000252486,ENSP00000258743,ENSP00000262464,ENSP00000264039,ENSP00000274625,ENSP00000346839,ENSP00000355896,ENSP00000359866,ENSP00000361125,ENSP00000370473,ENSP00000373783	APOB,APOE,BMP5,FBN2,FGF18,FN1,GPC1,IGFBP3,IL6,LOXL2,TGFB2,VEGFA
GO.0080134	regulation of response to stress	16	0.0031	ENSP00000248553,ENSP00000252486,ENSP00000258743,ENSP00000265983,ENSP00000267843,ENSP00000274341,ENSP00000299767,ENSP00000305714,ENSP00000315130,ENSP00000327801,ENSP00000348170,ENSP00000350275,ENSP00000355896,ENSP00000357980,ENSP00000361125,ENSP00000393887	AHSG,APOE,BMP1,CLU,FGF7,HAPLN1,HIST1H3A,HP,HPX,HSP90B1,HSPB1,HTRA1,IL6,P4HB,TGFB2,VEGFA
GO.0034377	plasma lipoprotein particle assembly	3	0.00329	ENSP00000233242,ENSP00000252486,ENSP00000350425	APOA4,APOB,APOE
GO.0043691	reverse cholesterol transport	3	0.00329	ENSP00000252486,ENSP00000315130,ENSP00000350425	APOA4,APOE,CLU
GO.0071822	protein complex subunit organization	16	0.0033	ENSP00000254810,ENSP00000263168,ENSP00000266718,ENSP00000286657,ENSP00000299767,ENSP00000315130,ENSP00000322421,ENSP00000343764,ENSP00000346839,ENSP00000350894,ENSP00000355537,ENSP00000355896,ENSP00000359645,ENSP00000369889,ENSP00000373783,ENSP00000380177	ACTN2,ADAMTS3,CAPZA1,CLU,COL2A1,FN1,H3F3B,HBA1,HIST1H2BN,HSP90B1,LOXL2,LUM,RBMX,SERPINH1,TGFB2,TTN
GO.0042325	regulation of phosphorylation	15	0.00331	ENSP00000248553,ENSP00000252486,ENSP00000258743,ENSP00000265983,ENSP00000267843,ENSP00000274625,ENSP00000279804,ENSP00000315130,ENSP00000325526,ENSP00000343764,ENSP00000346839,ENSP00000355896,ENSP00000359866,ENSP00000361125,ENSP00000393887	AHSG,APOE,BMP5,CLU,CTF1,FGF18,FGF7,FN1,HPX,HSPB1,IL6,TGFB2,TTN,VEGFA,WNT11
GO.0007507	heart development	9	0.00338	ENSP00000231061,ENSP00000261590,ENSP00000265077,ENSP00000325526,ENSP00000343764,ENSP00000355896,ENSP00000361125,ENSP00000363827,ENSP00000369889	COL2A1,DSG2,HSPG2,SPARC,TGFB2,TTN,VCAN,VEGFA,WNT11
GO.0010594	regulation of endothelial cell migration	5	0.00368	ENSP00000231061,ENSP00000248553,ENSP00000252486,ENSP00000274625,ENSP00000361125	APOE,FGF18,HSPB1,SPARC,VEGFA
GO.0019538	protein metabolic process	29	0.00371	ENSP00000241261,ENSP00000246186,ENSP00000264039,ENSP00000265077,ENSP00000265983,ENSP00000286657,ENSP00000299164,ENSP00000299767,ENSP00000301464,ENSP00000305714,ENSP00000315130,ENSP00000325526,ENSP00000327801,ENSP00000343764,ENSP00000346839,ENSP00000350425,ENSP00000350894,ENSP00000352980,ENSP00000355896,ENSP00000357980,ENSP00000359645,ENSP00000359864,ENSP00000363827,ENSP00000368678,ENSP00000369889…	ADAMTS15,ADAMTS3,AGRN,APOA4,BMP1,CLU,COL2A1,FN1,GPC1,GPC4,HIST1H4A,HPX,HSP90B1,HSPG2,HTRA1,HYOU1,IGFBP3,IGFBP6,LOXL2,LTBP1,MMP24,P4HB,RBMX,SERPINH1,TGFB2,TNFSF10,TTN,VCAN,WNT11
GO.0035583	sequestering of TGFbeta in extracellular matrix	2	0.00371	ENSP00000262464,ENSP00000386043	FBN2,LTBP1
GO.0042063	gliogenesis	6	0.00371	ENSP00000246186,ENSP00000264039,ENSP00000265077,ENSP00000307156,ENSP00000315130,ENSP00000355896	CLU,GPC1,LAMB2,MMP24,TGFB2,VCAN
GO.1902947	regulation of tau-protein kinase activity	2	0.00371	ENSP00000252486,ENSP00000315130	APOE,CLU
GO.0030030	cell projection organization	13	0.00395	ENSP00000252486,ENSP00000252999,ENSP00000258743,ENSP00000264039,ENSP00000265131,ENSP00000307156,ENSP00000350425,ENSP00000355537,ENSP00000355896,ENSP00000361125,ENSP00000368678,ENSP00000369889,ENSP00000374309	ACTN2,AGRN,APOA4,APOE,COL2A1,GPC1,IL6,LAMA1,LAMA5,LAMB2,TGFB2,TNC,VEGFA
GO.0060485	mesenchyme development	6	0.00423	ENSP00000224784,ENSP00000252999,ENSP00000290378,ENSP00000325526,ENSP00000355896,ENSP00000373783	ACTA2,ACTC1,LAMA5,LOXL2,TGFB2,WNT11
GO.1900116	extracellular negative regulation of signal transduction	3	0.00423	ENSP00000252804,ENSP00000262464,ENSP00000386043	FBN2,LTBP1,PXDN
GO.0048844	artery morphogenesis	4	0.0043	ENSP00000233242,ENSP00000252486,ENSP00000325526,ENSP00000361125	APOB,APOE,VEGFA,WNT11
GO.0051130	positive regulation of cellular component organization	14	0.0043	ENSP00000241261,ENSP00000252486,ENSP00000268150,ENSP00000274341,ENSP00000305714,ENSP00000315130,ENSP00000325526,ENSP00000346839,ENSP00000355537,ENSP00000355896,ENSP00000359866,ENSP00000361125,ENSP00000368678,ENSP00000393887	ACTN2,AGRN,AHSG,APOE,BMP1,BMP5,CLU,FN1,HAPLN1,MFGE8,TGFB2,TNFSF10,VEGFA,WNT11
GO.0000302	response to reactive oxygen species	6	0.00439	ENSP00000252486,ENSP00000258743,ENSP00000322421,ENSP00000327801,ENSP00000348170,ENSP00000350425	APOA4,APOE,HBA1,HP,IL6,P4HB
GO.0051716	cellular response to stimulus	37	0.0045	ENSP00000231061,ENSP00000241261,ENSP00000248553,ENSP00000252486,ENSP00000252999,ENSP00000254810,ENSP00000258743,ENSP00000259216,ENSP00000264039,ENSP00000265131,ENSP00000266066,ENSP00000267843,ENSP00000274341,ENSP00000274625,ENSP00000279804,ENSP00000299767,ENSP00000301464,ENSP00000305714,ENSP00000307156,ENSP00000315130,ENSP00000327801,ENSP00000350275,ENSP00000350425,ENSP00000352980,ENSP00000355537…	ACTN2,AFP,AGRN,APOA4,APOE,BMP1,BMP5,CFC1,CLU,COL2A1,CTF1,FGF18,FGF7,GPC1,GPC4,H3F3B,HAPLN1,HIST1H3A,HIST1H4A,HSP90B1,HSPB1,HSPG2,HYOU1,IGFBP6,IL6,LAMA1,LAMA5,LAMB2,LTBP1,P4HB,RBMX,SFRP5,SPARC,TGFB2,TNC,TNFSF10,VEGFA
GO.0010942	positive regulation of cell death	10	0.00453	ENSP00000241261,ENSP00000252486,ENSP00000258743,ENSP00000315130,ENSP00000322421,ENSP00000325526,ENSP00000347665,ENSP00000348170,ENSP00000368678,ENSP00000370473	AGRN,APOE,CLU,COL18A1,HBA1,HP,IGFBP3,IL6,TNFSF10,WNT11
GO.0042744	hydrogen peroxide catabolic process	3	0.00477	ENSP00000252804,ENSP00000322421,ENSP00000350425	APOA4,HBA1,PXDN
GO.0001932	regulation of protein phosphorylation	14	0.0054	ENSP00000248553,ENSP00000252486,ENSP00000258743,ENSP00000265983,ENSP00000267843,ENSP00000274625,ENSP00000279804,ENSP00000315130,ENSP00000325526,ENSP00000343764,ENSP00000346839,ENSP00000355896,ENSP00000359866,ENSP00000361125	APOE,BMP5,CLU,CTF1,FGF18,FGF7,FN1,HPX,HSPB1,IL6,TGFB2,TTN,VEGFA,WNT11
GO.0019220	regulation of phosphate metabolic process	16	0.00545	ENSP00000248553,ENSP00000252486,ENSP00000258743,ENSP00000265983,ENSP00000267843,ENSP00000274625,ENSP00000279804,ENSP00000299767,ENSP00000315130,ENSP00000325526,ENSP00000343764,ENSP00000346839,ENSP00000355896,ENSP00000359866,ENSP00000361125,ENSP00000393887	AHSG,APOE,BMP5,CLU,CTF1,FGF18,FGF7,FN1,HPX,HSP90B1,HSPB1,IL6,TGFB2,TTN,VEGFA,WNT11
GO.0060350	endochondral bone morphogenesis	4	0.00587	ENSP00000274625,ENSP00000350894,ENSP00000363827,ENSP00000369889	COL2A1,FGF18,HSPG2,SERPINH1
GO.0031324	negative regulation of cellular metabolic process	20	0.00599	ENSP00000241261,ENSP00000248553,ENSP00000252486,ENSP00000254810,ENSP00000266066,ENSP00000287814,ENSP00000315130,ENSP00000325526,ENSP00000348170,ENSP00000350275,ENSP00000350425,ENSP00000350894,ENSP00000352980,ENSP00000355896,ENSP00000359645,ENSP00000359866,ENSP00000361125,ENSP00000370473,ENSP00000373783,ENSP00000393887	AHSG,APOA4,APOE,BMP5,CLU,H3F3B,HIST1H3A,HIST1H4A,HP,HSPB1,IGFBP3,LOXL2,RBMX,SERPINH1,SFRP5,TGFB2,TIMP4,TNFSF10,VEGFA,WNT11
GO.0007160	cell-matrix adhesion	5	0.006	ENSP00000216286,ENSP00000252999,ENSP00000346839,ENSP00000355537,ENSP00000377941	ACTN1,ACTN2,FN1,LAMA5,NID2
GO.0001502	cartilage condensation	3	0.0061	ENSP00000305714,ENSP00000355896,ENSP00000369889	BMP1,COL2A1,TGFB2
GO.0010595	positive regulation of endothelial cell migration	4	0.0061	ENSP00000231061,ENSP00000248553,ENSP00000274625,ENSP00000361125	FGF18,HSPB1,SPARC,VEGFA
GO.0001649	osteoblast differentiation	5	0.00612	ENSP00000265077,ENSP00000265131,ENSP00000325526,ENSP00000359645,ENSP00000370473	IGFBP3,RBMX,TNC,VCAN,WNT11
GO.0038033	positive regulation of endothelial cell chemotaxis by VEGF-activated vascular endothelial growth factor receptor signaling pathway	2	0.00648	ENSP00000248553,ENSP00000361125	HSPB1,VEGFA
GO.0019222	regulation of metabolic process	38	0.00669	ENSP00000224784,ENSP00000233242,ENSP00000241261,ENSP00000246186,ENSP00000248553,ENSP00000252486,ENSP00000254810,ENSP00000258743,ENSP00000265131,ENSP00000265983,ENSP00000266066,ENSP00000266718,ENSP00000274341,ENSP00000274625,ENSP00000279804,ENSP00000287814,ENSP00000290231,ENSP00000290378,ENSP00000299767,ENSP00000305714,ENSP00000315130,ENSP00000325526,ENSP00000343764,ENSP00000348170,ENSP00000350275…	ACTA2,ACTC1,ACTN1,ACTN2,AGRN,AHSG,APOA4,APOB,APOE,BMP1,BMP5,CLU,COL2A1,CTF1,FGF18,H3F3B,HAPLN1,HIST1H3A,HIST1H4A,HP,HPX,HSP90B1,HSPB1,IL6,LOXL2,LUM,MMP24,NCOA5,RBMX,SERPINH1,SFRP5,TGFB2,TIMP4,TNC,TNFSF10,TTN,VEGFA,WNT11
GO.0040008	regulation of growth	10	0.00669	ENSP00000252486,ENSP00000254810,ENSP00000301464,ENSP00000325526,ENSP00000346839,ENSP00000355896,ENSP00000357980,ENSP00000361125,ENSP00000368678,ENSP00000370473	AGRN,APOE,FN1,H3F3B,HTRA1,IGFBP3,IGFBP6,TGFB2,VEGFA,WNT11
GO.0048041	focal adhesion assembly	3	0.00669	ENSP00000252999,ENSP00000355537,ENSP00000377941	ACTN1,ACTN2,LAMA5
GO.0060255	regulation of macromolecule metabolic process	34	0.00669	ENSP00000224784,ENSP00000233242,ENSP00000241261,ENSP00000248553,ENSP00000252486,ENSP00000254810,ENSP00000258743,ENSP00000265131,ENSP00000265983,ENSP00000266066,ENSP00000266718,ENSP00000274625,ENSP00000279804,ENSP00000287814,ENSP00000290231,ENSP00000290378,ENSP00000299767,ENSP00000315130,ENSP00000325526,ENSP00000343764,ENSP00000350275,ENSP00000350425,ENSP00000350894,ENSP00000352980,ENSP00000355537…	ACTA2,ACTC1,ACTN1,ACTN2,AGRN,AHSG,APOA4,APOB,APOE,BMP5,CLU,COL2A1,CTF1,FGF18,H3F3B,HIST1H3A,HIST1H4A,HPX,HSP90B1,HSPB1,IL6,LOXL2,LUM,NCOA5,RBMX,SERPINH1,SFRP5,TGFB2,TIMP4,TNC,TNFSF10,TTN,VEGFA,WNT11
GO.0060840	artery development	4	0.00669	ENSP00000233242,ENSP00000252486,ENSP00000325526,ENSP00000361125	APOB,APOE,VEGFA,WNT11
GO.0071634	regulation of transforming growth factor beta production	3	0.00669	ENSP00000266718,ENSP00000325526,ENSP00000355896	LUM,TGFB2,WNT11
GO.1901216	positive regulation of neuron death	4	0.00699	ENSP00000252486,ENSP00000315130,ENSP00000355896,ENSP00000368678	AGRN,APOE,CLU,TGFB2
GO.0007165	signal transduction	31	0.00732	ENSP00000231061,ENSP00000233242,ENSP00000241261,ENSP00000248553,ENSP00000252486,ENSP00000252999,ENSP00000254810,ENSP00000258743,ENSP00000259216,ENSP00000264039,ENSP00000266066,ENSP00000267843,ENSP00000274625,ENSP00000279804,ENSP00000299767,ENSP00000301464,ENSP00000315130,ENSP00000350275,ENSP00000350425,ENSP00000352980,ENSP00000355537,ENSP00000355896,ENSP00000359864,ENSP00000359866,ENSP00000361125…	ACTN2,AFP,AGRN,APOA4,APOB,APOE,BMP5,CFC1,CLU,CTF1,FGF18,FGF7,GPC1,GPC4,H3F3B,HIST1H3A,HIST1H4A,HSP90B1,HSPB1,HSPG2,HYOU1,IGFBP6,IL6,LAMA1,LAMA5,LTBP1,SFRP5,SPARC,TGFB2,TNFSF10,VEGFA
GO.0034369	plasma lipoprotein particle remodeling	3	0.00735	ENSP00000233242,ENSP00000252486,ENSP00000350425	APOA4,APOB,APOE
GO.0051247	positive regulation of protein metabolic process	15	0.00735	ENSP00000241261,ENSP00000248553,ENSP00000252486,ENSP00000258743,ENSP00000265983,ENSP00000267843,ENSP00000274625,ENSP00000279804,ENSP00000315130,ENSP00000325526,ENSP00000346839,ENSP00000355896,ENSP00000359866,ENSP00000361125,ENSP00000370473	APOE,BMP5,CLU,CTF1,FGF18,FGF7,FN1,HPX,HSPB1,IGFBP3,IL6,TGFB2,TNFSF10,VEGFA,WNT11
GO.0022411	cellular component disassembly	9	0.00752	ENSP00000252999,ENSP00000261590,ENSP00000262464,ENSP00000305714,ENSP00000313437,ENSP00000346839,ENSP00000347665,ENSP00000363827,ENSP00000369889	BMP1,COL18A1,COL2A1,DSG2,FBN2,FN1,HSPG2,LAMA5,MMP19
GO.0043933	macromolecular complex subunit organization	19	0.0077	ENSP00000233242,ENSP00000252486,ENSP00000254810,ENSP00000263168,ENSP00000266718,ENSP00000286657,ENSP00000299767,ENSP00000315130,ENSP00000322421,ENSP00000343764,ENSP00000346839,ENSP00000350425,ENSP00000350894,ENSP00000352980,ENSP00000355537,ENSP00000355896,ENSP00000369889,ENSP00000373783,ENSP00000380177	ACTN2,ADAMTS3,APOA4,APOB,APOE,CAPZA1,CLU,COL2A1,FN1,H3F3B,HBA1,HIST1H2BN,HIST1H4A,HSP90B1,LOXL2,LUM,SERPINH1,TGFB2,TTN
GO.0009892	negative regulation of metabolic process	21	0.00777	ENSP00000241261,ENSP00000248553,ENSP00000252486,ENSP00000254810,ENSP00000258743,ENSP00000266066,ENSP00000287814,ENSP00000315130,ENSP00000325526,ENSP00000348170,ENSP00000350275,ENSP00000350425,ENSP00000350894,ENSP00000352980,ENSP00000355896,ENSP00000359645,ENSP00000359866,ENSP00000361125,ENSP00000370473,ENSP00000373783,ENSP00000393887	AHSG,APOA4,APOE,BMP5,CLU,H3F3B,HIST1H3A,HIST1H4A,HP,HSPB1,IGFBP3,IL6,LOXL2,RBMX,SERPINH1,SFRP5,TGFB2,TIMP4,TNFSF10,VEGFA,WNT11
GO.0007601	visual perception	6	0.00785	ENSP00000266066,ENSP00000266718,ENSP00000307156,ENSP00000347665,ENSP00000369889,ENSP00000416330	COL18A1,COL2A1,LAMB2,LUM,SFRP5,TGFBI
GO.0008285	negative regulation of cell proliferation	10	0.00828	ENSP00000231061,ENSP00000252486,ENSP00000258743,ENSP00000266066,ENSP00000301464,ENSP00000325526,ENSP00000347665,ENSP00000355896,ENSP00000359866,ENSP00000370473	APOE,BMP5,COL18A1,IGFBP3,IGFBP6,IL6,SFRP5,SPARC,TGFB2,WNT11
GO.0090092	regulation of transmembrane receptor protein serine/threonine kinase signaling pathway	6	0.00888	ENSP00000262464,ENSP00000302621,ENSP00000355896,ENSP00000357980,ENSP00000359866,ENSP00000386043	BMP5,FBN2,HTRA1,LRG1,LTBP1,TGFB2
GO.0060351	cartilage development involved in endochondral bone morphogenesis	3	0.00904	ENSP00000350894,ENSP00000363827,ENSP00000369889	COL2A1,HSPG2,SERPINH1
GO.0001934	positive regulation of protein phosphorylation	11	0.00924	ENSP00000258743,ENSP00000265983,ENSP00000267843,ENSP00000274625,ENSP00000279804,ENSP00000315130,ENSP00000325526,ENSP00000355896,ENSP00000359866,ENSP00000361125,ENSP00000370473	BMP5,CLU,CTF1,FGF18,FGF7,HPX,IGFBP3,IL6,TGFB2,VEGFA,WNT11
GO.0048666	neuron development	11	0.00927	ENSP00000252486,ENSP00000258743,ENSP00000264039,ENSP00000265131,ENSP00000279804,ENSP00000307156,ENSP00000350425,ENSP00000361125,ENSP00000368678,ENSP00000369889,ENSP00000374309	AGRN,APOA4,APOE,COL2A1,CTF1,GPC1,IL6,LAMA1,LAMB2,TNC,VEGFA
GO.0071692	protein localization to extracellular region	2	0.00927	ENSP00000262464,ENSP00000386043	FBN2,LTBP1
GO.0090131	mesenchyme migration	2	0.00927	ENSP00000224784,ENSP00000290378	ACTA2,ACTC1
GO.1902004	positive regulation of beta-amyloid formation	2	0.00927	ENSP00000252486,ENSP00000315130	APOE,CLU
GO.0015850	organic hydroxy compound transport	5	0.00965	ENSP00000233242,ENSP00000252486,ENSP00000305714,ENSP00000315130,ENSP00000350425	APOA4,APOB,APOE,BMP1,CLU
GO.0033344	cholesterol efflux	3	0.00965	ENSP00000233242,ENSP00000252486,ENSP00000350425	APOA4,APOB,APOE
GO.0030574	collagen catabolic process	4	0.00997	ENSP00000286657,ENSP00000313437,ENSP00000347665,ENSP00000369889	ADAMTS3,COL18A1,COL2A1,MMP19
GO.0045937	positive regulation of phosphate metabolic process	12	0.00998	ENSP00000252486,ENSP00000258743,ENSP00000265983,ENSP00000267843,ENSP00000274625,ENSP00000279804,ENSP00000315130,ENSP00000325526,ENSP00000355896,ENSP00000359866,ENSP00000361125,ENSP00000370473	APOE,BMP5,CLU,CTF1,FGF18,FGF7,HPX,IGFBP3,IL6,TGFB2,VEGFA,WNT11
GO.0008283	cell proliferation	10	0.01	ENSP00000252999,ENSP00000258743,ENSP00000267843,ENSP00000279804,ENSP00000315130,ENSP00000355896,ENSP00000359864,ENSP00000370473,ENSP00000373783,ENSP00000416330	CLU,CTF1,FGF7,GPC4,IGFBP3,IL6,LAMA5,LOXL2,TGFB2,TGFBI
GO.0001958	endochondral ossification	3	0.0105	ENSP00000274625,ENSP00000363827,ENSP00000369889	COL2A1,FGF18,HSPG2
GO.0051179	localization	29	0.0108	ENSP00000226355,ENSP00000231061,ENSP00000233242,ENSP00000252486,ENSP00000258743,ENSP00000262464,ENSP00000265077,ENSP00000265983,ENSP00000267843,ENSP00000268150,ENSP00000299767,ENSP00000305714,ENSP00000315130,ENSP00000322421,ENSP00000325526,ENSP00000343764,ENSP00000346839,ENSP00000348170,ENSP00000350425,ENSP00000355537,ENSP00000355896,ENSP00000361125,ENSP00000363827,ENSP00000368678,ENSP00000377941…	ACTN1,ACTN2,AFM,AFP,AGRN,AHSG,APOA4,APOB,APOE,BMP1,CLU,FBN2,FGF7,FN1,HBA1,HP,HPX,HSP90B1,HSPG2,HYOU1,IL6,LTBP1,MFGE8,SPARC,TGFB2,TTN,VCAN,VEGFA,WNT11
GO.0030182	neuron differentiation	12	0.0112	ENSP00000252486,ENSP00000258743,ENSP00000264039,ENSP00000265131,ENSP00000279804,ENSP00000307156,ENSP00000325526,ENSP00000350425,ENSP00000361125,ENSP00000368678,ENSP00000369889,ENSP00000374309	AGRN,APOA4,APOE,COL2A1,CTF1,GPC1,IL6,LAMA1,LAMB2,TNC,VEGFA,WNT11
GO.0032270	positive regulation of cellular protein metabolic process	14	0.0112	ENSP00000241261,ENSP00000252486,ENSP00000258743,ENSP00000265983,ENSP00000267843,ENSP00000274625,ENSP00000279804,ENSP00000315130,ENSP00000325526,ENSP00000346839,ENSP00000355896,ENSP00000359866,ENSP00000361125,ENSP00000370473	APOE,BMP5,CLU,CTF1,FGF18,FGF7,FN1,HPX,IGFBP3,IL6,TGFB2,TNFSF10,VEGFA,WNT11
GO.0032776	DNA methylation on cytosine	3	0.0114	ENSP00000254810,ENSP00000350275,ENSP00000352980	H3F3B,HIST1H3A,HIST1H4A
GO.0061036	positive regulation of cartilage development	3	0.0114	ENSP00000274625,ENSP00000305714,ENSP00000373783	BMP1,FGF18,LOXL2
GO.0050790	regulation of catalytic activity	19	0.0119	ENSP00000241261,ENSP00000246186,ENSP00000248553,ENSP00000252486,ENSP00000258743,ENSP00000274625,ENSP00000287814,ENSP00000299767,ENSP00000315130,ENSP00000325526,ENSP00000343764,ENSP00000346839,ENSP00000348170,ENSP00000350425,ENSP00000350894,ENSP00000355896,ENSP00000361125,ENSP00000368678,ENSP00000370473	AGRN,APOA4,APOE,CLU,FGF18,FN1,HP,HSP90B1,HSPB1,IGFBP3,IL6,MMP24,SERPINH1,TGFB2,TIMP4,TNFSF10,TTN,VEGFA,WNT11
GO.0019433	triglyceride catabolic process	3	0.0124	ENSP00000233242,ENSP00000252486,ENSP00000350425	APOA4,APOB,APOE
GO.0031099	regeneration	5	0.0124	ENSP00000252486,ENSP00000265131,ENSP00000307156,ENSP00000350425,ENSP00000379138	AFP,APOA4,APOE,LAMB2,TNC
GO.0002009	morphogenesis of an epithelium	8	0.0126	ENSP00000252999,ENSP00000258743,ENSP00000265131,ENSP00000267843,ENSP00000325526,ENSP00000355896,ENSP00000361125,ENSP00000374309	FGF7,IL6,LAMA1,LAMA5,TGFB2,TNC,VEGFA,WNT11
GO.0010605	negative regulation of macromolecule metabolic process	19	0.0126	ENSP00000241261,ENSP00000248553,ENSP00000252486,ENSP00000254810,ENSP00000258743,ENSP00000266066,ENSP00000287814,ENSP00000315130,ENSP00000325526,ENSP00000350275,ENSP00000350425,ENSP00000350894,ENSP00000352980,ENSP00000355896,ENSP00000359645,ENSP00000361125,ENSP00000370473,ENSP00000373783,ENSP00000393887	AHSG,APOA4,APOE,CLU,H3F3B,HIST1H3A,HIST1H4A,HSPB1,IGFBP3,IL6,LOXL2,RBMX,SERPINH1,SFRP5,TGFB2,TIMP4,TNFSF10,VEGFA,WNT11
GO.0019218	regulation of steroid metabolic process	4	0.0126	ENSP00000233242,ENSP00000252486,ENSP00000350425,ENSP00000359866	APOA4,APOB,APOE,BMP5
GO.0032964	collagen biosynthetic process	2	0.0126	ENSP00000286657,ENSP00000350894	ADAMTS3,SERPINH1
GO.1900221	regulation of beta-amyloid clearance	2	0.0126	ENSP00000252486,ENSP00000315130	APOE,CLU
GO.1902430	negative regulation of beta-amyloid formation	2	0.0126	ENSP00000252486,ENSP00000315130	APOE,CLU
GO.0090130	tissue migration	4	0.0131	ENSP00000224784,ENSP00000290378,ENSP00000361125,ENSP00000373783	ACTA2,ACTC1,LOXL2,VEGFA
GO.0048699	generation of neurons	14	0.0135	ENSP00000252486,ENSP00000258743,ENSP00000264039,ENSP00000265131,ENSP00000279804,ENSP00000307156,ENSP00000325526,ENSP00000346839,ENSP00000350425,ENSP00000359866,ENSP00000361125,ENSP00000368678,ENSP00000369889,ENSP00000374309	AGRN,APOA4,APOE,BMP5,COL2A1,CTF1,FN1,GPC1,IL6,LAMA1,LAMB2,TNC,VEGFA,WNT11
GO.0048738	cardiac muscle tissue development	5	0.0135	ENSP00000261590,ENSP00000343764,ENSP00000355896,ENSP00000361125,ENSP00000363827	DSG2,HSPG2,TGFB2,TTN,VEGFA
GO.0010951	negative regulation of endopeptidase activity	6	0.0148	ENSP00000241261,ENSP00000258743,ENSP00000287814,ENSP00000350894,ENSP00000361125,ENSP00000393887	AHSG,IL6,SERPINH1,TIMP4,TNFSF10,VEGFA
GO.1901214	regulation of neuron death	6	0.0148	ENSP00000252486,ENSP00000258743,ENSP00000315130,ENSP00000355896,ENSP00000368678,ENSP00000384144	AGRN,APOE,CLU,HYOU1,IL6,TGFB2
GO.0006979	response to oxidative stress	7	0.0155	ENSP00000252486,ENSP00000252804,ENSP00000258743,ENSP00000322421,ENSP00000327801,ENSP00000348170,ENSP00000350425	APOA4,APOE,HBA1,HP,IL6,P4HB,PXDN
GO.0032101	regulation of response to external stimulus	11	0.0159	ENSP00000248553,ENSP00000252486,ENSP00000258743,ENSP00000267843,ENSP00000274341,ENSP00000274625,ENSP00000305714,ENSP00000350275,ENSP00000357980,ENSP00000361125,ENSP00000393887	AHSG,APOE,BMP1,FGF18,FGF7,HAPLN1,HIST1H3A,HSPB1,HTRA1,IL6,VEGFA
GO.0034380	high-density lipoprotein particle assembly	2	0.0164	ENSP00000252486,ENSP00000350425	APOA4,APOE
GO.0048739	cardiac muscle fiber development	2	0.0164	ENSP00000343764,ENSP00000361125	TTN,VEGFA
GO.0051234	establishment of localization	25	0.0164	ENSP00000226355,ENSP00000231061,ENSP00000233242,ENSP00000252486,ENSP00000252999,ENSP00000258743,ENSP00000265983,ENSP00000267843,ENSP00000268150,ENSP00000299767,ENSP00000305714,ENSP00000315130,ENSP00000322421,ENSP00000343764,ENSP00000346839,ENSP00000348170,ENSP00000350425,ENSP00000355537,ENSP00000355896,ENSP00000361125,ENSP00000373783,ENSP00000377941,ENSP00000379138,ENSP00000384144,ENSP00000393887	ACTN1,ACTN2,AFM,AFP,AHSG,APOA4,APOB,APOE,BMP1,CLU,FGF7,FN1,HBA1,HP,HPX,HSP90B1,HYOU1,IL6,LAMA5,LOXL2,MFGE8,SPARC,TGFB2,TTN,VEGFA
GO.0090037	positive regulation of protein kinase C signaling	2	0.0164	ENSP00000325526,ENSP00000361125	VEGFA,WNT11
GO.0065009	regulation of molecular function	21	0.0167	ENSP00000241261,ENSP00000246186,ENSP00000248553,ENSP00000252486,ENSP00000252804,ENSP00000258743,ENSP00000266066,ENSP00000274625,ENSP00000287814,ENSP00000299767,ENSP00000315130,ENSP00000325526,ENSP00000343764,ENSP00000346839,ENSP00000348170,ENSP00000350425,ENSP00000350894,ENSP00000355537,ENSP00000355896,ENSP00000361125,ENSP00000370473	ACTN2,APOA4,APOE,CLU,FGF18,FN1,HP,HSP90B1,HSPB1,IGFBP3,IL6,MMP24,PXDN,SERPINH1,SFRP5,TGFB2,TIMP4,TNFSF10,TTN,VEGFA,WNT11
GO.0050731	positive regulation of peptidyl-tyrosine phosphorylation	5	0.0169	ENSP00000258743,ENSP00000265983,ENSP00000267843,ENSP00000279804,ENSP00000361125	CTF1,FGF7,HPX,IL6,VEGFA
GO.0034329	cell junction assembly	5	0.0184	ENSP00000252999,ENSP00000325526,ENSP00000346839,ENSP00000355537,ENSP00000377941	ACTN1,ACTN2,FN1,LAMA5,WNT11
GO.0060348	bone development	5	0.0199	ENSP00000231061,ENSP00000274625,ENSP00000350894,ENSP00000363827,ENSP00000369889	COL2A1,FGF18,HSPG2,SERPINH1,SPARC
GO.0001936	regulation of endothelial cell proliferation	4	0.0201	ENSP00000231061,ENSP00000252486,ENSP00000302621,ENSP00000361125	APOE,LRG1,SPARC,VEGFA
GO.0009056	catabolic process	16	0.0205	ENSP00000233242,ENSP00000252486,ENSP00000252804,ENSP00000264039,ENSP00000265077,ENSP00000266718,ENSP00000286657,ENSP00000299767,ENSP00000313437,ENSP00000322421,ENSP00000347665,ENSP00000350425,ENSP00000359864,ENSP00000363827,ENSP00000368678,ENSP00000369889	ADAMTS3,AGRN,APOA4,APOB,APOE,COL18A1,COL2A1,GPC1,GPC4,HBA1,HSP90B1,HSPG2,LUM,MMP19,PXDN,VCAN
GO.0010873	positive regulation of cholesterol esterification	2	0.0205	ENSP00000252486,ENSP00000350425	APOA4,APOE
GO.0030049	muscle filament sliding	3	0.0205	ENSP00000290378,ENSP00000343764,ENSP00000355537	ACTC1,ACTN2,TTN
GO.0032909	regulation of transforming growth factor beta2 production	2	0.0205	ENSP00000325526,ENSP00000355896	TGFB2,WNT11
GO.0035966	response to topologically incorrect protein	5	0.0205	ENSP00000248553,ENSP00000299767,ENSP00000315130,ENSP00000350894,ENSP00000384144	CLU,HSP90B1,HSPB1,HYOU1,SERPINH1
GO.0042159	lipoprotein catabolic process	2	0.0205	ENSP00000233242,ENSP00000252486	APOB,APOE
GO.0031399	regulation of protein modification process	15	0.0214	ENSP00000248553,ENSP00000252486,ENSP00000258743,ENSP00000265983,ENSP00000267843,ENSP00000274625,ENSP00000279804,ENSP00000299767,ENSP00000315130,ENSP00000325526,ENSP00000343764,ENSP00000346839,ENSP00000355896,ENSP00000359866,ENSP00000361125	APOE,BMP5,CLU,CTF1,FGF18,FGF7,FN1,HPX,HSP90B1,HSPB1,IL6,TGFB2,TTN,VEGFA,WNT11
GO.0000183	chromatin silencing at rDNA	3	0.0215	ENSP00000254810,ENSP00000350275,ENSP00000352980	H3F3B,HIST1H3A,HIST1H4A
GO.0008585	female gonad development	4	0.0227	ENSP00000267843,ENSP00000313437,ENSP00000361125,ENSP00000379138	AFP,FGF7,MMP19,VEGFA
GO.0007528	neuromuscular junction development	3	0.023	ENSP00000265131,ENSP00000307156,ENSP00000368678	AGRN,LAMB2,TNC
GO.0006810	transport	24	0.0236	ENSP00000226355,ENSP00000231061,ENSP00000233242,ENSP00000252486,ENSP00000258743,ENSP00000265983,ENSP00000267843,ENSP00000268150,ENSP00000299767,ENSP00000305714,ENSP00000315130,ENSP00000322421,ENSP00000343764,ENSP00000346839,ENSP00000348170,ENSP00000350425,ENSP00000355537,ENSP00000355896,ENSP00000361125,ENSP00000373783,ENSP00000377941,ENSP00000379138,ENSP00000384144,ENSP00000393887	ACTN1,ACTN2,AFM,AFP,AHSG,APOA4,APOB,APOE,BMP1,CLU,FGF7,FN1,HBA1,HP,HPX,HSP90B1,HYOU1,IL6,LOXL2,MFGE8,SPARC,TGFB2,TTN,VEGFA
GO.0044092	negative regulation of molecular function	12	0.0236	ENSP00000241261,ENSP00000248553,ENSP00000252486,ENSP00000252804,ENSP00000258743,ENSP00000266066,ENSP00000287814,ENSP00000348170,ENSP00000350894,ENSP00000355537,ENSP00000355896,ENSP00000361125	ACTN2,APOE,HP,HSPB1,IL6,PXDN,SERPINH1,SFRP5,TGFB2,TIMP4,TNFSF10,VEGFA
GO.0001666	response to hypoxia	6	0.0245	ENSP00000299767,ENSP00000327801,ENSP00000355896,ENSP00000361125,ENSP00000373783,ENSP00000384144	HSP90B1,HYOU1,LOXL2,P4HB,TGFB2,VEGFA
GO.0030855	epithelial cell differentiation	8	0.0245	ENSP00000224784,ENSP00000252999,ENSP00000307156,ENSP00000325526,ENSP00000347665,ENSP00000359866,ENSP00000361125,ENSP00000374309	ACTA2,BMP5,COL18A1,LAMA1,LAMA5,LAMB2,VEGFA,WNT11
GO.0060638	mesenchymal-epithelial cell signaling	2	0.0254	ENSP00000265131,ENSP00000267843	FGF7,TNC
GO.0061564	axon development	8	0.026	ENSP00000264039,ENSP00000265131,ENSP00000307156,ENSP00000355896,ENSP00000361125,ENSP00000368678,ENSP00000369889,ENSP00000374309	AGRN,COL2A1,GPC1,LAMA1,LAMB2,TGFB2,TNC,VEGFA
GO.0060249	anatomical structure homeostasis	6	0.0262	ENSP00000248553,ENSP00000258743,ENSP00000267843,ENSP00000352980,ENSP00000361125,ENSP00000369889	COL2A1,FGF7,HIST1H4A,HSPB1,IL6,VEGFA
GO.0061138	morphogenesis of a branching epithelium	5	0.0262	ENSP00000252999,ENSP00000258743,ENSP00000267843,ENSP00000361125,ENSP00000374309	FGF7,IL6,LAMA1,LAMA5,VEGFA
GO.2001233	regulation of apoptotic signaling pathway	7	0.0264	ENSP00000241261,ENSP00000248553,ENSP00000315130,ENSP00000327801,ENSP00000355896,ENSP00000359866,ENSP00000369889	BMP5,CLU,COL2A1,HSPB1,P4HB,TGFB2,TNFSF10
GO.0046545	development of primary female sexual characteristics	4	0.0266	ENSP00000267843,ENSP00000313437,ENSP00000361125,ENSP00000379138	AFP,FGF7,MMP19,VEGFA
GO.0044273	sulfur compound catabolic process	3	0.0274	ENSP00000264039,ENSP00000265077,ENSP00000266718	GPC1,LUM,VCAN
GO.1902930	regulation of alcohol biosynthetic process	3	0.0274	ENSP00000233242,ENSP00000252486,ENSP00000359866	APOB,APOE,BMP5
GO.0043535	regulation of blood vessel endothelial cell migration	3	0.0293	ENSP00000248553,ENSP00000252486,ENSP00000361125	APOE,HSPB1,VEGFA
GO.0007411	axon guidance	7	0.0294	ENSP00000264039,ENSP00000307156,ENSP00000355896,ENSP00000361125,ENSP00000368678,ENSP00000369889,ENSP00000374309	AGRN,COL2A1,GPC1,LAMA1,LAMB2,TGFB2,VEGFA
GO.0070848	response to growth factor	9	0.0296	ENSP00000231061,ENSP00000248553,ENSP00000266718,ENSP00000267843,ENSP00000274625,ENSP00000355896,ENSP00000359866,ENSP00000361125,ENSP00000369889	BMP5,COL2A1,FGF18,FGF7,HSPB1,LUM,SPARC,TGFB2,VEGFA
GO.0045595	regulation of cell differentiation	14	0.0297	ENSP00000233242,ENSP00000246186,ENSP00000252486,ENSP00000258743,ENSP00000262464,ENSP00000264039,ENSP00000274625,ENSP00000346839,ENSP00000352980,ENSP00000355896,ENSP00000359866,ENSP00000361125,ENSP00000370473,ENSP00000373783	APOB,APOE,BMP5,FBN2,FGF18,FN1,GPC1,HIST1H4A,IGFBP3,IL6,LOXL2,MMP24,TGFB2,VEGFA
GO.0052547	regulation of peptidase activity	7	0.0297	ENSP00000241261,ENSP00000258743,ENSP00000287814,ENSP00000346839,ENSP00000350894,ENSP00000361125,ENSP00000393887	AHSG,FN1,IL6,SERPINH1,TIMP4,TNFSF10,VEGFA
GO.0001542	ovulation from ovarian follicle	2	0.0298	ENSP00000313437,ENSP00000379138	AFP,MMP19
GO.0034372	very-low-density lipoprotein particle remodeling	2	0.0298	ENSP00000252486,ENSP00000350425	APOA4,APOE
GO.0051246	regulation of protein metabolic process	19	0.03	ENSP00000241261,ENSP00000248553,ENSP00000252486,ENSP00000258743,ENSP00000265983,ENSP00000267843,ENSP00000274625,ENSP00000279804,ENSP00000287814,ENSP00000299767,ENSP00000315130,ENSP00000325526,ENSP00000343764,ENSP00000350425,ENSP00000350894,ENSP00000355896,ENSP00000359866,ENSP00000361125,ENSP00000393887	AHSG,APOA4,APOE,BMP5,CLU,CTF1,FGF18,FGF7,HPX,HSP90B1,HSPB1,IL6,SERPINH1,TGFB2,TIMP4,TNFSF10,TTN,VEGFA,WNT11
GO.0017015	regulation of transforming growth factor beta receptor signaling pathway	4	0.0306	ENSP00000262464,ENSP00000302621,ENSP00000357980,ENSP00000386043	FBN2,HTRA1,LRG1,LTBP1
GO.0051346	negative regulation of hydrolase activity	7	0.0312	ENSP00000241261,ENSP00000258743,ENSP00000287814,ENSP00000350894,ENSP00000355896,ENSP00000361125,ENSP00000393887	AHSG,IL6,SERPINH1,TGFB2,TIMP4,TNFSF10,VEGFA
GO.0010604	positive regulation of macromolecule metabolic process	20	0.0313	ENSP00000224784,ENSP00000233242,ENSP00000241261,ENSP00000248553,ENSP00000252486,ENSP00000258743,ENSP00000265131,ENSP00000265983,ENSP00000266718,ENSP00000274625,ENSP00000279804,ENSP00000290378,ENSP00000315130,ENSP00000325526,ENSP00000355896,ENSP00000359645,ENSP00000359866,ENSP00000361125,ENSP00000368678,ENSP00000370473	ACTA2,ACTC1,AGRN,APOB,APOE,BMP5,CLU,CTF1,FGF18,HPX,HSPB1,IGFBP3,IL6,LUM,RBMX,TGFB2,TNC,TNFSF10,VEGFA,WNT11
GO.0097006	regulation of plasma lipoprotein particle levels	3	0.0318	ENSP00000233242,ENSP00000252486,ENSP00000350425	APOA4,APOB,APOE
GO.1902533	positive regulation of intracellular signal transduction	10	0.0324	ENSP00000241261,ENSP00000258743,ENSP00000265983,ENSP00000274625,ENSP00000279804,ENSP00000315130,ENSP00000325526,ENSP00000355896,ENSP00000361125,ENSP00000370473	CLU,CTF1,FGF18,HPX,IGFBP3,IL6,TGFB2,TNFSF10,VEGFA,WNT11
GO.0060429	epithelium development	11	0.0328	ENSP00000224784,ENSP00000258743,ENSP00000265131,ENSP00000307156,ENSP00000325526,ENSP00000347665,ENSP00000355896,ENSP00000359866,ENSP00000361125,ENSP00000369889,ENSP00000374309	ACTA2,BMP5,COL18A1,COL2A1,IL6,LAMA1,LAMB2,TGFB2,TNC,VEGFA,WNT11
GO.0010628	positive regulation of gene expression	15	0.033	ENSP00000224784,ENSP00000233242,ENSP00000258743,ENSP00000265131,ENSP00000266718,ENSP00000267843,ENSP00000290378,ENSP00000315130,ENSP00000325526,ENSP00000346839,ENSP00000355896,ENSP00000359645,ENSP00000359866,ENSP00000361125,ENSP00000368678	ACTA2,ACTC1,AGRN,APOB,BMP5,CLU,FGF7,FN1,IL6,LUM,RBMX,TGFB2,TNC,VEGFA,WNT11
GO.0001655	urogenital system development	6	0.0345	ENSP00000224784,ENSP00000252999,ENSP00000265131,ENSP00000307156,ENSP00000325526,ENSP00000361125	ACTA2,LAMA5,LAMB2,TNC,VEGFA,WNT11
GO.0034374	low-density lipoprotein particle remodeling	2	0.0346	ENSP00000233242,ENSP00000252486	APOB,APOE
GO.0043129	surfactant homeostasis	2	0.0346	ENSP00000267843,ENSP00000361125	FGF7,VEGFA
GO.1900407	regulation of cellular response to oxidative stress	3	0.0349	ENSP00000248553,ENSP00000327801,ENSP00000348170	HP,HSPB1,P4HB
GO.0044700	single organism signaling	30	0.035	ENSP00000231061,ENSP00000233242,ENSP00000241261,ENSP00000248553,ENSP00000252486,ENSP00000252999,ENSP00000254810,ENSP00000258743,ENSP00000259216,ENSP00000261590,ENSP00000264039,ENSP00000265131,ENSP00000266066,ENSP00000274625,ENSP00000299767,ENSP00000301464,ENSP00000315130,ENSP00000350275,ENSP00000350425,ENSP00000352980,ENSP00000355537,ENSP00000355896,ENSP00000359864,ENSP00000359866,ENSP00000361125…	ACTN2,AFP,APOA4,APOB,APOE,BMP5,CFC1,CLU,DSG2,FGF18,GPC1,GPC4,H3F3B,HIST1H3A,HIST1H4A,HSP90B1,HSPB1,HSPG2,HYOU1,IGFBP6,IL6,LAMA1,LAMA5,LTBP1,SFRP5,SPARC,TGFB2,TNC,TNFSF10,VEGFA
GO.0032268	regulation of cellular protein metabolic process	18	0.0352	ENSP00000241261,ENSP00000248553,ENSP00000252486,ENSP00000258743,ENSP00000265983,ENSP00000267843,ENSP00000274625,ENSP00000279804,ENSP00000287814,ENSP00000299767,ENSP00000315130,ENSP00000325526,ENSP00000343764,ENSP00000350894,ENSP00000355896,ENSP00000359866,ENSP00000361125,ENSP00000393887	AHSG,APOE,BMP5,CLU,CTF1,FGF18,FGF7,HPX,HSP90B1,HSPB1,IL6,SERPINH1,TGFB2,TIMP4,TNFSF10,TTN,VEGFA,WNT11
GO.0045859	regulation of protein kinase activity	9	0.0352	ENSP00000248553,ENSP00000252486,ENSP00000258743,ENSP00000274625,ENSP00000315130,ENSP00000325526,ENSP00000343764,ENSP00000355896,ENSP00000361125	APOE,CLU,FGF18,HSPB1,IL6,TGFB2,TTN,VEGFA,WNT11
GO.0050921	positive regulation of chemotaxis	4	0.0356	ENSP00000248553,ENSP00000258743,ENSP00000274625,ENSP00000361125	FGF18,HSPB1,IL6,VEGFA
GO.0045765	regulation of angiogenesis	5	0.0364	ENSP00000231061,ENSP00000248553,ENSP00000258743,ENSP00000302621,ENSP00000361125	HSPB1,IL6,LRG1,SPARC,VEGFA
GO.0072006	nephron development	4	0.0366	ENSP00000224784,ENSP00000252999,ENSP00000307156,ENSP00000325526	ACTA2,LAMA5,LAMB2,WNT11
GO.0043066	negative regulation of apoptotic process	10	0.0374	ENSP00000241261,ENSP00000248553,ENSP00000252486,ENSP00000290378,ENSP00000299767,ENSP00000315130,ENSP00000325526,ENSP00000359866,ENSP00000361125,ENSP00000369889	ACTC1,APOE,BMP5,CLU,COL2A1,HSP90B1,HSPB1,TNFSF10,VEGFA,WNT11
GO.0046660	female sex differentiation	4	0.0376	ENSP00000267843,ENSP00000313437,ENSP00000361125,ENSP00000379138	AFP,FGF7,MMP19,VEGFA
GO.0050810	regulation of steroid biosynthetic process	3	0.0383	ENSP00000233242,ENSP00000252486,ENSP00000359866	APOB,APOE,BMP5
GO.0048584	positive regulation of response to stimulus	16	0.0393	ENSP00000241261,ENSP00000248553,ENSP00000258743,ENSP00000265983,ENSP00000274341,ENSP00000279804,ENSP00000286657,ENSP00000299767,ENSP00000302621,ENSP00000305714,ENSP00000315130,ENSP00000325526,ENSP00000355896,ENSP00000359866,ENSP00000361125,ENSP00000370473	ADAMTS3,BMP1,BMP5,CLU,CTF1,HAPLN1,HPX,HSP90B1,HSPB1,IGFBP3,IL6,LRG1,TGFB2,TNFSF10,VEGFA,WNT11
GO.0051093	negative regulation of developmental process	10	0.0399	ENSP00000231061,ENSP00000246186,ENSP00000252486,ENSP00000258743,ENSP00000266066,ENSP00000325526,ENSP00000352980,ENSP00000355896,ENSP00000359866,ENSP00000393887	AHSG,APOE,BMP5,HIST1H4A,IL6,MMP24,SFRP5,SPARC,TGFB2,WNT11
GO.0042157	lipoprotein metabolic process	4	0.0406	ENSP00000305714,ENSP00000327801,ENSP00000350425,ENSP00000363827	APOA4,BMP1,HSPG2,P4HB
GO.0046890	regulation of lipid biosynthetic process	4	0.0406	ENSP00000233242,ENSP00000252486,ENSP00000350425,ENSP00000359866	APOA4,APOB,APOE,BMP5
GO.0010469	regulation of receptor activity	4	0.0418	ENSP00000252804,ENSP00000355537,ENSP00000361125,ENSP00000368678	ACTN2,AGRN,PXDN,VEGFA
GO.0040011	locomotion	12	0.0418	ENSP00000258743,ENSP00000264039,ENSP00000265077,ENSP00000267843,ENSP00000307156,ENSP00000346839,ENSP00000355896,ENSP00000361125,ENSP00000368678,ENSP00000369889,ENSP00000373783,ENSP00000374309	AGRN,COL2A1,FGF7,FN1,GPC1,IL6,LAMA1,LAMB2,LOXL2,TGFB2,VCAN,VEGFA
GO.0022603	regulation of anatomical structure morphogenesis	10	0.0428	ENSP00000231061,ENSP00000248553,ENSP00000252486,ENSP00000258743,ENSP00000266066,ENSP00000302621,ENSP00000346839,ENSP00000355896,ENSP00000359866,ENSP00000361125	APOE,BMP5,FN1,HSPB1,IL6,LRG1,SFRP5,SPARC,TGFB2,VEGFA
GO.0060395	SMAD protein signal transduction	3	0.0438	ENSP00000355896,ENSP00000359866,ENSP00000379138	AFP,BMP5,TGFB2
GO.0009725	response to hormone	10	0.044	ENSP00000231061,ENSP00000233242,ENSP00000254810,ENSP00000258743,ENSP00000261590,ENSP00000267843,ENSP00000268150,ENSP00000274625,ENSP00000313437,ENSP00000355896	APOB,DSG2,FGF18,FGF7,H3F3B,IL6,MFGE8,MMP19,SPARC,TGFB2
GO.0051248	negative regulation of protein metabolic process	11	0.0444	ENSP00000241261,ENSP00000248553,ENSP00000252486,ENSP00000287814,ENSP00000315130,ENSP00000350425,ENSP00000350894,ENSP00000355896,ENSP00000361125,ENSP00000370473,ENSP00000393887	AHSG,APOA4,APOE,CLU,HSPB1,IGFBP3,SERPINH1,TGFB2,TIMP4,TNFSF10,VEGFA
GO.0030155	regulation of cell adhesion	8	0.0454	ENSP00000252999,ENSP00000258743,ENSP00000346839,ENSP00000355896,ENSP00000361125,ENSP00000374309,ENSP00000384169,ENSP00000416330	FBLN2,FN1,IL6,LAMA1,LAMA5,TGFB2,TGFBI,VEGFA
GO.0042531	positive regulation of tyrosine phosphorylation of STAT protein	3	0.0454	ENSP00000258743,ENSP00000265983,ENSP00000279804	CTF1,HPX,IL6
GO.0007154	cell communication	30	0.0469	ENSP00000231061,ENSP00000233242,ENSP00000241261,ENSP00000248553,ENSP00000252486,ENSP00000252999,ENSP00000254810,ENSP00000258743,ENSP00000259216,ENSP00000261590,ENSP00000264039,ENSP00000265131,ENSP00000266066,ENSP00000274625,ENSP00000299767,ENSP00000301464,ENSP00000315130,ENSP00000350275,ENSP00000350425,ENSP00000352980,ENSP00000355537,ENSP00000355896,ENSP00000359864,ENSP00000359866,ENSP00000361125…	ACTN2,AFP,APOA4,APOB,APOE,BMP5,CFC1,CLU,DSG2,FGF18,GPC1,GPC4,H3F3B,HIST1H3A,HIST1H4A,HSP90B1,HSPB1,HSPG2,HYOU1,IGFBP6,IL6,LAMA1,LAMA5,LTBP1,SFRP5,SPARC,TGFB2,TNC,TNFSF10,VEGFA
GO.0010647	positive regulation of cell communication	14	0.0488	ENSP00000241261,ENSP00000258743,ENSP00000265983,ENSP00000274341,ENSP00000279804,ENSP00000286657,ENSP00000302621,ENSP00000305714,ENSP00000315130,ENSP00000325526,ENSP00000355896,ENSP00000359866,ENSP00000361125,ENSP00000370473	ADAMTS3,BMP1,BMP5,CLU,CTF1,HAPLN1,HPX,IGFBP3,IL6,LRG1,TGFB2,TNFSF10,VEGFA,WNT11
GO.0031323	regulation of cellular metabolic process	32	0.0488	ENSP00000241261,ENSP00000248553,ENSP00000252486,ENSP00000254810,ENSP00000258743,ENSP00000265983,ENSP00000266066,ENSP00000266718,ENSP00000274341,ENSP00000274625,ENSP00000279804,ENSP00000287814,ENSP00000290231,ENSP00000299767,ENSP00000305714,ENSP00000315130,ENSP00000325526,ENSP00000343764,ENSP00000348170,ENSP00000350275,ENSP00000350425,ENSP00000350894,ENSP00000352980,ENSP00000355537,ENSP00000355896…	ACTN1,ACTN2,AGRN,AHSG,APOA4,APOE,BMP1,BMP5,CLU,CTF1,FGF18,H3F3B,HAPLN1,HIST1H3A,HIST1H4A,HP,HPX,HSP90B1,HSPB1,IL6,LOXL2,LUM,NCOA5,RBMX,SERPINH1,SFRP5,TGFB2,TIMP4,TNFSF10,TTN,VEGFA,WNT11
GO.0035295	tube development	8	0.0488	ENSP00000231061,ENSP00000252999,ENSP00000267843,ENSP00000274625,ENSP00000325526,ENSP00000355896,ENSP00000361125,ENSP00000374309	FGF18,FGF7,LAMA1,LAMA5,SPARC,TGFB2,VEGFA,WNT11
GO.0001541	ovarian follicle development	3	0.0493	ENSP00000267843,ENSP00000313437,ENSP00000361125	FGF7,MMP19,VEGFA
GO.0034375	high-density lipoprotein particle remodeling	2	0.0498	ENSP00000252486,ENSP00000350425	APOA4,APOE
GO.0045540	regulation of cholesterol biosynthetic process	2	0.0498	ENSP00000233242,ENSP00000252486	APOB,APOE
GO.0071636	positive regulation of transforming growth factor beta production	2	0.0498	ENSP00000266718,ENSP00000325526	LUM,WNT11
GO.0051271	negative regulation of cellular component movement	5	0.05	ENSP00000252486,ENSP00000325526,ENSP00000359866,ENSP00000370473,ENSP00000377941	ACTN1,APOE,BMP5,IGFBP3,WNT11

## Sheet: down D8-9xD4
#pathway ID	pathway description	observed gene count	false discovery rate	matching proteins in your network (IDs)	matching proteins in your network (labels)
GO.0009611	response to wounding	12	0.002	ENSP00000052754,ENSP00000211998,ENSP00000215909,ENSP00000223095,ENSP00000252699,ENSP00000264498,ENSP00000296511,ENSP00000309503,ENSP00000320171,ENSP00000355785,ENSP00000367123,ENSP00000428340	ACTN4,ANGPT1,ANXA5,DCN,FGF2,LEFTY2,LGALS1,PKM,SERPINE1,SLC3A2,VCL,YWHAZ
GO.0030198	extracellular matrix organization	9	0.002	ENSP00000052754,ENSP00000223095,ENSP00000261769,ENSP00000264498,ENSP00000274063,ENSP00000323696,ENSP00000325875,ENSP00000350894,ENSP00000368646	CDH1,CRTAP,DCN,FGF2,HSP90AB1,PRDX4,SERPINE1,SERPINH1,SFRP2
GO.0007275	multicellular organismal development	26	0.00355	ENSP00000211998,ENSP00000215909,ENSP00000223095,ENSP00000229270,ENSP00000252934,ENSP00000261769,ENSP00000262746,ENSP00000264474,ENSP00000264498,ENSP00000272134,ENSP00000274063,ENSP00000296388,ENSP00000320171,ENSP00000320949,ENSP00000335153,ENSP00000338934,ENSP00000348163,ENSP00000350720,ENSP00000350894,ENSP00000355785,ENSP00000362105,ENSP00000363081,ENSP00000368438,ENSP00000368646,ENSP00000405573…	ATXN10,CDH1,CNOT1,CSTA,DKK1,EZR,FGF2,GNB2L1,GPI,HSP90AA1,LEFTY1,LEFTY2,LEPRE1,LGALS1,PCNA,PKM,PLS3,PRDX1,PRDX4,SERPINE1,SERPINH1,SFRP2,SMARCA4,TPI1,UTP11L,VCL
GO.0032268	regulation of cellular protein metabolic process	19	0.00355	ENSP00000223095,ENSP00000262746,ENSP00000262948,ENSP00000264474,ENSP00000264498,ENSP00000272134,ENSP00000274063,ENSP00000296388,ENSP00000318687,ENSP00000320949,ENSP00000323696,ENSP00000338934,ENSP00000350894,ENSP00000351777,ENSP00000355785,ENSP00000363081,ENSP00000388648,ENSP00000405573,ENSP00000433821	CHEK1,CNOT1,CRTAP,CSTA,DKK1,EZR,FGF2,GPI,HSPH1,LEFTY1,LEFTY2,LEPRE1,MAP2K2,PRDX1,RPS3,SERPINE1,SERPINH1,SFRP2,VCP
GO.0042060	wound healing	11	0.00355	ENSP00000052754,ENSP00000211998,ENSP00000223095,ENSP00000252699,ENSP00000264498,ENSP00000296511,ENSP00000309503,ENSP00000320171,ENSP00000355785,ENSP00000367123,ENSP00000428340	ACTN4,ANGPT1,ANXA5,DCN,FGF2,LEFTY2,PKM,SERPINE1,SLC3A2,VCL,YWHAZ
GO.0071822	protein complex subunit organization	15	0.00371	ENSP00000252699,ENSP00000252934,ENSP00000274063,ENSP00000296388,ENSP00000296511,ENSP00000299218,ENSP00000335153,ENSP00000338934,ENSP00000350720,ENSP00000350894,ENSP00000351777,ENSP00000362744,ENSP00000379888,ENSP00000428340,ENSP00000433821	ACTN4,ANGPT1,ANXA5,ATXN10,CAND1,EZR,HSP90AA1,LEPRE1,RPS3,RPS4X,RPS8,SERPINH1,SFRP2,SMARCA4,VCP
GO.0031325	positive regulation of cellular metabolic process	21	0.00387	ENSP00000052754,ENSP00000223095,ENSP00000261769,ENSP00000262948,ENSP00000264498,ENSP00000272134,ENSP00000274063,ENSP00000296511,ENSP00000299218,ENSP00000318687,ENSP00000320949,ENSP00000335153,ENSP00000338934,ENSP00000350720,ENSP00000351777,ENSP00000355785,ENSP00000362817,ENSP00000368438,ENSP00000388648,ENSP00000426909,ENSP00000433821	ANXA5,CAND1,CDH1,CHEK1,CNOT1,DCN,EZR,FABP3,FGF2,GNB2L1,HSP90AA1,HSPH1,LEFTY1,LEFTY2,MAP2K2,PCNA,RPS3,SERPINE1,SFRP2,SMARCA4,VCP
GO.0010941	regulation of cell death	15	0.00428	ENSP00000215909,ENSP00000223095,ENSP00000252699,ENSP00000264498,ENSP00000272134,ENSP00000274063,ENSP00000309503,ENSP00000318687,ENSP00000325875,ENSP00000351777,ENSP00000355785,ENSP00000362105,ENSP00000405573,ENSP00000431872,ENSP00000433821	ACTN4,FGF2,GPI,HSP90AB1,HSPH1,LEFTY1,LEFTY2,LGALS1,RPS3,SERPINE1,SFRP2,TPT1,UTP11L,VCP,YWHAZ
GO.0072524	pyridine-containing compound metabolic process	5	0.00518	ENSP00000229270,ENSP00000229319,ENSP00000320171,ENSP00000365773,ENSP00000405573	GPI,LDHB,PKM,PSAT1,TPI1
GO.0042981	regulation of apoptotic process	14	0.00619	ENSP00000215909,ENSP00000223095,ENSP00000252699,ENSP00000272134,ENSP00000274063,ENSP00000309503,ENSP00000318687,ENSP00000325875,ENSP00000351777,ENSP00000355785,ENSP00000362105,ENSP00000405573,ENSP00000431872,ENSP00000433821	ACTN4,GPI,HSP90AB1,HSPH1,LEFTY1,LEFTY2,LGALS1,RPS3,SERPINE1,SFRP2,TPT1,UTP11L,VCP,YWHAZ
GO.0044283	small molecule biosynthetic process	8	0.00619	ENSP00000052754,ENSP00000217426,ENSP00000264498,ENSP00000312606,ENSP00000320171,ENSP00000338703,ENSP00000365773,ENSP00000405573	AHCY,AKR1A1,DCN,FGF2,GPI,PKM,PSAT1,UGP2
GO.0065008	regulation of biological quality	21	0.00619	ENSP00000211998,ENSP00000215909,ENSP00000223095,ENSP00000252699,ENSP00000264498,ENSP00000296388,ENSP00000296511,ENSP00000309503,ENSP00000323696,ENSP00000325875,ENSP00000350720,ENSP00000351035,ENSP00000355785,ENSP00000357048,ENSP00000362817,ENSP00000367123,ENSP00000368438,ENSP00000368646,ENSP00000405573,ENSP00000428340,ENSP00000431872	ACTN4,ANGPT1,ANXA5,COPA,CRTAP,FABP3,FGF2,GPI,HSD17B11,HSP90AB1,LEFTY2,LEPRE1,LGALS1,PCNA,PRDX4,SERPINE1,SLC3A2,SMARCA4,TPT1,VCL,YWHAZ
GO.1901874	negative regulation of post-translational protein modification	2	0.00619	ENSP00000296388,ENSP00000323696	CRTAP,LEPRE1
GO.0042659	regulation of cell fate specification	3	0.00644	ENSP00000264498,ENSP00000274063,ENSP00000363081	DKK1,FGF2,SFRP2
GO.0050878	regulation of body fluid levels	10	0.00644	ENSP00000211998,ENSP00000223095,ENSP00000252699,ENSP00000296511,ENSP00000309503,ENSP00000355785,ENSP00000357048,ENSP00000367123,ENSP00000405573,ENSP00000428340	ACTN4,ANGPT1,ANXA5,COPA,GPI,LEFTY2,SERPINE1,SLC3A2,VCL,YWHAZ
GO.0071840	cellular component organization or biogenesis	27	0.00644	ENSP00000052754,ENSP00000211998,ENSP00000223095,ENSP00000252699,ENSP00000261769,ENSP00000262948,ENSP00000264498,ENSP00000274063,ENSP00000296511,ENSP00000299218,ENSP00000309503,ENSP00000323696,ENSP00000325875,ENSP00000335153,ENSP00000350720,ENSP00000350894,ENSP00000351777,ENSP00000357048,ENSP00000362105,ENSP00000362744,ENSP00000363081,ENSP00000368438,ENSP00000368646,ENSP00000379888,ENSP00000388648…	ACTN4,ANGPT1,ANXA5,CAND1,CDH1,CHEK1,COPA,CRTAP,DCN,DKK1,FGF2,HSP90AA1,HSP90AB1,MAP2K2,PCNA,PRDX4,RPS3,RPS4X,RPS8,SERPINE1,SERPINH1,SFRP2,SMARCA4,UTP11L,VCL,VCP,YWHAZ
GO.0007599	hemostasis	9	0.00696	ENSP00000211998,ENSP00000223095,ENSP00000252699,ENSP00000296511,ENSP00000309503,ENSP00000355785,ENSP00000367123,ENSP00000405573,ENSP00000428340	ACTN4,ANGPT1,ANXA5,GPI,LEFTY2,SERPINE1,SLC3A2,VCL,YWHAZ
GO.0031323	regulation of cellular metabolic process	29	0.0077	ENSP00000052754,ENSP00000223095,ENSP00000252699,ENSP00000261769,ENSP00000262746,ENSP00000262948,ENSP00000264474,ENSP00000264498,ENSP00000272134,ENSP00000274063,ENSP00000296388,ENSP00000296511,ENSP00000299218,ENSP00000318687,ENSP00000320949,ENSP00000323696,ENSP00000335153,ENSP00000338934,ENSP00000350720,ENSP00000350894,ENSP00000351777,ENSP00000355785,ENSP00000362817,ENSP00000363081,ENSP00000368438…	ACTN4,ANXA5,CAND1,CDH1,CHEK1,CNOT1,CRTAP,CSTA,DCN,DKK1,EZR,FABP3,FGF2,GNB2L1,GPI,HSP90AA1,HSPH1,LEFTY1,LEFTY2,LEPRE1,MAP2K2,PCNA,PRDX1,RPS3,SERPINE1,SERPINH1,SFRP2,SMARCA4,VCP
GO.0009966	regulation of signal transduction	18	0.00796	ENSP00000215909,ENSP00000223095,ENSP00000252699,ENSP00000262746,ENSP00000262948,ENSP00000264498,ENSP00000272134,ENSP00000274063,ENSP00000309503,ENSP00000318687,ENSP00000320949,ENSP00000325875,ENSP00000350720,ENSP00000355785,ENSP00000363081,ENSP00000369538,ENSP00000431872,ENSP00000433821	ACTN4,CNOT1,DKK1,FGF2,GDI2,HSP90AB1,HSPH1,LEFTY1,LEFTY2,LGALS1,MAP2K2,PRDX1,RPS3,SERPINE1,SFRP2,SMARCA4,TPT1,YWHAZ
GO.0016049	cell growth	5	0.00796	ENSP00000211998,ENSP00000272134,ENSP00000296388,ENSP00000355785,ENSP00000367123	LEFTY1,LEFTY2,LEPRE1,SLC3A2,VCL
GO.0044767	single-organism developmental process	26	0.00796	ENSP00000211998,ENSP00000215909,ENSP00000223095,ENSP00000229270,ENSP00000252934,ENSP00000261769,ENSP00000262746,ENSP00000264474,ENSP00000264498,ENSP00000272134,ENSP00000274063,ENSP00000296388,ENSP00000299218,ENSP00000320171,ENSP00000320949,ENSP00000335153,ENSP00000338934,ENSP00000348163,ENSP00000350720,ENSP00000350894,ENSP00000355785,ENSP00000362105,ENSP00000363081,ENSP00000368646,ENSP00000388648…	ATXN10,CAND1,CDH1,CHEK1,CNOT1,CSTA,DKK1,EZR,FGF2,GPI,HSP90AA1,LEFTY1,LEFTY2,LEPRE1,LGALS1,PKM,PLS3,PRDX1,PRDX4,SERPINE1,SERPINH1,SFRP2,SMARCA4,TPI1,UTP11L,VCL
GO.0046365	monosaccharide catabolic process	4	0.00796	ENSP00000229270,ENSP00000312606,ENSP00000320171,ENSP00000405573	AKR1A1,GPI,PKM,TPI1
GO.0009893	positive regulation of metabolic process	22	0.00821	ENSP00000052754,ENSP00000223095,ENSP00000261769,ENSP00000262948,ENSP00000264498,ENSP00000272134,ENSP00000274063,ENSP00000296511,ENSP00000299218,ENSP00000318687,ENSP00000320949,ENSP00000335153,ENSP00000338934,ENSP00000350720,ENSP00000351777,ENSP00000355785,ENSP00000362817,ENSP00000368438,ENSP00000369538,ENSP00000388648,ENSP00000426909,ENSP00000433821	ANXA5,CAND1,CDH1,CHEK1,CNOT1,DCN,EZR,FABP3,FGF2,GDI2,GNB2L1,HSP90AA1,HSPH1,LEFTY1,LEFTY2,MAP2K2,PCNA,RPS3,SERPINE1,SFRP2,SMARCA4,VCP
GO.0019674	NAD metabolic process	4	0.00821	ENSP00000229270,ENSP00000229319,ENSP00000320171,ENSP00000405573	GPI,LDHB,PKM,TPI1
GO.0065009	regulation of molecular function	19	0.00821	ENSP00000223095,ENSP00000252699,ENSP00000262948,ENSP00000264474,ENSP00000264498,ENSP00000274063,ENSP00000296511,ENSP00000299218,ENSP00000318687,ENSP00000335153,ENSP00000350720,ENSP00000350894,ENSP00000351777,ENSP00000363081,ENSP00000368438,ENSP00000369538,ENSP00000405573,ENSP00000426909,ENSP00000433821	ACTN4,ANXA5,CAND1,CSTA,DKK1,FGF2,GDI2,GNB2L1,GPI,HSP90AA1,HSPH1,MAP2K2,PCNA,RPS3,SERPINE1,SERPINH1,SFRP2,SMARCA4,VCP
GO.0010033	response to organic substance	18	0.00831	ENSP00000052754,ENSP00000215909,ENSP00000223095,ENSP00000261769,ENSP00000262948,ENSP00000264498,ENSP00000272134,ENSP00000296511,ENSP00000318687,ENSP00000320171,ENSP00000335153,ENSP00000350894,ENSP00000351777,ENSP00000355785,ENSP00000362817,ENSP00000363081,ENSP00000367123,ENSP00000368438	ANXA5,CDH1,DCN,DKK1,FABP3,FGF2,HSP90AA1,HSPH1,LEFTY1,LEFTY2,LGALS1,MAP2K2,PCNA,PKM,SERPINE1,SERPINH1,SLC3A2,VCP
GO.0016043	cellular component organization	26	0.00831	ENSP00000052754,ENSP00000211998,ENSP00000223095,ENSP00000252699,ENSP00000261769,ENSP00000262948,ENSP00000264498,ENSP00000274063,ENSP00000296511,ENSP00000299218,ENSP00000309503,ENSP00000323696,ENSP00000325875,ENSP00000335153,ENSP00000350720,ENSP00000350894,ENSP00000351777,ENSP00000357048,ENSP00000362744,ENSP00000363081,ENSP00000368438,ENSP00000368646,ENSP00000379888,ENSP00000388648,ENSP00000428340…	ACTN4,ANGPT1,ANXA5,CAND1,CDH1,CHEK1,COPA,CRTAP,DCN,DKK1,FGF2,HSP90AA1,HSP90AB1,MAP2K2,PCNA,PRDX4,RPS3,RPS4X,RPS8,SERPINE1,SERPINH1,SFRP2,SMARCA4,VCL,VCP,YWHAZ
GO.0044711	single-organism biosynthetic process	13	0.00831	ENSP00000052754,ENSP00000217426,ENSP00000229270,ENSP00000264498,ENSP00000312606,ENSP00000320171,ENSP00000338703,ENSP00000350894,ENSP00000351035,ENSP00000351777,ENSP00000365773,ENSP00000368438,ENSP00000428340	AHCY,AKR1A1,ANGPT1,DCN,FGF2,HSD17B11,PCNA,PKM,PSAT1,SERPINH1,TPI1,UGP2,VCP
GO.0050790	regulation of catalytic activity	17	0.00831	ENSP00000223095,ENSP00000262948,ENSP00000264474,ENSP00000264498,ENSP00000274063,ENSP00000296511,ENSP00000299218,ENSP00000318687,ENSP00000335153,ENSP00000350894,ENSP00000351777,ENSP00000368438,ENSP00000369538,ENSP00000405573,ENSP00000426909,ENSP00000428340,ENSP00000433821	ANGPT1,ANXA5,CAND1,CSTA,FGF2,GDI2,GNB2L1,GPI,HSP90AA1,HSPH1,MAP2K2,PCNA,RPS3,SERPINE1,SERPINH1,SFRP2,VCP
GO.1901575	organic substance catabolic process	14	0.00831	ENSP00000052754,ENSP00000217426,ENSP00000229270,ENSP00000264498,ENSP00000312606,ENSP00000320171,ENSP00000320949,ENSP00000342026,ENSP00000351035,ENSP00000351777,ENSP00000362744,ENSP00000362817,ENSP00000379888,ENSP00000433821	AHCY,AKR1A1,CNOT1,DCN,FABP3,FGF2,HSD17B11,PKM,PRDX6,RPS3,RPS4X,RPS8,TPI1,VCP
GO.0048731	system development	22	0.00883	ENSP00000211998,ENSP00000215909,ENSP00000223095,ENSP00000252934,ENSP00000261769,ENSP00000262746,ENSP00000264474,ENSP00000264498,ENSP00000272134,ENSP00000274063,ENSP00000296388,ENSP00000320171,ENSP00000335153,ENSP00000338934,ENSP00000348163,ENSP00000350720,ENSP00000350894,ENSP00000362105,ENSP00000363081,ENSP00000368438,ENSP00000368646,ENSP00000405573	ATXN10,CDH1,CSTA,DKK1,EZR,FGF2,GPI,HSP90AA1,LEFTY1,LEPRE1,LGALS1,PCNA,PKM,PLS3,PRDX1,PRDX4,SERPINE1,SERPINH1,SFRP2,SMARCA4,UTP11L,VCL
GO.0032269	negative regulation of cellular protein metabolic process	11	0.0107	ENSP00000223095,ENSP00000264474,ENSP00000296388,ENSP00000318687,ENSP00000320949,ENSP00000323696,ENSP00000325875,ENSP00000350894,ENSP00000363081,ENSP00000405573,ENSP00000428340	ANGPT1,CNOT1,CRTAP,CSTA,DKK1,GPI,HSP90AB1,HSPH1,LEPRE1,SERPINE1,SERPINH1
GO.0032787	monocarboxylic acid metabolic process	8	0.0109	ENSP00000052754,ENSP00000229270,ENSP00000312606,ENSP00000323696,ENSP00000338703,ENSP00000362817,ENSP00000368646,ENSP00000405573	AKR1A1,CRTAP,DCN,FABP3,GPI,PRDX4,TPI1,UGP2
GO.0019752	carboxylic acid metabolic process	10	0.011	ENSP00000052754,ENSP00000229270,ENSP00000312606,ENSP00000323696,ENSP00000338703,ENSP00000362576,ENSP00000362817,ENSP00000365773,ENSP00000368646,ENSP00000405573	AKR1A1,CRTAP,DCN,FABP3,GPI,PRDX4,PSAT1,TPI1,UGP2,YARS
GO.0048523	negative regulation of cellular process	23	0.011	ENSP00000211998,ENSP00000215909,ENSP00000223095,ENSP00000261769,ENSP00000264474,ENSP00000264498,ENSP00000272134,ENSP00000274063,ENSP00000296388,ENSP00000296511,ENSP00000309503,ENSP00000318687,ENSP00000320949,ENSP00000323696,ENSP00000350720,ENSP00000350894,ENSP00000362817,ENSP00000363081,ENSP00000368646,ENSP00000388648,ENSP00000405573,ENSP00000431872,ENSP00000433821	ANXA5,CDH1,CHEK1,CNOT1,CRTAP,CSTA,DKK1,FABP3,FGF2,GPI,HSPH1,LEFTY1,LEPRE1,LGALS1,PRDX4,RPS3,SERPINE1,SERPINH1,SFRP2,SMARCA4,TPT1,VCL,YWHAZ
GO.2001020	regulation of response to DNA damage stimulus	5	0.0112	ENSP00000274063,ENSP00000368438,ENSP00000388648,ENSP00000431872,ENSP00000433821	CHEK1,PCNA,RPS3,SFRP2,TPT1
GO.0048468	cell development	14	0.0123	ENSP00000211998,ENSP00000252934,ENSP00000261769,ENSP00000262948,ENSP00000264498,ENSP00000272134,ENSP00000274063,ENSP00000325875,ENSP00000335153,ENSP00000338934,ENSP00000350720,ENSP00000350894,ENSP00000355785,ENSP00000363081	ATXN10,CDH1,DKK1,EZR,FGF2,HSP90AA1,HSP90AB1,LEFTY1,LEFTY2,MAP2K2,SERPINH1,SFRP2,SMARCA4,VCL
GO.2000145	regulation of cell motility	9	0.0123	ENSP00000211998,ENSP00000223095,ENSP00000252699,ENSP00000262948,ENSP00000264498,ENSP00000274063,ENSP00000296511,ENSP00000426909,ENSP00000428340	ACTN4,ANGPT1,ANXA5,FGF2,GNB2L1,MAP2K2,SERPINE1,SFRP2,VCL
GO.0010646	regulation of cell communication	19	0.0125	ENSP00000215909,ENSP00000223095,ENSP00000252699,ENSP00000262746,ENSP00000262948,ENSP00000264498,ENSP00000272134,ENSP00000274063,ENSP00000296511,ENSP00000309503,ENSP00000318687,ENSP00000320949,ENSP00000325875,ENSP00000350720,ENSP00000355785,ENSP00000363081,ENSP00000369538,ENSP00000431872,ENSP00000433821	ACTN4,ANXA5,CNOT1,DKK1,FGF2,GDI2,HSP90AB1,HSPH1,LEFTY1,LEFTY2,LGALS1,MAP2K2,PRDX1,RPS3,SERPINE1,SFRP2,SMARCA4,TPT1,YWHAZ
GO.0006006	glucose metabolic process	5	0.013	ENSP00000229270,ENSP00000312606,ENSP00000320171,ENSP00000338703,ENSP00000405573	AKR1A1,GPI,PKM,TPI1,UGP2
GO.0032501	multicellular organismal process	28	0.0135	ENSP00000215909,ENSP00000223095,ENSP00000229270,ENSP00000252699,ENSP00000252934,ENSP00000261769,ENSP00000262746,ENSP00000264474,ENSP00000264498,ENSP00000272134,ENSP00000274063,ENSP00000296388,ENSP00000296511,ENSP00000309503,ENSP00000320171,ENSP00000320949,ENSP00000323696,ENSP00000335153,ENSP00000348163,ENSP00000350720,ENSP00000350894,ENSP00000355785,ENSP00000357048,ENSP00000362105,ENSP00000363081…	ACTN4,ANXA5,ATXN10,CDH1,CNOT1,COPA,CRTAP,CSTA,DKK1,FGF2,HSP90AA1,LEFTY1,LEFTY2,LEPRE1,LGALS1,PCNA,PKM,PLS3,PRDX1,PRDX4,SERPINE1,SERPINH1,SFRP2,SLC3A2,SMARCA4,TPI1,UTP11L,YWHAZ
GO.0042221	response to chemical	22	0.0135	ENSP00000052754,ENSP00000215909,ENSP00000223095,ENSP00000262948,ENSP00000264498,ENSP00000272134,ENSP00000274063,ENSP00000296511,ENSP00000318687,ENSP00000320171,ENSP00000335153,ENSP00000338703,ENSP00000338934,ENSP00000342026,ENSP00000350894,ENSP00000351777,ENSP00000355785,ENSP00000362817,ENSP00000363081,ENSP00000367123,ENSP00000368438,ENSP00000428340	ANGPT1,ANXA5,DCN,DKK1,EZR,FABP3,FGF2,HSP90AA1,HSPH1,LEFTY1,LEFTY2,LGALS1,MAP2K2,PCNA,PKM,PRDX6,SERPINE1,SERPINH1,SFRP2,SLC3A2,UGP2,VCP
GO.0042662	negative regulation of mesodermal cell fate specification	2	0.0135	ENSP00000274063,ENSP00000363081	DKK1,SFRP2
GO.0043933	macromolecular complex subunit organization	16	0.0135	ENSP00000252699,ENSP00000252934,ENSP00000274063,ENSP00000296388,ENSP00000296511,ENSP00000299218,ENSP00000335153,ENSP00000338934,ENSP00000350720,ENSP00000350894,ENSP00000351777,ENSP00000362744,ENSP00000379888,ENSP00000388648,ENSP00000428340,ENSP00000433821	ACTN4,ANGPT1,ANXA5,ATXN10,CAND1,CHEK1,EZR,HSP90AA1,LEPRE1,RPS3,RPS4X,RPS8,SERPINH1,SFRP2,SMARCA4,VCP
GO.0046394	carboxylic acid biosynthetic process	6	0.0135	ENSP00000052754,ENSP00000217426,ENSP00000312606,ENSP00000320171,ENSP00000338703,ENSP00000365773	AHCY,AKR1A1,DCN,PKM,PSAT1,UGP2
GO.0048584	positive regulation of response to stimulus	15	0.0135	ENSP00000215909,ENSP00000223095,ENSP00000252699,ENSP00000262948,ENSP00000264498,ENSP00000272134,ENSP00000274063,ENSP00000296511,ENSP00000309503,ENSP00000325875,ENSP00000335153,ENSP00000350720,ENSP00000355785,ENSP00000368438,ENSP00000433821	ACTN4,ANXA5,FGF2,HSP90AA1,HSP90AB1,LEFTY1,LEFTY2,LGALS1,MAP2K2,PCNA,RPS3,SERPINE1,SFRP2,SMARCA4,YWHAZ
GO.0061621	canonical glycolysis	3	0.0135	ENSP00000229270,ENSP00000320171,ENSP00000405573	GPI,PKM,TPI1
GO.0006986	response to unfolded protein	5	0.0136	ENSP00000318687,ENSP00000325875,ENSP00000335153,ENSP00000350894,ENSP00000351777	HSP90AA1,HSP90AB1,HSPH1,SERPINH1,VCP
GO.0007596	blood coagulation	8	0.0149	ENSP00000211998,ENSP00000223095,ENSP00000252699,ENSP00000296511,ENSP00000309503,ENSP00000355785,ENSP00000367123,ENSP00000428340	ACTN4,ANGPT1,ANXA5,LEFTY2,SERPINE1,SLC3A2,VCL,YWHAZ
GO.0044712	single-organism catabolic process	10	0.0149	ENSP00000052754,ENSP00000217426,ENSP00000229270,ENSP00000262746,ENSP00000264498,ENSP00000312606,ENSP00000320171,ENSP00000351035,ENSP00000351777,ENSP00000362817	AHCY,AKR1A1,DCN,FABP3,FGF2,HSD17B11,PKM,PRDX1,TPI1,VCP
GO.0048856	anatomical structure development	23	0.0149	ENSP00000211998,ENSP00000215909,ENSP00000223095,ENSP00000252934,ENSP00000261769,ENSP00000262746,ENSP00000264474,ENSP00000264498,ENSP00000272134,ENSP00000274063,ENSP00000296388,ENSP00000320171,ENSP00000335153,ENSP00000338934,ENSP00000348163,ENSP00000350720,ENSP00000350894,ENSP00000355785,ENSP00000362105,ENSP00000363081,ENSP00000368646,ENSP00000405573,ENSP00000426909	ATXN10,CDH1,CSTA,DKK1,EZR,FGF2,GNB2L1,GPI,HSP90AA1,LEFTY1,LEFTY2,LEPRE1,LGALS1,PKM,PLS3,PRDX1,PRDX4,SERPINE1,SERPINH1,SFRP2,SMARCA4,UTP11L,VCL
GO.0060627	regulation of vesicle-mediated transport	7	0.0149	ENSP00000223095,ENSP00000252699,ENSP00000262948,ENSP00000338934,ENSP00000363081,ENSP00000426909,ENSP00000428340	ACTN4,ANGPT1,DKK1,EZR,GNB2L1,MAP2K2,SERPINE1
GO.0044707	single-multicellular organism process	27	0.0156	ENSP00000215909,ENSP00000223095,ENSP00000229270,ENSP00000252699,ENSP00000252934,ENSP00000261769,ENSP00000262746,ENSP00000264474,ENSP00000264498,ENSP00000272134,ENSP00000274063,ENSP00000296388,ENSP00000296511,ENSP00000309503,ENSP00000320171,ENSP00000320949,ENSP00000335153,ENSP00000348163,ENSP00000350720,ENSP00000350894,ENSP00000355785,ENSP00000357048,ENSP00000362105,ENSP00000363081,ENSP00000367123…	ACTN4,ANXA5,ATXN10,CDH1,CNOT1,COPA,CSTA,DKK1,FGF2,HSP90AA1,LEFTY1,LEFTY2,LEPRE1,LGALS1,PCNA,PKM,PLS3,PRDX1,PRDX4,SERPINE1,SERPINH1,SFRP2,SLC3A2,SMARCA4,TPI1,UTP11L,YWHAZ
GO.0042306	regulation of protein import into nucleus	5	0.0157	ENSP00000261769,ENSP00000262746,ENSP00000274063,ENSP00000325875,ENSP00000428340	ANGPT1,CDH1,HSP90AB1,PRDX1,SFRP2
GO.0051173	positive regulation of nitrogen compound metabolic process	14	0.0161	ENSP00000223095,ENSP00000261769,ENSP00000264498,ENSP00000274063,ENSP00000299218,ENSP00000318687,ENSP00000320949,ENSP00000325875,ENSP00000335153,ENSP00000350720,ENSP00000368438,ENSP00000388648,ENSP00000426909,ENSP00000433821	CAND1,CDH1,CHEK1,CNOT1,FGF2,GNB2L1,HSP90AA1,HSP90AB1,HSPH1,PCNA,RPS3,SERPINE1,SFRP2,SMARCA4
GO.0080135	regulation of cellular response to stress	9	0.0164	ENSP00000262746,ENSP00000274063,ENSP00000296511,ENSP00000325875,ENSP00000335153,ENSP00000368438,ENSP00000388648,ENSP00000431872,ENSP00000433821	ANXA5,CHEK1,HSP90AA1,HSP90AB1,PCNA,PRDX1,RPS3,SFRP2,TPT1
GO.0002576	platelet degranulation	4	0.0166	ENSP00000211998,ENSP00000223095,ENSP00000252699,ENSP00000355785	ACTN4,LEFTY2,SERPINE1,VCL
GO.0009056	catabolic process	14	0.0169	ENSP00000052754,ENSP00000217426,ENSP00000229270,ENSP00000262746,ENSP00000264498,ENSP00000312606,ENSP00000320171,ENSP00000320949,ENSP00000351035,ENSP00000351777,ENSP00000362744,ENSP00000362817,ENSP00000379888,ENSP00000433821	AHCY,AKR1A1,CNOT1,DCN,FABP3,FGF2,HSD17B11,PKM,PRDX1,RPS3,RPS4X,RPS8,TPI1,VCP
GO.0040007	growth	7	0.0171	ENSP00000211998,ENSP00000272134,ENSP00000274063,ENSP00000296388,ENSP00000320171,ENSP00000355785,ENSP00000367123	LEFTY1,LEFTY2,LEPRE1,PKM,SFRP2,SLC3A2,VCL
GO.0048583	regulation of response to stimulus	20	0.0171	ENSP00000215909,ENSP00000223095,ENSP00000252699,ENSP00000261769,ENSP00000262746,ENSP00000264498,ENSP00000272134,ENSP00000274063,ENSP00000309503,ENSP00000320949,ENSP00000325875,ENSP00000335153,ENSP00000350720,ENSP00000355785,ENSP00000363081,ENSP00000368438,ENSP00000369538,ENSP00000388648,ENSP00000431872,ENSP00000433821	ACTN4,CDH1,CHEK1,CNOT1,DKK1,FGF2,GDI2,HSP90AA1,HSP90AB1,LEFTY1,LEFTY2,LGALS1,PCNA,PRDX1,RPS3,SERPINE1,SFRP2,SMARCA4,TPT1,YWHAZ
GO.0043436	oxoacid metabolic process	10	0.0178	ENSP00000229270,ENSP00000312606,ENSP00000323696,ENSP00000338703,ENSP00000362576,ENSP00000362817,ENSP00000365773,ENSP00000368646,ENSP00000405573,ENSP00000428340	AKR1A1,ANGPT1,CRTAP,FABP3,GPI,PRDX4,PSAT1,TPI1,UGP2,YARS
GO.0048519	negative regulation of biological process	23	0.0178	ENSP00000211998,ENSP00000215909,ENSP00000223095,ENSP00000261769,ENSP00000264474,ENSP00000264498,ENSP00000272134,ENSP00000274063,ENSP00000296388,ENSP00000299218,ENSP00000309503,ENSP00000318687,ENSP00000320949,ENSP00000323696,ENSP00000350720,ENSP00000350894,ENSP00000362817,ENSP00000363081,ENSP00000368646,ENSP00000388648,ENSP00000405573,ENSP00000431872,ENSP00000433821	CAND1,CDH1,CHEK1,CNOT1,CRTAP,CSTA,DKK1,FABP3,FGF2,GPI,HSPH1,LEFTY1,LEPRE1,LGALS1,PRDX4,RPS3,SERPINE1,SERPINH1,SFRP2,SMARCA4,TPT1,VCL,YWHAZ
GO.0032386	regulation of intracellular transport	8	0.0185	ENSP00000261769,ENSP00000262746,ENSP00000262948,ENSP00000274063,ENSP00000309503,ENSP00000325875,ENSP00000338934,ENSP00000428340	ANGPT1,CDH1,EZR,HSP90AB1,MAP2K2,PRDX1,SFRP2,YWHAZ
GO.0034613	cellular protein localization	11	0.0191	ENSP00000211998,ENSP00000261769,ENSP00000309503,ENSP00000335153,ENSP00000338934,ENSP00000351777,ENSP00000357048,ENSP00000362744,ENSP00000379888,ENSP00000428340,ENSP00000433821	ANGPT1,CDH1,COPA,EZR,HSP90AA1,RPS3,RPS4X,RPS8,VCL,VCP,YWHAZ
GO.0016192	vesicle-mediated transport	11	0.0201	ENSP00000211998,ENSP00000223095,ENSP00000252699,ENSP00000318687,ENSP00000325875,ENSP00000335153,ENSP00000338934,ENSP00000351777,ENSP00000355785,ENSP00000357048,ENSP00000369538	ACTN4,COPA,EZR,GDI2,HSP90AA1,HSP90AB1,HSPH1,LEFTY2,SERPINE1,VCL,VCP
GO.0031399	regulation of protein modification process	13	0.0204	ENSP00000262746,ENSP00000262948,ENSP00000264498,ENSP00000272134,ENSP00000274063,ENSP00000296388,ENSP00000318687,ENSP00000323696,ENSP00000325875,ENSP00000351777,ENSP00000355785,ENSP00000363081,ENSP00000388648	CHEK1,CRTAP,DKK1,FGF2,HSP90AB1,HSPH1,LEFTY1,LEFTY2,LEPRE1,MAP2K2,PRDX1,SFRP2,VCP
GO.0051130	positive regulation of cellular component organization	11	0.0204	ENSP00000223095,ENSP00000252699,ENSP00000262948,ENSP00000296511,ENSP00000299218,ENSP00000309503,ENSP00000320949,ENSP00000338934,ENSP00000351777,ENSP00000426909,ENSP00000428340	ACTN4,ANGPT1,ANXA5,CAND1,CNOT1,EZR,GNB2L1,MAP2K2,SERPINE1,VCP,YWHAZ
GO.0019222	regulation of metabolic process	29	0.0207	ENSP00000052754,ENSP00000223095,ENSP00000252699,ENSP00000261769,ENSP00000262746,ENSP00000262948,ENSP00000264474,ENSP00000264498,ENSP00000272134,ENSP00000274063,ENSP00000296388,ENSP00000296511,ENSP00000318687,ENSP00000320949,ENSP00000323696,ENSP00000335153,ENSP00000338934,ENSP00000350720,ENSP00000350894,ENSP00000351777,ENSP00000355785,ENSP00000362817,ENSP00000363081,ENSP00000368438,ENSP00000369538…	ACTN4,ANXA5,CDH1,CHEK1,CNOT1,CRTAP,CSTA,DCN,DKK1,EZR,FABP3,FGF2,GDI2,GNB2L1,GPI,HSP90AA1,HSPH1,LEFTY1,LEFTY2,LEPRE1,MAP2K2,PCNA,PRDX1,RPS3,SERPINE1,SERPINH1,SFRP2,SMARCA4,VCP
GO.0006950	response to stress	20	0.021	ENSP00000052754,ENSP00000211998,ENSP00000215909,ENSP00000217426,ENSP00000223095,ENSP00000262948,ENSP00000264498,ENSP00000296511,ENSP00000309503,ENSP00000318687,ENSP00000320171,ENSP00000342026,ENSP00000350894,ENSP00000351777,ENSP00000355785,ENSP00000367123,ENSP00000368438,ENSP00000388648,ENSP00000428340,ENSP00000433821	AHCY,ANGPT1,ANXA5,CHEK1,DCN,FGF2,HSPH1,LEFTY2,LGALS1,MAP2K2,PCNA,PKM,PRDX6,RPS3,SERPINE1,SERPINH1,SLC3A2,VCL,VCP,YWHAZ
GO.0010470	regulation of gastrulation	3	0.021	ENSP00000274063,ENSP00000363081,ENSP00000426909	DKK1,GNB2L1,SFRP2
GO.0030100	regulation of endocytosis	5	0.021	ENSP00000223095,ENSP00000252699,ENSP00000363081,ENSP00000426909,ENSP00000428340	ACTN4,ANGPT1,DKK1,GNB2L1,SERPINE1
GO.0030199	collagen fibril organization	3	0.021	ENSP00000274063,ENSP00000296388,ENSP00000350894	LEPRE1,SERPINH1,SFRP2
GO.0043408	regulation of MAPK cascade	8	0.021	ENSP00000262746,ENSP00000262948,ENSP00000264498,ENSP00000272134,ENSP00000274063,ENSP00000318687,ENSP00000355785,ENSP00000428340	ANGPT1,FGF2,HSPH1,LEFTY1,LEFTY2,MAP2K2,PRDX1,SFRP2
GO.0090244	Wnt signaling pathway involved in somitogenesis	2	0.021	ENSP00000274063,ENSP00000363081	DKK1,SFRP2
GO.1903649	regulation of cytoplasmic transport	7	0.021	ENSP00000261769,ENSP00000262746,ENSP00000262948,ENSP00000274063,ENSP00000325875,ENSP00000338934,ENSP00000428340	ANGPT1,CDH1,EZR,HSP90AB1,MAP2K2,PRDX1,SFRP2
GO.0034605	cellular response to heat	4	0.0224	ENSP00000318687,ENSP00000325875,ENSP00000335153,ENSP00000351777	HSP90AA1,HSP90AB1,HSPH1,VCP
GO.0080090	regulation of primary metabolic process	26	0.0235	ENSP00000223095,ENSP00000252699,ENSP00000261769,ENSP00000262746,ENSP00000262948,ENSP00000264474,ENSP00000264498,ENSP00000272134,ENSP00000274063,ENSP00000296388,ENSP00000299218,ENSP00000318687,ENSP00000320949,ENSP00000323696,ENSP00000338934,ENSP00000350720,ENSP00000350894,ENSP00000351777,ENSP00000355785,ENSP00000362817,ENSP00000363081,ENSP00000368438,ENSP00000388648,ENSP00000405573,ENSP00000426909…	ACTN4,CAND1,CDH1,CHEK1,CNOT1,CRTAP,CSTA,DKK1,EZR,FABP3,FGF2,GNB2L1,GPI,HSPH1,LEFTY1,LEFTY2,LEPRE1,MAP2K2,PCNA,PRDX1,RPS3,SERPINE1,SERPINH1,SFRP2,SMARCA4,VCP
GO.0010604	positive regulation of macromolecule metabolic process	17	0.0236	ENSP00000223095,ENSP00000261769,ENSP00000262948,ENSP00000264498,ENSP00000272134,ENSP00000274063,ENSP00000299218,ENSP00000318687,ENSP00000320949,ENSP00000325875,ENSP00000338934,ENSP00000350720,ENSP00000351777,ENSP00000355785,ENSP00000368438,ENSP00000388648,ENSP00000433821	CAND1,CDH1,CHEK1,CNOT1,EZR,FGF2,HSP90AB1,HSPH1,LEFTY1,LEFTY2,MAP2K2,PCNA,RPS3,SERPINE1,SFRP2,SMARCA4,VCP
GO.0055114	oxidation-reduction process	10	0.0246	ENSP00000229270,ENSP00000229319,ENSP00000262746,ENSP00000296388,ENSP00000320171,ENSP00000338703,ENSP00000342026,ENSP00000351035,ENSP00000368646,ENSP00000405573	GPI,HSD17B11,LDHB,LEPRE1,PKM,PRDX1,PRDX4,PRDX6,TPI1,UGP2
GO.0006457	protein folding	5	0.027	ENSP00000296388,ENSP00000318687,ENSP00000323696,ENSP00000325875,ENSP00000368646	CRTAP,HSP90AB1,HSPH1,LEPRE1,PRDX4
GO.0061077	chaperone-mediated protein folding	3	0.0278	ENSP00000296388,ENSP00000318687,ENSP00000323696	CRTAP,HSPH1,LEPRE1
GO.0008104	protein localization	13	0.0296	ENSP00000211998,ENSP00000252699,ENSP00000261769,ENSP00000309503,ENSP00000335153,ENSP00000338934,ENSP00000351777,ENSP00000357048,ENSP00000362744,ENSP00000369538,ENSP00000379888,ENSP00000428340,ENSP00000433821	ACTN4,ANGPT1,CDH1,COPA,EZR,GDI2,HSP90AA1,RPS3,RPS4X,RPS8,VCL,VCP,YWHAZ
GO.0044093	positive regulation of molecular function	13	0.0296	ENSP00000252699,ENSP00000262948,ENSP00000264498,ENSP00000274063,ENSP00000318687,ENSP00000325875,ENSP00000350720,ENSP00000351777,ENSP00000368438,ENSP00000369538,ENSP00000426909,ENSP00000428340,ENSP00000433821	ACTN4,ANGPT1,FGF2,GDI2,GNB2L1,HSP90AB1,HSPH1,MAP2K2,PCNA,RPS3,SFRP2,SMARCA4,VCP
GO.0007162	negative regulation of cell adhesion	5	0.0307	ENSP00000215909,ENSP00000223095,ENSP00000252699,ENSP00000261769,ENSP00000428340	ACTN4,ANGPT1,CDH1,LGALS1,SERPINE1
GO.0042364	water-soluble vitamin biosynthetic process	2	0.0307	ENSP00000312606,ENSP00000365773	AKR1A1,PSAT1
GO.0046185	aldehyde catabolic process	2	0.0307	ENSP00000312606,ENSP00000405573	AKR1A1,GPI
GO.0072593	reactive oxygen species metabolic process	4	0.0307	ENSP00000262746,ENSP00000335153,ENSP00000342026,ENSP00000368646	HSP90AA1,PRDX1,PRDX4,PRDX6
GO.0051271	negative regulation of cellular component movement	5	0.0316	ENSP00000211998,ENSP00000223095,ENSP00000252699,ENSP00000264498,ENSP00000274063	ACTN4,FGF2,SERPINE1,SFRP2,VCL
GO.2001021	negative regulation of response to DNA damage stimulus	3	0.0318	ENSP00000274063,ENSP00000431872,ENSP00000433821	RPS3,SFRP2,TPT1
GO.0051336	regulation of hydrolase activity	11	0.0325	ENSP00000223095,ENSP00000264474,ENSP00000264498,ENSP00000274063,ENSP00000350894,ENSP00000351777,ENSP00000368438,ENSP00000369538,ENSP00000405573,ENSP00000426909,ENSP00000433821	CSTA,FGF2,GDI2,GNB2L1,GPI,PCNA,RPS3,SERPINE1,SERPINH1,SFRP2,VCP
GO.0031328	positive regulation of cellular biosynthetic process	13	0.033	ENSP00000223095,ENSP00000261769,ENSP00000264498,ENSP00000274063,ENSP00000299218,ENSP00000318687,ENSP00000325875,ENSP00000335153,ENSP00000350720,ENSP00000362817,ENSP00000368438,ENSP00000388648,ENSP00000433821	CAND1,CDH1,CHEK1,FABP3,FGF2,HSP90AA1,HSP90AB1,HSPH1,PCNA,RPS3,SERPINE1,SFRP2,SMARCA4
GO.0045861	negative regulation of proteolysis	6	0.033	ENSP00000223095,ENSP00000264474,ENSP00000274063,ENSP00000325875,ENSP00000350894,ENSP00000405573	CSTA,GPI,HSP90AB1,SERPINE1,SERPINH1,SFRP2
GO.0009892	negative regulation of metabolic process	16	0.0342	ENSP00000223095,ENSP00000264474,ENSP00000272134,ENSP00000296388,ENSP00000296511,ENSP00000299218,ENSP00000318687,ENSP00000320949,ENSP00000323696,ENSP00000325875,ENSP00000350720,ENSP00000350894,ENSP00000363081,ENSP00000405573,ENSP00000428340,ENSP00000433821	ANGPT1,ANXA5,CAND1,CNOT1,CRTAP,CSTA,DKK1,GPI,HSP90AB1,HSPH1,LEFTY1,LEPRE1,RPS3,SERPINE1,SERPINH1,SMARCA4
GO.1903827	regulation of cellular protein localization	7	0.0342	ENSP00000261769,ENSP00000262746,ENSP00000274063,ENSP00000309503,ENSP00000318687,ENSP00000325875,ENSP00000428340	ANGPT1,CDH1,HSP90AB1,HSPH1,PRDX1,SFRP2,YWHAZ
GO.2000147	positive regulation of cell motility	6	0.0342	ENSP00000223095,ENSP00000252699,ENSP00000262948,ENSP00000264498,ENSP00000426909,ENSP00000428340	ACTN4,ANGPT1,FGF2,GNB2L1,MAP2K2,SERPINE1
GO.0016051	carbohydrate biosynthetic process	4	0.0343	ENSP00000229270,ENSP00000312606,ENSP00000338703,ENSP00000405573	AKR1A1,GPI,TPI1,UGP2
GO.0014842	regulation of satellite cell proliferation	2	0.0348	ENSP00000264498,ENSP00000428340	ANGPT1,FGF2
GO.0010812	negative regulation of cell-substrate adhesion	3	0.0369	ENSP00000215909,ENSP00000223095,ENSP00000252699	ACTN4,LGALS1,SERPINE1
GO.0006732	coenzyme metabolic process	5	0.0396	ENSP00000217426,ENSP00000229270,ENSP00000229319,ENSP00000320171,ENSP00000405573	AHCY,GPI,LDHB,PKM,TPI1
GO.0030154	cell differentiation	18	0.0396	ENSP00000211998,ENSP00000215909,ENSP00000252934,ENSP00000261769,ENSP00000264474,ENSP00000264498,ENSP00000272134,ENSP00000274063,ENSP00000299218,ENSP00000325875,ENSP00000335153,ENSP00000338934,ENSP00000350720,ENSP00000350894,ENSP00000355785,ENSP00000363081,ENSP00000368438,ENSP00000428340	ANGPT1,ATXN10,CAND1,CDH1,CSTA,DKK1,EZR,FGF2,HSP90AA1,HSP90AB1,LEFTY1,LEFTY2,LGALS1,PCNA,SERPINH1,SFRP2,SMARCA4,VCL
GO.0019511	peptidyl-proline hydroxylation	2	0.0401	ENSP00000296388,ENSP00000323696	CRTAP,LEPRE1
GO.0048585	negative regulation of response to stimulus	11	0.0403	ENSP00000223095,ENSP00000264498,ENSP00000274063,ENSP00000296511,ENSP00000318687,ENSP00000320949,ENSP00000350720,ENSP00000363081,ENSP00000428340,ENSP00000431872,ENSP00000433821	ANGPT1,ANXA5,CNOT1,DKK1,FGF2,HSPH1,RPS3,SERPINE1,SFRP2,SMARCA4,TPT1
GO.0030168	platelet activation	5	0.0404	ENSP00000211998,ENSP00000223095,ENSP00000252699,ENSP00000309503,ENSP00000355785	ACTN4,LEFTY2,SERPINE1,VCL,YWHAZ
GO.0033036	macromolecule localization	14	0.0404	ENSP00000211998,ENSP00000252699,ENSP00000261769,ENSP00000309503,ENSP00000335153,ENSP00000338934,ENSP00000351777,ENSP00000357048,ENSP00000362744,ENSP00000362817,ENSP00000369538,ENSP00000379888,ENSP00000428340,ENSP00000433821	ACTN4,ANGPT1,CDH1,COPA,EZR,FABP3,GDI2,HSP90AA1,RPS3,RPS4X,RPS8,VCL,VCP,YWHAZ
GO.0010951	negative regulation of endopeptidase activity	5	0.0406	ENSP00000223095,ENSP00000264474,ENSP00000274063,ENSP00000350894,ENSP00000405573	CSTA,GPI,SERPINE1,SERPINH1,SFRP2
GO.0009888	tissue development	12	0.0415	ENSP00000052754,ENSP00000211998,ENSP00000262948,ENSP00000264474,ENSP00000264498,ENSP00000274063,ENSP00000320171,ENSP00000338934,ENSP00000350720,ENSP00000350894,ENSP00000363081,ENSP00000368438	CSTA,DCN,DKK1,EZR,FGF2,MAP2K2,PCNA,PKM,SERPINH1,SFRP2,SMARCA4,VCL
GO.0052548	regulation of endopeptidase activity	6	0.0427	ENSP00000223095,ENSP00000264474,ENSP00000274063,ENSP00000350894,ENSP00000351777,ENSP00000405573	CSTA,GPI,SERPINE1,SERPINH1,SFRP2,VCP
GO.0009628	response to abiotic stimulus	10	0.0435	ENSP00000052754,ENSP00000217426,ENSP00000252699,ENSP00000274063,ENSP00000318687,ENSP00000320171,ENSP00000335153,ENSP00000351777,ENSP00000368438,ENSP00000388648	ACTN4,AHCY,CHEK1,DCN,HSP90AA1,HSPH1,PCNA,PKM,SFRP2,VCP
GO.0060393	regulation of pathway-restricted SMAD protein phosphorylation	3	0.0435	ENSP00000272134,ENSP00000355785,ENSP00000363081	DKK1,LEFTY1,LEFTY2
GO.0060548	negative regulation of cell death	9	0.0435	ENSP00000223095,ENSP00000264498,ENSP00000274063,ENSP00000296511,ENSP00000309503,ENSP00000318687,ENSP00000325875,ENSP00000405573,ENSP00000431872	ANXA5,FGF2,GPI,HSP90AB1,HSPH1,SERPINE1,SFRP2,TPT1,YWHAZ
GO.0010455	positive regulation of cell fate commitment	2	0.0437	ENSP00000264498,ENSP00000363081	DKK1,FGF2
GO.0010647	positive regulation of cell communication	12	0.0441	ENSP00000215909,ENSP00000252699,ENSP00000262948,ENSP00000264498,ENSP00000272134,ENSP00000274063,ENSP00000296511,ENSP00000309503,ENSP00000350720,ENSP00000355785,ENSP00000363081,ENSP00000433821	ACTN4,ANXA5,DKK1,FGF2,LEFTY1,LEFTY2,LGALS1,MAP2K2,RPS3,SFRP2,SMARCA4,YWHAZ
GO.0046364	monosaccharide biosynthetic process	3	0.0441	ENSP00000229270,ENSP00000312606,ENSP00000405573	AKR1A1,GPI,TPI1
GO.0051270	regulation of cellular component movement	8	0.0441	ENSP00000211998,ENSP00000223095,ENSP00000262948,ENSP00000264498,ENSP00000274063,ENSP00000296511,ENSP00000426909,ENSP00000428340	ANGPT1,ANXA5,FGF2,GNB2L1,MAP2K2,SERPINE1,SFRP2,VCL
GO.0019058	viral life cycle	5	0.0445	ENSP00000325875,ENSP00000351777,ENSP00000362744,ENSP00000379888,ENSP00000433821	HSP90AB1,RPS3,RPS4X,RPS8,VCP
GO.2001233	regulation of apoptotic signaling pathway	6	0.0445	ENSP00000223095,ENSP00000274063,ENSP00000309503,ENSP00000318687,ENSP00000431872,ENSP00000433821	HSPH1,RPS3,SERPINE1,SFRP2,TPT1,YWHAZ
GO.0061045	negative regulation of wound healing	3	0.0456	ENSP00000223095,ENSP00000264498,ENSP00000296511	ANXA5,FGF2,SERPINE1
GO.0090150	establishment of protein localization to membrane	5	0.0465	ENSP00000261769,ENSP00000335153,ENSP00000362744,ENSP00000379888,ENSP00000433821	CDH1,HSP90AA1,RPS3,RPS4X,RPS8
GO.0009653	anatomical structure morphogenesis	14	0.0471	ENSP00000052754,ENSP00000211998,ENSP00000223095,ENSP00000264498,ENSP00000272134,ENSP00000274063,ENSP00000325875,ENSP00000335153,ENSP00000338934,ENSP00000350894,ENSP00000363081,ENSP00000405573,ENSP00000426909,ENSP00000428340	ANGPT1,DCN,DKK1,EZR,FGF2,GNB2L1,GPI,HSP90AA1,HSP90AB1,LEFTY1,SERPINE1,SERPINH1,SFRP2,VCL

## Sheet: up D15xD8-9
#pathway ID	pathway description	observed gene count	false discovery rate	matching proteins in your network (IDs)	matching proteins in your network (labels)
GO.0030198	extracellular matrix organization	33	2.37e-33	ENSP00000052754,ENSP00000216286,ENSP00000223095,ENSP00000225964,ENSP00000226218,ENSP00000231061,ENSP00000252999,ENSP00000261769,ENSP00000262464,ENSP00000264187,ENSP00000264498,ENSP00000274063,ENSP00000274341,ENSP00000278353,ENSP00000286657,ENSP00000295550,ENSP00000297268,ENSP00000303153,ENSP00000305714,ENSP00000306361,ENSP00000325527,ENSP00000346839,ENSP00000347665,ENSP00000353654,ENSP00000355180…	ADAMTS3,BMP1,CDH1,COL18A1,COL1A1,COL1A2,COL22A1,COL2A1,COL4A1,COL4A2,COL4A6,COL5A2,COL6A1,COL6A3,DCN,FBLN2,FBN1,FBN2,FGA,FGF2,FN1,HAPLN1,HSD17B12,HSPG2,LAMA5,NID1,NID2,PRDX4,SERPINE1,SFRP2,SPARC,TGFBI,VTN
GO.0022617	extracellular matrix disassembly	19	1.9e-22	ENSP00000052754,ENSP00000225964,ENSP00000252999,ENSP00000261769,ENSP00000262464,ENSP00000264187,ENSP00000295550,ENSP00000297268,ENSP00000305714,ENSP00000325527,ENSP00000346839,ENSP00000347665,ENSP00000353654,ENSP00000355180,ENSP00000361290,ENSP00000363827,ENSP00000364000,ENSP00000364979,ENSP00000369889	BMP1,CDH1,COL18A1,COL1A1,COL1A2,COL2A1,COL4A1,COL4A2,COL4A6,COL5A2,COL6A1,COL6A3,DCN,FBN1,FBN2,FN1,HSPG2,LAMA5,NID1
GO.0044236	multicellular organismal metabolic process	13	1.14e-13	ENSP00000225964,ENSP00000286657,ENSP00000295550,ENSP00000296388,ENSP00000297268,ENSP00000347665,ENSP00000350425,ENSP00000353654,ENSP00000355180,ENSP00000361290,ENSP00000364000,ENSP00000364979,ENSP00000369889	ADAMTS3,APOA4,COL18A1,COL1A1,COL1A2,COL2A1,COL4A1,COL4A2,COL4A6,COL5A2,COL6A1,COL6A3,LEPRE1
GO.0044243	multicellular organismal catabolic process	12	7.13e-13	ENSP00000225964,ENSP00000286657,ENSP00000295550,ENSP00000297268,ENSP00000347665,ENSP00000350425,ENSP00000353654,ENSP00000355180,ENSP00000361290,ENSP00000364000,ENSP00000364979,ENSP00000369889	ADAMTS3,APOA4,COL18A1,COL1A1,COL1A2,COL2A1,COL4A1,COL4A2,COL4A6,COL5A2,COL6A1,COL6A3
GO.0032963	collagen metabolic process	12	8.22e-13	ENSP00000225964,ENSP00000286657,ENSP00000295550,ENSP00000296388,ENSP00000297268,ENSP00000347665,ENSP00000353654,ENSP00000355180,ENSP00000361290,ENSP00000364000,ENSP00000364979,ENSP00000369889	ADAMTS3,COL18A1,COL1A1,COL1A2,COL2A1,COL4A1,COL4A2,COL4A6,COL5A2,COL6A1,COL6A3,LEPRE1
GO.0030155	regulation of cell adhesion	21	3.87e-12	ENSP00000215909,ENSP00000223095,ENSP00000225964,ENSP00000226218,ENSP00000252999,ENSP00000258743,ENSP00000261769,ENSP00000264187,ENSP00000274063,ENSP00000278353,ENSP00000306361,ENSP00000318687,ENSP00000340210,ENSP00000346839,ENSP00000361125,ENSP00000367817,ENSP00000379140,ENSP00000384169,ENSP00000391826,ENSP00000415786,ENSP00000416330	CD59,CDH1,COL1A1,CXCL12,FBLN2,FGA,FN1,HSD17B12,HSPH1,IGF2,IL6,LAMA5,LGALS1,NID1,PODXL,SERPINE1,SERPINE2,SFRP2,TGFBI,VEGFA,VTN
GO.0022411	cellular component disassembly	20	6.07e-12	ENSP00000052754,ENSP00000225964,ENSP00000252999,ENSP00000261769,ENSP00000262464,ENSP00000264187,ENSP00000295550,ENSP00000297268,ENSP00000305714,ENSP00000325527,ENSP00000346839,ENSP00000347665,ENSP00000350720,ENSP00000353654,ENSP00000355180,ENSP00000361290,ENSP00000363827,ENSP00000364000,ENSP00000364979,ENSP00000369889	BMP1,CDH1,COL18A1,COL1A1,COL1A2,COL2A1,COL4A1,COL4A2,COL4A6,COL5A2,COL6A1,COL6A3,DCN,FBN1,FBN2,FN1,HSPG2,LAMA5,NID1,SMARCA4
GO.0030574	collagen catabolic process	11	6.07e-12	ENSP00000225964,ENSP00000286657,ENSP00000295550,ENSP00000297268,ENSP00000347665,ENSP00000353654,ENSP00000355180,ENSP00000361290,ENSP00000364000,ENSP00000364979,ENSP00000369889	ADAMTS3,COL18A1,COL1A1,COL1A2,COL2A1,COL4A1,COL4A2,COL4A6,COL5A2,COL6A1,COL6A3
GO.0009653	anatomical structure morphogenesis	34	1.78e-11	ENSP00000052754,ENSP00000223095,ENSP00000226218,ENSP00000252486,ENSP00000252999,ENSP00000258743,ENSP00000259216,ENSP00000262464,ENSP00000264498,ENSP00000266066,ENSP00000267843,ENSP00000268150,ENSP00000274063,ENSP00000290015,ENSP00000295550,ENSP00000297268,ENSP00000305714,ENSP00000325527,ENSP00000330523,ENSP00000346839,ENSP00000353654,ENSP00000355180,ENSP00000357980,ENSP00000361125,ENSP00000363827…	ANGPT1,APOE,BMP1,CFC1,COL1A2,COL2A1,COL4A1,COL4A2,COL5A2,COL6A1,COL6A3,CTHRC1,CXCL12,DCN,FBN1,FBN2,FGF2,FGF7,FN1,HSPG2,HTRA1,IGF2,IL6,LAMA5,MFGE8,PODXL,SERPINE1,SERPINE2,SFRP2,SFRP5,TGFBI,VEGFA,VTN,WNT9B
GO.0001568	blood vessel development	18	1.02e-10	ENSP00000223095,ENSP00000225964,ENSP00000252486,ENSP00000252999,ENSP00000264498,ENSP00000268150,ENSP00000274063,ENSP00000297268,ENSP00000346839,ENSP00000347665,ENSP00000353654,ENSP00000361125,ENSP00000363827,ENSP00000364979,ENSP00000377836,ENSP00000379140,ENSP00000416330,ENSP00000428340	ANGPT1,APOE,COL18A1,COL1A1,COL1A2,COL4A1,COL4A2,CXCL12,FGF2,FN1,GPC3,HSPG2,LAMA5,MFGE8,SERPINE1,SFRP2,TGFBI,VEGFA
GO.0045785	positive regulation of cell adhesion	16	1.63e-10	ENSP00000215909,ENSP00000226218,ENSP00000258743,ENSP00000264187,ENSP00000274063,ENSP00000278353,ENSP00000306361,ENSP00000318687,ENSP00000340210,ENSP00000346839,ENSP00000361125,ENSP00000367817,ENSP00000379140,ENSP00000384169,ENSP00000391826,ENSP00000428340	ANGPT1,CD59,CXCL12,FBLN2,FGA,FN1,HSD17B12,HSPH1,IGF2,IL6,LGALS1,NID1,PODXL,SFRP2,VEGFA,VTN
GO.0001944	vasculature development	18	1.98e-10	ENSP00000223095,ENSP00000225964,ENSP00000252486,ENSP00000252999,ENSP00000264498,ENSP00000268150,ENSP00000274063,ENSP00000297268,ENSP00000346839,ENSP00000347665,ENSP00000353654,ENSP00000361125,ENSP00000363827,ENSP00000364979,ENSP00000377836,ENSP00000379140,ENSP00000416330,ENSP00000428340	ANGPT1,APOE,COL18A1,COL1A1,COL1A2,COL4A1,COL4A2,CXCL12,FGF2,FN1,GPC3,HSPG2,LAMA5,MFGE8,SERPINE1,SFRP2,TGFBI,VEGFA
GO.0009887	organ morphogenesis	22	6.7e-10	ENSP00000052754,ENSP00000252999,ENSP00000258743,ENSP00000262464,ENSP00000262948,ENSP00000264498,ENSP00000267843,ENSP00000274063,ENSP00000290015,ENSP00000297268,ENSP00000305714,ENSP00000325527,ENSP00000330523,ENSP00000347665,ENSP00000357980,ENSP00000361125,ENSP00000363827,ENSP00000364000,ENSP00000369889,ENSP00000377836,ENSP00000391826,ENSP00000430333	BMP1,COL18A1,COL1A2,COL2A1,COL5A2,CTHRC1,DCN,FBN1,FBN2,FGF2,FGF7,GPC3,HSPG2,HTRA1,IGF2,IL6,LAMA5,MAP2K2,SFRP2,SLIT3,VEGFA,WNT9B
GO.0001501	skeletal system development	17	8.02e-10	ENSP00000231061,ENSP00000262464,ENSP00000262746,ENSP00000264498,ENSP00000274063,ENSP00000274341,ENSP00000290015,ENSP00000296388,ENSP00000297268,ENSP00000305714,ENSP00000325527,ENSP00000348163,ENSP00000363827,ENSP00000364000,ENSP00000369889,ENSP00000391826,ENSP00000416330	BMP1,COL1A2,COL2A1,COL5A2,FBN1,FBN2,FGF2,HAPLN1,HSPG2,IGF2,LEPRE1,PLS3,PRDX1,SFRP2,SPARC,TGFBI,WNT9B
GO.0048646	anatomical structure formation involved in morphogenesis	23	8.02e-10	ENSP00000223095,ENSP00000225964,ENSP00000226218,ENSP00000262464,ENSP00000262948,ENSP00000264498,ENSP00000268150,ENSP00000274063,ENSP00000290015,ENSP00000330523,ENSP00000346839,ENSP00000347665,ENSP00000353654,ENSP00000355180,ENSP00000357980,ENSP00000361125,ENSP00000363827,ENSP00000364979,ENSP00000367817,ENSP00000369889,ENSP00000379140,ENSP00000416330,ENSP00000428340	ANGPT1,COL18A1,COL1A1,COL2A1,COL4A1,COL4A2,COL6A1,CTHRC1,CXCL12,FBN2,FGF2,FN1,HSPG2,HTRA1,MAP2K2,MFGE8,PODXL,SERPINE1,SFRP2,TGFBI,VEGFA,VTN,WNT9B
GO.0072358	cardiovascular system development	21	8.02e-10	ENSP00000223095,ENSP00000225964,ENSP00000231061,ENSP00000252486,ENSP00000252999,ENSP00000264498,ENSP00000268150,ENSP00000274063,ENSP00000297268,ENSP00000325527,ENSP00000346839,ENSP00000347665,ENSP00000353654,ENSP00000361125,ENSP00000363827,ENSP00000364979,ENSP00000369889,ENSP00000377836,ENSP00000379140,ENSP00000416330,ENSP00000428340	ANGPT1,APOE,COL18A1,COL1A1,COL1A2,COL2A1,COL4A1,COL4A2,CXCL12,FBN1,FGF2,FN1,GPC3,HSPG2,LAMA5,MFGE8,SERPINE1,SFRP2,SPARC,TGFBI,VEGFA
GO.0072359	circulatory system development	21	8.02e-10	ENSP00000223095,ENSP00000225964,ENSP00000231061,ENSP00000252486,ENSP00000252999,ENSP00000264498,ENSP00000268150,ENSP00000274063,ENSP00000297268,ENSP00000325527,ENSP00000346839,ENSP00000347665,ENSP00000353654,ENSP00000361125,ENSP00000363827,ENSP00000364979,ENSP00000369889,ENSP00000377836,ENSP00000379140,ENSP00000416330,ENSP00000428340	ANGPT1,APOE,COL18A1,COL1A1,COL1A2,COL2A1,COL4A1,COL4A2,CXCL12,FBN1,FGF2,FN1,GPC3,HSPG2,LAMA5,MFGE8,SERPINE1,SFRP2,SPARC,TGFBI,VEGFA
GO.0042127	regulation of cell proliferation	27	9e-10	ENSP00000231061,ENSP00000252486,ENSP00000252999,ENSP00000258743,ENSP00000261769,ENSP00000264498,ENSP00000266066,ENSP00000267843,ENSP00000268150,ENSP00000274063,ENSP00000295666,ENSP00000296388,ENSP00000301464,ENSP00000330523,ENSP00000340210,ENSP00000346839,ENSP00000357980,ENSP00000361125,ENSP00000368646,ENSP00000370473,ENSP00000377836,ENSP00000379140,ENSP00000388648,ENSP00000391826,ENSP00000415786…	ANGPT1,APOE,CD59,CDH1,CHEK1,CTHRC1,CXCL12,FGF2,FGF7,FN1,GPC3,HTRA1,IGF2,IGFBP3,IGFBP6,IGFBP7,IL6,LAMA5,LEPRE1,MFGE8,PRDX4,SERPINE2,SFRP2,SFRP5,SLIT3,SPARC,VEGFA
GO.2000145	regulation of cell motility	19	1.62e-09	ENSP00000223095,ENSP00000225964,ENSP00000226218,ENSP00000231061,ENSP00000252486,ENSP00000252999,ENSP00000258743,ENSP00000262948,ENSP00000264498,ENSP00000267843,ENSP00000274063,ENSP00000346839,ENSP00000347665,ENSP00000361125,ENSP00000367817,ENSP00000370473,ENSP00000379140,ENSP00000415786,ENSP00000428340	ANGPT1,APOE,COL18A1,COL1A1,CXCL12,FGF2,FGF7,FN1,IGFBP3,IL6,LAMA5,MAP2K2,PODXL,SERPINE1,SERPINE2,SFRP2,SPARC,VEGFA,VTN
GO.0048731	system development	40	2.19e-09	ENSP00000215909,ENSP00000223095,ENSP00000226218,ENSP00000231061,ENSP00000252486,ENSP00000252934,ENSP00000258743,ENSP00000261769,ENSP00000262464,ENSP00000262746,ENSP00000264187,ENSP00000264474,ENSP00000264498,ENSP00000268150,ENSP00000274063,ENSP00000274341,ENSP00000290015,ENSP00000295550,ENSP00000296388,ENSP00000297268,ENSP00000305714,ENSP00000306361,ENSP00000330523,ENSP00000346839,ENSP00000348163…	AFP,APOA4,APOE,ATXN10,BMP1,CDH1,COL1A2,COL2A1,COL4A1,COL4A2,COL6A1,COL6A3,CSTA,CTHRC1,CXCL12,FBN2,FGA,FGF2,FN1,HAPLN1,HSPG2,HTRA1,IL6,LEPRE1,LGALS1,MFGE8,NID1,PLS3,PODXL,PRDX1,PRDX4,SERPINE1,SERPINE2,SFRP2,SMARCA4,SPARC,UTP11L,VEGFA,VTN,WNT9B
GO.1901700	response to oxygen-containing compound	25	3.95e-09	ENSP00000052754,ENSP00000215909,ENSP00000223095,ENSP00000225964,ENSP00000231061,ENSP00000252486,ENSP00000258743,ENSP00000261769,ENSP00000262948,ENSP00000264498,ENSP00000267843,ENSP00000290015,ENSP00000297268,ENSP00000305260,ENSP00000306361,ENSP00000325527,ENSP00000342026,ENSP00000347665,ENSP00000350425,ENSP00000355180,ENSP00000364000,ENSP00000364979,ENSP00000379140,ENSP00000391826,ENSP00000430333	APOA4,APOE,CDH1,COL18A1,COL1A1,COL1A2,COL4A1,COL5A2,COL6A1,CXCL12,DCN,FBN1,FGA,FGF2,FGF7,GNB2,IGF2,IL6,LGALS1,MAP2K2,PRDX6,SERPINE1,SLIT3,SPARC,WNT9B
GO.0001525	angiogenesis	14	5.12e-09	ENSP00000223095,ENSP00000252999,ENSP00000264498,ENSP00000268150,ENSP00000274063,ENSP00000346839,ENSP00000347665,ENSP00000353654,ENSP00000361125,ENSP00000363827,ENSP00000364979,ENSP00000379140,ENSP00000416330,ENSP00000428340	ANGPT1,COL18A1,COL4A1,COL4A2,CXCL12,FGF2,FN1,HSPG2,LAMA5,MFGE8,SERPINE1,SFRP2,TGFBI,VEGFA
GO.0030334	regulation of cell migration	18	5.12e-09	ENSP00000223095,ENSP00000225964,ENSP00000226218,ENSP00000231061,ENSP00000252486,ENSP00000252999,ENSP00000258743,ENSP00000264498,ENSP00000267843,ENSP00000274063,ENSP00000346839,ENSP00000347665,ENSP00000361125,ENSP00000367817,ENSP00000370473,ENSP00000379140,ENSP00000415786,ENSP00000428340	ANGPT1,APOE,COL18A1,COL1A1,CXCL12,FGF2,FGF7,FN1,IGFBP3,IL6,LAMA5,PODXL,SERPINE1,SERPINE2,SFRP2,SPARC,VEGFA,VTN
GO.0048513	organ development	34	7.32e-09	ENSP00000215909,ENSP00000231061,ENSP00000252999,ENSP00000258743,ENSP00000261769,ENSP00000262464,ENSP00000262948,ENSP00000264187,ENSP00000264474,ENSP00000264498,ENSP00000274063,ENSP00000290015,ENSP00000295550,ENSP00000296388,ENSP00000297268,ENSP00000305714,ENSP00000306361,ENSP00000330523,ENSP00000347665,ENSP00000348163,ENSP00000350720,ENSP00000357980,ENSP00000361125,ENSP00000363827,ENSP00000364000…	AFP,BMP1,CDH1,COL18A1,COL1A2,COL2A1,COL4A1,COL5A2,COL6A3,CSTA,CTHRC1,CXCL12,FBN2,FGA,FGF2,HSPG2,HTRA1,IGF2,IL6,LAMA5,LEPRE1,LGALS1,MAP2K2,NID1,PLS3,PODXL,PRDX4,SERPINE2,SFRP2,SMARCA4,SPARC,TGFBI,VEGFA,WNT9B
GO.0048514	blood vessel morphogenesis	15	7.86e-09	ENSP00000223095,ENSP00000252486,ENSP00000252999,ENSP00000264498,ENSP00000268150,ENSP00000274063,ENSP00000346839,ENSP00000347665,ENSP00000353654,ENSP00000361125,ENSP00000363827,ENSP00000364979,ENSP00000379140,ENSP00000416330,ENSP00000428340	ANGPT1,APOE,COL18A1,COL4A1,COL4A2,CXCL12,FGF2,FN1,HSPG2,LAMA5,MFGE8,SERPINE1,SFRP2,TGFBI,VEGFA
GO.0048523	negative regulation of cellular process	41	7.94e-09	ENSP00000215909,ENSP00000223095,ENSP00000225964,ENSP00000226218,ENSP00000231061,ENSP00000241261,ENSP00000252486,ENSP00000258743,ENSP00000261769,ENSP00000262464,ENSP00000264474,ENSP00000264498,ENSP00000266066,ENSP00000274063,ENSP00000290015,ENSP00000295550,ENSP00000295666,ENSP00000296388,ENSP00000301464,ENSP00000306361,ENSP00000318687,ENSP00000325527,ENSP00000330523,ENSP00000340210,ENSP00000346839…	APOA4,APOE,CD59,CDH1,CHEK1,COL18A1,COL1A1,COL2A1,COL5A2,COL6A3,CSTA,CTHRC1,CXCL12,FBN1,FBN2,FGA,FGF2,FN1,HSPH1,HTRA1,IGFBP3,IGFBP6,IGFBP7,IL6,LEPRE1,LGALS1,PODXL,PRDX4,SERPINE1,SERPINE2,SFRP2,SFRP5,SLIT3,SMARCA4,SPARC,TGFBI,TNFSF10,TPT1,VEGFA,VTN,WNT9B
GO.0044767	single-organism developmental process	44	1.81e-08	ENSP00000215909,ENSP00000223095,ENSP00000229270,ENSP00000231061,ENSP00000252486,ENSP00000252934,ENSP00000252999,ENSP00000258743,ENSP00000259216,ENSP00000261769,ENSP00000262464,ENSP00000262746,ENSP00000264187,ENSP00000264474,ENSP00000264498,ENSP00000266066,ENSP00000268150,ENSP00000274063,ENSP00000274341,ENSP00000290015,ENSP00000295550,ENSP00000296388,ENSP00000297268,ENSP00000305714,ENSP00000306361…	AFP,APOA4,APOE,ATXN10,BMP1,CDH1,CFC1,CHEK1,COL1A2,COL2A1,COL4A1,COL4A2,COL6A1,COL6A3,CSTA,CTHRC1,CXCL12,FBN2,FGA,FGF2,HAPLN1,HSPG2,HTRA1,IGFBP3,IL6,LAMA5,LEPRE1,LGALS1,MFGE8,NID1,PLS3,PODXL,PRDX1,PRDX4,SERPINE1,SERPINE2,SFRP2,SFRP5,SMARCA4,SPARC,TPI1,UTP11L,VEGFA,WNT9B
GO.0048519	negative regulation of biological process	42	1.81e-08	ENSP00000215909,ENSP00000223095,ENSP00000225964,ENSP00000226218,ENSP00000231061,ENSP00000241261,ENSP00000252486,ENSP00000258743,ENSP00000261769,ENSP00000262464,ENSP00000264474,ENSP00000264498,ENSP00000266066,ENSP00000274063,ENSP00000290015,ENSP00000295550,ENSP00000295666,ENSP00000296388,ENSP00000301464,ENSP00000306361,ENSP00000318687,ENSP00000325527,ENSP00000330523,ENSP00000340210,ENSP00000346839…	APOA4,APOE,CD59,CDH1,CHEK1,COL18A1,COL1A1,COL2A1,COL4A2,COL5A2,COL6A3,CSTA,CTHRC1,CXCL12,FBN1,FBN2,FGA,FGF2,FN1,HSPH1,HTRA1,IGFBP3,IGFBP6,IGFBP7,IL6,LEPRE1,LGALS1,PODXL,PRDX4,SERPINE1,SERPINE2,SFRP2,SFRP5,SLIT3,SMARCA4,SPARC,TGFBI,TNFSF10,TPT1,VEGFA,VTN,WNT9B
GO.0071840	cellular component organization or biogenesis	45	1.81e-08	ENSP00000052754,ENSP00000216286,ENSP00000223095,ENSP00000226218,ENSP00000231061,ENSP00000252486,ENSP00000252999,ENSP00000258743,ENSP00000261769,ENSP00000262464,ENSP00000262948,ENSP00000264187,ENSP00000264498,ENSP00000267843,ENSP00000268150,ENSP00000274063,ENSP00000274341,ENSP00000278353,ENSP00000286657,ENSP00000286713,ENSP00000295550,ENSP00000303153,ENSP00000305714,ENSP00000306361,ENSP00000325527…	ADAMTS3,ANGPT1,APOA4,APOE,BMP1,CDH1,CHEK1,COL22A1,COL2A1,COL4A1,COL4A2,COL4A6,COL5A2,COL6A1,COL6A3,COPA,CTHRC1,DCN,FBLN2,FBN1,FBN2,FGA,FGF2,FGF7,HAPLN1,HSD17B12,HSPG2,IL6,LAMA5,MAP2K2,MFGE8,NID1,NID2,PRDX4,SERPINE1,SERPINE2,SFRP2,SLIT3,SMARCA4,SPARC,STOM,TGFBI,UTP11L,VEGFA,VTN
GO.0007275	multicellular organismal development	41	2.64e-08	ENSP00000215909,ENSP00000223095,ENSP00000229270,ENSP00000231061,ENSP00000252486,ENSP00000252934,ENSP00000258743,ENSP00000259216,ENSP00000261769,ENSP00000262464,ENSP00000262746,ENSP00000264187,ENSP00000264474,ENSP00000264498,ENSP00000266066,ENSP00000268150,ENSP00000274063,ENSP00000274341,ENSP00000290015,ENSP00000295550,ENSP00000296388,ENSP00000297268,ENSP00000305714,ENSP00000306361,ENSP00000330523…	AFP,APOA4,APOE,ATXN10,BMP1,CDH1,CFC1,COL1A2,COL2A1,COL4A1,COL4A2,COL6A1,COL6A3,CSTA,CTHRC1,CXCL12,FBN2,FGA,FGF2,HAPLN1,HSPG2,HTRA1,IL6,LEPRE1,LGALS1,MFGE8,NID1,PLS3,PODXL,PRDX1,PRDX4,SERPINE1,SERPINE2,SFRP2,SFRP5,SMARCA4,SPARC,TPI1,UTP11L,VEGFA,WNT9B
GO.2000147	positive regulation of cell motility	14	2.72e-08	ENSP00000223095,ENSP00000225964,ENSP00000226218,ENSP00000231061,ENSP00000258743,ENSP00000262948,ENSP00000264498,ENSP00000267843,ENSP00000346839,ENSP00000347665,ENSP00000361125,ENSP00000367817,ENSP00000379140,ENSP00000428340	ANGPT1,COL18A1,COL1A1,CXCL12,FGF2,FGF7,FN1,IL6,MAP2K2,PODXL,SERPINE1,SPARC,VEGFA,VTN
GO.0016043	cellular component organization	44	2.88e-08	ENSP00000052754,ENSP00000216286,ENSP00000223095,ENSP00000226218,ENSP00000231061,ENSP00000252486,ENSP00000252999,ENSP00000258743,ENSP00000261769,ENSP00000262464,ENSP00000262948,ENSP00000264187,ENSP00000264498,ENSP00000267843,ENSP00000268150,ENSP00000274063,ENSP00000274341,ENSP00000278353,ENSP00000286657,ENSP00000286713,ENSP00000295550,ENSP00000303153,ENSP00000305714,ENSP00000306361,ENSP00000325527…	ADAMTS3,ANGPT1,APOA4,APOE,BMP1,CDH1,CHEK1,COL22A1,COL2A1,COL4A1,COL4A2,COL4A6,COL5A2,COL6A1,COL6A3,COPA,CTHRC1,DCN,FBLN2,FBN1,FBN2,FGA,FGF2,FGF7,HAPLN1,HSD17B12,HSPG2,IL6,LAMA5,MAP2K2,MFGE8,NID1,NID2,PRDX4,SERPINE1,SERPINE2,SFRP2,SLIT3,SMARCA4,SPARC,STOM,TGFBI,VEGFA,VTN
GO.0048856	anatomical structure development	41	2.88e-08	ENSP00000215909,ENSP00000223095,ENSP00000231061,ENSP00000252486,ENSP00000252934,ENSP00000252999,ENSP00000258743,ENSP00000259216,ENSP00000261769,ENSP00000262464,ENSP00000262746,ENSP00000264187,ENSP00000264474,ENSP00000264498,ENSP00000266066,ENSP00000268150,ENSP00000274063,ENSP00000274341,ENSP00000290015,ENSP00000295550,ENSP00000296388,ENSP00000297268,ENSP00000305714,ENSP00000306361,ENSP00000330523…	AFP,APOA4,APOE,ATXN10,BMP1,CDH1,CFC1,COL1A2,COL2A1,COL4A1,COL4A2,COL6A1,COL6A3,CSTA,CTHRC1,CXCL12,FBN2,FGA,FGF2,HAPLN1,HSPG2,HTRA1,IL6,LAMA5,LEPRE1,LGALS1,MFGE8,NID1,PLS3,PODXL,PRDX1,PRDX4,SERPINE1,SERPINE2,SFRP2,SFRP5,SMARCA4,SPARC,UTP11L,VEGFA,WNT9B
GO.0040012	regulation of locomotion	18	3.25e-08	ENSP00000223095,ENSP00000225964,ENSP00000226218,ENSP00000231061,ENSP00000252486,ENSP00000252999,ENSP00000258743,ENSP00000262948,ENSP00000264498,ENSP00000267843,ENSP00000274063,ENSP00000346839,ENSP00000347665,ENSP00000361125,ENSP00000367817,ENSP00000370473,ENSP00000415786,ENSP00000428340	ANGPT1,APOE,COL18A1,COL1A1,FGF2,FGF7,FN1,IGFBP3,IL6,LAMA5,MAP2K2,PODXL,SERPINE1,SERPINE2,SFRP2,SPARC,VEGFA,VTN
GO.0051270	regulation of cellular component movement	18	5.43e-08	ENSP00000223095,ENSP00000225964,ENSP00000226218,ENSP00000231061,ENSP00000252486,ENSP00000252999,ENSP00000258743,ENSP00000262948,ENSP00000264498,ENSP00000267843,ENSP00000274063,ENSP00000346839,ENSP00000347665,ENSP00000361125,ENSP00000367817,ENSP00000370473,ENSP00000415786,ENSP00000428340	ANGPT1,APOE,COL18A1,COL1A1,FGF2,FGF7,FN1,IGFBP3,IL6,LAMA5,MAP2K2,PODXL,SERPINE1,SERPINE2,SFRP2,SPARC,VEGFA,VTN
GO.0030199	collagen fibril organization	7	5.64e-08	ENSP00000225964,ENSP00000274063,ENSP00000286657,ENSP00000296388,ENSP00000297268,ENSP00000364000,ENSP00000369889	ADAMTS3,COL1A1,COL1A2,COL2A1,COL5A2,LEPRE1,SFRP2
GO.0009605	response to external stimulus	27	1.08e-07	ENSP00000052754,ENSP00000223095,ENSP00000225964,ENSP00000231061,ENSP00000258743,ENSP00000262948,ENSP00000264498,ENSP00000267843,ENSP00000274063,ENSP00000290015,ENSP00000295550,ENSP00000295633,ENSP00000306361,ENSP00000350425,ENSP00000353654,ENSP00000355180,ENSP00000361125,ENSP00000363827,ENSP00000364000,ENSP00000364979,ENSP00000369889,ENSP00000377836,ENSP00000388648,ENSP00000415786,ENSP00000428340…	ANGPT1,APOA4,CHEK1,COL1A1,COL2A1,COL4A1,COL4A2,COL5A2,COL6A1,COL6A3,DCN,FGA,FGF2,FGF7,FSTL1,GPC3,HSPG2,IL6,MAP2K2,SERPINE1,SERPINE2,SFRP2,SLIT3,SPARC,TPT1,VEGFA,WNT9B
GO.0010646	regulation of cell communication	33	1.34e-07	ENSP00000215909,ENSP00000223095,ENSP00000225964,ENSP00000226218,ENSP00000241261,ENSP00000252486,ENSP00000258743,ENSP00000262464,ENSP00000262746,ENSP00000262948,ENSP00000264498,ENSP00000266066,ENSP00000274063,ENSP00000274341,ENSP00000286657,ENSP00000286713,ENSP00000301464,ENSP00000305714,ENSP00000306361,ENSP00000318687,ENSP00000325527,ENSP00000330523,ENSP00000346839,ENSP00000350720,ENSP00000357980…	ADAMTS3,APOE,BMP1,COL1A1,COL2A1,CTHRC1,CXCL12,FBN1,FBN2,FGA,FGF2,FN1,GPC3,HAPLN1,HSPH1,HTRA1,IGF2,IGFBP6,IL6,LGALS1,MAP2K2,PRDX1,SERPINE1,SERPINE2,SFRP2,SFRP5,SLIT3,SMARCA4,STOM,TNFSF10,TPT1,VEGFA,VTN
GO.0044712	single-organism catabolic process	19	1.54e-07	ENSP00000052754,ENSP00000225964,ENSP00000229270,ENSP00000252486,ENSP00000262746,ENSP00000264498,ENSP00000286657,ENSP00000295550,ENSP00000297268,ENSP00000312606,ENSP00000347665,ENSP00000350425,ENSP00000351035,ENSP00000353654,ENSP00000355180,ENSP00000361290,ENSP00000364000,ENSP00000364979,ENSP00000369889	ADAMTS3,AKR1A1,APOA4,APOE,COL18A1,COL1A1,COL1A2,COL2A1,COL4A1,COL4A2,COL4A6,COL5A2,COL6A1,COL6A3,DCN,FGF2,HSD17B11,PRDX1,TPI1
GO.0009966	regulation of signal transduction	30	1.9e-07	ENSP00000215909,ENSP00000223095,ENSP00000225964,ENSP00000226218,ENSP00000241261,ENSP00000252486,ENSP00000258743,ENSP00000262464,ENSP00000262746,ENSP00000262948,ENSP00000264498,ENSP00000266066,ENSP00000274063,ENSP00000286657,ENSP00000301464,ENSP00000306361,ENSP00000318687,ENSP00000325527,ENSP00000330523,ENSP00000346839,ENSP00000350720,ENSP00000357980,ENSP00000361125,ENSP00000369889,ENSP00000377836…	ADAMTS3,APOE,COL1A1,COL2A1,CTHRC1,CXCL12,FBN1,FBN2,FGA,FGF2,FN1,GPC3,HSPH1,HTRA1,IGF2,IGFBP6,IL6,LGALS1,MAP2K2,PRDX1,SERPINE1,SERPINE2,SFRP2,SFRP5,SLIT3,SMARCA4,TNFSF10,TPT1,VEGFA,VTN
GO.0030335	positive regulation of cell migration	13	1.9e-07	ENSP00000223095,ENSP00000225964,ENSP00000226218,ENSP00000231061,ENSP00000258743,ENSP00000264498,ENSP00000267843,ENSP00000346839,ENSP00000347665,ENSP00000361125,ENSP00000367817,ENSP00000379140,ENSP00000428340	ANGPT1,COL18A1,COL1A1,CXCL12,FGF2,FGF7,FN1,IL6,PODXL,SERPINE1,SPARC,VEGFA,VTN
GO.1901701	cellular response to oxygen-containing compound	18	2.47e-07	ENSP00000215909,ENSP00000223095,ENSP00000225964,ENSP00000258743,ENSP00000261769,ENSP00000262746,ENSP00000262948,ENSP00000264498,ENSP00000267843,ENSP00000290015,ENSP00000297268,ENSP00000305260,ENSP00000325527,ENSP00000350425,ENSP00000355180,ENSP00000364000,ENSP00000364979,ENSP00000391826	APOA4,CDH1,COL1A1,COL1A2,COL4A1,COL5A2,COL6A1,FBN1,FGF2,FGF7,GNB2,IGF2,IL6,LGALS1,MAP2K2,PRDX1,SERPINE1,WNT9B
GO.0010810	regulation of cell-substrate adhesion	10	3e-07	ENSP00000215909,ENSP00000223095,ENSP00000225964,ENSP00000226218,ENSP00000264187,ENSP00000278353,ENSP00000306361,ENSP00000346839,ENSP00000361125,ENSP00000384169	COL1A1,FBLN2,FGA,FN1,HSD17B12,LGALS1,NID1,SERPINE1,VEGFA,VTN
GO.0051272	positive regulation of cellular component movement	13	3e-07	ENSP00000223095,ENSP00000225964,ENSP00000226218,ENSP00000231061,ENSP00000258743,ENSP00000262948,ENSP00000264498,ENSP00000267843,ENSP00000346839,ENSP00000347665,ENSP00000361125,ENSP00000367817,ENSP00000428340	ANGPT1,COL18A1,COL1A1,FGF2,FGF7,FN1,IL6,MAP2K2,PODXL,SERPINE1,SPARC,VEGFA,VTN
GO.0051128	regulation of cellular component organization	28	3.49e-07	ENSP00000215909,ENSP00000223095,ENSP00000225964,ENSP00000226218,ENSP00000231061,ENSP00000241261,ENSP00000252486,ENSP00000258743,ENSP00000268150,ENSP00000274063,ENSP00000274341,ENSP00000290015,ENSP00000295666,ENSP00000301464,ENSP00000305714,ENSP00000306361,ENSP00000346839,ENSP00000350720,ENSP00000357980,ENSP00000361125,ENSP00000367817,ENSP00000370473,ENSP00000377836,ENSP00000388648,ENSP00000391826…	ANGPT1,APOE,BMP1,CHEK1,COL1A1,FGA,FN1,GPC3,HAPLN1,HTRA1,IGF2,IGFBP3,IGFBP6,IGFBP7,IL6,LGALS1,MFGE8,PODXL,SERPINE1,SERPINE2,SFRP2,SLIT3,SMARCA4,SPARC,TNFSF10,VEGFA,VTN,WNT9B
GO.0040017	positive regulation of locomotion	13	3.67e-07	ENSP00000223095,ENSP00000225964,ENSP00000226218,ENSP00000231061,ENSP00000258743,ENSP00000262948,ENSP00000264498,ENSP00000267843,ENSP00000346839,ENSP00000347665,ENSP00000361125,ENSP00000367817,ENSP00000428340	ANGPT1,COL18A1,COL1A1,FGF2,FGF7,FN1,IL6,MAP2K2,PODXL,SERPINE1,SPARC,VEGFA,VTN
GO.0048585	negative regulation of response to stimulus	22	4.16e-07	ENSP00000223095,ENSP00000226218,ENSP00000252486,ENSP00000262464,ENSP00000264498,ENSP00000266066,ENSP00000274063,ENSP00000306361,ENSP00000318687,ENSP00000325527,ENSP00000330523,ENSP00000340210,ENSP00000350720,ENSP00000357980,ENSP00000369889,ENSP00000370473,ENSP00000377836,ENSP00000379140,ENSP00000415786,ENSP00000428340,ENSP00000430333,ENSP00000431872	ANGPT1,APOE,CD59,COL2A1,CTHRC1,CXCL12,FBN1,FBN2,FGA,FGF2,GPC3,HSPH1,HTRA1,IGFBP3,SERPINE1,SERPINE2,SFRP2,SFRP5,SLIT3,SMARCA4,TPT1,VTN
GO.0061138	morphogenesis of a branching epithelium	10	4.97e-07	ENSP00000252999,ENSP00000258743,ENSP00000264498,ENSP00000267843,ENSP00000274063,ENSP00000290015,ENSP00000361125,ENSP00000364979,ENSP00000377836,ENSP00000379140	COL4A1,CXCL12,FGF2,FGF7,GPC3,IL6,LAMA5,SFRP2,VEGFA,WNT9B
GO.0048468	cell development	24	5.83e-07	ENSP00000252486,ENSP00000252934,ENSP00000252999,ENSP00000258743,ENSP00000261769,ENSP00000262948,ENSP00000264498,ENSP00000274063,ENSP00000290015,ENSP00000295550,ENSP00000330523,ENSP00000346839,ENSP00000347665,ENSP00000350425,ENSP00000350720,ENSP00000353654,ENSP00000355180,ENSP00000361125,ENSP00000364000,ENSP00000364979,ENSP00000367817,ENSP00000369889,ENSP00000379140,ENSP00000430333	APOA4,APOE,ATXN10,CDH1,COL18A1,COL2A1,COL4A1,COL4A2,COL5A2,COL6A1,COL6A3,CTHRC1,CXCL12,FGF2,FN1,IL6,LAMA5,MAP2K2,PODXL,SFRP2,SLIT3,SMARCA4,VEGFA,WNT9B
GO.0001503	ossification	11	9.44e-07	ENSP00000225964,ENSP00000231061,ENSP00000305714,ENSP00000330523,ENSP00000355180,ENSP00000363827,ENSP00000364000,ENSP00000369889,ENSP00000370473,ENSP00000377836,ENSP00000391826	BMP1,COL1A1,COL2A1,COL5A2,COL6A1,CTHRC1,GPC3,HSPG2,IGF2,IGFBP3,SPARC
GO.0048583	regulation of response to stimulus	34	1.21e-06	ENSP00000215909,ENSP00000223095,ENSP00000225964,ENSP00000226218,ENSP00000241261,ENSP00000252486,ENSP00000258743,ENSP00000261769,ENSP00000262464,ENSP00000262746,ENSP00000264498,ENSP00000266066,ENSP00000267843,ENSP00000274063,ENSP00000274341,ENSP00000286657,ENSP00000286713,ENSP00000301464,ENSP00000305714,ENSP00000306361,ENSP00000325527,ENSP00000330523,ENSP00000346839,ENSP00000350720,ENSP00000357980…	ADAMTS3,APOE,BMP1,CDH1,CHEK1,COL1A1,COL2A1,CTHRC1,CXCL12,FBN1,FBN2,FGA,FGF2,FGF7,FN1,GPC3,HAPLN1,HTRA1,IGF2,IGFBP6,IL6,LGALS1,PRDX1,SERPINE1,SERPINE2,SFRP2,SFRP5,SLIT3,SMARCA4,STOM,TNFSF10,TPT1,VEGFA,VTN
GO.0009888	tissue development	23	1.42e-06	ENSP00000052754,ENSP00000226218,ENSP00000258743,ENSP00000262948,ENSP00000264474,ENSP00000264498,ENSP00000274063,ENSP00000290015,ENSP00000305714,ENSP00000330523,ENSP00000346839,ENSP00000347665,ENSP00000350720,ENSP00000353654,ENSP00000355180,ENSP00000361125,ENSP00000363827,ENSP00000364979,ENSP00000367817,ENSP00000369889,ENSP00000379140,ENSP00000415786,ENSP00000416330	BMP1,COL18A1,COL2A1,COL4A1,COL4A2,COL6A1,CSTA,CTHRC1,CXCL12,DCN,FGF2,FN1,HSPG2,IL6,MAP2K2,PODXL,SERPINE2,SFRP2,SMARCA4,TGFBI,VEGFA,VTN,WNT9B
GO.0044707	single-multicellular organism process	44	1.83e-06	ENSP00000215909,ENSP00000223095,ENSP00000229270,ENSP00000252486,ENSP00000252934,ENSP00000258743,ENSP00000259216,ENSP00000261769,ENSP00000262464,ENSP00000262746,ENSP00000264187,ENSP00000264474,ENSP00000264498,ENSP00000266066,ENSP00000268150,ENSP00000274063,ENSP00000274341,ENSP00000286657,ENSP00000290015,ENSP00000295550,ENSP00000296388,ENSP00000297268,ENSP00000305714,ENSP00000306361,ENSP00000330523…	ADAMTS3,AFP,APOA4,APOE,ATXN10,BMP1,CD59,CDH1,CFC1,COL1A2,COL2A1,COL4A1,COL4A2,COL4A6,COL6A1,COL6A3,COPA,CSTA,CTHRC1,FBN2,FGA,FGF2,HAPLN1,HSPG2,HTRA1,IGFBP3,IL6,LEPRE1,LGALS1,MFGE8,NID1,PLS3,PODXL,PRDX1,PRDX4,SERPINE1,SERPINE2,SFRP2,SFRP5,SMARCA4,TPI1,UTP11L,VEGFA,WNT9B
GO.0050678	regulation of epithelial cell proliferation	11	1.94e-06	ENSP00000231061,ENSP00000252486,ENSP00000258743,ENSP00000261769,ENSP00000264498,ENSP00000267843,ENSP00000274063,ENSP00000357980,ENSP00000361125,ENSP00000377836,ENSP00000379140	APOE,CDH1,CXCL12,FGF2,FGF7,GPC3,HTRA1,IL6,SFRP2,SPARC,VEGFA
GO.0001558	regulation of cell growth	12	2.65e-06	ENSP00000252486,ENSP00000274063,ENSP00000295666,ENSP00000301464,ENSP00000346839,ENSP00000350720,ENSP00000357980,ENSP00000361125,ENSP00000370473,ENSP00000379140,ENSP00000415786,ENSP00000430333	APOE,CXCL12,FN1,HTRA1,IGFBP3,IGFBP6,IGFBP7,SERPINE2,SFRP2,SLIT3,SMARCA4,VEGFA
GO.0007155	cell adhesion	18	3.13e-06	ENSP00000226218,ENSP00000252999,ENSP00000258743,ENSP00000261769,ENSP00000264187,ENSP00000264474,ENSP00000268150,ENSP00000274341,ENSP00000295550,ENSP00000295666,ENSP00000306361,ENSP00000347665,ENSP00000350425,ENSP00000355180,ENSP00000361290,ENSP00000367817,ENSP00000416330,ENSP00000428340	ANGPT1,APOA4,CDH1,COL18A1,COL4A6,COL6A1,COL6A3,CSTA,FGA,HAPLN1,IGFBP7,IL6,LAMA5,MFGE8,NID1,PODXL,TGFBI,VTN
GO.0022603	regulation of anatomical structure morphogenesis	17	3.77e-06	ENSP00000223095,ENSP00000225964,ENSP00000231061,ENSP00000252486,ENSP00000258743,ENSP00000262948,ENSP00000264498,ENSP00000266066,ENSP00000274063,ENSP00000290015,ENSP00000306361,ENSP00000330523,ENSP00000346839,ENSP00000353654,ENSP00000361125,ENSP00000364000,ENSP00000379140	APOE,COL1A1,COL4A2,COL5A2,CTHRC1,CXCL12,FGA,FGF2,FN1,IL6,MAP2K2,SERPINE1,SFRP2,SFRP5,SPARC,VEGFA,WNT9B
GO.0031175	neuron projection development	15	5.17e-06	ENSP00000252486,ENSP00000252934,ENSP00000258743,ENSP00000261769,ENSP00000262948,ENSP00000295550,ENSP00000350425,ENSP00000353654,ENSP00000355180,ENSP00000361125,ENSP00000364000,ENSP00000364979,ENSP00000369889,ENSP00000379140,ENSP00000430333	APOA4,APOE,ATXN10,CDH1,COL2A1,COL4A1,COL4A2,COL5A2,COL6A1,COL6A3,CXCL12,IL6,MAP2K2,SLIT3,VEGFA
GO.0048598	embryonic morphogenesis	14	5.38e-06	ENSP00000226218,ENSP00000252999,ENSP00000259216,ENSP00000264498,ENSP00000274063,ENSP00000290015,ENSP00000325527,ENSP00000330523,ENSP00000346839,ENSP00000353654,ENSP00000355180,ENSP00000363827,ENSP00000369889,ENSP00000377836	CFC1,COL2A1,COL4A2,COL6A1,CTHRC1,FBN1,FGF2,FN1,GPC3,HSPG2,LAMA5,SFRP2,VTN,WNT9B
GO.0007399	nervous system development	25	5.46e-06	ENSP00000215909,ENSP00000226218,ENSP00000252486,ENSP00000252934,ENSP00000258743,ENSP00000261769,ENSP00000264498,ENSP00000274063,ENSP00000274341,ENSP00000290015,ENSP00000295550,ENSP00000330523,ENSP00000346839,ENSP00000350425,ENSP00000350720,ENSP00000353654,ENSP00000355180,ENSP00000361125,ENSP00000362105,ENSP00000363827,ENSP00000364000,ENSP00000364979,ENSP00000379140,ENSP00000415786,ENSP00000430333	APOA4,APOE,ATXN10,CDH1,COL4A1,COL4A2,COL5A2,COL6A1,COL6A3,CTHRC1,CXCL12,FGF2,FN1,HAPLN1,HSPG2,IL6,LGALS1,SERPINE2,SFRP2,SLIT3,SMARCA4,UTP11L,VEGFA,VTN,WNT9B
GO.0009719	response to endogenous stimulus	21	5.7e-06	ENSP00000223095,ENSP00000225964,ENSP00000231061,ENSP00000258743,ENSP00000261769,ENSP00000262948,ENSP00000264498,ENSP00000267843,ENSP00000268150,ENSP00000295633,ENSP00000305260,ENSP00000306361,ENSP00000325527,ENSP00000353654,ENSP00000355180,ENSP00000364000,ENSP00000364979,ENSP00000369889,ENSP00000379140,ENSP00000391826,ENSP00000430333	CDH1,COL1A1,COL2A1,COL4A1,COL4A2,COL5A2,COL6A1,CXCL12,FBN1,FGA,FGF2,FGF7,FSTL1,GNB2,IGF2,IL6,MAP2K2,MFGE8,SERPINE1,SLIT3,SPARC
GO.0051716	cellular response to stimulus	45	6.03e-06	ENSP00000223095,ENSP00000225964,ENSP00000231061,ENSP00000241261,ENSP00000252486,ENSP00000252999,ENSP00000258743,ENSP00000259216,ENSP00000261769,ENSP00000262746,ENSP00000262948,ENSP00000264498,ENSP00000266066,ENSP00000267843,ENSP00000274063,ENSP00000274341,ENSP00000286713,ENSP00000295633,ENSP00000301464,ENSP00000305260,ENSP00000305714,ENSP00000306361,ENSP00000318687,ENSP00000325527,ENSP00000330523…	AFP,ANGPT1,APOA4,APOE,BMP1,CD59,CDH1,CFC1,CHEK1,COL1A1,COL2A1,COL4A1,COL4A2,COL5A2,COL6A1,CPZ,CTHRC1,CXCL12,FBN1,FGA,FGF2,FGF7,FSTL1,GNB2,GPC3,HAPLN1,HSPG2,HSPH1,IGF2,IGFBP6,IL6,LAMA5,MAP2K2,MAPK15,PRDX1,PRDX4,SERPINE1,SFRP2,SFRP5,SLIT3,SPARC,STOM,TNFSF10,VEGFA,YARS
GO.0010243	response to organonitrogen compound	16	6.19e-06	ENSP00000225964,ENSP00000231061,ENSP00000258743,ENSP00000261769,ENSP00000262948,ENSP00000264498,ENSP00000267843,ENSP00000297268,ENSP00000305260,ENSP00000306361,ENSP00000325527,ENSP00000355180,ENSP00000364000,ENSP00000364979,ENSP00000379140,ENSP00000391826	CDH1,COL1A1,COL1A2,COL4A1,COL5A2,COL6A1,CXCL12,FBN1,FGA,FGF2,FGF7,GNB2,IGF2,IL6,MAP2K2,SPARC
GO.0052547	regulation of peptidase activity	12	6.85e-06	ENSP00000223095,ENSP00000226218,ENSP00000241261,ENSP00000258743,ENSP00000264474,ENSP00000274063,ENSP00000295550,ENSP00000295992,ENSP00000346839,ENSP00000361125,ENSP00000377836,ENSP00000415786	COL6A3,CSTA,FN1,GPC3,IL6,PCOLCE2,SERPINE1,SERPINE2,SFRP2,TNFSF10,VEGFA,VTN
GO.0010466	negative regulation of peptidase activity	10	7.1e-06	ENSP00000223095,ENSP00000226218,ENSP00000241261,ENSP00000258743,ENSP00000264474,ENSP00000274063,ENSP00000295550,ENSP00000361125,ENSP00000377836,ENSP00000415786	COL6A3,CSTA,GPC3,IL6,SERPINE1,SERPINE2,SFRP2,TNFSF10,VEGFA,VTN
GO.0042060	wound healing	15	7.33e-06	ENSP00000052754,ENSP00000223095,ENSP00000225964,ENSP00000231061,ENSP00000258743,ENSP00000264498,ENSP00000267843,ENSP00000297268,ENSP00000306361,ENSP00000340210,ENSP00000346839,ENSP00000361125,ENSP00000391826,ENSP00000415786,ENSP00000428340	ANGPT1,CD59,COL1A1,COL1A2,DCN,FGA,FGF2,FGF7,FN1,IGF2,IL6,SERPINE1,SERPINE2,SPARC,VEGFA
GO.0023057	negative regulation of signaling	19	7.63e-06	ENSP00000223095,ENSP00000252486,ENSP00000258743,ENSP00000262464,ENSP00000266066,ENSP00000274063,ENSP00000306361,ENSP00000318687,ENSP00000325527,ENSP00000330523,ENSP00000350720,ENSP00000357980,ENSP00000369889,ENSP00000370473,ENSP00000377836,ENSP00000379140,ENSP00000415786,ENSP00000430333,ENSP00000431872	APOE,COL2A1,CTHRC1,CXCL12,FBN1,FBN2,FGA,GPC3,HSPH1,HTRA1,IGFBP3,IL6,SERPINE1,SERPINE2,SFRP2,SFRP5,SLIT3,SMARCA4,TPT1
GO.0048666	neuron development	16	7.81e-06	ENSP00000252486,ENSP00000252934,ENSP00000258743,ENSP00000261769,ENSP00000262948,ENSP00000295550,ENSP00000330523,ENSP00000350425,ENSP00000353654,ENSP00000355180,ENSP00000361125,ENSP00000364000,ENSP00000364979,ENSP00000369889,ENSP00000379140,ENSP00000430333	APOA4,APOE,ATXN10,CDH1,COL2A1,COL4A1,COL4A2,COL5A2,COL6A1,COL6A3,CTHRC1,CXCL12,IL6,MAP2K2,SLIT3,VEGFA
GO.0010648	negative regulation of cell communication	19	8.48e-06	ENSP00000223095,ENSP00000252486,ENSP00000258743,ENSP00000262464,ENSP00000266066,ENSP00000274063,ENSP00000306361,ENSP00000318687,ENSP00000325527,ENSP00000330523,ENSP00000350720,ENSP00000357980,ENSP00000369889,ENSP00000370473,ENSP00000377836,ENSP00000379140,ENSP00000415786,ENSP00000430333,ENSP00000431872	APOE,COL2A1,CTHRC1,CXCL12,FBN1,FBN2,FGA,GPC3,HSPH1,HTRA1,IGFBP3,IL6,SERPINE1,SERPINE2,SFRP2,SFRP5,SLIT3,SMARCA4,TPT1
GO.0009968	negative regulation of signal transduction	18	9.07e-06	ENSP00000223095,ENSP00000252486,ENSP00000262464,ENSP00000266066,ENSP00000274063,ENSP00000306361,ENSP00000318687,ENSP00000325527,ENSP00000330523,ENSP00000350720,ENSP00000357980,ENSP00000369889,ENSP00000370473,ENSP00000377836,ENSP00000379140,ENSP00000415786,ENSP00000430333,ENSP00000431872	APOE,COL2A1,CTHRC1,CXCL12,FBN1,FBN2,FGA,GPC3,HSPH1,HTRA1,IGFBP3,SERPINE1,SERPINE2,SFRP2,SFRP5,SLIT3,SMARCA4,TPT1
GO.0030154	cell differentiation	31	1.02e-05	ENSP00000215909,ENSP00000225964,ENSP00000252486,ENSP00000252934,ENSP00000252999,ENSP00000258743,ENSP00000261769,ENSP00000264474,ENSP00000264498,ENSP00000266066,ENSP00000274063,ENSP00000295550,ENSP00000305714,ENSP00000330523,ENSP00000347665,ENSP00000350425,ENSP00000350720,ENSP00000353654,ENSP00000355180,ENSP00000361125,ENSP00000363827,ENSP00000364000,ENSP00000367817,ENSP00000370473,ENSP00000377836…	ANGPT1,APOA4,APOE,ATXN10,BMP1,CDH1,COL18A1,COL1A1,COL4A2,COL5A2,COL6A1,COL6A3,CSTA,CTHRC1,CXCL12,FGF2,GPC3,HSPG2,IGF2,IGFBP3,IL6,LAMA5,LGALS1,PODXL,SERPINE2,SFRP2,SFRP5,SLIT3,SMARCA4,TGFBI,VEGFA
GO.0072001	renal system development	10	1.12e-05	ENSP00000052754,ENSP00000252999,ENSP00000264187,ENSP00000264498,ENSP00000290015,ENSP00000325527,ENSP00000361125,ENSP00000364979,ENSP00000367817,ENSP00000428340	ANGPT1,COL4A1,DCN,FBN1,FGF2,LAMA5,NID1,PODXL,VEGFA,WNT9B
GO.0045861	negative regulation of proteolysis	11	1.61e-05	ENSP00000223095,ENSP00000226218,ENSP00000241261,ENSP00000258743,ENSP00000264474,ENSP00000274063,ENSP00000295550,ENSP00000340210,ENSP00000361125,ENSP00000377836,ENSP00000415786	CD59,COL6A3,CSTA,GPC3,IL6,SERPINE1,SERPINE2,SFRP2,TNFSF10,VEGFA,VTN
GO.0010033	response to organic substance	27	1.7e-05	ENSP00000052754,ENSP00000215909,ENSP00000223095,ENSP00000225964,ENSP00000231061,ENSP00000258743,ENSP00000261769,ENSP00000262948,ENSP00000264498,ENSP00000267843,ENSP00000268150,ENSP00000290015,ENSP00000295633,ENSP00000305260,ENSP00000306361,ENSP00000318687,ENSP00000325527,ENSP00000353654,ENSP00000355180,ENSP00000361125,ENSP00000364000,ENSP00000364979,ENSP00000369889,ENSP00000379138,ENSP00000379140…	AFP,CDH1,COL1A1,COL2A1,COL4A1,COL4A2,COL5A2,COL6A1,CXCL12,DCN,FBN1,FGA,FGF2,FGF7,FSTL1,GNB2,HSPH1,IGF2,IL6,LGALS1,MAP2K2,MFGE8,SERPINE1,SLIT3,SPARC,VEGFA,WNT9B
GO.0030182	neuron differentiation	17	1.7e-05	ENSP00000252486,ENSP00000252934,ENSP00000258743,ENSP00000261769,ENSP00000262948,ENSP00000290015,ENSP00000295550,ENSP00000330523,ENSP00000350425,ENSP00000353654,ENSP00000355180,ENSP00000361125,ENSP00000364000,ENSP00000364979,ENSP00000369889,ENSP00000379140,ENSP00000430333	APOA4,APOE,ATXN10,CDH1,COL2A1,COL4A1,COL4A2,COL5A2,COL6A1,COL6A3,CTHRC1,CXCL12,IL6,MAP2K2,SLIT3,VEGFA,WNT9B
GO.0002009	morphogenesis of an epithelium	12	1.85e-05	ENSP00000252999,ENSP00000258743,ENSP00000264498,ENSP00000267843,ENSP00000274063,ENSP00000290015,ENSP00000330523,ENSP00000361125,ENSP00000364979,ENSP00000367817,ENSP00000377836,ENSP00000379140	COL4A1,CTHRC1,CXCL12,FGF2,FGF7,GPC3,IL6,LAMA5,PODXL,SFRP2,VEGFA,WNT9B
GO.0030030	cell projection organization	17	1.85e-05	ENSP00000252486,ENSP00000252934,ENSP00000252999,ENSP00000258743,ENSP00000261769,ENSP00000262948,ENSP00000295550,ENSP00000330523,ENSP00000350425,ENSP00000353654,ENSP00000355180,ENSP00000361125,ENSP00000364000,ENSP00000364979,ENSP00000369889,ENSP00000379140,ENSP00000430333	APOA4,APOE,ATXN10,CDH1,COL2A1,COL4A1,COL4A2,COL5A2,COL6A1,COL6A3,CTHRC1,CXCL12,IL6,LAMA5,MAP2K2,SLIT3,VEGFA
GO.0061045	negative regulation of wound healing	6	1.85e-05	ENSP00000223095,ENSP00000226218,ENSP00000252486,ENSP00000264498,ENSP00000306361,ENSP00000415786	APOE,FGA,FGF2,SERPINE1,SERPINE2,VTN
GO.2000026	regulation of multicellular organismal development	21	1.92e-05	ENSP00000215909,ENSP00000223095,ENSP00000225964,ENSP00000231061,ENSP00000252486,ENSP00000252999,ENSP00000258743,ENSP00000262464,ENSP00000262948,ENSP00000264498,ENSP00000266066,ENSP00000274063,ENSP00000290015,ENSP00000305714,ENSP00000330523,ENSP00000346839,ENSP00000353654,ENSP00000361125,ENSP00000364000,ENSP00000379140,ENSP00000415786	APOE,BMP1,COL1A1,COL4A2,COL5A2,CTHRC1,CXCL12,FBN2,FGF2,FN1,IL6,LAMA5,LGALS1,MAP2K2,SERPINE1,SERPINE2,SFRP2,SFRP5,SPARC,VEGFA,WNT9B
GO.0010811	positive regulation of cell-substrate adhesion	7	2.07e-05	ENSP00000226218,ENSP00000264187,ENSP00000278353,ENSP00000306361,ENSP00000346839,ENSP00000361125,ENSP00000384169	FBLN2,FGA,FN1,HSD17B12,NID1,VEGFA,VTN
GO.0048754	branching morphogenesis of an epithelial tube	8	2.07e-05	ENSP00000252999,ENSP00000264498,ENSP00000274063,ENSP00000290015,ENSP00000361125,ENSP00000364979,ENSP00000377836,ENSP00000379140	COL4A1,CXCL12,FGF2,GPC3,LAMA5,SFRP2,VEGFA,WNT9B
GO.0009611	response to wounding	15	2.1e-05	ENSP00000052754,ENSP00000215909,ENSP00000223095,ENSP00000225964,ENSP00000231061,ENSP00000258743,ENSP00000264498,ENSP00000297268,ENSP00000306361,ENSP00000340210,ENSP00000346839,ENSP00000361125,ENSP00000391826,ENSP00000415786,ENSP00000428340	ANGPT1,CD59,COL1A1,COL1A2,DCN,FGA,FGF2,FN1,IGF2,IL6,LGALS1,SERPINE1,SERPINE2,SPARC,VEGFA
GO.0022008	neurogenesis	20	2.12e-05	ENSP00000215909,ENSP00000226218,ENSP00000252486,ENSP00000252934,ENSP00000258743,ENSP00000261769,ENSP00000290015,ENSP00000295550,ENSP00000330523,ENSP00000346839,ENSP00000350425,ENSP00000353654,ENSP00000355180,ENSP00000361125,ENSP00000364000,ENSP00000364979,ENSP00000369889,ENSP00000379140,ENSP00000415786,ENSP00000430333	APOA4,APOE,ATXN10,CDH1,COL2A1,COL4A1,COL4A2,COL5A2,COL6A1,COL6A3,CTHRC1,CXCL12,FN1,IL6,LGALS1,SERPINE2,SLIT3,VEGFA,VTN,WNT9B
GO.0008285	negative regulation of cell proliferation	14	2.15e-05	ENSP00000231061,ENSP00000252486,ENSP00000258743,ENSP00000266066,ENSP00000274063,ENSP00000295666,ENSP00000296388,ENSP00000301464,ENSP00000347665,ENSP00000368646,ENSP00000370473,ENSP00000377836,ENSP00000415786,ENSP00000430333	APOE,COL18A1,GPC3,IGFBP3,IGFBP6,IGFBP7,IL6,LEPRE1,PRDX4,SERPINE2,SFRP2,SFRP5,SLIT3,SPARC
GO.0071310	cellular response to organic substance	23	2.15e-05	ENSP00000215909,ENSP00000223095,ENSP00000225964,ENSP00000231061,ENSP00000258743,ENSP00000261769,ENSP00000262948,ENSP00000264498,ENSP00000267843,ENSP00000290015,ENSP00000295633,ENSP00000305260,ENSP00000306361,ENSP00000325527,ENSP00000353654,ENSP00000355180,ENSP00000361125,ENSP00000364000,ENSP00000364979,ENSP00000369889,ENSP00000379140,ENSP00000391826,ENSP00000430333	CDH1,COL1A1,COL2A1,COL4A1,COL4A2,COL5A2,COL6A1,CXCL12,FBN1,FGA,FGF2,FGF7,FSTL1,GNB2,IGF2,IL6,LGALS1,MAP2K2,SERPINE1,SLIT3,SPARC,VEGFA,WNT9B
GO.0007162	negative regulation of cell adhesion	9	2.26e-05	ENSP00000215909,ENSP00000223095,ENSP00000225964,ENSP00000261769,ENSP00000367817,ENSP00000379140,ENSP00000415786,ENSP00000416330,ENSP00000428340	ANGPT1,CDH1,COL1A1,CXCL12,LGALS1,PODXL,SERPINE1,SERPINE2,TGFBI
GO.0071495	cellular response to endogenous stimulus	17	2.55e-05	ENSP00000223095,ENSP00000225964,ENSP00000258743,ENSP00000261769,ENSP00000262948,ENSP00000264498,ENSP00000267843,ENSP00000295633,ENSP00000305260,ENSP00000325527,ENSP00000353654,ENSP00000355180,ENSP00000364000,ENSP00000364979,ENSP00000369889,ENSP00000391826,ENSP00000430333	CDH1,COL1A1,COL2A1,COL4A1,COL4A2,COL5A2,COL6A1,FBN1,FGF2,FGF7,FSTL1,GNB2,IGF2,IL6,MAP2K2,SERPINE1,SLIT3
GO.0001655	urogenital system development	10	2.82e-05	ENSP00000052754,ENSP00000252999,ENSP00000264187,ENSP00000264498,ENSP00000290015,ENSP00000325527,ENSP00000361125,ENSP00000364979,ENSP00000367817,ENSP00000428340	ANGPT1,COL4A1,DCN,FBN1,FGF2,LAMA5,NID1,PODXL,VEGFA,WNT9B
GO.0035295	tube development	13	3.91e-05	ENSP00000231061,ENSP00000252999,ENSP00000262948,ENSP00000264498,ENSP00000267843,ENSP00000274063,ENSP00000290015,ENSP00000330523,ENSP00000361125,ENSP00000364979,ENSP00000367817,ENSP00000379140,ENSP00000415786	COL4A1,CTHRC1,CXCL12,FGF2,FGF7,LAMA5,MAP2K2,PODXL,SERPINE2,SFRP2,SPARC,VEGFA,WNT9B
GO.0072006	nephron development	7	4.16e-05	ENSP00000252999,ENSP00000264187,ENSP00000264498,ENSP00000290015,ENSP00000367817,ENSP00000377836,ENSP00000428340	ANGPT1,FGF2,GPC3,LAMA5,NID1,PODXL,WNT9B
GO.0048522	positive regulation of cellular process	36	4.19e-05	ENSP00000052754,ENSP00000223095,ENSP00000225964,ENSP00000226218,ENSP00000231061,ENSP00000241261,ENSP00000252486,ENSP00000258743,ENSP00000261769,ENSP00000262464,ENSP00000264187,ENSP00000264498,ENSP00000268150,ENSP00000274063,ENSP00000274341,ENSP00000278353,ENSP00000286657,ENSP00000295992,ENSP00000305714,ENSP00000306361,ENSP00000318687,ENSP00000330523,ENSP00000340210,ENSP00000347665,ENSP00000350425…	ADAMTS3,APOA4,APOE,BMP1,CD59,CDH1,CHEK1,COL18A1,COL1A1,CTHRC1,CXCL12,DCN,FBLN2,FBN2,FGA,FGF2,GPC3,HAPLN1,HSD17B12,HSPH1,HTRA1,IGF2,IL6,MFGE8,NID1,PCOLCE2,PODXL,SERPINE1,SERPINE2,SFRP2,SMARCA4,SPARC,TNFSF10,UTP11L,VEGFA,VTN
GO.0048699	generation of neurons	19	4.19e-05	ENSP00000215909,ENSP00000252486,ENSP00000252934,ENSP00000258743,ENSP00000261769,ENSP00000290015,ENSP00000295550,ENSP00000330523,ENSP00000346839,ENSP00000350425,ENSP00000353654,ENSP00000355180,ENSP00000361125,ENSP00000364000,ENSP00000364979,ENSP00000369889,ENSP00000379140,ENSP00000415786,ENSP00000430333	APOA4,APOE,ATXN10,CDH1,COL2A1,COL4A1,COL4A2,COL5A2,COL6A1,COL6A3,CTHRC1,CXCL12,FN1,IL6,LGALS1,SERPINE2,SLIT3,VEGFA,WNT9B
GO.0071417	cellular response to organonitrogen compound	12	4.36e-05	ENSP00000225964,ENSP00000261769,ENSP00000262948,ENSP00000264498,ENSP00000267843,ENSP00000297268,ENSP00000305260,ENSP00000325527,ENSP00000355180,ENSP00000364000,ENSP00000364979,ENSP00000391826	CDH1,COL1A1,COL1A2,COL4A1,COL5A2,COL6A1,FBN1,FGF2,FGF7,GNB2,IGF2,MAP2K2
GO.0090287	regulation of cellular response to growth factor stimulus	9	4.36e-05	ENSP00000226218,ENSP00000262464,ENSP00000264498,ENSP00000274063,ENSP00000286657,ENSP00000325527,ENSP00000357980,ENSP00000361125,ENSP00000377836	ADAMTS3,FBN1,FBN2,FGF2,GPC3,HTRA1,SFRP2,VEGFA,VTN
GO.0030168	platelet activation	9	4.65e-05	ENSP00000223095,ENSP00000225964,ENSP00000231061,ENSP00000258743,ENSP00000297268,ENSP00000306361,ENSP00000346839,ENSP00000361125,ENSP00000391826	COL1A1,COL1A2,FGA,FN1,IGF2,IL6,SERPINE1,SPARC,VEGFA
GO.0010951	negative regulation of endopeptidase activity	9	4.74e-05	ENSP00000223095,ENSP00000226218,ENSP00000241261,ENSP00000258743,ENSP00000264474,ENSP00000274063,ENSP00000295550,ENSP00000361125,ENSP00000415786	COL6A3,CSTA,IL6,SERPINE1,SERPINE2,SFRP2,TNFSF10,VEGFA,VTN
GO.0032879	regulation of localization	25	4.74e-05	ENSP00000223095,ENSP00000225964,ENSP00000226218,ENSP00000231061,ENSP00000252486,ENSP00000252999,ENSP00000258743,ENSP00000261769,ENSP00000262746,ENSP00000264498,ENSP00000266066,ENSP00000267843,ENSP00000268150,ENSP00000286713,ENSP00000296388,ENSP00000306361,ENSP00000318687,ENSP00000346839,ENSP00000347665,ENSP00000350425,ENSP00000361125,ENSP00000367817,ENSP00000370473,ENSP00000377836,ENSP00000379140	APOA4,APOE,CDH1,COL18A1,COL1A1,CXCL12,FGA,FGF2,FGF7,FN1,GPC3,HSPH1,IGFBP3,IL6,LAMA5,LEPRE1,MFGE8,PODXL,PRDX1,SERPINE1,SFRP5,SPARC,STOM,VEGFA,VTN
GO.0070887	cellular response to chemical stimulus	25	4.98e-05	ENSP00000215909,ENSP00000223095,ENSP00000225964,ENSP00000231061,ENSP00000258743,ENSP00000261769,ENSP00000262746,ENSP00000262948,ENSP00000264498,ENSP00000267843,ENSP00000290015,ENSP00000295633,ENSP00000305260,ENSP00000306361,ENSP00000325527,ENSP00000350425,ENSP00000353654,ENSP00000355180,ENSP00000361125,ENSP00000364000,ENSP00000364979,ENSP00000369889,ENSP00000379140,ENSP00000391826,ENSP00000430333	APOA4,CDH1,COL1A1,COL2A1,COL4A1,COL4A2,COL5A2,COL6A1,CXCL12,FBN1,FGA,FGF2,FGF7,FSTL1,GNB2,IGF2,IL6,LGALS1,MAP2K2,PRDX1,SERPINE1,SLIT3,SPARC,VEGFA,WNT9B
GO.0060562	epithelial tube morphogenesis	10	5.24e-05	ENSP00000252999,ENSP00000264498,ENSP00000274063,ENSP00000290015,ENSP00000330523,ENSP00000361125,ENSP00000364979,ENSP00000367817,ENSP00000377836,ENSP00000379140	COL4A1,CTHRC1,CXCL12,FGF2,GPC3,LAMA5,PODXL,SFRP2,VEGFA,WNT9B
GO.0043408	regulation of MAPK cascade	13	5.3e-05	ENSP00000252486,ENSP00000258743,ENSP00000262746,ENSP00000262948,ENSP00000264498,ENSP00000274063,ENSP00000306361,ENSP00000318687,ENSP00000346839,ENSP00000361125,ENSP00000370473,ENSP00000391826,ENSP00000428340	ANGPT1,APOE,FGA,FGF2,FN1,HSPH1,IGF2,IGFBP3,IL6,MAP2K2,PRDX1,SFRP2,VEGFA
GO.0009790	embryo development	16	5.44e-05	ENSP00000225964,ENSP00000226218,ENSP00000259216,ENSP00000264498,ENSP00000274063,ENSP00000290015,ENSP00000325527,ENSP00000330523,ENSP00000346839,ENSP00000353654,ENSP00000355180,ENSP00000361125,ENSP00000363827,ENSP00000369889,ENSP00000377836,ENSP00000428340	ANGPT1,CFC1,COL1A1,COL2A1,COL4A2,COL6A1,CTHRC1,FBN1,FGF2,FN1,GPC3,HSPG2,SFRP2,VEGFA,VTN,WNT9B
GO.0001822	kidney development	9	6.05e-05	ENSP00000052754,ENSP00000252999,ENSP00000264187,ENSP00000264498,ENSP00000290015,ENSP00000325527,ENSP00000361125,ENSP00000367817,ENSP00000428340	ANGPT1,DCN,FBN1,FGF2,LAMA5,NID1,PODXL,VEGFA,WNT9B
GO.0051241	negative regulation of multicellular organismal process	16	6.4e-05	ENSP00000215909,ENSP00000223095,ENSP00000226218,ENSP00000231061,ENSP00000252486,ENSP00000258743,ENSP00000264498,ENSP00000266066,ENSP00000274063,ENSP00000306361,ENSP00000346839,ENSP00000353654,ENSP00000364000,ENSP00000368646,ENSP00000415786,ENSP00000428340	ANGPT1,APOE,COL4A2,COL5A2,FGA,FGF2,FN1,IL6,LGALS1,PRDX4,SERPINE1,SERPINE2,SFRP2,SFRP5,SPARC,VTN
GO.0051094	positive regulation of developmental process	17	6.85e-05	ENSP00000223095,ENSP00000225964,ENSP00000252486,ENSP00000258743,ENSP00000262464,ENSP00000262948,ENSP00000264498,ENSP00000267843,ENSP00000274063,ENSP00000305714,ENSP00000306361,ENSP00000330523,ENSP00000346839,ENSP00000361125,ENSP00000370473,ENSP00000379140,ENSP00000415786	APOE,BMP1,COL1A1,CTHRC1,CXCL12,FBN2,FGA,FGF2,FGF7,FN1,IGFBP3,IL6,MAP2K2,SERPINE1,SERPINE2,SFRP2,VEGFA
GO.0022407	regulation of cell-cell adhesion	10	7.72e-05	ENSP00000215909,ENSP00000258743,ENSP00000261769,ENSP00000306361,ENSP00000318687,ENSP00000340210,ENSP00000367817,ENSP00000379140,ENSP00000391826,ENSP00000415786	CD59,CDH1,CXCL12,FGA,HSPH1,IGF2,IL6,LGALS1,PODXL,SERPINE2
GO.0051239	regulation of multicellular organismal process	25	7.72e-05	ENSP00000215909,ENSP00000223095,ENSP00000225964,ENSP00000226218,ENSP00000231061,ENSP00000252486,ENSP00000252999,ENSP00000258743,ENSP00000262464,ENSP00000262948,ENSP00000264498,ENSP00000266066,ENSP00000274063,ENSP00000290015,ENSP00000296388,ENSP00000305714,ENSP00000306361,ENSP00000330523,ENSP00000350425,ENSP00000353654,ENSP00000361125,ENSP00000364000,ENSP00000368646,ENSP00000379140,ENSP00000415786	APOA4,APOE,BMP1,COL1A1,COL4A2,COL5A2,CTHRC1,CXCL12,FBN2,FGA,FGF2,IL6,LAMA5,LEPRE1,LGALS1,MAP2K2,PRDX4,SERPINE1,SERPINE2,SFRP2,SFRP5,SPARC,VEGFA,VTN,WNT9B
GO.0040008	regulation of growth	13	7.82e-05	ENSP00000252486,ENSP00000264498,ENSP00000295666,ENSP00000301464,ENSP00000346839,ENSP00000350720,ENSP00000357980,ENSP00000361125,ENSP00000370473,ENSP00000377836,ENSP00000379140,ENSP00000415786,ENSP00000430333	APOE,CXCL12,FGF2,FN1,GPC3,HTRA1,IGFBP3,IGFBP6,IGFBP7,SERPINE2,SLIT3,SMARCA4,VEGFA
GO.0006935	chemotaxis	13	7.84e-05	ENSP00000258743,ENSP00000262948,ENSP00000264498,ENSP00000267843,ENSP00000295550,ENSP00000353654,ENSP00000355180,ENSP00000361125,ENSP00000364000,ENSP00000364979,ENSP00000369889,ENSP00000428340,ENSP00000430333	ANGPT1,COL2A1,COL4A1,COL4A2,COL5A2,COL6A1,COL6A3,FGF2,FGF7,IL6,MAP2K2,SLIT3,VEGFA
GO.0007596	blood coagulation	12	0.000101	ENSP00000223095,ENSP00000225964,ENSP00000231061,ENSP00000258743,ENSP00000297268,ENSP00000306361,ENSP00000340210,ENSP00000346839,ENSP00000361125,ENSP00000391826,ENSP00000415786,ENSP00000428340	ANGPT1,CD59,COL1A1,COL1A2,FGA,FN1,IGF2,IL6,SERPINE1,SERPINE2,SPARC,VEGFA
GO.0006898	receptor-mediated endocytosis	8	0.000104	ENSP00000225964,ENSP00000226218,ENSP00000231061,ENSP00000252486,ENSP00000297268,ENSP00000318687,ENSP00000353654,ENSP00000364979	APOE,COL1A1,COL1A2,COL4A1,COL4A2,HSPH1,SPARC,VTN
GO.0051130	positive regulation of cellular component organization	17	0.000106	ENSP00000223095,ENSP00000225964,ENSP00000226218,ENSP00000241261,ENSP00000252486,ENSP00000262948,ENSP00000268150,ENSP00000274341,ENSP00000305714,ENSP00000306361,ENSP00000346839,ENSP00000361125,ENSP00000377836,ENSP00000379140,ENSP00000391826,ENSP00000415786,ENSP00000428340	ANGPT1,APOE,BMP1,COL1A1,CXCL12,FGA,FN1,GPC3,HAPLN1,IGF2,MAP2K2,MFGE8,SERPINE1,SERPINE2,TNFSF10,VEGFA,VTN
GO.0030195	negative regulation of blood coagulation	5	0.000115	ENSP00000223095,ENSP00000226218,ENSP00000252486,ENSP00000306361,ENSP00000415786	APOE,FGA,SERPINE1,SERPINE2,VTN
GO.0000904	cell morphogenesis involved in differentiation	13	0.00012	ENSP00000252999,ENSP00000262948,ENSP00000295550,ENSP00000346839,ENSP00000347665,ENSP00000353654,ENSP00000355180,ENSP00000361125,ENSP00000364000,ENSP00000364979,ENSP00000369889,ENSP00000379140,ENSP00000430333	COL18A1,COL2A1,COL4A1,COL4A2,COL5A2,COL6A1,COL6A3,CXCL12,FN1,LAMA5,MAP2K2,SLIT3,VEGFA
GO.0009056	catabolic process	21	0.00012	ENSP00000052754,ENSP00000225964,ENSP00000229270,ENSP00000252486,ENSP00000262746,ENSP00000264498,ENSP00000286657,ENSP00000295550,ENSP00000297268,ENSP00000312606,ENSP00000347665,ENSP00000350425,ENSP00000351035,ENSP00000353654,ENSP00000355180,ENSP00000361290,ENSP00000363827,ENSP00000364000,ENSP00000364979,ENSP00000369889,ENSP00000377836	ADAMTS3,AKR1A1,APOA4,APOE,COL18A1,COL1A1,COL1A2,COL2A1,COL4A1,COL4A2,COL4A6,COL5A2,COL6A1,COL6A3,DCN,FGF2,GPC3,HSD17B11,HSPG2,PRDX1,TPI1
GO.0051248	negative regulation of protein metabolic process	16	0.00012	ENSP00000223095,ENSP00000226218,ENSP00000241261,ENSP00000252486,ENSP00000264474,ENSP00000295550,ENSP00000296388,ENSP00000306361,ENSP00000318687,ENSP00000340210,ENSP00000350425,ENSP00000361125,ENSP00000370473,ENSP00000377836,ENSP00000415786,ENSP00000428340	ANGPT1,APOA4,APOE,CD59,COL6A3,CSTA,FGA,GPC3,HSPH1,IGFBP3,LEPRE1,SERPINE1,SERPINE2,TNFSF10,VEGFA,VTN
GO.0050793	regulation of developmental process	23	0.000123	ENSP00000215909,ENSP00000223095,ENSP00000225964,ENSP00000231061,ENSP00000252486,ENSP00000252999,ENSP00000258743,ENSP00000262464,ENSP00000262948,ENSP00000264498,ENSP00000266066,ENSP00000274063,ENSP00000290015,ENSP00000305714,ENSP00000306361,ENSP00000330523,ENSP00000346839,ENSP00000353654,ENSP00000361125,ENSP00000364000,ENSP00000370473,ENSP00000379140,ENSP00000415786	APOE,BMP1,COL1A1,COL4A2,COL5A2,CTHRC1,CXCL12,FBN2,FGA,FGF2,FN1,IGFBP3,IL6,LAMA5,LGALS1,MAP2K2,SERPINE1,SERPINE2,SFRP2,SFRP5,SPARC,VEGFA,WNT9B
GO.0002576	platelet degranulation	6	0.000132	ENSP00000223095,ENSP00000231061,ENSP00000306361,ENSP00000346839,ENSP00000361125,ENSP00000391826	FGA,FN1,IGF2,SERPINE1,SPARC,VEGFA
GO.0065008	regulation of biological quality	28	0.000139	ENSP00000215909,ENSP00000223095,ENSP00000225964,ENSP00000231061,ENSP00000252486,ENSP00000258743,ENSP00000262464,ENSP00000264498,ENSP00000267843,ENSP00000278353,ENSP00000286713,ENSP00000290015,ENSP00000296388,ENSP00000297268,ENSP00000306361,ENSP00000325527,ENSP00000340210,ENSP00000350425,ENSP00000350720,ENSP00000351035,ENSP00000357048,ENSP00000361125,ENSP00000368646,ENSP00000369889,ENSP00000379138…	AFP,ANGPT1,APOA4,APOE,CD59,COL1A1,COL1A2,COL2A1,COPA,FBN1,FBN2,FGA,FGF2,FGF7,HSD17B11,HSD17B12,IGF2,IL6,LEPRE1,LGALS1,PRDX4,SERPINE1,SMARCA4,SPARC,STOM,TPT1,VEGFA,WNT9B
GO.0040011	locomotion	17	0.000148	ENSP00000225964,ENSP00000258743,ENSP00000262948,ENSP00000264498,ENSP00000267843,ENSP00000295550,ENSP00000297268,ENSP00000330523,ENSP00000346839,ENSP00000353654,ENSP00000355180,ENSP00000361125,ENSP00000364000,ENSP00000364979,ENSP00000369889,ENSP00000428340,ENSP00000430333	ANGPT1,COL1A1,COL1A2,COL2A1,COL4A1,COL4A2,COL5A2,COL6A1,COL6A3,CTHRC1,FGF2,FGF7,FN1,IL6,MAP2K2,SLIT3,VEGFA
GO.0071230	cellular response to amino acid stimulus	5	0.000148	ENSP00000225964,ENSP00000297268,ENSP00000355180,ENSP00000364000,ENSP00000364979	COL1A1,COL1A2,COL4A1,COL5A2,COL6A1
GO.0050878	regulation of body fluid levels	13	0.000151	ENSP00000223095,ENSP00000225964,ENSP00000231061,ENSP00000258743,ENSP00000297268,ENSP00000306361,ENSP00000340210,ENSP00000346839,ENSP00000357048,ENSP00000361125,ENSP00000391826,ENSP00000415786,ENSP00000428340	ANGPT1,CD59,COL1A1,COL1A2,COPA,FGA,FN1,IGF2,IL6,SERPINE1,SERPINE2,SPARC,VEGFA
GO.1904035	regulation of epithelial cell apoptotic process	5	0.000161	ENSP00000223095,ENSP00000258743,ENSP00000306361,ENSP00000347665,ENSP00000428340	ANGPT1,COL18A1,FGA,IL6,SERPINE1
GO.0050730	regulation of peptidyl-tyrosine phosphorylation	8	0.000168	ENSP00000226218,ENSP00000258743,ENSP00000267843,ENSP00000274063,ENSP00000318687,ENSP00000361125,ENSP00000391826,ENSP00000428340	ANGPT1,FGF7,HSPH1,IGF2,IL6,SFRP2,VEGFA,VTN
GO.0051240	positive regulation of multicellular organismal process	18	0.000168	ENSP00000223095,ENSP00000225964,ENSP00000231061,ENSP00000252486,ENSP00000258743,ENSP00000262464,ENSP00000262948,ENSP00000264498,ENSP00000267843,ENSP00000274063,ENSP00000305714,ENSP00000306361,ENSP00000330523,ENSP00000346839,ENSP00000361125,ENSP00000379140,ENSP00000415786,ENSP00000428340	ANGPT1,APOE,BMP1,COL1A1,CTHRC1,CXCL12,FBN2,FGA,FGF2,FGF7,FN1,IL6,MAP2K2,SERPINE1,SERPINE2,SFRP2,SPARC,VEGFA
GO.0022604	regulation of cell morphogenesis	11	0.000183	ENSP00000225964,ENSP00000231061,ENSP00000252486,ENSP00000258743,ENSP00000262948,ENSP00000274063,ENSP00000290015,ENSP00000306361,ENSP00000346839,ENSP00000361125,ENSP00000379140	APOE,COL1A1,CXCL12,FGA,FN1,IL6,MAP2K2,SFRP2,SPARC,VEGFA,WNT9B
GO.0010769	regulation of cell morphogenesis involved in differentiation	9	0.000194	ENSP00000225964,ENSP00000252486,ENSP00000262948,ENSP00000274063,ENSP00000290015,ENSP00000306361,ENSP00000346839,ENSP00000361125,ENSP00000379140	APOE,COL1A1,CXCL12,FGA,FN1,MAP2K2,SFRP2,VEGFA,WNT9B
GO.0001101	response to acid chemical	9	0.000223	ENSP00000225964,ENSP00000231061,ENSP00000258743,ENSP00000290015,ENSP00000297268,ENSP00000347665,ENSP00000355180,ENSP00000364000,ENSP00000364979	COL18A1,COL1A1,COL1A2,COL4A1,COL5A2,COL6A1,IL6,SPARC,WNT9B
GO.0032269	negative regulation of cellular protein metabolic process	15	0.000238	ENSP00000223095,ENSP00000226218,ENSP00000241261,ENSP00000252486,ENSP00000258743,ENSP00000264474,ENSP00000295550,ENSP00000296388,ENSP00000318687,ENSP00000340210,ENSP00000361125,ENSP00000370473,ENSP00000377836,ENSP00000415786,ENSP00000428340	ANGPT1,APOE,CD59,COL6A3,CSTA,GPC3,HSPH1,IGFBP3,IL6,LEPRE1,SERPINE1,SERPINE2,TNFSF10,VEGFA,VTN
GO.1902531	regulation of intracellular signal transduction	18	0.000239	ENSP00000215909,ENSP00000241261,ENSP00000252486,ENSP00000258743,ENSP00000262746,ENSP00000262948,ENSP00000264498,ENSP00000266066,ENSP00000274063,ENSP00000306361,ENSP00000318687,ENSP00000346839,ENSP00000361125,ENSP00000370473,ENSP00000379140,ENSP00000391826,ENSP00000415786,ENSP00000431872	APOE,CXCL12,FGA,FGF2,FN1,HSPH1,IGF2,IGFBP3,IL6,LGALS1,MAP2K2,PRDX1,SERPINE2,SFRP2,SFRP5,TNFSF10,TPT1,VEGFA
GO.0051216	cartilage development	7	0.000242	ENSP00000225964,ENSP00000264498,ENSP00000274063,ENSP00000305714,ENSP00000363827,ENSP00000369889,ENSP00000416330	BMP1,COL1A1,COL2A1,FGF2,HSPG2,SFRP2,TGFBI
GO.0007411	axon guidance	10	0.000248	ENSP00000262948,ENSP00000295550,ENSP00000353654,ENSP00000355180,ENSP00000361125,ENSP00000364000,ENSP00000364979,ENSP00000369889,ENSP00000379140,ENSP00000430333	COL2A1,COL4A1,COL4A2,COL5A2,COL6A1,COL6A3,CXCL12,MAP2K2,SLIT3,VEGFA
GO.0043200	response to amino acid	6	0.000251	ENSP00000225964,ENSP00000258743,ENSP00000297268,ENSP00000355180,ENSP00000364000,ENSP00000364979	COL1A1,COL1A2,COL4A1,COL5A2,COL6A1,IL6
GO.0050731	positive regulation of peptidyl-tyrosine phosphorylation	7	0.000257	ENSP00000226218,ENSP00000258743,ENSP00000267843,ENSP00000318687,ENSP00000361125,ENSP00000391826,ENSP00000428340	ANGPT1,FGF7,HSPH1,IGF2,IL6,VEGFA,VTN
GO.0045807	positive regulation of endocytosis	6	0.000263	ENSP00000223095,ENSP00000226218,ENSP00000268150,ENSP00000361125,ENSP00000377836,ENSP00000428340	ANGPT1,GPC3,MFGE8,SERPINE1,VEGFA,VTN
GO.0048518	positive regulation of biological process	37	0.000281	ENSP00000052754,ENSP00000223095,ENSP00000225964,ENSP00000226218,ENSP00000231061,ENSP00000241261,ENSP00000252486,ENSP00000258743,ENSP00000261769,ENSP00000262464,ENSP00000264187,ENSP00000264498,ENSP00000268150,ENSP00000274063,ENSP00000274341,ENSP00000278353,ENSP00000286657,ENSP00000290015,ENSP00000295992,ENSP00000305714,ENSP00000306361,ENSP00000318687,ENSP00000330523,ENSP00000340210,ENSP00000347665…	ADAMTS3,APOA4,APOE,BMP1,CD59,CDH1,CHEK1,COL18A1,COL1A1,CTHRC1,CXCL12,DCN,FBLN2,FBN2,FGA,FGF2,GPC3,HAPLN1,HSD17B12,HSPH1,HTRA1,IGF2,IL6,MFGE8,NID1,PCOLCE2,PODXL,SERPINE1,SERPINE2,SFRP2,SMARCA4,SPARC,TNFSF10,UTP11L,VEGFA,VTN,WNT9B
GO.0080134	regulation of response to stress	18	0.000306	ENSP00000223095,ENSP00000226218,ENSP00000252486,ENSP00000258743,ENSP00000262746,ENSP00000264498,ENSP00000267843,ENSP00000274063,ENSP00000274341,ENSP00000286713,ENSP00000305714,ENSP00000306361,ENSP00000357980,ENSP00000361125,ENSP00000379140,ENSP00000388648,ENSP00000415786,ENSP00000431872	APOE,BMP1,CHEK1,CXCL12,FGA,FGF2,FGF7,HAPLN1,HTRA1,IL6,PRDX1,SERPINE1,SERPINE2,SFRP2,STOM,TPT1,VEGFA,VTN
GO.0060348	bone development	7	0.000322	ENSP00000225964,ENSP00000231061,ENSP00000274063,ENSP00000296388,ENSP00000348163,ENSP00000363827,ENSP00000369889	COL1A1,COL2A1,HSPG2,LEPRE1,PLS3,SFRP2,SPARC
GO.0010647	positive regulation of cell communication	19	0.000325	ENSP00000215909,ENSP00000225964,ENSP00000226218,ENSP00000241261,ENSP00000258743,ENSP00000262948,ENSP00000264498,ENSP00000274063,ENSP00000274341,ENSP00000286657,ENSP00000286713,ENSP00000305714,ENSP00000306361,ENSP00000350720,ENSP00000361125,ENSP00000370473,ENSP00000377836,ENSP00000391826,ENSP00000415786	ADAMTS3,BMP1,COL1A1,FGA,FGF2,GPC3,HAPLN1,IGF2,IGFBP3,IL6,LGALS1,MAP2K2,SERPINE2,SFRP2,SMARCA4,STOM,TNFSF10,VEGFA,VTN
GO.0032101	regulation of response to external stimulus	14	0.000369	ENSP00000223095,ENSP00000226218,ENSP00000252486,ENSP00000258743,ENSP00000262948,ENSP00000264498,ENSP00000267843,ENSP00000274341,ENSP00000286713,ENSP00000305714,ENSP00000306361,ENSP00000357980,ENSP00000361125,ENSP00000415786	APOE,BMP1,FGA,FGF2,FGF7,HAPLN1,HTRA1,IL6,MAP2K2,SERPINE1,SERPINE2,STOM,VEGFA,VTN
GO.0032268	regulation of cellular protein metabolic process	23	0.000414	ENSP00000223095,ENSP00000226218,ENSP00000241261,ENSP00000252486,ENSP00000258743,ENSP00000262746,ENSP00000262948,ENSP00000264474,ENSP00000264498,ENSP00000267843,ENSP00000274063,ENSP00000290015,ENSP00000295550,ENSP00000295992,ENSP00000296388,ENSP00000306361,ENSP00000318687,ENSP00000340210,ENSP00000361125,ENSP00000377836,ENSP00000388648,ENSP00000391826,ENSP00000415786	APOE,CD59,CHEK1,COL6A3,CSTA,FGA,FGF2,FGF7,GPC3,HSPH1,IGF2,IL6,LEPRE1,MAP2K2,PCOLCE2,PRDX1,SERPINE1,SERPINE2,SFRP2,TNFSF10,VEGFA,VTN,WNT9B
GO.0071363	cellular response to growth factor stimulus	12	0.000417	ENSP00000223095,ENSP00000225964,ENSP00000231061,ENSP00000262948,ENSP00000264498,ENSP00000267843,ENSP00000295633,ENSP00000297268,ENSP00000325527,ENSP00000353654,ENSP00000361125,ENSP00000369889	COL1A1,COL1A2,COL2A1,COL4A2,FBN1,FGF2,FGF7,FSTL1,MAP2K2,SERPINE1,SPARC,VEGFA
GO.0030162	regulation of proteolysis	13	0.000425	ENSP00000223095,ENSP00000226218,ENSP00000241261,ENSP00000252486,ENSP00000258743,ENSP00000264474,ENSP00000274063,ENSP00000295550,ENSP00000295992,ENSP00000346839,ENSP00000361125,ENSP00000377836,ENSP00000415786	APOE,COL6A3,CSTA,FN1,GPC3,IL6,PCOLCE2,SERPINE1,SERPINE2,SFRP2,TNFSF10,VEGFA,VTN
GO.0043434	response to peptide hormone	10	0.000434	ENSP00000225964,ENSP00000231061,ENSP00000258743,ENSP00000262948,ENSP00000264498,ENSP00000267843,ENSP00000305260,ENSP00000325527,ENSP00000379140,ENSP00000391826	COL1A1,CXCL12,FBN1,FGF2,FGF7,GNB2,IGF2,IL6,MAP2K2,SPARC
GO.0007160	cell-matrix adhesion	6	0.000559	ENSP00000216286,ENSP00000226218,ENSP00000252999,ENSP00000264187,ENSP00000306361,ENSP00000346839	FGA,FN1,LAMA5,NID1,NID2,VTN
GO.0070208	protein heterotrimerization	3	0.000633	ENSP00000225964,ENSP00000297268,ENSP00000355180	COL1A1,COL1A2,COL6A1
GO.0061333	renal tubule morphogenesis	5	0.000641	ENSP00000252999,ENSP00000264498,ENSP00000290015,ENSP00000364979,ENSP00000377836	COL4A1,FGF2,GPC3,LAMA5,WNT9B
GO.0008284	positive regulation of cell proliferation	13	0.000711	ENSP00000258743,ENSP00000264498,ENSP00000267843,ENSP00000268150,ENSP00000274063,ENSP00000330523,ENSP00000340210,ENSP00000346839,ENSP00000347665,ENSP00000357980,ENSP00000361125,ENSP00000379140,ENSP00000391826	CD59,COL18A1,CTHRC1,CXCL12,FGF2,FGF7,FN1,HTRA1,IGF2,IL6,MFGE8,SFRP2,VEGFA
GO.0045597	positive regulation of cell differentiation	13	0.00074	ENSP00000225964,ENSP00000252486,ENSP00000258743,ENSP00000262464,ENSP00000262948,ENSP00000264498,ENSP00000306361,ENSP00000330523,ENSP00000346839,ENSP00000361125,ENSP00000370473,ENSP00000379140,ENSP00000415786	APOE,COL1A1,CTHRC1,CXCL12,FBN2,FGA,FGF2,FN1,IGFBP3,IL6,MAP2K2,SERPINE2,VEGFA
GO.0050794	regulation of cellular process	52	0.00074	ENSP00000052754,ENSP00000223095,ENSP00000226218,ENSP00000241261,ENSP00000252486,ENSP00000258743,ENSP00000259216,ENSP00000261769,ENSP00000262464,ENSP00000262746,ENSP00000264187,ENSP00000264474,ENSP00000264498,ENSP00000266066,ENSP00000268150,ENSP00000274063,ENSP00000274341,ENSP00000278353,ENSP00000286657,ENSP00000295550,ENSP00000295633,ENSP00000295992,ENSP00000296388,ENSP00000297268,ENSP00000301464…	ADAMTS3,AFP,APOA4,APOE,BMP1,CDH1,CFC1,COL1A2,COL2A1,COL5A2,COL6A3,CPZ,CSTA,CTHRC1,CXCL12,DCN,FBLN2,FBN1,FBN2,FGA,FGF2,FSTL1,GNB2,HAPLN1,HSD17B12,HSPG2,HSPH1,HTRA1,IGF2,IGFBP3,IGFBP6,IL6,LEPRE1,MAPK15,MFGE8,NID1,PCOLCE2,PODXL,PRDX1,SERPINE1,SERPINE2,SFRP2,SFRP5,SLIT3,SMARCA4,TGFBI,TNFSF10,TPT1,UTP11L,VEGFA,VTN,YARS
GO.0071711	basement membrane organization	3	0.000832	ENSP00000216286,ENSP00000264187,ENSP00000364979	COL4A1,NID1,NID2
GO.0045765	regulation of angiogenesis	7	0.000941	ENSP00000223095,ENSP00000231061,ENSP00000258743,ENSP00000264498,ENSP00000274063,ENSP00000353654,ENSP00000361125	COL4A2,FGF2,IL6,SERPINE1,SFRP2,SPARC,VEGFA
GO.0050918	positive chemotaxis	4	0.00095	ENSP00000264498,ENSP00000267843,ENSP00000361125,ENSP00000428340	ANGPT1,FGF2,FGF7,VEGFA
GO.0044710	single-organism metabolic process	32	0.000963	ENSP00000225964,ENSP00000229270,ENSP00000252486,ENSP00000262746,ENSP00000262948,ENSP00000264498,ENSP00000267843,ENSP00000278353,ENSP00000286657,ENSP00000295550,ENSP00000296388,ENSP00000297268,ENSP00000305260,ENSP00000305714,ENSP00000306361,ENSP00000337691,ENSP00000347665,ENSP00000350425,ENSP00000351035,ENSP00000353654,ENSP00000355180,ENSP00000361290,ENSP00000362576,ENSP00000363827,ENSP00000364000…	ADAMTS3,AFP,ANGPT1,APOA4,APOE,BMP1,CHEK1,COL18A1,COL1A1,COL1A2,COL2A1,COL4A1,COL4A2,COL4A6,COL5A2,COL6A1,COL6A3,FGA,FGF2,FGF7,GNB2,GPC3,HSD17B11,HSD17B12,HSPG2,IGF2,LEPRE1,MAP2K2,MAPK15,PRDX1,TPI1,YARS
GO.0007165	signal transduction	34	0.00101	ENSP00000215909,ENSP00000223095,ENSP00000231061,ENSP00000241261,ENSP00000252486,ENSP00000252999,ENSP00000258743,ENSP00000259216,ENSP00000261769,ENSP00000262948,ENSP00000264498,ENSP00000266066,ENSP00000267843,ENSP00000274063,ENSP00000295633,ENSP00000297268,ENSP00000301464,ENSP00000305260,ENSP00000306361,ENSP00000330523,ENSP00000337691,ENSP00000340210,ENSP00000350425,ENSP00000354255,ENSP00000361125…	AFP,ANGPT1,APOA4,APOE,CD59,CDH1,CFC1,COL1A2,CPZ,CTHRC1,CXCL12,FGA,FGF2,FGF7,FSTL1,GNB2,GPC3,HSPG2,IGF2,IGFBP6,IL6,LAMA5,LGALS1,MAP2K2,MAPK15,PRDX4,SERPINE1,SFRP2,SFRP5,SLIT3,SPARC,TNFSF10,VEGFA,YARS
GO.0001569	patterning of blood vessels	4	0.00104	ENSP00000274063,ENSP00000361125,ENSP00000364979,ENSP00000379140	COL4A1,CXCL12,SFRP2,VEGFA
GO.0022409	positive regulation of cell-cell adhesion	7	0.00104	ENSP00000215909,ENSP00000258743,ENSP00000306361,ENSP00000318687,ENSP00000340210,ENSP00000367817,ENSP00000391826	CD59,FGA,HSPH1,IGF2,IL6,LGALS1,PODXL
GO.0070206	protein trimerization	4	0.00104	ENSP00000225964,ENSP00000252934,ENSP00000297268,ENSP00000355180	ATXN10,COL1A1,COL1A2,COL6A1
GO.0051049	regulation of transport	19	0.00106	ENSP00000223095,ENSP00000226218,ENSP00000252486,ENSP00000258743,ENSP00000261769,ENSP00000262746,ENSP00000262948,ENSP00000266066,ENSP00000268150,ENSP00000274063,ENSP00000286713,ENSP00000296388,ENSP00000306361,ENSP00000346839,ENSP00000350425,ENSP00000361125,ENSP00000377836,ENSP00000379140,ENSP00000415786	APOA4,APOE,CDH1,CXCL12,FGA,FN1,GPC3,IL6,LEPRE1,MAP2K2,MFGE8,PRDX1,SERPINE1,SERPINE2,SFRP2,SFRP5,STOM,VEGFA,VTN
GO.2001234	negative regulation of apoptotic signaling pathway	7	0.00107	ENSP00000223095,ENSP00000274063,ENSP00000306361,ENSP00000318687,ENSP00000369889,ENSP00000379140,ENSP00000431872	COL2A1,CXCL12,FGA,HSPH1,SERPINE1,SFRP2,TPT1
GO.0009628	response to abiotic stimulus	15	0.00108	ENSP00000052754,ENSP00000225964,ENSP00000231061,ENSP00000252486,ENSP00000258743,ENSP00000274063,ENSP00000318687,ENSP00000347665,ENSP00000350425,ENSP00000361125,ENSP00000363827,ENSP00000377836,ENSP00000379140,ENSP00000388648,ENSP00000415786	APOA4,APOE,CHEK1,COL18A1,COL1A1,CXCL12,DCN,GPC3,HSPG2,HSPH1,IL6,SERPINE2,SFRP2,SPARC,VEGFA
GO.0060429	epithelium development	14	0.00111	ENSP00000258743,ENSP00000262948,ENSP00000264474,ENSP00000264498,ENSP00000274063,ENSP00000290015,ENSP00000330523,ENSP00000347665,ENSP00000361125,ENSP00000364979,ENSP00000367817,ENSP00000369889,ENSP00000379140,ENSP00000415786	COL18A1,COL2A1,COL4A1,CSTA,CTHRC1,CXCL12,FGF2,IL6,MAP2K2,PODXL,SERPINE2,SFRP2,VEGFA,WNT9B
GO.0061448	connective tissue development	7	0.00111	ENSP00000225964,ENSP00000264498,ENSP00000274063,ENSP00000305714,ENSP00000363827,ENSP00000369889,ENSP00000416330	BMP1,COL1A1,COL2A1,FGF2,HSPG2,SFRP2,TGFBI
GO.2000351	regulation of endothelial cell apoptotic process	4	0.00111	ENSP00000223095,ENSP00000306361,ENSP00000347665,ENSP00000428340	ANGPT1,COL18A1,FGA,SERPINE1
GO.0007409	axonogenesis	10	0.00122	ENSP00000262948,ENSP00000295550,ENSP00000353654,ENSP00000355180,ENSP00000361125,ENSP00000364000,ENSP00000364979,ENSP00000369889,ENSP00000379140,ENSP00000430333	COL2A1,COL4A1,COL4A2,COL5A2,COL6A1,COL6A3,CXCL12,MAP2K2,SLIT3,VEGFA
GO.0048260	positive regulation of receptor-mediated endocytosis	4	0.00123	ENSP00000223095,ENSP00000226218,ENSP00000361125,ENSP00000428340	ANGPT1,SERPINE1,VEGFA,VTN
GO.0003006	developmental process involved in reproduction	11	0.00126	ENSP00000052754,ENSP00000267843,ENSP00000274063,ENSP00000290015,ENSP00000350720,ENSP00000361125,ENSP00000368646,ENSP00000379138,ENSP00000379140,ENSP00000415786,ENSP00000430333	AFP,CXCL12,DCN,FGF7,PRDX4,SERPINE2,SFRP2,SLIT3,SMARCA4,VEGFA,WNT9B
GO.0061326	renal tubule development	5	0.00126	ENSP00000252999,ENSP00000264498,ENSP00000290015,ENSP00000364979,ENSP00000377836	COL4A1,FGF2,GPC3,LAMA5,WNT9B
GO.0006950	response to stress	28	0.00129	ENSP00000052754,ENSP00000215909,ENSP00000223095,ENSP00000226218,ENSP00000231061,ENSP00000252486,ENSP00000258743,ENSP00000262948,ENSP00000264498,ENSP00000274341,ENSP00000286713,ENSP00000290015,ENSP00000295633,ENSP00000297268,ENSP00000305714,ENSP00000306361,ENSP00000318687,ENSP00000340210,ENSP00000342026,ENSP00000346839,ENSP00000347665,ENSP00000350425,ENSP00000361125,ENSP00000379140,ENSP00000388648…	ANGPT1,APOA4,APOE,BMP1,CD59,CHEK1,COL18A1,COL1A2,CXCL12,DCN,FGA,FGF2,FN1,FSTL1,HAPLN1,HSPH1,IGF2,IL6,LGALS1,MAP2K2,PRDX6,SERPINE1,SERPINE2,SPARC,STOM,VEGFA,VTN,WNT9B
GO.0016192	vesicle-mediated transport	15	0.00134	ENSP00000223095,ENSP00000225964,ENSP00000226218,ENSP00000231061,ENSP00000252486,ENSP00000268150,ENSP00000297268,ENSP00000306361,ENSP00000318687,ENSP00000346839,ENSP00000353654,ENSP00000357048,ENSP00000361125,ENSP00000364979,ENSP00000391826	APOE,COL1A1,COL1A2,COL4A1,COL4A2,COPA,FGA,FN1,HSPH1,IGF2,MFGE8,SERPINE1,SPARC,VEGFA,VTN
GO.0035987	endodermal cell differentiation	4	0.00134	ENSP00000226218,ENSP00000346839,ENSP00000353654,ENSP00000355180	COL4A2,COL6A1,FN1,VTN
GO.0009725	response to hormone	13	0.00137	ENSP00000225964,ENSP00000231061,ENSP00000258743,ENSP00000262948,ENSP00000264498,ENSP00000267843,ENSP00000268150,ENSP00000305260,ENSP00000306361,ENSP00000325527,ENSP00000379140,ENSP00000391826,ENSP00000430333	COL1A1,CXCL12,FBN1,FGA,FGF2,FGF7,GNB2,IGF2,IL6,MAP2K2,MFGE8,SLIT3,SPARC
GO.0007423	sensory organ development	10	0.00146	ENSP00000231061,ENSP00000262464,ENSP00000290015,ENSP00000325527,ENSP00000330523,ENSP00000350720,ENSP00000361125,ENSP00000364000,ENSP00000364979,ENSP00000369889	COL2A1,COL4A1,COL5A2,CTHRC1,FBN1,FBN2,SMARCA4,SPARC,VEGFA,WNT9B
GO.0051050	positive regulation of transport	13	0.00147	ENSP00000223095,ENSP00000226218,ENSP00000252486,ENSP00000258743,ENSP00000261769,ENSP00000268150,ENSP00000274063,ENSP00000286713,ENSP00000306361,ENSP00000361125,ENSP00000377836,ENSP00000379140,ENSP00000428340	ANGPT1,APOE,CDH1,CXCL12,FGA,GPC3,IL6,MFGE8,SERPINE1,SFRP2,STOM,VEGFA,VTN
GO.0050896	response to stimulus	43	0.00148	ENSP00000052754,ENSP00000223095,ENSP00000226218,ENSP00000252486,ENSP00000252999,ENSP00000258743,ENSP00000259216,ENSP00000262948,ENSP00000264498,ENSP00000266066,ENSP00000268150,ENSP00000274063,ENSP00000274341,ENSP00000286713,ENSP00000290015,ENSP00000295550,ENSP00000301464,ENSP00000305260,ENSP00000305714,ENSP00000306361,ENSP00000318687,ENSP00000325527,ENSP00000330523,ENSP00000337691,ENSP00000340210…	AFP,ANGPT1,APOA4,APOE,BMP1,CD59,CFC1,CHEK1,COL18A1,COL6A3,CPZ,CTHRC1,CXCL12,DCN,FBN1,FGA,FGF2,FN1,GNB2,GPC3,HAPLN1,HSPG2,HSPH1,IGF2,IGFBP6,IL6,LAMA5,MAP2K2,MAPK15,MFGE8,PRDX4,PRDX6,SERPINE1,SFRP2,SFRP5,SLIT3,STOM,TGFBI,TPT1,VEGFA,VTN,WNT9B,YARS
GO.0048705	skeletal system morphogenesis	7	0.00154	ENSP00000225964,ENSP00000262464,ENSP00000274063,ENSP00000290015,ENSP00000305714,ENSP00000363827,ENSP00000369889	BMP1,COL1A1,COL2A1,FBN2,HSPG2,SFRP2,WNT9B
GO.0065009	regulation of molecular function	24	0.00154	ENSP00000223095,ENSP00000226218,ENSP00000241261,ENSP00000252486,ENSP00000258743,ENSP00000262948,ENSP00000264474,ENSP00000264498,ENSP00000266066,ENSP00000274063,ENSP00000286713,ENSP00000290015,ENSP00000295550,ENSP00000295992,ENSP00000318687,ENSP00000330523,ENSP00000346839,ENSP00000350425,ENSP00000350720,ENSP00000361125,ENSP00000370473,ENSP00000377836,ENSP00000391826,ENSP00000415786	APOA4,APOE,COL6A3,CSTA,CTHRC1,FGF2,FN1,GPC3,HSPH1,IGF2,IGFBP3,IL6,MAP2K2,PCOLCE2,SERPINE1,SERPINE2,SFRP2,SFRP5,SMARCA4,STOM,TNFSF10,VEGFA,VTN,WNT9B
GO.0061564	axon development	10	0.00156	ENSP00000262948,ENSP00000295550,ENSP00000353654,ENSP00000355180,ENSP00000361125,ENSP00000364000,ENSP00000364979,ENSP00000369889,ENSP00000379140,ENSP00000430333	COL2A1,COL4A1,COL4A2,COL5A2,COL6A1,COL6A3,CXCL12,MAP2K2,SLIT3,VEGFA
GO.0001775	cell activation	11	0.0016	ENSP00000215909,ENSP00000223095,ENSP00000225964,ENSP00000231061,ENSP00000258743,ENSP00000297268,ENSP00000306361,ENSP00000346839,ENSP00000361125,ENSP00000379140,ENSP00000391826	COL1A1,COL1A2,CXCL12,FGA,FN1,IGF2,IL6,LGALS1,SERPINE1,SPARC,VEGFA
GO.0010941	regulation of cell death	17	0.0016	ENSP00000215909,ENSP00000223095,ENSP00000241261,ENSP00000252486,ENSP00000258743,ENSP00000264498,ENSP00000274063,ENSP00000306361,ENSP00000318687,ENSP00000340210,ENSP00000347665,ENSP00000361125,ENSP00000362105,ENSP00000369889,ENSP00000370473,ENSP00000379140,ENSP00000431872	APOE,CD59,COL18A1,COL2A1,CXCL12,FGA,FGF2,HSPH1,IGFBP3,IL6,LGALS1,SERPINE1,SFRP2,TNFSF10,TPT1,UTP11L,VEGFA
GO.0006928	movement of cell or subcellular component	16	0.00165	ENSP00000225964,ENSP00000258743,ENSP00000262948,ENSP00000264498,ENSP00000295550,ENSP00000297268,ENSP00000330523,ENSP00000346839,ENSP00000353654,ENSP00000355180,ENSP00000361125,ENSP00000364000,ENSP00000364979,ENSP00000369889,ENSP00000428340,ENSP00000430333	ANGPT1,COL1A1,COL1A2,COL2A1,COL4A1,COL4A2,COL5A2,COL6A1,COL6A3,CTHRC1,FGF2,FN1,IL6,MAP2K2,SLIT3,VEGFA
GO.0048732	gland development	9	0.00171	ENSP00000252999,ENSP00000258743,ENSP00000261769,ENSP00000267843,ENSP00000306361,ENSP00000361125,ENSP00000379138,ENSP00000391826,ENSP00000415786	AFP,CDH1,FGA,FGF7,IGF2,IL6,LAMA5,SERPINE2,VEGFA
GO.0060284	regulation of cell development	12	0.00171	ENSP00000215909,ENSP00000225964,ENSP00000252486,ENSP00000258743,ENSP00000262948,ENSP00000274063,ENSP00000290015,ENSP00000306361,ENSP00000346839,ENSP00000361125,ENSP00000379140,ENSP00000415786	APOE,COL1A1,CXCL12,FGA,FN1,IL6,LGALS1,MAP2K2,SERPINE2,SFRP2,VEGFA,WNT9B
GO.0043535	regulation of blood vessel endothelial cell migration	4	0.00179	ENSP00000252486,ENSP00000264498,ENSP00000361125,ENSP00000428340	ANGPT1,APOE,FGF2,VEGFA
GO.0050679	positive regulation of epithelial cell proliferation	6	0.00179	ENSP00000258743,ENSP00000264498,ENSP00000267843,ENSP00000357980,ENSP00000361125,ENSP00000379140	CXCL12,FGF2,FGF7,HTRA1,IL6,VEGFA
GO.0010632	regulation of epithelial cell migration	6	0.00185	ENSP00000231061,ENSP00000252486,ENSP00000264498,ENSP00000267843,ENSP00000361125,ENSP00000428340	ANGPT1,APOE,FGF2,FGF7,SPARC,VEGFA
GO.0001936	regulation of endothelial cell proliferation	5	0.00188	ENSP00000231061,ENSP00000252486,ENSP00000264498,ENSP00000361125,ENSP00000379140	APOE,CXCL12,FGF2,SPARC,VEGFA
GO.0048608	reproductive structure development	9	0.00188	ENSP00000052754,ENSP00000267843,ENSP00000274063,ENSP00000290015,ENSP00000361125,ENSP00000368646,ENSP00000379138,ENSP00000415786,ENSP00000430333	AFP,DCN,FGF7,PRDX4,SERPINE2,SFRP2,SLIT3,VEGFA,WNT9B
GO.0050789	regulation of biological process	52	0.0019	ENSP00000052754,ENSP00000223095,ENSP00000226218,ENSP00000241261,ENSP00000252486,ENSP00000258743,ENSP00000259216,ENSP00000261769,ENSP00000262464,ENSP00000262746,ENSP00000264187,ENSP00000264474,ENSP00000264498,ENSP00000266066,ENSP00000268150,ENSP00000274063,ENSP00000274341,ENSP00000278353,ENSP00000286657,ENSP00000295550,ENSP00000295633,ENSP00000295992,ENSP00000297268,ENSP00000301464,ENSP00000305260…	ADAMTS3,AFP,APOA4,APOE,BMP1,CDH1,CFC1,COL1A2,COL2A1,COL4A2,COL5A2,COL6A3,CPZ,CSTA,CTHRC1,CXCL12,DCN,FBLN2,FBN1,FBN2,FGA,FGF2,FSTL1,GNB2,HAPLN1,HSD17B12,HSPG2,HSPH1,HTRA1,IGF2,IGFBP3,IGFBP6,IL6,MAPK15,MFGE8,NID1,PCOLCE2,PODXL,PRDX1,SERPINE1,SERPINE2,SFRP2,SFRP5,SLIT3,SMARCA4,TGFBI,TNFSF10,TPT1,UTP11L,VEGFA,VTN,YARS
GO.0035272	exocrine system development	4	0.00192	ENSP00000252999,ENSP00000258743,ENSP00000267843,ENSP00000391826	FGF7,IGF2,IL6,LAMA5
GO.0010770	positive regulation of cell morphogenesis involved in differentiation	6	0.00196	ENSP00000225964,ENSP00000262948,ENSP00000306361,ENSP00000346839,ENSP00000361125,ENSP00000379140	COL1A1,CXCL12,FGA,FN1,MAP2K2,VEGFA
GO.0061458	reproductive system development	9	0.002	ENSP00000052754,ENSP00000267843,ENSP00000274063,ENSP00000290015,ENSP00000361125,ENSP00000368646,ENSP00000379138,ENSP00000415786,ENSP00000430333	AFP,DCN,FGF7,PRDX4,SERPINE2,SFRP2,SLIT3,VEGFA,WNT9B
GO.0031589	cell-substrate adhesion	6	0.00201	ENSP00000216286,ENSP00000226218,ENSP00000252999,ENSP00000264187,ENSP00000306361,ENSP00000428340	ANGPT1,FGA,LAMA5,NID1,NID2,VTN
GO.0072009	nephron epithelium development	5	0.00204	ENSP00000252999,ENSP00000264498,ENSP00000290015,ENSP00000367817,ENSP00000377836	FGF2,GPC3,LAMA5,PODXL,WNT9B
GO.0048667	cell morphogenesis involved in neuron differentiation	10	0.00206	ENSP00000262948,ENSP00000295550,ENSP00000353654,ENSP00000355180,ENSP00000361125,ENSP00000364000,ENSP00000364979,ENSP00000369889,ENSP00000379140,ENSP00000430333	COL2A1,COL4A1,COL4A2,COL5A2,COL6A1,COL6A3,CXCL12,MAP2K2,SLIT3,VEGFA
GO.0010634	positive regulation of epithelial cell migration	5	0.00213	ENSP00000231061,ENSP00000264498,ENSP00000267843,ENSP00000361125,ENSP00000428340	ANGPT1,FGF2,FGF7,SPARC,VEGFA
GO.0065007	biological regulation	53	0.00216	ENSP00000052754,ENSP00000223095,ENSP00000226218,ENSP00000241261,ENSP00000252486,ENSP00000258743,ENSP00000259216,ENSP00000261769,ENSP00000262464,ENSP00000264187,ENSP00000264474,ENSP00000264498,ENSP00000266066,ENSP00000268150,ENSP00000274063,ENSP00000274341,ENSP00000278353,ENSP00000286657,ENSP00000295550,ENSP00000295633,ENSP00000295992,ENSP00000297268,ENSP00000301464,ENSP00000305260,ENSP00000305714…	ADAMTS3,AFP,APOA4,APOE,BMP1,CDH1,CFC1,COL1A2,COL2A1,COL4A2,COL5A2,COL6A3,COPA,CPZ,CSTA,CTHRC1,CXCL12,DCN,FBLN2,FBN1,FBN2,FGA,FGF2,FSTL1,GNB2,HAPLN1,HSD17B11,HSD17B12,HSPG2,HSPH1,HTRA1,IGF2,IGFBP3,IGFBP6,IL6,MAPK15,MFGE8,NID1,PCOLCE2,PODXL,SERPINE1,SERPINE2,SFRP2,SFRP5,SLIT3,SMARCA4,TGFBI,TNFSF10,TPT1,UTP11L,VEGFA,VTN,YARS
GO.0050790	regulation of catalytic activity	21	0.0022	ENSP00000223095,ENSP00000226218,ENSP00000241261,ENSP00000252486,ENSP00000258743,ENSP00000262948,ENSP00000264474,ENSP00000264498,ENSP00000274063,ENSP00000290015,ENSP00000295550,ENSP00000295992,ENSP00000318687,ENSP00000346839,ENSP00000350425,ENSP00000361125,ENSP00000370473,ENSP00000377836,ENSP00000391826,ENSP00000415786,ENSP00000428340	ANGPT1,APOA4,APOE,COL6A3,CSTA,FGF2,FN1,GPC3,HSPH1,IGF2,IGFBP3,IL6,MAP2K2,PCOLCE2,SERPINE1,SERPINE2,SFRP2,TNFSF10,VEGFA,VTN,WNT9B
GO.0044093	positive regulation of molecular function	18	0.00223	ENSP00000226218,ENSP00000241261,ENSP00000252486,ENSP00000258743,ENSP00000262948,ENSP00000264498,ENSP00000274063,ENSP00000290015,ENSP00000295992,ENSP00000318687,ENSP00000330523,ENSP00000346839,ENSP00000350425,ENSP00000350720,ENSP00000361125,ENSP00000370473,ENSP00000391826,ENSP00000428340	ANGPT1,APOA4,APOE,CTHRC1,FGF2,FN1,HSPH1,IGF2,IGFBP3,IL6,MAP2K2,PCOLCE2,SFRP2,SMARCA4,TNFSF10,VEGFA,VTN,WNT9B
GO.0001658	branching involved in ureteric bud morphogenesis	4	0.00238	ENSP00000252999,ENSP00000264498,ENSP00000290015,ENSP00000377836	FGF2,GPC3,LAMA5,WNT9B
GO.0050900	leukocyte migration	7	0.00238	ENSP00000225964,ENSP00000258743,ENSP00000297268,ENSP00000346839,ENSP00000361125,ENSP00000367817,ENSP00000428340	ANGPT1,COL1A1,COL1A2,FN1,IL6,PODXL,VEGFA
GO.0042981	regulation of apoptotic process	16	0.00245	ENSP00000215909,ENSP00000223095,ENSP00000241261,ENSP00000252486,ENSP00000258743,ENSP00000274063,ENSP00000306361,ENSP00000318687,ENSP00000340210,ENSP00000347665,ENSP00000361125,ENSP00000362105,ENSP00000369889,ENSP00000370473,ENSP00000379140,ENSP00000431872	APOE,CD59,COL18A1,COL2A1,CXCL12,FGA,HSPH1,IGFBP3,IL6,LGALS1,SERPINE1,SFRP2,TNFSF10,TPT1,UTP11L,VEGFA
GO.0060445	branching involved in salivary gland morphogenesis	3	0.00251	ENSP00000252999,ENSP00000258743,ENSP00000267843	FGF7,IL6,LAMA5
GO.0044763	single-organism cellular process	54	0.00252	ENSP00000216286,ENSP00000223095,ENSP00000229270,ENSP00000241261,ENSP00000252486,ENSP00000252934,ENSP00000252999,ENSP00000258743,ENSP00000259216,ENSP00000261769,ENSP00000262464,ENSP00000262746,ENSP00000264187,ENSP00000264474,ENSP00000264498,ENSP00000266066,ENSP00000268150,ENSP00000274063,ENSP00000274341,ENSP00000286657,ENSP00000295550,ENSP00000295633,ENSP00000297268,ENSP00000301464,ENSP00000303153…	ADAMTS3,AFP,ANGPT1,APOA4,APOE,ATXN10,BMP1,CD59,CDH1,CFC1,CHEK1,COL1A2,COL22A1,COL2A1,COL4A1,COL4A2,COL4A6,COL5A2,COL6A1,COL6A3,COPA,CPZ,CSTA,CTHRC1,CXCL12,FBLN2,FBN1,FBN2,FGF2,FSTL1,GNB2,HAPLN1,HSD17B11,IGF2,IGFBP3,IGFBP6,IL6,LAMA5,MAPK15,MFGE8,NID1,NID2,PRDX1,SERPINE1,SERPINE2,SFRP2,SFRP5,SLIT3,SMARCA4,TNFSF10,TPI1,TPT1,VEGFA,YARS
GO.0032102	negative regulation of response to external stimulus	7	0.00254	ENSP00000223095,ENSP00000226218,ENSP00000252486,ENSP00000264498,ENSP00000306361,ENSP00000357980,ENSP00000415786	APOE,FGA,FGF2,HTRA1,SERPINE1,SERPINE2,VTN
GO.0007166	cell surface receptor signaling pathway	20	0.00258	ENSP00000223095,ENSP00000241261,ENSP00000252999,ENSP00000258743,ENSP00000259216,ENSP00000262948,ENSP00000264498,ENSP00000266066,ENSP00000267843,ENSP00000295633,ENSP00000297268,ENSP00000330523,ENSP00000340210,ENSP00000354255,ENSP00000361125,ENSP00000379138,ENSP00000379140,ENSP00000391826,ENSP00000428340,ENSP00000430333	AFP,ANGPT1,CD59,CFC1,COL1A2,CPZ,CTHRC1,CXCL12,FGF2,FGF7,FSTL1,IGF2,IL6,LAMA5,MAP2K2,SERPINE1,SFRP5,SLIT3,TNFSF10,VEGFA
GO.0051246	regulation of protein metabolic process	22	0.00266	ENSP00000223095,ENSP00000226218,ENSP00000241261,ENSP00000252486,ENSP00000258743,ENSP00000262746,ENSP00000262948,ENSP00000264474,ENSP00000264498,ENSP00000267843,ENSP00000274063,ENSP00000290015,ENSP00000295550,ENSP00000295992,ENSP00000296388,ENSP00000306361,ENSP00000318687,ENSP00000350425,ENSP00000361125,ENSP00000388648,ENSP00000391826,ENSP00000415786	APOA4,APOE,CHEK1,COL6A3,CSTA,FGA,FGF2,FGF7,HSPH1,IGF2,IL6,LEPRE1,MAP2K2,PCOLCE2,PRDX1,SERPINE1,SERPINE2,SFRP2,TNFSF10,VEGFA,VTN,WNT9B
GO.0051247	positive regulation of protein metabolic process	16	0.00266	ENSP00000226218,ENSP00000241261,ENSP00000252486,ENSP00000258743,ENSP00000262948,ENSP00000264498,ENSP00000267843,ENSP00000274063,ENSP00000295992,ENSP00000306361,ENSP00000318687,ENSP00000346839,ENSP00000361125,ENSP00000370473,ENSP00000377836,ENSP00000391826	APOE,FGA,FGF2,FGF7,FN1,GPC3,HSPH1,IGF2,IGFBP3,IL6,MAP2K2,PCOLCE2,SFRP2,TNFSF10,VEGFA,VTN
GO.0042306	regulation of protein import into nucleus	6	0.00276	ENSP00000258743,ENSP00000261769,ENSP00000262746,ENSP00000266066,ENSP00000274063,ENSP00000428340	ANGPT1,CDH1,IL6,PRDX1,SFRP2,SFRP5
GO.0035583	sequestering of TGFbeta in extracellular matrix	2	0.0028	ENSP00000262464,ENSP00000325527	FBN1,FBN2
GO.0031325	positive regulation of cellular metabolic process	24	0.00287	ENSP00000052754,ENSP00000223095,ENSP00000225964,ENSP00000226218,ENSP00000241261,ENSP00000252486,ENSP00000258743,ENSP00000261769,ENSP00000262948,ENSP00000264498,ENSP00000274063,ENSP00000274341,ENSP00000286713,ENSP00000295992,ENSP00000305714,ENSP00000306361,ENSP00000318687,ENSP00000346839,ENSP00000350425,ENSP00000350720,ENSP00000361125,ENSP00000370473,ENSP00000388648,ENSP00000391826	APOA4,APOE,BMP1,CDH1,CHEK1,COL1A1,DCN,FGA,FGF2,FN1,HAPLN1,HSPH1,IGF2,IGFBP3,IL6,MAP2K2,PCOLCE2,SERPINE1,SFRP2,SMARCA4,STOM,TNFSF10,VEGFA,VTN
GO.0048584	positive regulation of response to stimulus	19	0.0029	ENSP00000215909,ENSP00000223095,ENSP00000225964,ENSP00000226218,ENSP00000241261,ENSP00000258743,ENSP00000262948,ENSP00000264498,ENSP00000274063,ENSP00000274341,ENSP00000286657,ENSP00000286713,ENSP00000305714,ENSP00000306361,ENSP00000350720,ENSP00000361125,ENSP00000370473,ENSP00000377836,ENSP00000391826	ADAMTS3,BMP1,COL1A1,FGA,FGF2,GPC3,HAPLN1,IGF2,IGFBP3,IL6,LGALS1,MAP2K2,SERPINE1,SFRP2,SMARCA4,STOM,TNFSF10,VEGFA,VTN
GO.0010594	regulation of endothelial cell migration	5	0.00292	ENSP00000231061,ENSP00000252486,ENSP00000264498,ENSP00000361125,ENSP00000428340	ANGPT1,APOE,FGF2,SPARC,VEGFA
GO.0001706	endoderm formation	4	0.00306	ENSP00000226218,ENSP00000346839,ENSP00000353654,ENSP00000355180	COL4A2,COL6A1,FN1,VTN
GO.0071229	cellular response to acid chemical	6	0.00308	ENSP00000225964,ENSP00000290015,ENSP00000297268,ENSP00000355180,ENSP00000364000,ENSP00000364979	COL1A1,COL1A2,COL4A1,COL5A2,COL6A1,WNT9B
GO.0007548	sex differentiation	7	0.00321	ENSP00000267843,ENSP00000274063,ENSP00000290015,ENSP00000361125,ENSP00000368646,ENSP00000379138,ENSP00000430333	AFP,FGF7,PRDX4,SFRP2,SLIT3,VEGFA,WNT9B
GO.0060071	Wnt signaling pathway, planar cell polarity pathway	3	0.00331	ENSP00000274063,ENSP00000290015,ENSP00000330523	CTHRC1,SFRP2,WNT9B
GO.0010720	positive regulation of cell development	9	0.00333	ENSP00000225964,ENSP00000252486,ENSP00000258743,ENSP00000262948,ENSP00000306361,ENSP00000346839,ENSP00000361125,ENSP00000379140,ENSP00000415786	APOE,COL1A1,CXCL12,FGA,FN1,IL6,MAP2K2,SERPINE2,VEGFA
GO.0060675	ureteric bud morphogenesis	4	0.00348	ENSP00000252999,ENSP00000264498,ENSP00000290015,ENSP00000377836	FGF2,GPC3,LAMA5,WNT9B
GO.1902041	regulation of extrinsic apoptotic signaling pathway via death domain receptors	4	0.00348	ENSP00000223095,ENSP00000241261,ENSP00000274063,ENSP00000306361	FGA,SERPINE1,SFRP2,TNFSF10
GO.0051302	regulation of cell division	7	0.00358	ENSP00000264498,ENSP00000267843,ENSP00000274063,ENSP00000290015,ENSP00000361125,ENSP00000388648,ENSP00000391826	CHEK1,FGF2,FGF7,IGF2,SFRP2,VEGFA,WNT9B
GO.0045669	positive regulation of osteoblast differentiation	4	0.00371	ENSP00000258743,ENSP00000262464,ENSP00000274063,ENSP00000330523	CTHRC1,FBN2,IL6,SFRP2
GO.0001738	morphogenesis of a polarized epithelium	3	0.00373	ENSP00000252999,ENSP00000290015,ENSP00000330523	CTHRC1,LAMA5,WNT9B
GO.0023056	positive regulation of signaling	16	0.00373	ENSP00000215909,ENSP00000225964,ENSP00000226218,ENSP00000241261,ENSP00000258743,ENSP00000262948,ENSP00000264498,ENSP00000274063,ENSP00000286657,ENSP00000306361,ENSP00000350720,ENSP00000361125,ENSP00000370473,ENSP00000377836,ENSP00000391826,ENSP00000415786	ADAMTS3,COL1A1,FGA,FGF2,GPC3,IGF2,IGFBP3,IL6,LGALS1,MAP2K2,SERPINE2,SFRP2,SMARCA4,TNFSF10,VEGFA,VTN
GO.0042744	hydrogen peroxide catabolic process	3	0.00373	ENSP00000262746,ENSP00000342026,ENSP00000350425	APOA4,PRDX1,PRDX6
GO.0032270	positive regulation of cellular protein metabolic process	15	0.00415	ENSP00000226218,ENSP00000241261,ENSP00000252486,ENSP00000258743,ENSP00000262948,ENSP00000264498,ENSP00000267843,ENSP00000274063,ENSP00000295992,ENSP00000306361,ENSP00000318687,ENSP00000346839,ENSP00000361125,ENSP00000370473,ENSP00000391826	APOE,FGA,FGF2,FGF7,FN1,HSPH1,IGF2,IGFBP3,IL6,MAP2K2,PCOLCE2,SFRP2,TNFSF10,VEGFA,VTN
GO.0009967	positive regulation of signal transduction	15	0.0043	ENSP00000215909,ENSP00000225964,ENSP00000226218,ENSP00000241261,ENSP00000258743,ENSP00000262948,ENSP00000264498,ENSP00000274063,ENSP00000286657,ENSP00000306361,ENSP00000350720,ENSP00000361125,ENSP00000370473,ENSP00000377836,ENSP00000391826	ADAMTS3,COL1A1,FGA,FGF2,GPC3,IGF2,IGFBP3,IL6,LGALS1,MAP2K2,SFRP2,SMARCA4,TNFSF10,VEGFA,VTN
GO.0030324	lung development	6	0.0043	ENSP00000231061,ENSP00000252999,ENSP00000262948,ENSP00000267843,ENSP00000361125,ENSP00000377836	FGF7,GPC3,LAMA5,MAP2K2,SPARC,VEGFA
GO.0044699	single-organism process	55	0.0043	ENSP00000216286,ENSP00000223095,ENSP00000241261,ENSP00000252486,ENSP00000252934,ENSP00000252999,ENSP00000258743,ENSP00000259216,ENSP00000261769,ENSP00000262464,ENSP00000262746,ENSP00000264187,ENSP00000264474,ENSP00000264498,ENSP00000266066,ENSP00000268150,ENSP00000274063,ENSP00000274341,ENSP00000286657,ENSP00000290015,ENSP00000295550,ENSP00000295633,ENSP00000297268,ENSP00000301464,ENSP00000303153…	ADAMTS3,AFP,APOA4,APOE,ATXN10,BMP1,CD59,CDH1,CFC1,CHEK1,COL1A2,COL22A1,COL2A1,COL4A1,COL4A2,COL4A6,COL6A1,COL6A3,COPA,CPZ,CSTA,CTHRC1,CXCL12,FBLN2,FBN2,FGA,FGF2,FSTL1,GNB2,HAPLN1,HSD17B11,HTRA1,IGF2,IGFBP3,IGFBP6,IL6,LAMA5,MAPK15,MFGE8,NID1,NID2,PLS3,PRDX1,SERPINE1,SERPINE2,SFRP2,SFRP5,SLIT3,SMARCA4,TNFSF10,TPT1,UTP11L,VEGFA,WNT9B,YARS
GO.0007154	cell communication	34	0.00431	ENSP00000215909,ENSP00000223095,ENSP00000225964,ENSP00000231061,ENSP00000241261,ENSP00000252486,ENSP00000252999,ENSP00000258743,ENSP00000259216,ENSP00000261769,ENSP00000262948,ENSP00000264498,ENSP00000266066,ENSP00000274063,ENSP00000295633,ENSP00000297268,ENSP00000301464,ENSP00000305260,ENSP00000306361,ENSP00000330523,ENSP00000337691,ENSP00000340210,ENSP00000350425,ENSP00000354255,ENSP00000361125…	AFP,ANGPT1,APOA4,APOE,CD59,CDH1,CFC1,COL1A1,COL1A2,CPZ,CTHRC1,CXCL12,FGA,FGF2,FSTL1,GNB2,GPC3,HSPG2,IGF2,IGFBP6,IL6,LAMA5,LGALS1,MAP2K2,MAPK15,PRDX4,SERPINE1,SFRP2,SFRP5,SLIT3,SPARC,TNFSF10,VEGFA,YARS
GO.0045595	regulation of cell differentiation	16	0.00445	ENSP00000215909,ENSP00000225964,ENSP00000252486,ENSP00000258743,ENSP00000262464,ENSP00000262948,ENSP00000264498,ENSP00000290015,ENSP00000306361,ENSP00000330523,ENSP00000346839,ENSP00000361125,ENSP00000364000,ENSP00000370473,ENSP00000379140,ENSP00000415786	APOE,COL1A1,COL5A2,CTHRC1,CXCL12,FBN2,FGA,FGF2,FN1,IGFBP3,IL6,LGALS1,MAP2K2,SERPINE2,VEGFA,WNT9B
GO.1903034	regulation of response to wounding	8	0.00463	ENSP00000223095,ENSP00000226218,ENSP00000252486,ENSP00000258743,ENSP00000262948,ENSP00000264498,ENSP00000306361,ENSP00000415786	APOE,FGA,FGF2,IL6,MAP2K2,SERPINE1,SERPINE2,VTN
GO.0006027	glycosaminoglycan catabolic process	4	0.00467	ENSP00000052754,ENSP00000264498,ENSP00000363827,ENSP00000377836	DCN,FGF2,GPC3,HSPG2
GO.0030323	respiratory tube development	6	0.00473	ENSP00000231061,ENSP00000252999,ENSP00000262948,ENSP00000267843,ENSP00000361125,ENSP00000377836	FGF7,GPC3,LAMA5,MAP2K2,SPARC,VEGFA
GO.0043536	positive regulation of blood vessel endothelial cell migration	3	0.00481	ENSP00000264498,ENSP00000361125,ENSP00000428340	ANGPT1,FGF2,VEGFA
GO.0010595	positive regulation of endothelial cell migration	4	0.00492	ENSP00000231061,ENSP00000264498,ENSP00000361125,ENSP00000428340	ANGPT1,FGF2,SPARC,VEGFA
GO.0072180	mesonephric duct morphogenesis	2	0.00492	ENSP00000290015,ENSP00000377836	GPC3,WNT9B
GO.0030336	negative regulation of cell migration	6	0.00538	ENSP00000223095,ENSP00000252486,ENSP00000264498,ENSP00000274063,ENSP00000370473,ENSP00000379140	APOE,CXCL12,FGF2,IGFBP3,SERPINE1,SFRP2
GO.0001932	regulation of protein phosphorylation	14	0.0054	ENSP00000226218,ENSP00000252486,ENSP00000258743,ENSP00000262746,ENSP00000262948,ENSP00000264498,ENSP00000267843,ENSP00000274063,ENSP00000290015,ENSP00000306361,ENSP00000318687,ENSP00000346839,ENSP00000361125,ENSP00000391826	APOE,FGA,FGF2,FGF7,FN1,HSPH1,IGF2,IL6,MAP2K2,PRDX1,SFRP2,VEGFA,VTN,WNT9B
GO.0048858	cell projection morphogenesis	11	0.0054	ENSP00000252999,ENSP00000262948,ENSP00000295550,ENSP00000353654,ENSP00000355180,ENSP00000361125,ENSP00000364000,ENSP00000364979,ENSP00000369889,ENSP00000379140,ENSP00000430333	COL2A1,COL4A1,COL4A2,COL5A2,COL6A1,COL6A3,CXCL12,LAMA5,MAP2K2,SLIT3,VEGFA
GO.0030516	regulation of axon extension	4	0.00547	ENSP00000252486,ENSP00000346839,ENSP00000361125,ENSP00000379140	APOE,CXCL12,FN1,VEGFA
GO.0050772	positive regulation of axonogenesis	4	0.00547	ENSP00000262948,ENSP00000346839,ENSP00000361125,ENSP00000379140	CXCL12,FN1,MAP2K2,VEGFA
GO.0002062	chondrocyte differentiation	4	0.00573	ENSP00000274063,ENSP00000363827,ENSP00000369889,ENSP00000416330	COL2A1,HSPG2,SFRP2,TGFBI
GO.0045666	positive regulation of neuron differentiation	7	0.00573	ENSP00000252486,ENSP00000258743,ENSP00000262948,ENSP00000346839,ENSP00000361125,ENSP00000379140,ENSP00000415786	APOE,CXCL12,FN1,IL6,MAP2K2,SERPINE2,VEGFA
GO.0060341	regulation of cellular localization	14	0.00573	ENSP00000258743,ENSP00000261769,ENSP00000262746,ENSP00000262948,ENSP00000266066,ENSP00000274063,ENSP00000286713,ENSP00000296388,ENSP00000306361,ENSP00000318687,ENSP00000346839,ENSP00000361125,ENSP00000379140,ENSP00000428340	ANGPT1,CDH1,CXCL12,FGA,FN1,HSPH1,IL6,LEPRE1,MAP2K2,PRDX1,SFRP2,SFRP5,STOM,VEGFA
GO.0060627	regulation of vesicle-mediated transport	8	0.00573	ENSP00000223095,ENSP00000226218,ENSP00000262948,ENSP00000268150,ENSP00000306361,ENSP00000361125,ENSP00000377836,ENSP00000428340	ANGPT1,FGA,GPC3,MAP2K2,MFGE8,SERPINE1,VEGFA,VTN
GO.2001233	regulation of apoptotic signaling pathway	8	0.00573	ENSP00000223095,ENSP00000241261,ENSP00000274063,ENSP00000306361,ENSP00000318687,ENSP00000369889,ENSP00000379140,ENSP00000431872	COL2A1,CXCL12,FGA,HSPH1,SERPINE1,SFRP2,TNFSF10,TPT1
GO.0006897	endocytosis	9	0.00576	ENSP00000225964,ENSP00000226218,ENSP00000231061,ENSP00000252486,ENSP00000268150,ENSP00000297268,ENSP00000318687,ENSP00000353654,ENSP00000364979	APOE,COL1A1,COL1A2,COL4A1,COL4A2,HSPH1,MFGE8,SPARC,VTN
GO.2000352	negative regulation of endothelial cell apoptotic process	3	0.00593	ENSP00000223095,ENSP00000306361,ENSP00000428340	ANGPT1,FGA,SERPINE1
GO.0002682	regulation of immune system process	15	0.00594	ENSP00000215909,ENSP00000223095,ENSP00000226218,ENSP00000258743,ENSP00000261769,ENSP00000262948,ENSP00000264498,ENSP00000267843,ENSP00000286713,ENSP00000318687,ENSP00000357980,ENSP00000361125,ENSP00000379140,ENSP00000391826,ENSP00000428340	ANGPT1,CDH1,CXCL12,FGF2,FGF7,HSPH1,HTRA1,IGF2,IL6,LGALS1,MAP2K2,SERPINE1,STOM,VEGFA,VTN
GO.0009612	response to mechanical stimulus	6	0.00594	ENSP00000052754,ENSP00000225964,ENSP00000258743,ENSP00000379140,ENSP00000388648,ENSP00000415786	CHEK1,COL1A1,CXCL12,DCN,IL6,SERPINE2
GO.1903827	regulation of cellular protein localization	9	0.00595	ENSP00000258743,ENSP00000261769,ENSP00000262746,ENSP00000266066,ENSP00000274063,ENSP00000286713,ENSP00000318687,ENSP00000361125,ENSP00000428340	ANGPT1,CDH1,HSPH1,IL6,PRDX1,SFRP2,SFRP5,STOM,VEGFA
GO.0010605	negative regulation of macromolecule metabolic process	20	0.00598	ENSP00000223095,ENSP00000226218,ENSP00000241261,ENSP00000252486,ENSP00000258743,ENSP00000264474,ENSP00000266066,ENSP00000295550,ENSP00000296388,ENSP00000306361,ENSP00000318687,ENSP00000340210,ENSP00000350425,ENSP00000350720,ENSP00000361125,ENSP00000370473,ENSP00000377836,ENSP00000415786,ENSP00000428340,ENSP00000430333	ANGPT1,APOA4,APOE,CD59,COL6A3,CSTA,FGA,GPC3,HSPH1,IGFBP3,IL6,LEPRE1,SERPINE1,SERPINE2,SFRP5,SLIT3,SMARCA4,TNFSF10,VEGFA,VTN
GO.0008406	gonad development	6	0.00599	ENSP00000267843,ENSP00000274063,ENSP00000361125,ENSP00000368646,ENSP00000379138,ENSP00000430333	AFP,FGF7,PRDX4,SFRP2,SLIT3,VEGFA
GO.0070372	regulation of ERK1 and ERK2 cascade	6	0.00599	ENSP00000258743,ENSP00000264498,ENSP00000306361,ENSP00000346839,ENSP00000361125,ENSP00000428340	ANGPT1,FGA,FGF2,FN1,IL6,VEGFA
GO.0044700	single organism signaling	33	0.00614	ENSP00000215909,ENSP00000223095,ENSP00000231061,ENSP00000241261,ENSP00000252486,ENSP00000252999,ENSP00000258743,ENSP00000259216,ENSP00000261769,ENSP00000262948,ENSP00000264498,ENSP00000266066,ENSP00000274063,ENSP00000295633,ENSP00000297268,ENSP00000301464,ENSP00000305260,ENSP00000306361,ENSP00000330523,ENSP00000337691,ENSP00000340210,ENSP00000350425,ENSP00000354255,ENSP00000361125,ENSP00000362576…	AFP,ANGPT1,APOA4,APOE,CD59,CDH1,CFC1,COL1A2,CPZ,CTHRC1,CXCL12,FGA,FGF2,FSTL1,GNB2,GPC3,HSPG2,IGF2,IGFBP6,IL6,LAMA5,LGALS1,MAP2K2,MAPK15,PRDX4,SERPINE1,SFRP2,SFRP5,SLIT3,SPARC,TNFSF10,VEGFA,YARS
GO.0072028	nephron morphogenesis	4	0.00618	ENSP00000252999,ENSP00000264498,ENSP00000290015,ENSP00000377836	FGF2,GPC3,LAMA5,WNT9B
GO.1903533	regulation of protein targeting	7	0.00632	ENSP00000258743,ENSP00000261769,ENSP00000262746,ENSP00000266066,ENSP00000274063,ENSP00000286713,ENSP00000428340	ANGPT1,CDH1,IL6,PRDX1,SFRP2,SFRP5,STOM
GO.0060548	negative regulation of cell death	12	0.00636	ENSP00000223095,ENSP00000241261,ENSP00000252486,ENSP00000264498,ENSP00000274063,ENSP00000306361,ENSP00000318687,ENSP00000340210,ENSP00000361125,ENSP00000369889,ENSP00000379140,ENSP00000431872	APOE,CD59,COL2A1,CXCL12,FGA,FGF2,HSPH1,SERPINE1,SFRP2,TNFSF10,TPT1,VEGFA
GO.1902042	negative regulation of extrinsic apoptotic signaling pathway via death domain receptors	3	0.00636	ENSP00000223095,ENSP00000274063,ENSP00000306361	FGA,SERPINE1,SFRP2
GO.0045137	development of primary sexual characteristics	6	0.00665	ENSP00000267843,ENSP00000274063,ENSP00000361125,ENSP00000368646,ENSP00000379138,ENSP00000430333	AFP,FGF7,PRDX4,SFRP2,SLIT3,VEGFA
GO.0010976	positive regulation of neuron projection development	6	0.00681	ENSP00000252486,ENSP00000262948,ENSP00000346839,ENSP00000361125,ENSP00000379140,ENSP00000415786	APOE,CXCL12,FN1,MAP2K2,SERPINE2,VEGFA
GO.0032880	regulation of protein localization	12	0.00693	ENSP00000258743,ENSP00000261769,ENSP00000262746,ENSP00000266066,ENSP00000274063,ENSP00000286713,ENSP00000296388,ENSP00000306361,ENSP00000318687,ENSP00000346839,ENSP00000361125,ENSP00000428340	ANGPT1,CDH1,FGA,FN1,HSPH1,IL6,LEPRE1,PRDX1,SFRP2,SFRP5,STOM,VEGFA
GO.0060351	cartilage development involved in endochondral bone morphogenesis	3	0.00703	ENSP00000225964,ENSP00000363827,ENSP00000369889	COL1A1,COL2A1,HSPG2
GO.0010757	negative regulation of plasminogen activation	2	0.00718	ENSP00000223095,ENSP00000415786	SERPINE1,SERPINE2
GO.0050770	regulation of axonogenesis	5	0.00718	ENSP00000252486,ENSP00000262948,ENSP00000346839,ENSP00000361125,ENSP00000379140	APOE,CXCL12,FN1,MAP2K2,VEGFA
GO.0071692	protein localization to extracellular region	2	0.00718	ENSP00000262464,ENSP00000325527	FBN1,FBN2
GO.0035567	non-canonical Wnt signaling pathway	3	0.00771	ENSP00000266066,ENSP00000290015,ENSP00000330523	CTHRC1,SFRP5,WNT9B
GO.1902230	negative regulation of intrinsic apoptotic signaling pathway in response to DNA damage	3	0.00771	ENSP00000274063,ENSP00000379140,ENSP00000431872	CXCL12,SFRP2,TPT1
GO.0001523	retinoid metabolic process	4	0.00825	ENSP00000252486,ENSP00000350425,ENSP00000363827,ENSP00000377836	APOA4,APOE,GPC3,HSPG2
GO.0070201	regulation of establishment of protein localization	11	0.00847	ENSP00000258743,ENSP00000261769,ENSP00000262746,ENSP00000266066,ENSP00000274063,ENSP00000286713,ENSP00000296388,ENSP00000306361,ENSP00000318687,ENSP00000346839,ENSP00000428340	ANGPT1,CDH1,FGA,FN1,HSPH1,IL6,LEPRE1,PRDX1,SFRP2,SFRP5,STOM
GO.0001958	endochondral ossification	3	0.00848	ENSP00000225964,ENSP00000363827,ENSP00000369889	COL1A1,COL2A1,HSPG2
GO.0007435	salivary gland morphogenesis	3	0.00848	ENSP00000252999,ENSP00000258743,ENSP00000267843	FGF7,IL6,LAMA5
GO.0001934	positive regulation of protein phosphorylation	11	0.00861	ENSP00000226218,ENSP00000258743,ENSP00000262948,ENSP00000264498,ENSP00000267843,ENSP00000274063,ENSP00000306361,ENSP00000318687,ENSP00000361125,ENSP00000370473,ENSP00000391826	FGA,FGF2,FGF7,HSPH1,IGF2,IGFBP3,IL6,MAP2K2,SFRP2,VEGFA,VTN
GO.0043588	skin development	6	0.00861	ENSP00000225964,ENSP00000252999,ENSP00000264474,ENSP00000267843,ENSP00000297268,ENSP00000364000	COL1A1,COL1A2,COL5A2,CSTA,FGF7,LAMA5
GO.0060541	respiratory system development	6	0.00861	ENSP00000231061,ENSP00000252999,ENSP00000262948,ENSP00000267843,ENSP00000361125,ENSP00000377836	FGF7,GPC3,LAMA5,MAP2K2,SPARC,VEGFA
GO.0070374	positive regulation of ERK1 and ERK2 cascade	5	0.00861	ENSP00000258743,ENSP00000264498,ENSP00000306361,ENSP00000361125,ENSP00000428340	ANGPT1,FGA,FGF2,IL6,VEGFA
GO.0031399	regulation of protein modification process	16	0.00865	ENSP00000226218,ENSP00000252486,ENSP00000258743,ENSP00000262746,ENSP00000262948,ENSP00000264498,ENSP00000267843,ENSP00000274063,ENSP00000290015,ENSP00000296388,ENSP00000306361,ENSP00000318687,ENSP00000346839,ENSP00000361125,ENSP00000388648,ENSP00000391826	APOE,CHEK1,FGA,FGF2,FGF7,FN1,HSPH1,IGF2,IL6,LEPRE1,MAP2K2,PRDX1,SFRP2,VEGFA,VTN,WNT9B
GO.0043410	positive regulation of MAPK cascade	8	0.00865	ENSP00000258743,ENSP00000262948,ENSP00000264498,ENSP00000306361,ENSP00000361125,ENSP00000370473,ENSP00000391826,ENSP00000428340	ANGPT1,FGA,FGF2,IGF2,IGFBP3,IL6,MAP2K2,VEGFA
GO.0051336	regulation of hydrolase activity	14	0.00882	ENSP00000223095,ENSP00000226218,ENSP00000241261,ENSP00000258743,ENSP00000264474,ENSP00000264498,ENSP00000274063,ENSP00000295550,ENSP00000295992,ENSP00000346839,ENSP00000350425,ENSP00000361125,ENSP00000377836,ENSP00000415786	APOA4,COL6A3,CSTA,FGF2,FN1,GPC3,IL6,PCOLCE2,SERPINE1,SERPINE2,SFRP2,TNFSF10,VEGFA,VTN
GO.0007492	endoderm development	4	0.00883	ENSP00000226218,ENSP00000346839,ENSP00000353654,ENSP00000355180	COL4A2,COL6A1,FN1,VTN
GO.0010035	response to inorganic substance	8	0.00914	ENSP00000225964,ENSP00000231061,ENSP00000258743,ENSP00000261769,ENSP00000262746,ENSP00000306361,ENSP00000347665,ENSP00000350425	APOA4,CDH1,COL18A1,COL1A1,FGA,IL6,PRDX1,SPARC
GO.0018149	peptide cross-linking	3	0.00914	ENSP00000052754,ENSP00000264474,ENSP00000346839	CSTA,DCN,FN1
GO.0042221	response to chemical	27	0.0092	ENSP00000052754,ENSP00000215909,ENSP00000223095,ENSP00000225964,ENSP00000231061,ENSP00000252486,ENSP00000258743,ENSP00000262948,ENSP00000264498,ENSP00000267843,ENSP00000268150,ENSP00000274063,ENSP00000290015,ENSP00000295550,ENSP00000295633,ENSP00000305260,ENSP00000306361,ENSP00000318687,ENSP00000325527,ENSP00000342026,ENSP00000347665,ENSP00000361125,ENSP00000379138,ENSP00000379140,ENSP00000391826…	AFP,ANGPT1,APOE,COL18A1,COL1A1,COL6A3,CXCL12,DCN,FBN1,FGA,FGF2,FGF7,FSTL1,GNB2,HSPH1,IGF2,IL6,LGALS1,MAP2K2,MFGE8,PRDX6,SERPINE1,SFRP2,SLIT3,SPARC,VEGFA,WNT9B
GO.0045937	positive regulation of phosphate metabolic process	12	0.00969	ENSP00000226218,ENSP00000252486,ENSP00000258743,ENSP00000262948,ENSP00000264498,ENSP00000267843,ENSP00000274063,ENSP00000306361,ENSP00000318687,ENSP00000361125,ENSP00000370473,ENSP00000391826	APOE,FGA,FGF2,FGF7,HSPH1,IGF2,IGFBP3,IL6,MAP2K2,SFRP2,VEGFA,VTN
GO.0032964	collagen biosynthetic process	2	0.00986	ENSP00000225964,ENSP00000286657	ADAMTS3,COL1A1
GO.0002690	positive regulation of leukocyte chemotaxis	4	0.00995	ENSP00000223095,ENSP00000258743,ENSP00000361125,ENSP00000379140	CXCL12,IL6,SERPINE1,VEGFA
GO.0030510	regulation of BMP signaling pathway	4	0.00995	ENSP00000274063,ENSP00000325527,ENSP00000357980,ENSP00000377836	FBN1,GPC3,HTRA1,SFRP2
GO.0031099	regeneration	5	0.0103	ENSP00000252486,ENSP00000306361,ENSP00000350425,ENSP00000379138,ENSP00000379140	AFP,APOA4,APOE,CXCL12,FGA
GO.0072080	nephron tubule development	4	0.0104	ENSP00000252999,ENSP00000264498,ENSP00000290015,ENSP00000377836	FGF2,GPC3,LAMA5,WNT9B
GO.0007431	salivary gland development	3	0.0107	ENSP00000252999,ENSP00000258743,ENSP00000267843	FGF7,IL6,LAMA5
GO.0043086	negative regulation of catalytic activity	11	0.0107	ENSP00000223095,ENSP00000226218,ENSP00000241261,ENSP00000252486,ENSP00000258743,ENSP00000264474,ENSP00000274063,ENSP00000295550,ENSP00000361125,ENSP00000377836,ENSP00000415786	APOE,COL6A3,CSTA,GPC3,IL6,SERPINE1,SERPINE2,SFRP2,TNFSF10,VEGFA,VTN
GO.0002376	immune system process	18	0.0109	ENSP00000215909,ENSP00000225964,ENSP00000226218,ENSP00000241261,ENSP00000258743,ENSP00000262746,ENSP00000262948,ENSP00000264498,ENSP00000267843,ENSP00000274063,ENSP00000297268,ENSP00000306361,ENSP00000340210,ENSP00000346839,ENSP00000350425,ENSP00000361125,ENSP00000367817,ENSP00000377836	APOA4,CD59,COL1A1,COL1A2,FGA,FGF2,FGF7,FN1,GPC3,IL6,LGALS1,MAP2K2,PODXL,PRDX1,SFRP2,TNFSF10,VEGFA,VTN
GO.0035148	tube formation	5	0.0112	ENSP00000274063,ENSP00000290015,ENSP00000330523,ENSP00000361125,ENSP00000367817	CTHRC1,PODXL,SFRP2,VEGFA,WNT9B
GO.0060993	kidney morphogenesis	4	0.0113	ENSP00000252999,ENSP00000264498,ENSP00000290015,ENSP00000377836	FGF2,GPC3,LAMA5,WNT9B
GO.0008202	steroid metabolic process	6	0.0115	ENSP00000252486,ENSP00000278353,ENSP00000305714,ENSP00000350425,ENSP00000351035,ENSP00000379138	AFP,APOA4,APOE,BMP1,HSD17B11,HSD17B12
GO.0010975	regulation of neuron projection development	7	0.0115	ENSP00000215909,ENSP00000252486,ENSP00000262948,ENSP00000346839,ENSP00000361125,ENSP00000379140,ENSP00000415786	APOE,CXCL12,FN1,LGALS1,MAP2K2,SERPINE2,VEGFA
GO.0045773	positive regulation of axon extension	3	0.0115	ENSP00000346839,ENSP00000361125,ENSP00000379140	CXCL12,FN1,VEGFA
GO.0001654	eye development	7	0.0116	ENSP00000262464,ENSP00000290015,ENSP00000325527,ENSP00000350720,ENSP00000361125,ENSP00000364000,ENSP00000364979	COL4A1,COL5A2,FBN1,FBN2,SMARCA4,VEGFA,WNT9B
GO.0031344	regulation of cell projection organization	8	0.0116	ENSP00000215909,ENSP00000252486,ENSP00000262948,ENSP00000346839,ENSP00000361125,ENSP00000367817,ENSP00000379140,ENSP00000415786	APOE,CXCL12,FN1,LGALS1,MAP2K2,PODXL,SERPINE2,VEGFA
GO.0043066	negative regulation of apoptotic process	11	0.0118	ENSP00000223095,ENSP00000241261,ENSP00000252486,ENSP00000274063,ENSP00000306361,ENSP00000318687,ENSP00000340210,ENSP00000361125,ENSP00000369889,ENSP00000379140,ENSP00000431872	APOE,CD59,COL2A1,CXCL12,FGA,HSPH1,SERPINE1,SFRP2,TNFSF10,TPT1,VEGFA
GO.0044711	single-organism biosynthetic process	14	0.0126	ENSP00000052754,ENSP00000225964,ENSP00000229270,ENSP00000252486,ENSP00000264498,ENSP00000267843,ENSP00000278353,ENSP00000286657,ENSP00000312606,ENSP00000350425,ENSP00000351035,ENSP00000363827,ENSP00000377836,ENSP00000428340	ADAMTS3,AKR1A1,ANGPT1,APOA4,APOE,COL1A1,DCN,FGF2,FGF7,GPC3,HSD17B11,HSD17B12,HSPG2,TPI1
GO.0034380	high-density lipoprotein particle assembly	2	0.0127	ENSP00000252486,ENSP00000350425	APOA4,APOE
GO.0043589	skin morphogenesis	2	0.0127	ENSP00000225964,ENSP00000297268	COL1A1,COL1A2
GO.0048842	positive regulation of axon extension involved in axon guidance	2	0.0127	ENSP00000361125,ENSP00000379140	CXCL12,VEGFA
GO.0051093	negative regulation of developmental process	11	0.0127	ENSP00000215909,ENSP00000223095,ENSP00000231061,ENSP00000252486,ENSP00000258743,ENSP00000264498,ENSP00000266066,ENSP00000274063,ENSP00000290015,ENSP00000353654,ENSP00000364000	APOE,COL4A2,COL5A2,FGF2,IL6,LGALS1,SERPINE1,SFRP2,SFRP5,SPARC,WNT9B
GO.2000542	negative regulation of gastrulation	2	0.0127	ENSP00000274063,ENSP00000364000	COL5A2,SFRP2
GO.0098602	single organism cell adhesion	8	0.0129	ENSP00000252999,ENSP00000258743,ENSP00000261769,ENSP00000264474,ENSP00000306361,ENSP00000346839,ENSP00000350425,ENSP00000379140	APOA4,CDH1,CSTA,CXCL12,FGA,FN1,IL6,LAMA5
GO.0022602	ovulation cycle process	4	0.013	ENSP00000267843,ENSP00000361125,ENSP00000379138,ENSP00000430333	AFP,FGF7,SLIT3,VEGFA
GO.0010955	negative regulation of protein processing	3	0.0131	ENSP00000223095,ENSP00000340210,ENSP00000415786	CD59,SERPINE1,SERPINE2
GO.0009314	response to radiation	8	0.0138	ENSP00000252486,ENSP00000274063,ENSP00000350425,ENSP00000363827,ENSP00000377836,ENSP00000379140,ENSP00000388648,ENSP00000415786	APOA4,APOE,CHEK1,CXCL12,GPC3,HSPG2,SERPINE2,SFRP2
GO.0046903	secretion	9	0.0138	ENSP00000223095,ENSP00000231061,ENSP00000258743,ENSP00000267843,ENSP00000306361,ENSP00000346839,ENSP00000357048,ENSP00000361125,ENSP00000391826	COPA,FGA,FGF7,FN1,IGF2,IL6,SERPINE1,SPARC,VEGFA
GO.0007369	gastrulation	5	0.0139	ENSP00000226218,ENSP00000259216,ENSP00000346839,ENSP00000353654,ENSP00000355180	CFC1,COL4A2,COL6A1,FN1,VTN
GO.0090596	sensory organ morphogenesis	6	0.0144	ENSP00000262464,ENSP00000325527,ENSP00000330523,ENSP00000361125,ENSP00000364000,ENSP00000369889	COL2A1,COL5A2,CTHRC1,FBN1,FBN2,VEGFA
GO.2001236	regulation of extrinsic apoptotic signaling pathway	5	0.0146	ENSP00000223095,ENSP00000241261,ENSP00000274063,ENSP00000306361,ENSP00000369889	COL2A1,FGA,SERPINE1,SFRP2,TNFSF10
GO.0051223	regulation of protein transport	10	0.0155	ENSP00000258743,ENSP00000261769,ENSP00000262746,ENSP00000266066,ENSP00000274063,ENSP00000286713,ENSP00000296388,ENSP00000306361,ENSP00000346839,ENSP00000428340	ANGPT1,CDH1,FGA,FN1,IL6,LEPRE1,PRDX1,SFRP2,SFRP5,STOM
GO.0010873	positive regulation of cholesterol esterification	2	0.0161	ENSP00000252486,ENSP00000350425	APOA4,APOE
GO.0014910	regulation of smooth muscle cell migration	3	0.0161	ENSP00000223095,ENSP00000226218,ENSP00000370473	IGFBP3,SERPINE1,VTN
GO.0033138	positive regulation of peptidyl-serine phosphorylation	4	0.0161	ENSP00000258743,ENSP00000274063,ENSP00000361125,ENSP00000428340	ANGPT1,IL6,SFRP2,VEGFA
GO.0043154	negative regulation of cysteine-type endopeptidase activity involved in apoptotic process	4	0.0161	ENSP00000241261,ENSP00000258743,ENSP00000274063,ENSP00000361125	IL6,SFRP2,TNFSF10,VEGFA
GO.0044794	positive regulation by host of viral process	2	0.0161	ENSP00000252486,ENSP00000286713	APOE,STOM
GO.0060346	bone trabecula formation	2	0.0161	ENSP00000225964,ENSP00000262464	COL1A1,FBN2
GO.0060349	bone morphogenesis	4	0.0161	ENSP00000225964,ENSP00000274063,ENSP00000363827,ENSP00000369889	COL1A1,COL2A1,HSPG2,SFRP2
GO.0072177	mesonephric duct development	2	0.0161	ENSP00000290015,ENSP00000377836	GPC3,WNT9B
GO.1903037	regulation of leukocyte cell-cell adhesion	6	0.0161	ENSP00000215909,ENSP00000258743,ENSP00000318687,ENSP00000340210,ENSP00000379140,ENSP00000391826	CD59,CXCL12,HSPH1,IGF2,IL6,LGALS1
GO.2001028	positive regulation of endothelial cell chemotaxis	2	0.0161	ENSP00000264498,ENSP00000361125	FGF2,VEGFA
GO.0045664	regulation of neuron differentiation	8	0.0162	ENSP00000215909,ENSP00000252486,ENSP00000258743,ENSP00000262948,ENSP00000346839,ENSP00000361125,ENSP00000379140,ENSP00000415786	APOE,CXCL12,FN1,IL6,LGALS1,MAP2K2,SERPINE2,VEGFA
GO.0050870	positive regulation of T cell activation	5	0.0162	ENSP00000215909,ENSP00000258743,ENSP00000318687,ENSP00000340210,ENSP00000391826	CD59,HSPH1,IGF2,IL6,LGALS1
GO.0032940	secretion by cell	8	0.0165	ENSP00000223095,ENSP00000231061,ENSP00000258743,ENSP00000267843,ENSP00000306361,ENSP00000346839,ENSP00000361125,ENSP00000391826	FGA,FGF7,FN1,IGF2,IL6,SERPINE1,SPARC,VEGFA
GO.2001237	negative regulation of extrinsic apoptotic signaling pathway	4	0.0165	ENSP00000223095,ENSP00000274063,ENSP00000306361,ENSP00000369889	COL2A1,FGA,SERPINE1,SFRP2
GO.2001243	negative regulation of intrinsic apoptotic signaling pathway	4	0.0165	ENSP00000274063,ENSP00000318687,ENSP00000379140,ENSP00000431872	CXCL12,HSPH1,SFRP2,TPT1
GO.0007603	phototransduction, visible light	4	0.0172	ENSP00000252486,ENSP00000350425,ENSP00000363827,ENSP00000377836	APOA4,APOE,GPC3,HSPG2
GO.0044702	single organism reproductive process	12	0.018	ENSP00000052754,ENSP00000267843,ENSP00000268150,ENSP00000274063,ENSP00000290015,ENSP00000350720,ENSP00000361125,ENSP00000368646,ENSP00000379138,ENSP00000379140,ENSP00000415786,ENSP00000430333	AFP,CXCL12,DCN,FGF7,MFGE8,PRDX4,SERPINE2,SFRP2,SLIT3,SMARCA4,VEGFA,WNT9B
GO.0033628	regulation of cell adhesion mediated by integrin	3	0.0182	ENSP00000223095,ENSP00000274063,ENSP00000367817	PODXL,SERPINE1,SFRP2
GO.0008585	female gonad development	4	0.0184	ENSP00000267843,ENSP00000361125,ENSP00000379138,ENSP00000430333	AFP,FGF7,SLIT3,VEGFA
GO.0034110	regulation of homotypic cell-cell adhesion	6	0.0184	ENSP00000215909,ENSP00000258743,ENSP00000318687,ENSP00000340210,ENSP00000391826,ENSP00000415786	CD59,HSPH1,IGF2,IL6,LGALS1,SERPINE2
GO.0032103	positive regulation of response to external stimulus	7	0.0194	ENSP00000223095,ENSP00000258743,ENSP00000264498,ENSP00000274341,ENSP00000286713,ENSP00000305714,ENSP00000361125	BMP1,FGF2,HAPLN1,IL6,SERPINE1,STOM,VEGFA
GO.1903672	positive regulation of sprouting angiogenesis	2	0.0195	ENSP00000264498,ENSP00000361125	FGF2,VEGFA
GO.0006953	acute-phase response	3	0.0207	ENSP00000258743,ENSP00000306361,ENSP00000346839	FGA,FN1,IL6
GO.0050710	negative regulation of cytokine secretion	3	0.0207	ENSP00000258743,ENSP00000346839,ENSP00000428340	ANGPT1,FN1,IL6
GO.0030278	regulation of ossification	5	0.0211	ENSP00000258743,ENSP00000262464,ENSP00000274063,ENSP00000296388,ENSP00000330523	CTHRC1,FBN2,IL6,LEPRE1,SFRP2
GO.0000302	response to reactive oxygen species	5	0.0219	ENSP00000225964,ENSP00000252486,ENSP00000258743,ENSP00000342026,ENSP00000350425	APOA4,APOE,COL1A1,IL6,PRDX6
GO.0002040	sprouting angiogenesis	3	0.0219	ENSP00000264498,ENSP00000361125,ENSP00000428340	ANGPT1,FGF2,VEGFA
GO.0007167	enzyme linked receptor protein signaling pathway	11	0.0219	ENSP00000223095,ENSP00000259216,ENSP00000262948,ENSP00000264498,ENSP00000267843,ENSP00000295633,ENSP00000297268,ENSP00000361125,ENSP00000379138,ENSP00000391826,ENSP00000428340	AFP,ANGPT1,CFC1,COL1A2,FGF2,FGF7,FSTL1,IGF2,MAP2K2,SERPINE1,VEGFA
GO.0009581	detection of external stimulus	5	0.0219	ENSP00000252486,ENSP00000350425,ENSP00000363827,ENSP00000377836,ENSP00000415786	APOA4,APOE,GPC3,HSPG2,SERPINE2
GO.0046545	development of primary female sexual characteristics	4	0.0219	ENSP00000267843,ENSP00000361125,ENSP00000379138,ENSP00000430333	AFP,FGF7,SLIT3,VEGFA
GO.0044092	negative regulation of molecular function	12	0.0228	ENSP00000223095,ENSP00000226218,ENSP00000241261,ENSP00000252486,ENSP00000258743,ENSP00000264474,ENSP00000266066,ENSP00000274063,ENSP00000295550,ENSP00000361125,ENSP00000377836,ENSP00000415786	APOE,COL6A3,CSTA,GPC3,IL6,SERPINE1,SERPINE2,SFRP2,SFRP5,TNFSF10,VEGFA,VTN
GO.0009582	detection of abiotic stimulus	5	0.0231	ENSP00000252486,ENSP00000350425,ENSP00000363827,ENSP00000377836,ENSP00000415786	APOA4,APOE,GPC3,HSPG2,SERPINE2
GO.0014842	regulation of satellite cell proliferation	2	0.0231	ENSP00000264498,ENSP00000428340	ANGPT1,FGF2
GO.0030514	negative regulation of BMP signaling pathway	3	0.0231	ENSP00000274063,ENSP00000325527,ENSP00000357980	FBN1,HTRA1,SFRP2
GO.0034372	very-low-density lipoprotein particle remodeling	2	0.0231	ENSP00000252486,ENSP00000350425	APOA4,APOE
GO.0042698	ovulation cycle	4	0.0231	ENSP00000267843,ENSP00000361125,ENSP00000379138,ENSP00000430333	AFP,FGF7,SLIT3,VEGFA
GO.0043085	positive regulation of catalytic activity	14	0.0231	ENSP00000241261,ENSP00000252486,ENSP00000262948,ENSP00000264498,ENSP00000274063,ENSP00000290015,ENSP00000295992,ENSP00000318687,ENSP00000346839,ENSP00000350425,ENSP00000361125,ENSP00000370473,ENSP00000391826,ENSP00000428340	ANGPT1,APOA4,APOE,FGF2,FN1,HSPH1,IGF2,IGFBP3,MAP2K2,PCOLCE2,SFRP2,TNFSF10,VEGFA,WNT9B
GO.0044283	small molecule biosynthetic process	7	0.0231	ENSP00000052754,ENSP00000252486,ENSP00000264498,ENSP00000267843,ENSP00000278353,ENSP00000312606,ENSP00000350425	AKR1A1,APOA4,APOE,DCN,FGF2,FGF7,HSD17B12
GO.0048638	regulation of developmental growth	6	0.0231	ENSP00000252486,ENSP00000264498,ENSP00000274063,ENSP00000346839,ENSP00000361125,ENSP00000379140	APOE,CXCL12,FGF2,FN1,SFRP2,VEGFA
GO.0071560	cellular response to transforming growth factor beta stimulus	5	0.0236	ENSP00000223095,ENSP00000225964,ENSP00000297268,ENSP00000325527,ENSP00000353654	COL1A1,COL1A2,COL4A2,FBN1,SERPINE1
GO.0051851	modification by host of symbiont morphology or physiology	3	0.0242	ENSP00000252486,ENSP00000286713,ENSP00000350720	APOE,SMARCA4,STOM
GO.0032872	regulation of stress-activated MAPK cascade	5	0.0246	ENSP00000262746,ENSP00000262948,ENSP00000274063,ENSP00000318687,ENSP00000361125	HSPH1,MAP2K2,PRDX1,SFRP2,VEGFA
GO.1902532	negative regulation of intracellular signal transduction	7	0.0247	ENSP00000252486,ENSP00000266066,ENSP00000274063,ENSP00000318687,ENSP00000379140,ENSP00000415786,ENSP00000431872	APOE,CXCL12,HSPH1,SERPINE2,SFRP2,SFRP5,TPT1
GO.0006024	glycosaminoglycan biosynthetic process	4	0.025	ENSP00000052754,ENSP00000363827,ENSP00000377836,ENSP00000428340	ANGPT1,DCN,GPC3,HSPG2
GO.0006694	steroid biosynthetic process	4	0.025	ENSP00000252486,ENSP00000278353,ENSP00000350425,ENSP00000351035	APOA4,APOE,HSD17B11,HSD17B12
GO.0032835	glomerulus development	3	0.0267	ENSP00000264187,ENSP00000367817,ENSP00000428340	ANGPT1,NID1,PODXL
GO.0043129	surfactant homeostasis	2	0.0267	ENSP00000267843,ENSP00000361125	FGF7,VEGFA
GO.0061430	bone trabecula morphogenesis	2	0.0267	ENSP00000225964,ENSP00000262464	COL1A1,FBN2
GO.0080184	response to phenylpropanoid	2	0.0267	ENSP00000306361,ENSP00000350425	APOA4,FGA
GO.2000258	negative regulation of protein activation cascade	2	0.0267	ENSP00000306361,ENSP00000340210	CD59,FGA
GO.2000273	positive regulation of receptor activity	3	0.028	ENSP00000274063,ENSP00000361125,ENSP00000391826	IGF2,SFRP2,VEGFA
GO.0048562	embryonic organ morphogenesis	6	0.0285	ENSP00000262464,ENSP00000290015,ENSP00000325527,ENSP00000330523,ENSP00000363827,ENSP00000369889	COL2A1,CTHRC1,FBN1,FBN2,HSPG2,WNT9B
GO.0046165	alcohol biosynthetic process	4	0.0296	ENSP00000252486,ENSP00000264498,ENSP00000267843,ENSP00000350425	APOA4,APOE,FGF2,FGF7
GO.0050921	positive regulation of chemotaxis	4	0.0296	ENSP00000223095,ENSP00000258743,ENSP00000264498,ENSP00000361125	FGF2,IL6,SERPINE1,VEGFA
GO.0090101	negative regulation of transmembrane receptor protein serine/threonine kinase signaling pathway	4	0.0296	ENSP00000262464,ENSP00000274063,ENSP00000325527,ENSP00000357980	FBN1,FBN2,HTRA1,SFRP2
GO.0008283	cell proliferation	9	0.0303	ENSP00000252999,ENSP00000258743,ENSP00000262746,ENSP00000262948,ENSP00000267843,ENSP00000274063,ENSP00000370473,ENSP00000379140,ENSP00000416330	CXCL12,FGF7,IGFBP3,IL6,LAMA5,MAP2K2,PRDX1,SFRP2,TGFBI
GO.0045766	positive regulation of angiogenesis	4	0.0305	ENSP00000223095,ENSP00000264498,ENSP00000274063,ENSP00000361125	FGF2,SERPINE1,SFRP2,VEGFA
GO.0051960	regulation of nervous system development	9	0.0305	ENSP00000215909,ENSP00000252486,ENSP00000258743,ENSP00000262948,ENSP00000274063,ENSP00000346839,ENSP00000361125,ENSP00000379140,ENSP00000415786	APOE,CXCL12,FN1,IL6,LGALS1,MAP2K2,SERPINE2,SFRP2,VEGFA
GO.0010463	mesenchymal cell proliferation	2	0.0311	ENSP00000267843,ENSP00000377836	FGF7,GPC3
GO.0019430	removal of superoxide radicals	2	0.0311	ENSP00000262746,ENSP00000350425	APOA4,PRDX1
GO.0043010	camera-type eye development	6	0.0311	ENSP00000262464,ENSP00000290015,ENSP00000325527,ENSP00000350720,ENSP00000361125,ENSP00000364979	COL4A1,FBN1,FBN2,SMARCA4,VEGFA,WNT9B
GO.0046660	female sex differentiation	4	0.0311	ENSP00000267843,ENSP00000361125,ENSP00000379138,ENSP00000430333	AFP,FGF7,SLIT3,VEGFA
GO.0010812	negative regulation of cell-substrate adhesion	3	0.0324	ENSP00000215909,ENSP00000223095,ENSP00000225964	COL1A1,LGALS1,SERPINE1
GO.0045859	regulation of protein kinase activity	9	0.0324	ENSP00000252486,ENSP00000258743,ENSP00000262948,ENSP00000264498,ENSP00000274063,ENSP00000318687,ENSP00000361125,ENSP00000391826,ENSP00000428340	ANGPT1,APOE,FGF2,HSPH1,IGF2,IL6,MAP2K2,SFRP2,VEGFA
GO.0032870	cellular response to hormone stimulus	8	0.0327	ENSP00000258743,ENSP00000262948,ENSP00000264498,ENSP00000267843,ENSP00000305260,ENSP00000325527,ENSP00000391826,ENSP00000430333	FBN1,FGF2,FGF7,GNB2,IGF2,IL6,MAP2K2,SLIT3
GO.0050680	negative regulation of epithelial cell proliferation	4	0.0328	ENSP00000231061,ENSP00000252486,ENSP00000274063,ENSP00000377836	APOE,GPC3,SFRP2,SPARC
GO.0072593	reactive oxygen species metabolic process	4	0.0328	ENSP00000262746,ENSP00000342026,ENSP00000350425,ENSP00000368646	APOA4,PRDX1,PRDX4,PRDX6
GO.0031667	response to nutrient levels	7	0.0336	ENSP00000225964,ENSP00000231061,ENSP00000252486,ENSP00000258743,ENSP00000274063,ENSP00000290015,ENSP00000295633	APOE,COL1A1,FSTL1,IL6,SFRP2,SPARC,WNT9B
GO.0050865	regulation of cell activation	7	0.0345	ENSP00000215909,ENSP00000252486,ENSP00000258743,ENSP00000318687,ENSP00000340210,ENSP00000391826,ENSP00000415786	APOE,CD59,HSPH1,IGF2,IL6,LGALS1,SERPINE2
GO.0009893	positive regulation of metabolic process	24	0.0346	ENSP00000052754,ENSP00000223095,ENSP00000225964,ENSP00000226218,ENSP00000241261,ENSP00000252486,ENSP00000258743,ENSP00000261769,ENSP00000262948,ENSP00000264498,ENSP00000274063,ENSP00000274341,ENSP00000286713,ENSP00000290015,ENSP00000295992,ENSP00000305714,ENSP00000306361,ENSP00000318687,ENSP00000350425,ENSP00000350720,ENSP00000361125,ENSP00000377836,ENSP00000388648,ENSP00000391826	APOA4,APOE,BMP1,CDH1,CHEK1,COL1A1,DCN,FGA,FGF2,GPC3,HAPLN1,HSPH1,IGF2,IL6,MAP2K2,PCOLCE2,SERPINE1,SFRP2,SMARCA4,STOM,TNFSF10,VEGFA,VTN,WNT9B
GO.0010469	regulation of receptor activity	4	0.0346	ENSP00000223095,ENSP00000274063,ENSP00000361125,ENSP00000391826	IGF2,SERPINE1,SFRP2,VEGFA
GO.0051896	regulation of protein kinase B signaling	4	0.0346	ENSP00000258743,ENSP00000266066,ENSP00000391826,ENSP00000428340	ANGPT1,IGF2,IL6,SFRP5
GO.0001736	establishment of planar polarity	2	0.035	ENSP00000290015,ENSP00000330523	CTHRC1,WNT9B
GO.0007601	visual perception	5	0.035	ENSP00000225964,ENSP00000266066,ENSP00000347665,ENSP00000369889,ENSP00000416330	COL18A1,COL1A1,COL2A1,SFRP5,TGFBI
GO.0014912	negative regulation of smooth muscle cell migration	2	0.035	ENSP00000223095,ENSP00000370473	IGFBP3,SERPINE1
GO.0090026	positive regulation of monocyte chemotaxis	2	0.035	ENSP00000223095,ENSP00000379140	CXCL12,SERPINE1
GO.0071375	cellular response to peptide hormone stimulus	6	0.0381	ENSP00000262948,ENSP00000264498,ENSP00000267843,ENSP00000305260,ENSP00000325527,ENSP00000391826	FBN1,FGF2,FGF7,GNB2,IGF2,MAP2K2
GO.0090092	regulation of transmembrane receptor protein serine/threonine kinase signaling pathway	5	0.0381	ENSP00000262464,ENSP00000274063,ENSP00000325527,ENSP00000357980,ENSP00000377836	FBN1,FBN2,GPC3,HTRA1,SFRP2
GO.1903510	mucopolysaccharide metabolic process	4	0.0381	ENSP00000264498,ENSP00000363827,ENSP00000377836,ENSP00000428340	ANGPT1,FGF2,GPC3,HSPG2
GO.0034375	high-density lipoprotein particle remodeling	2	0.0398	ENSP00000252486,ENSP00000350425	APOA4,APOE
GO.0097305	response to alcohol	6	0.0404	ENSP00000225964,ENSP00000231061,ENSP00000258743,ENSP00000261769,ENSP00000306361,ENSP00000430333	CDH1,COL1A1,FGA,IL6,SLIT3,SPARC
GO.0032386	regulation of intracellular transport	8	0.0411	ENSP00000258743,ENSP00000261769,ENSP00000262746,ENSP00000262948,ENSP00000266066,ENSP00000274063,ENSP00000286713,ENSP00000428340	ANGPT1,CDH1,IL6,MAP2K2,PRDX1,SFRP2,SFRP5,STOM
GO.0048568	embryonic organ development	7	0.0421	ENSP00000262464,ENSP00000290015,ENSP00000325527,ENSP00000330523,ENSP00000361125,ENSP00000363827,ENSP00000369889	COL2A1,CTHRC1,FBN1,FBN2,HSPG2,VEGFA,WNT9B
GO.0080135	regulation of cellular response to stress	9	0.0429	ENSP00000262746,ENSP00000274063,ENSP00000274341,ENSP00000286713,ENSP00000305714,ENSP00000361125,ENSP00000379140,ENSP00000388648,ENSP00000431872	BMP1,CHEK1,CXCL12,HAPLN1,PRDX1,SFRP2,STOM,TPT1,VEGFA
GO.1903649	regulation of cytoplasmic transport	7	0.0437	ENSP00000258743,ENSP00000261769,ENSP00000262746,ENSP00000262948,ENSP00000266066,ENSP00000274063,ENSP00000428340	ANGPT1,CDH1,IL6,MAP2K2,PRDX1,SFRP2,SFRP5
GO.0002042	cell migration involved in sprouting angiogenesis	2	0.0446	ENSP00000264498,ENSP00000361125	FGF2,VEGFA
GO.0007507	heart development	7	0.0446	ENSP00000231061,ENSP00000274063,ENSP00000325527,ENSP00000361125,ENSP00000363827,ENSP00000369889,ENSP00000377836	COL2A1,FBN1,GPC3,HSPG2,SFRP2,SPARC,VEGFA
GO.0033700	phospholipid efflux	2	0.0446	ENSP00000252486,ENSP00000350425	APOA4,APOE
GO.0042659	regulation of cell fate specification	2	0.0446	ENSP00000264498,ENSP00000274063	FGF2,SFRP2
GO.0050930	induction of positive chemotaxis	2	0.0446	ENSP00000361125,ENSP00000379140	CXCL12,VEGFA
GO.0060976	coronary vasculature development	2	0.0446	ENSP00000361125,ENSP00000377836	GPC3,VEGFA
GO.0071451	cellular response to superoxide	2	0.0446	ENSP00000262746,ENSP00000350425	APOA4,PRDX1
GO.0060350	endochondral bone morphogenesis	3	0.0455	ENSP00000225964,ENSP00000363827,ENSP00000369889	COL1A1,COL2A1,HSPG2
GO.0007178	transmembrane receptor protein serine/threonine kinase signaling pathway	5	0.0459	ENSP00000223095,ENSP00000259216,ENSP00000295633,ENSP00000297268,ENSP00000379138	AFP,CFC1,COL1A2,FSTL1,SERPINE1
GO.0051781	positive regulation of cell division	4	0.046	ENSP00000264498,ENSP00000267843,ENSP00000361125,ENSP00000391826	FGF2,FGF7,IGF2,VEGFA
GO.0072073	kidney epithelium development	4	0.046	ENSP00000252999,ENSP00000264498,ENSP00000290015,ENSP00000367817	FGF2,LAMA5,PODXL,WNT9B
GO.0072089	stem cell proliferation	3	0.047	ENSP00000267843,ENSP00000274063,ENSP00000377836	FGF7,GPC3,SFRP2
GO.0048706	embryonic skeletal system development	4	0.0483	ENSP00000225964,ENSP00000290015,ENSP00000363827,ENSP00000369889	COL1A1,COL2A1,HSPG2,WNT9B
GO.0072175	epithelial tube formation	4	0.0483	ENSP00000274063,ENSP00000290015,ENSP00000330523,ENSP00000367817	CTHRC1,PODXL,SFRP2,WNT9B
GO.0010544	negative regulation of platelet activation	2	0.0491	ENSP00000252486,ENSP00000415786	APOE,SERPINE2
GO.0022408	negative regulation of cell-cell adhesion	4	0.0491	ENSP00000261769,ENSP00000367817,ENSP00000379140,ENSP00000415786	CDH1,CXCL12,PODXL,SERPINE2
GO.0030949	positive regulation of vascular endothelial growth factor receptor signaling pathway	2	0.0491	ENSP00000226218,ENSP00000361125	VEGFA,VTN
GO.0048569	post-embryonic organ development	2	0.0491	ENSP00000325527,ENSP00000361125	FBN1,VEGFA
GO.0090288	negative regulation of cellular response to growth factor stimulus	4	0.0491	ENSP00000262464,ENSP00000274063,ENSP00000325527,ENSP00000357980	FBN1,FBN2,HTRA1,SFRP2
GO.1900744	regulation of p38MAPK cascade	2	0.0491	ENSP00000318687,ENSP00000361125	HSPH1,VEGFA

## Sheet: down D15xD8-9
#pathway ID	pathway description	observed gene count	false discovery rate	matching proteins in your network (IDs)	matching proteins in your network (labels)
GO.0030198	extracellular matrix organization	15	1.76e-10	ENSP00000231061,ENSP00000252804,ENSP00000265131,ENSP00000266718,ENSP00000325146,ENSP00000325875,ENSP00000327801,ENSP00000331544,ENSP00000346839,ENSP00000350894,ENSP00000368678,ENSP00000369677,ENSP00000377941,ENSP00000384169,ENSP00000386043	ACTN1,AGRN,COL12A1,EMILIN1,FBLN1,FBLN2,FN1,HSP90AB1,LTBP1,LUM,P4HB,PXDN,SERPINH1,SPARC,TNC
GO.0048583	regulation of response to stimulus	28	5.68e-06	ENSP00000205061,ENSP00000252486,ENSP00000252804,ENSP00000262746,ENSP00000265983,ENSP00000279804,ENSP00000290231,ENSP00000299767,ENSP00000302621,ENSP00000315130,ENSP00000325875,ENSP00000327801,ENSP00000331544,ENSP00000340019,ENSP00000346839,ENSP00000348170,ENSP00000350275,ENSP00000355537,ENSP00000355785,ENSP00000357721,ENSP00000368438,ENSP00000368678,ENSP00000370074,ENSP00000370297,ENSP00000386043…	ACTN2,AGRN,AHSG,APOE,CER1,CFB,CLU,CTF1,FBLN1,FN1,GLG1,HIST1H3A,HP,HPX,HSP90AB1,HSP90B1,HSPD1,LEFTY2,LRG1,LTBP1,NCOA5,P4HB,PCNA,PRDX1,PXDN,S100A8,SERPINB9,SERPINE2
GO.0065008	regulation of biological quality	25	6.89e-05	ENSP00000205061,ENSP00000224784,ENSP00000231061,ENSP00000252486,ENSP00000254810,ENSP00000265983,ENSP00000290231,ENSP00000299198,ENSP00000299767,ENSP00000315130,ENSP00000325875,ENSP00000327801,ENSP00000331544,ENSP00000340019,ENSP00000350275,ENSP00000352980,ENSP00000355537,ENSP00000355785,ENSP00000357721,ENSP00000368438,ENSP00000368678,ENSP00000370074,ENSP00000370297,ENSP00000377941,ENSP00000386043	ACTA2,ACTN1,ACTN2,AGRN,APOE,CER1,CKB,CLU,FBLN1,GLG1,H3F3B,HIST1H3A,HIST1H4A,HPX,HSP90AB1,HSP90B1,HSPD1,LEFTY2,LTBP1,NCOA5,P4HB,PCNA,S100A8,SERPINB9,SPARC
GO.0060255	regulation of macromolecule metabolic process	33	8.97e-05	ENSP00000205061,ENSP00000224784,ENSP00000234590,ENSP00000252486,ENSP00000254810,ENSP00000262746,ENSP00000265131,ENSP00000265983,ENSP00000266718,ENSP00000279804,ENSP00000290231,ENSP00000290378,ENSP00000299767,ENSP00000302886,ENSP00000307940,ENSP00000315130,ENSP00000340019,ENSP00000350275,ENSP00000350894,ENSP00000352980,ENSP00000355537,ENSP00000355785,ENSP00000357721,ENSP00000359645,ENSP00000368438…	ACTA2,ACTC1,ACTN1,ACTN2,AGRN,AHSG,APOE,CER1,CFB,CLU,CTF1,EEF2,ENO1,GLG1,H3F3B,HIST1H3A,HIST1H4A,HPX,HSP90B1,HSPD1,LEFTY2,LUM,NCOA5,PA2G4,PCNA,PRDX1,RAN,RBMX,S100A8,SERPINB9,SERPINE2,SERPINH1,TNC
GO.0009611	response to wounding	13	0.000129	ENSP00000205061,ENSP00000231061,ENSP00000254810,ENSP00000265131,ENSP00000315130,ENSP00000331544,ENSP00000346839,ENSP00000350275,ENSP00000355537,ENSP00000355785,ENSP00000357721,ENSP00000377941,ENSP00000415786	ACTN1,ACTN2,CLU,FBLN1,FN1,GLG1,H3F3B,HIST1H3A,LEFTY2,S100A8,SERPINE2,SPARC,TNC
GO.0030162	regulation of proteolysis	13	0.000129	ENSP00000205061,ENSP00000252486,ENSP00000315130,ENSP00000325875,ENSP00000331544,ENSP00000340019,ENSP00000346839,ENSP00000350894,ENSP00000357721,ENSP00000370074,ENSP00000393887,ENSP00000415786,ENSP00000416561	AHSG,APOE,CFB,CLU,FBLN1,FN1,GLG1,HSP90AB1,HSPD1,S100A8,SERPINB9,SERPINE2,SERPINH1
GO.0002576	platelet degranulation	6	0.000202	ENSP00000231061,ENSP00000315130,ENSP00000346839,ENSP00000355537,ENSP00000355785,ENSP00000377941	ACTN1,ACTN2,CLU,FN1,LEFTY2,SPARC
GO.0007596	blood coagulation	11	0.000202	ENSP00000205061,ENSP00000231061,ENSP00000254810,ENSP00000315130,ENSP00000331544,ENSP00000346839,ENSP00000350275,ENSP00000355537,ENSP00000355785,ENSP00000377941,ENSP00000415786	ACTN1,ACTN2,CLU,FBLN1,FN1,GLG1,H3F3B,HIST1H3A,LEFTY2,SERPINE2,SPARC
GO.0042060	wound healing	12	0.000218	ENSP00000205061,ENSP00000231061,ENSP00000254810,ENSP00000315130,ENSP00000331544,ENSP00000346839,ENSP00000350275,ENSP00000355537,ENSP00000355785,ENSP00000357721,ENSP00000377941,ENSP00000415786	ACTN1,ACTN2,CLU,FBLN1,FN1,GLG1,H3F3B,HIST1H3A,LEFTY2,S100A8,SERPINE2,SPARC
GO.0009966	regulation of signal transduction	21	0.000229	ENSP00000205061,ENSP00000252486,ENSP00000252804,ENSP00000262746,ENSP00000265983,ENSP00000279804,ENSP00000290231,ENSP00000302621,ENSP00000315130,ENSP00000325875,ENSP00000327801,ENSP00000331544,ENSP00000346839,ENSP00000355537,ENSP00000355785,ENSP00000357721,ENSP00000368678,ENSP00000370297,ENSP00000386043,ENSP00000393887,ENSP00000415786	ACTN2,AGRN,AHSG,APOE,CER1,CLU,CTF1,FBLN1,FN1,GLG1,HPX,HSP90AB1,LEFTY2,LRG1,LTBP1,NCOA5,P4HB,PRDX1,PXDN,S100A8,SERPINE2
GO.0006950	response to stress	25	0.000274	ENSP00000205061,ENSP00000217426,ENSP00000231061,ENSP00000252486,ENSP00000252804,ENSP00000254810,ENSP00000265131,ENSP00000299767,ENSP00000315130,ENSP00000322421,ENSP00000327801,ENSP00000331544,ENSP00000340019,ENSP00000346839,ENSP00000348170,ENSP00000350275,ENSP00000350894,ENSP00000355537,ENSP00000355785,ENSP00000368438,ENSP00000377941,ENSP00000384144,ENSP00000393887,ENSP00000415786,ENSP00000416561	ACTN1,ACTN2,AHCY,AHSG,APOE,CFB,CLU,FBLN1,FN1,GLG1,H3F3B,HBA1,HIST1H3A,HP,HSP90B1,HSPD1,HYOU1,LEFTY2,P4HB,PCNA,PXDN,SERPINE2,SERPINH1,SPARC,TNC
GO.0080134	regulation of response to stress	16	0.000354	ENSP00000252486,ENSP00000262746,ENSP00000265983,ENSP00000299767,ENSP00000315130,ENSP00000325875,ENSP00000327801,ENSP00000340019,ENSP00000348170,ENSP00000350275,ENSP00000357721,ENSP00000368438,ENSP00000370074,ENSP00000393887,ENSP00000415786,ENSP00000416561	AHSG,APOE,CFB,CLU,HIST1H3A,HP,HPX,HSP90AB1,HSP90B1,HSPD1,P4HB,PCNA,PRDX1,S100A8,SERPINB9,SERPINE2
GO.0019222	regulation of metabolic process	34	0.0005	ENSP00000205061,ENSP00000224784,ENSP00000234590,ENSP00000252486,ENSP00000254810,ENSP00000262746,ENSP00000265131,ENSP00000265983,ENSP00000266718,ENSP00000279804,ENSP00000290231,ENSP00000290378,ENSP00000299767,ENSP00000302886,ENSP00000307940,ENSP00000315130,ENSP00000340019,ENSP00000348170,ENSP00000350275,ENSP00000350894,ENSP00000352980,ENSP00000355537,ENSP00000355785,ENSP00000357721,ENSP00000359645…	ACTA2,ACTC1,ACTN1,ACTN2,AGRN,AHSG,APOE,CER1,CFB,CLU,CTF1,EEF2,ENO1,GLG1,H3F3B,HIST1H3A,HIST1H4A,HP,HPX,HSP90B1,HSPD1,LEFTY2,LUM,NCOA5,PA2G4,PCNA,PRDX1,RAN,RBMX,S100A8,SERPINB9,SERPINE2,SERPINH1,TNC
GO.0010941	regulation of cell death	16	0.000529	ENSP00000252486,ENSP00000290378,ENSP00000299767,ENSP00000302886,ENSP00000315130,ENSP00000322421,ENSP00000325875,ENSP00000327801,ENSP00000340019,ENSP00000348170,ENSP00000355537,ENSP00000355785,ENSP00000357721,ENSP00000368678,ENSP00000370074,ENSP00000377941	ACTC1,ACTN1,ACTN2,AGRN,APOE,CLU,HBA1,HP,HSP90AB1,HSP90B1,HSPD1,LEFTY2,P4HB,PA2G4,S100A8,SERPINB9
GO.0006898	receptor-mediated endocytosis	7	0.000715	ENSP00000231061,ENSP00000252486,ENSP00000265983,ENSP00000299767,ENSP00000322421,ENSP00000348170,ENSP00000384144	APOE,HBA1,HP,HPX,HSP90B1,HYOU1,SPARC
GO.0016192	vesicle-mediated transport	14	0.000715	ENSP00000231061,ENSP00000252486,ENSP00000265983,ENSP00000299767,ENSP00000315130,ENSP00000322421,ENSP00000325875,ENSP00000346839,ENSP00000348170,ENSP00000355537,ENSP00000355785,ENSP00000377941,ENSP00000384144,ENSP00000393887	ACTN1,ACTN2,AHSG,APOE,CLU,FN1,HBA1,HP,HPX,HSP90AB1,HSP90B1,HYOU1,LEFTY2,SPARC
GO.0080090	regulation of primary metabolic process	30	0.00162	ENSP00000205061,ENSP00000234590,ENSP00000252486,ENSP00000254810,ENSP00000262746,ENSP00000265983,ENSP00000266718,ENSP00000279804,ENSP00000290231,ENSP00000299767,ENSP00000302886,ENSP00000307940,ENSP00000315130,ENSP00000340019,ENSP00000350275,ENSP00000350894,ENSP00000352980,ENSP00000355537,ENSP00000355785,ENSP00000357721,ENSP00000359645,ENSP00000368438,ENSP00000368678,ENSP00000370074,ENSP00000370297…	ACTN1,ACTN2,AGRN,AHSG,APOE,CER1,CFB,CLU,CTF1,EEF2,ENO1,GLG1,H3F3B,HIST1H3A,HIST1H4A,HPX,HSP90B1,HSPD1,LEFTY2,LUM,NCOA5,PA2G4,PCNA,PRDX1,RAN,RBMX,S100A8,SERPINB9,SERPINE2,SERPINH1
GO.0048523	negative regulation of cellular process	25	0.00208	ENSP00000205061,ENSP00000231061,ENSP00000234590,ENSP00000252486,ENSP00000252804,ENSP00000254810,ENSP00000290231,ENSP00000290378,ENSP00000299767,ENSP00000302886,ENSP00000315130,ENSP00000331544,ENSP00000346839,ENSP00000348170,ENSP00000350275,ENSP00000350894,ENSP00000352980,ENSP00000355537,ENSP00000359645,ENSP00000370074,ENSP00000370297,ENSP00000377941,ENSP00000386043,ENSP00000393887,ENSP00000415786	ACTC1,ACTN1,ACTN2,AHSG,APOE,CER1,CLU,ENO1,FBLN1,FN1,GLG1,H3F3B,HIST1H3A,HIST1H4A,HP,HSP90B1,LTBP1,NCOA5,PA2G4,PXDN,RBMX,SERPINB9,SERPINE2,SERPINH1,SPARC
GO.0010468	regulation of gene expression	25	0.00209	ENSP00000205061,ENSP00000224784,ENSP00000234590,ENSP00000252486,ENSP00000254810,ENSP00000265131,ENSP00000266718,ENSP00000290231,ENSP00000290378,ENSP00000302886,ENSP00000307940,ENSP00000315130,ENSP00000331544,ENSP00000346839,ENSP00000350275,ENSP00000352980,ENSP00000357721,ENSP00000359645,ENSP00000368438,ENSP00000368678,ENSP00000370074,ENSP00000370297,ENSP00000376176,ENSP00000415786,ENSP00000416561	ACTA2,ACTC1,AGRN,APOE,CER1,CFB,CLU,EEF2,ENO1,FBLN1,FN1,GLG1,H3F3B,HIST1H3A,HIST1H4A,LUM,NCOA5,PA2G4,PCNA,RAN,RBMX,S100A8,SERPINB9,SERPINE2,TNC
GO.0048519	negative regulation of biological process	26	0.00209	ENSP00000205061,ENSP00000231061,ENSP00000234590,ENSP00000252486,ENSP00000252804,ENSP00000254810,ENSP00000290231,ENSP00000290378,ENSP00000299767,ENSP00000302886,ENSP00000315130,ENSP00000331544,ENSP00000346839,ENSP00000348170,ENSP00000350275,ENSP00000350894,ENSP00000352980,ENSP00000355537,ENSP00000359645,ENSP00000370074,ENSP00000370297,ENSP00000376176,ENSP00000377941,ENSP00000386043,ENSP00000393887…	ACTC1,ACTN1,ACTN2,AHSG,APOE,CER1,CLU,ENO1,FBLN1,FN1,GLG1,H3F3B,HIST1H3A,HIST1H4A,HP,HSP90B1,LTBP1,NCOA5,PA2G4,PXDN,RAN,RBMX,SERPINB9,SERPINE2,SERPINH1,SPARC
GO.0031323	regulation of cellular metabolic process	30	0.0029	ENSP00000205061,ENSP00000234590,ENSP00000252486,ENSP00000254810,ENSP00000262746,ENSP00000265983,ENSP00000266718,ENSP00000279804,ENSP00000290231,ENSP00000299767,ENSP00000302886,ENSP00000307940,ENSP00000315130,ENSP00000340019,ENSP00000348170,ENSP00000350275,ENSP00000350894,ENSP00000352980,ENSP00000355537,ENSP00000355785,ENSP00000357721,ENSP00000359645,ENSP00000368438,ENSP00000368678,ENSP00000370074…	ACTN1,ACTN2,AGRN,AHSG,APOE,CER1,CLU,CTF1,EEF2,ENO1,GLG1,H3F3B,HIST1H3A,HIST1H4A,HP,HPX,HSP90B1,HSPD1,LEFTY2,LUM,NCOA5,PA2G4,PCNA,PRDX1,RAN,RBMX,S100A8,SERPINB9,SERPINE2,SERPINH1
GO.0035966	response to topologically incorrect protein	6	0.00297	ENSP00000299767,ENSP00000315130,ENSP00000325875,ENSP00000340019,ENSP00000350894,ENSP00000384144	CLU,HSP90AB1,HSP90B1,HSPD1,HYOU1,SERPINH1
GO.0006897	endocytosis	9	0.00303	ENSP00000231061,ENSP00000252486,ENSP00000265983,ENSP00000299767,ENSP00000322421,ENSP00000325875,ENSP00000348170,ENSP00000384144,ENSP00000393887	AHSG,APOE,HBA1,HP,HPX,HSP90AB1,HSP90B1,HYOU1,SPARC
GO.1902998	positive regulation of neurofibrillary tangle assembly	2	0.0034	ENSP00000252486,ENSP00000315130	APOE,CLU
GO.1904237	positive regulation of substrate-dependent cell migration, cell attachment to substrate	2	0.0034	ENSP00000331544,ENSP00000346839	FBLN1,FN1
GO.0042981	regulation of apoptotic process	14	0.00352	ENSP00000252486,ENSP00000290378,ENSP00000299767,ENSP00000302886,ENSP00000315130,ENSP00000325875,ENSP00000327801,ENSP00000340019,ENSP00000355537,ENSP00000355785,ENSP00000357721,ENSP00000368678,ENSP00000370074,ENSP00000377941	ACTC1,ACTN1,ACTN2,AGRN,APOE,CLU,HSP90AB1,HSP90B1,HSPD1,LEFTY2,P4HB,PA2G4,S100A8,SERPINB9
GO.0048731	system development	23	0.00356	ENSP00000205061,ENSP00000224784,ENSP00000231061,ENSP00000252486,ENSP00000254810,ENSP00000262746,ENSP00000265131,ENSP00000266718,ENSP00000290378,ENSP00000299198,ENSP00000307940,ENSP00000315130,ENSP00000325146,ENSP00000340019,ENSP00000346839,ENSP00000350894,ENSP00000368438,ENSP00000368678,ENSP00000370297,ENSP00000376176,ENSP00000377941,ENSP00000393887,ENSP00000415786	ACTA2,ACTC1,ACTN1,AGRN,AHSG,APOE,CER1,CKB,CLU,COL12A1,EEF2,FN1,GLG1,H3F3B,HSPD1,LUM,PCNA,PRDX1,RAN,SERPINE2,SERPINH1,SPARC,TNC
GO.0052547	regulation of peptidase activity	8	0.00383	ENSP00000331544,ENSP00000340019,ENSP00000346839,ENSP00000350894,ENSP00000357721,ENSP00000370074,ENSP00000393887,ENSP00000415786	AHSG,FBLN1,FN1,HSPD1,S100A8,SERPINB9,SERPINE2,SERPINH1
GO.0031347	regulation of defense response	10	0.00718	ENSP00000252486,ENSP00000265983,ENSP00000299767,ENSP00000325875,ENSP00000340019,ENSP00000350275,ENSP00000357721,ENSP00000370074,ENSP00000393887,ENSP00000416561	AHSG,APOE,CFB,HIST1H3A,HPX,HSP90AB1,HSP90B1,HSPD1,S100A8,SERPINB9
GO.1900116	extracellular negative regulation of signal transduction	3	0.00718	ENSP00000252804,ENSP00000370297,ENSP00000386043	CER1,LTBP1,PXDN
GO.0042744	hydrogen peroxide catabolic process	3	0.0073	ENSP00000252804,ENSP00000262746,ENSP00000322421	HBA1,PRDX1,PXDN
GO.1902947	regulation of tau-protein kinase activity	2	0.0073	ENSP00000252486,ENSP00000315130	APOE,CLU
GO.2001202	negative regulation of transforming growth factor-beta secretion	2	0.0073	ENSP00000331544,ENSP00000346839	FBLN1,FN1
GO.0001501	skeletal system development	8	0.00749	ENSP00000205061,ENSP00000231061,ENSP00000262746,ENSP00000266718,ENSP00000325146,ENSP00000350894,ENSP00000370297,ENSP00000393887	AHSG,CER1,COL12A1,GLG1,LUM,PRDX1,SERPINH1,SPARC
GO.0048518	positive regulation of biological process	27	0.00749	ENSP00000224784,ENSP00000231061,ENSP00000252486,ENSP00000254810,ENSP00000265131,ENSP00000265983,ENSP00000266718,ENSP00000279804,ENSP00000290378,ENSP00000299767,ENSP00000302621,ENSP00000302886,ENSP00000307940,ENSP00000315130,ENSP00000322421,ENSP00000340019,ENSP00000348170,ENSP00000355537,ENSP00000355785,ENSP00000359645,ENSP00000368438,ENSP00000370074,ENSP00000376176,ENSP00000384169,ENSP00000393887…	ACTA2,ACTC1,ACTN2,AHSG,APOE,CFB,CLU,CTF1,EEF2,FBLN2,H3F3B,HBA1,HP,HPX,HSP90B1,HSPD1,LEFTY2,LRG1,LUM,PA2G4,PCNA,RAN,RBMX,SERPINB9,SERPINE2,SPARC,TNC
GO.0007275	multicellular organismal development	24	0.00767	ENSP00000205061,ENSP00000224784,ENSP00000231061,ENSP00000252486,ENSP00000254810,ENSP00000262746,ENSP00000265131,ENSP00000266718,ENSP00000290378,ENSP00000299198,ENSP00000307940,ENSP00000315130,ENSP00000325146,ENSP00000331544,ENSP00000340019,ENSP00000350894,ENSP00000355785,ENSP00000368438,ENSP00000368678,ENSP00000370297,ENSP00000376176,ENSP00000377941,ENSP00000393887,ENSP00000415786	ACTA2,ACTC1,ACTN1,AGRN,AHSG,APOE,CER1,CKB,CLU,COL12A1,EEF2,FBLN1,GLG1,H3F3B,HSPD1,LEFTY2,LUM,PCNA,PRDX1,RAN,SERPINE2,SERPINH1,SPARC,TNC
GO.0051235	maintenance of location	5	0.00944	ENSP00000252486,ENSP00000299767,ENSP00000357721,ENSP00000370297,ENSP00000386043	APOE,CER1,HSP90B1,LTBP1,S100A8
GO.0002526	acute inflammatory response	4	0.0114	ENSP00000346839,ENSP00000348170,ENSP00000357721,ENSP00000393887	AHSG,FN1,HP,S100A8
GO.0030168	platelet activation	6	0.0118	ENSP00000231061,ENSP00000315130,ENSP00000346839,ENSP00000355537,ENSP00000355785,ENSP00000377941	ACTN1,ACTN2,CLU,FN1,LEFTY2,SPARC
GO.1901214	regulation of neuron death	6	0.0119	ENSP00000252486,ENSP00000315130,ENSP00000325875,ENSP00000340019,ENSP00000368678,ENSP00000384144	AGRN,APOE,CLU,HSP90AB1,HSPD1,HYOU1
GO.0071822	protein complex subunit organization	13	0.0151	ENSP00000254810,ENSP00000266718,ENSP00000299767,ENSP00000315130,ENSP00000322421,ENSP00000325146,ENSP00000340019,ENSP00000346839,ENSP00000350894,ENSP00000355537,ENSP00000359645,ENSP00000376176,ENSP00000380177	ACTN2,CLU,COL12A1,FN1,H3F3B,HBA1,HIST1H2BN,HSP90B1,HSPD1,LUM,RAN,RBMX,SERPINH1
GO.0006986	response to unfolded protein	5	0.0164	ENSP00000299767,ENSP00000325875,ENSP00000340019,ENSP00000350894,ENSP00000384144	HSP90AB1,HSP90B1,HSPD1,HYOU1,SERPINH1
GO.0044767	single-organism developmental process	25	0.0168	ENSP00000205061,ENSP00000224784,ENSP00000231061,ENSP00000252486,ENSP00000254810,ENSP00000262746,ENSP00000266718,ENSP00000290378,ENSP00000299198,ENSP00000302621,ENSP00000307940,ENSP00000315130,ENSP00000325146,ENSP00000331544,ENSP00000340019,ENSP00000350894,ENSP00000355537,ENSP00000355785,ENSP00000359645,ENSP00000368678,ENSP00000370297,ENSP00000376176,ENSP00000377941,ENSP00000393887,ENSP00000415786	ACTA2,ACTC1,ACTN1,ACTN2,AGRN,AHSG,APOE,CER1,CKB,CLU,COL12A1,EEF2,FBLN1,GLG1,H3F3B,HSPD1,LEFTY2,LRG1,LUM,PRDX1,RAN,RBMX,SERPINE2,SERPINH1,SPARC
GO.0010604	positive regulation of macromolecule metabolic process	18	0.017	ENSP00000224784,ENSP00000252486,ENSP00000265131,ENSP00000265983,ENSP00000266718,ENSP00000279804,ENSP00000290378,ENSP00000307940,ENSP00000315130,ENSP00000325875,ENSP00000340019,ENSP00000355785,ENSP00000357721,ENSP00000359645,ENSP00000368438,ENSP00000368678,ENSP00000370074,ENSP00000376176	ACTA2,ACTC1,AGRN,APOE,CLU,CTF1,EEF2,HPX,HSP90AB1,HSPD1,LEFTY2,LUM,PCNA,RAN,RBMX,S100A8,SERPINB9,TNC
GO.0032776	DNA methylation on cytosine	3	0.0172	ENSP00000254810,ENSP00000350275,ENSP00000352980	H3F3B,HIST1H3A,HIST1H4A
GO.0071692	protein localization to extracellular region	2	0.0172	ENSP00000370297,ENSP00000386043	CER1,LTBP1
GO.0071694	maintenance of protein location in extracellular region	2	0.0172	ENSP00000370297,ENSP00000386043	CER1,LTBP1
GO.0090131	mesenchyme migration	2	0.0172	ENSP00000224784,ENSP00000290378	ACTA2,ACTC1
GO.1902004	positive regulation of beta-amyloid formation	2	0.0172	ENSP00000252486,ENSP00000315130	APOE,CLU
GO.0051246	regulation of protein metabolic process	17	0.0179	ENSP00000205061,ENSP00000252486,ENSP00000262746,ENSP00000265983,ENSP00000279804,ENSP00000299767,ENSP00000302886,ENSP00000307940,ENSP00000315130,ENSP00000340019,ENSP00000350894,ENSP00000355785,ENSP00000357721,ENSP00000370074,ENSP00000393887,ENSP00000415786,ENSP00000416561	AHSG,APOE,CFB,CLU,CTF1,EEF2,GLG1,HPX,HSP90B1,HSPD1,LEFTY2,PA2G4,PRDX1,S100A8,SERPINB9,SERPINE2,SERPINH1
GO.0050789	regulation of biological process	38	0.018	ENSP00000205061,ENSP00000224784,ENSP00000234590,ENSP00000252486,ENSP00000252804,ENSP00000254810,ENSP00000262746,ENSP00000265131,ENSP00000265983,ENSP00000266718,ENSP00000279804,ENSP00000290231,ENSP00000290378,ENSP00000299767,ENSP00000302621,ENSP00000302886,ENSP00000307940,ENSP00000315130,ENSP00000322421,ENSP00000327801,ENSP00000340019,ENSP00000348170,ENSP00000350275,ENSP00000350894,ENSP00000352980…	ACTA2,ACTC1,ACTN1,ACTN2,AHSG,APOE,CER1,CFB,CLU,CTF1,EEF2,ENO1,FBLN2,GLG1,H3F3B,HBA1,HIST1H3A,HIST1H4A,HP,HPX,HSP90B1,HSPD1,LEFTY2,LRG1,LTBP1,LUM,NCOA5,P4HB,PA2G4,PCNA,PRDX1,PXDN,RAN,RBMX,SERPINB9,SERPINE2,SERPINH1,TNC
GO.0048856	anatomical structure development	23	0.0194	ENSP00000205061,ENSP00000224784,ENSP00000231061,ENSP00000252486,ENSP00000254810,ENSP00000262746,ENSP00000265131,ENSP00000266718,ENSP00000290378,ENSP00000299198,ENSP00000307940,ENSP00000315130,ENSP00000325146,ENSP00000340019,ENSP00000350894,ENSP00000355537,ENSP00000355785,ENSP00000368678,ENSP00000370297,ENSP00000376176,ENSP00000377941,ENSP00000393887,ENSP00000415786	ACTA2,ACTC1,ACTN1,ACTN2,AGRN,AHSG,APOE,CER1,CKB,CLU,COL12A1,EEF2,GLG1,H3F3B,HSPD1,LEFTY2,LUM,PRDX1,RAN,SERPINE2,SERPINH1,SPARC,TNC
GO.0010605	negative regulation of macromolecule metabolic process	16	0.0218	ENSP00000205061,ENSP00000234590,ENSP00000252486,ENSP00000254810,ENSP00000302886,ENSP00000315130,ENSP00000325875,ENSP00000331544,ENSP00000350275,ENSP00000350894,ENSP00000352980,ENSP00000359645,ENSP00000370074,ENSP00000376176,ENSP00000393887,ENSP00000415786	AHSG,APOE,CLU,ENO1,FBLN1,GLG1,H3F3B,HIST1H3A,HIST1H4A,HSP90AB1,PA2G4,RAN,RBMX,SERPINB9,SERPINE2,SERPINH1
GO.0002376	immune system process	15	0.0222	ENSP00000205061,ENSP00000217426,ENSP00000252804,ENSP00000262746,ENSP00000299767,ENSP00000307940,ENSP00000315130,ENSP00000325875,ENSP00000340019,ENSP00000346839,ENSP00000348170,ENSP00000357721,ENSP00000370074,ENSP00000377941,ENSP00000416561	ACTN1,AHCY,CFB,CLU,EEF2,FN1,GLG1,HP,HSP90AB1,HSP90B1,HSPD1,PRDX1,PXDN,S100A8,SERPINB9
GO.0031324	negative regulation of cellular metabolic process	16	0.0222	ENSP00000205061,ENSP00000234590,ENSP00000252486,ENSP00000254810,ENSP00000302886,ENSP00000315130,ENSP00000325875,ENSP00000331544,ENSP00000348170,ENSP00000350275,ENSP00000350894,ENSP00000352980,ENSP00000359645,ENSP00000370074,ENSP00000393887,ENSP00000415786	AHSG,APOE,CLU,ENO1,FBLN1,GLG1,H3F3B,HIST1H3A,HIST1H4A,HP,HSP90AB1,PA2G4,RBMX,SERPINB9,SERPINE2,SERPINH1
GO.0048585	negative regulation of response to stimulus	12	0.0222	ENSP00000205061,ENSP00000252486,ENSP00000252804,ENSP00000290231,ENSP00000315130,ENSP00000331544,ENSP00000348170,ENSP00000370074,ENSP00000370297,ENSP00000386043,ENSP00000393887,ENSP00000415786	AHSG,APOE,CER1,CLU,FBLN1,GLG1,HP,LTBP1,NCOA5,PXDN,SERPINB9,SERPINE2
GO.1900221	regulation of beta-amyloid clearance	2	0.0222	ENSP00000252486,ENSP00000315130	APOE,CLU
GO.1902430	negative regulation of beta-amyloid formation	2	0.0222	ENSP00000252486,ENSP00000315130	APOE,CLU
GO.0009892	negative regulation of metabolic process	17	0.0223	ENSP00000205061,ENSP00000234590,ENSP00000252486,ENSP00000254810,ENSP00000302886,ENSP00000315130,ENSP00000325875,ENSP00000331544,ENSP00000348170,ENSP00000350275,ENSP00000350894,ENSP00000352980,ENSP00000359645,ENSP00000370074,ENSP00000376176,ENSP00000393887,ENSP00000415786	AHSG,APOE,CLU,ENO1,FBLN1,GLG1,H3F3B,HIST1H3A,HIST1H4A,HP,HSP90AB1,PA2G4,RAN,RBMX,SERPINB9,SERPINE2,SERPINH1
GO.0000302	response to reactive oxygen species	5	0.0224	ENSP00000252486,ENSP00000322421,ENSP00000327801,ENSP00000340019,ENSP00000348170	APOE,HBA1,HP,HSPD1,P4HB
GO.0010035	response to inorganic substance	7	0.0237	ENSP00000231061,ENSP00000262746,ENSP00000322421,ENSP00000340019,ENSP00000348170,ENSP00000357721,ENSP00000368438	HBA1,HP,HSPD1,PCNA,PRDX1,S100A8,SPARC
GO.0032268	regulation of cellular protein metabolic process	16	0.0243	ENSP00000205061,ENSP00000252486,ENSP00000262746,ENSP00000265983,ENSP00000279804,ENSP00000299767,ENSP00000302886,ENSP00000307940,ENSP00000315130,ENSP00000340019,ENSP00000350894,ENSP00000355785,ENSP00000357721,ENSP00000370074,ENSP00000393887,ENSP00000415786	AHSG,APOE,CLU,CTF1,EEF2,GLG1,HPX,HSP90B1,HSPD1,LEFTY2,PA2G4,PRDX1,S100A8,SERPINB9,SERPINE2,SERPINH1
GO.0000183	chromatin silencing at rDNA	3	0.0293	ENSP00000254810,ENSP00000350275,ENSP00000352980	H3F3B,HIST1H3A,HIST1H4A
GO.0030199	collagen fibril organization	3	0.0293	ENSP00000266718,ENSP00000325146,ENSP00000350894	COL12A1,LUM,SERPINH1
GO.0043523	regulation of neuron apoptotic process	5	0.0296	ENSP00000252486,ENSP00000325875,ENSP00000340019,ENSP00000368678,ENSP00000384144	AGRN,APOE,HSP90AB1,HSPD1,HYOU1
GO.0048468	cell development	13	0.0324	ENSP00000224784,ENSP00000252486,ENSP00000265131,ENSP00000279804,ENSP00000315130,ENSP00000325875,ENSP00000346839,ENSP00000350894,ENSP00000355537,ENSP00000355785,ENSP00000368678,ENSP00000376176,ENSP00000377941	ACTA2,ACTN1,ACTN2,AGRN,APOE,CLU,CTF1,FN1,HSP90AB1,LEFTY2,RAN,SERPINH1,TNC
GO.0007044	cell-substrate junction assembly	3	0.0326	ENSP00000346839,ENSP00000355537,ENSP00000377941	ACTN1,ACTN2,FN1
GO.0009653	anatomical structure morphogenesis	15	0.0326	ENSP00000205061,ENSP00000224784,ENSP00000252486,ENSP00000265131,ENSP00000290378,ENSP00000315130,ENSP00000325146,ENSP00000325875,ENSP00000346839,ENSP00000350894,ENSP00000355537,ENSP00000368678,ENSP00000370297,ENSP00000377941,ENSP00000415786	ACTA2,ACTC1,ACTN1,ACTN2,AGRN,APOE,CER1,CLU,COL12A1,FN1,GLG1,HSP90AB1,SERPINE2,SERPINH1,TNC
GO.0006953	acute-phase response	3	0.0342	ENSP00000346839,ENSP00000348170,ENSP00000393887	AHSG,FN1,HP
GO.0048522	positive regulation of cellular process	23	0.0342	ENSP00000231061,ENSP00000252486,ENSP00000254810,ENSP00000265131,ENSP00000265983,ENSP00000266718,ENSP00000279804,ENSP00000302621,ENSP00000302886,ENSP00000307940,ENSP00000315130,ENSP00000322421,ENSP00000340019,ENSP00000348170,ENSP00000355537,ENSP00000355785,ENSP00000357721,ENSP00000359645,ENSP00000368438,ENSP00000376176,ENSP00000384169,ENSP00000393887,ENSP00000415786	ACTN2,AHSG,APOE,CLU,CTF1,EEF2,FBLN2,H3F3B,HBA1,HP,HPX,HSPD1,LEFTY2,LRG1,LUM,PA2G4,PCNA,RAN,RBMX,S100A8,SERPINE2,SPARC,TNC
GO.0035581	sequestering of extracellular ligand from receptor	2	0.0343	ENSP00000370297,ENSP00000386043	CER1,LTBP1
GO.0006457	protein folding	5	0.0378	ENSP00000299767,ENSP00000315130,ENSP00000325875,ENSP00000327801,ENSP00000340019	CLU,HSP90AB1,HSP90B1,HSPD1,P4HB
GO.0048513	organ development	17	0.0401	ENSP00000205061,ENSP00000224784,ENSP00000231061,ENSP00000254810,ENSP00000265131,ENSP00000266718,ENSP00000279804,ENSP00000290378,ENSP00000299198,ENSP00000307940,ENSP00000325875,ENSP00000350894,ENSP00000368438,ENSP00000370297,ENSP00000376176,ENSP00000377941,ENSP00000415786	ACTA2,ACTC1,ACTN1,CER1,CKB,CTF1,EEF2,GLG1,H3F3B,HSP90AB1,LUM,PCNA,RAN,SERPINE2,SERPINH1,SPARC,TNC
GO.0090092	regulation of transmembrane receptor protein serine/threonine kinase signaling pathway	5	0.0401	ENSP00000205061,ENSP00000302621,ENSP00000355785,ENSP00000370297,ENSP00000386043	CER1,GLG1,LEFTY2,LRG1,LTBP1
GO.0010628	positive regulation of gene expression	13	0.0415	ENSP00000224784,ENSP00000265131,ENSP00000266718,ENSP00000290378,ENSP00000307940,ENSP00000315130,ENSP00000331544,ENSP00000346839,ENSP00000357721,ENSP00000359645,ENSP00000368678,ENSP00000370074,ENSP00000376176	ACTA2,ACTC1,AGRN,CLU,EEF2,FBLN1,FN1,LUM,RAN,RBMX,S100A8,SERPINB9,TNC
GO.0050794	regulation of cellular process	36	0.0415	ENSP00000205061,ENSP00000234590,ENSP00000252486,ENSP00000252804,ENSP00000254810,ENSP00000262746,ENSP00000265131,ENSP00000265983,ENSP00000266718,ENSP00000279804,ENSP00000290231,ENSP00000290378,ENSP00000299767,ENSP00000302621,ENSP00000302886,ENSP00000307940,ENSP00000315130,ENSP00000322421,ENSP00000327801,ENSP00000340019,ENSP00000348170,ENSP00000350275,ENSP00000350894,ENSP00000352980,ENSP00000355537…	ACTC1,ACTN1,ACTN2,AHSG,APOE,CER1,CLU,CTF1,EEF2,ENO1,FBLN2,GLG1,H3F3B,HBA1,HIST1H3A,HIST1H4A,HP,HPX,HSP90B1,HSPD1,LEFTY2,LRG1,LTBP1,LUM,NCOA5,P4HB,PA2G4,PCNA,PRDX1,PXDN,RBMX,S100A8,SERPINB9,SERPINE2,SERPINH1,TNC
GO.0006979	response to oxidative stress	6	0.0463	ENSP00000252486,ENSP00000252804,ENSP00000322421,ENSP00000327801,ENSP00000340019,ENSP00000348170	APOE,HBA1,HP,HSPD1,P4HB,PXDN
GO.0045861	negative regulation of proteolysis	6	0.0488	ENSP00000205061,ENSP00000325875,ENSP00000350894,ENSP00000370074,ENSP00000393887,ENSP00000415786	AHSG,GLG1,HSP90AB1,SERPINB9,SERPINE2,SERPINH1
GO.0051336	regulation of hydrolase activity	11	0.0496	ENSP00000299767,ENSP00000331544,ENSP00000340019,ENSP00000346839,ENSP00000350894,ENSP00000357721,ENSP00000368438,ENSP00000368678,ENSP00000370074,ENSP00000393887,ENSP00000415786	AGRN,AHSG,FBLN1,FN1,HSP90B1,HSPD1,PCNA,S100A8,SERPINB9,SERPINE2,SERPINH1
GO.0044710	single-organism metabolic process	22	0.0498	ENSP00000234590,ENSP00000252486,ENSP00000252804,ENSP00000262746,ENSP00000265983,ENSP00000266718,ENSP00000299198,ENSP00000299767,ENSP00000307940,ENSP00000315130,ENSP00000322421,ENSP00000325146,ENSP00000327801,ENSP00000331544,ENSP00000340019,ENSP00000350894,ENSP00000352980,ENSP00000365773,ENSP00000368438,ENSP00000368678,ENSP00000376176,ENSP00000416561	AGRN,APOE,CFB,CKB,CLU,COL12A1,EEF2,ENO1,FBLN1,HBA1,HIST1H4A,HPX,HSP90B1,HSPD1,LUM,P4HB,PCNA,PRDX1,PSAT1,PXDN,RAN,SERPINH1
