# Supplementary material for: Secretome Analysis Performed During in vitro Cardiac Differentiation: Discovering the Cardiac Microenvironment
Source: Front Cell Dev Biol. 2020 Feb 7;8:49. doi: 10.3389/fcell.2020.00049 (PMC7025591; doi:10.3389/fcell.2020.00049)
Supplement: Supplementary file 6 [file Table_6.XLSX]

## Sheet: Planilha1
1D0P	2D0P	3D0P	1D1P	2D1P	3D1P	1D4P	2D4P	3D4P	1D9P	2D9P	3D9P	1D15P	2D15P	3D15P	biotype	GOCC name	Row.names	hgnc	UniProt accession
#!{Type}E	E	E	E	E	E	E	E	E	E	E	E	E	E	E	C	C	T	T	T
#!{C:Time_RNA}D0_poli	D0_poli	D0_poli	D1_poli	D1_poli	D1_poli	D4_poli	D4_poli	D4_poli	D9_poli	D9_poli	D9_poli	D15_poli	D15_poli	D15_poli
0	0	0	0.0440712533891201	0	0	0	0.0241057947278023	0	0	0.0294728614389896	0.0269507151097059	0	0	0.0543217472732067	protein_coding		ENSG00000279928	FO538757.3
0.0656564608216286	0.0601698569953442	0.0391316600143909	0.0404108092188835	0.048140861093998	0.0413484759628773	0.0764487236738205	0.0718367993831635	0.0521065853536129	0.0632136166095734	0.0709404274821281	0.0463354885578156	0.0844825729727745	0.0999472141265869	0.0809411332011223	protein_coding		ENSG00000279457	FO538757.2
0.183894589543343	0.049168661236763	0.017478110268712	0.0671213567256927	0.0686168670654297	0.115137986838818	1.26045763492584	4.59567737579346	2.75452303886414	0.843264102935791	1.05882239341736	1.00443089008331	2.06908321380615	2.02978444099426	2.21675944328308	protein_coding	cell part;intracellular membrane-bounded organelle;intracellular organelle;intracellular part;membrane-bounded organelle;nucleus;organelle	ENSG00000187634	SAMD11	Q96NU1;
3.08734846115112	4.15445804595947	2.02031111717224	5.60284042358398	5.00594186782837	5.018874168396	4.27921199798584	4.13777828216553	3.53672528266907	3.32101368904114	3.29578018188477	3.47037076950073	3.56565451622009	3.5189323425293	3.74815559387207	protein_coding	cell part;intracellular membrane-bounded organelle;intracellular non-membrane-bounded organelle;intracellular organelle;intracellular organelle part;intracellular part;membrane-bounded organelle;non-membrane-bounded organelle;nuclear part;nucleolus;nucleoplasm;nucleus;organelle;organelle part	ENSG00000188976	NOC2L	Q9Y3T9;
2.04554986953735	0.386010110378265	0.218231827020645	0.887376546859741	1.00344002246857	0.954529047012329	1.92264688014984	2.97860288619995	2.75885152816772	0.961783826351166	1.14629781246185	1.35431551933289	2.33399248123169	1.78472530841827	2.19688987731934	protein_coding	actin cytoskeleton;cell body;cell junction;cell part;cell projection cytoplasm;cell projection part;cytoplasmic part;cytoskeletal part;cytoskeleton;dendrite cytoplasm;extracellular region part;extracellular space;intracellular non-membrane-bounded organelle;intracellular organelle;intracellular organelle part;intracellular part;membrane;neuronal cell body;non-membrane-bounded organelle;organelle;…	ENSG00000187961	KLHL17	Q6TDP4;
0.215850532054901	0.0269744861871004	0.027567483484745	0.0705784559249878	0.0325843133032322	0.0807121247053146	0.0510515831410885	0.20891860127449	0.157780274748802	0.117764376103878	0.122163876891136	0.126942813396454	0.402727007865906	0.196563601493835	0.399150043725967	protein_coding	cell part;membrane;plasma membrane	ENSG00000187583	PLEKHN1	Q494U1;
0.0733810365200043	0.0366812311112881	0.0187438074499369	0.0112912990152836	0.0379797853529453	0.0231065899133682	0.0213607531040907	0.0494083054363728	0.0490416809916496	0.028260312974453	0.0679599940776825	0.0759541466832161	0.321034997701645	0.123674646019936	0.661082804203033	protein_coding	cell part;cytoplasm;intracellular membrane-bounded organelle;intracellular organelle;intracellular part;membrane-bounded organelle;nucleus;organelle	ENSG00000187642	PERM1	Q5SV97;
1.94967138767242	0.104420244693756	0.213431566953659	1.38214361667633	0.648701012134552	1.08532702922821	3.28360676765442	8.15771961212158	6.21249675750732	6.65040683746338	22.2695484161377	15.1745891571045	22.5067443847656	4.52004623413086	28.6048889160156	protein_coding	cell part;intracellular membrane-bounded organelle;intracellular organelle;intracellular part;membrane-bounded organelle;nucleus;organelle	ENSG00000188290	HES4	Q9HCC6;D6REB3;E9PB28;
3.05508303642273	0.251383513212204	0.11239805072546	1.05045306682587	0.660467505455017	1.15499377250671	1.17477452754974	2.49826717376709	1.79914283752441	1.41865730285645	2.14629864692688	2.09749269485474	1.88951015472412	1.13601195812225	1.49865078926086	protein_coding	cell part;cytoplasmic part;cytosol;extracellular region;intracellular organelle part;intracellular part;nuclear part;nucleoplasm;organelle part	ENSG00000187608	ISG15	P05161;
3.69480204582214	0.939554989337921	0.3754743039608	1.68991422653198	1.2696281671524	1.67605817317963	3.30631995201111	5.24224853515625	5.12474203109741	2.76924228668213	3.24445080757141	3.60642051696777	5.18282604217529	2.8151798248291	4.20456266403198	protein_coding	basal lamina;cell junction;cell part;cell surface;cytoplasm;cytoplasmic part;extracellular matrix;extracellular matrix part;extracellular membrane-bounded organelle;extracellular organelle;extracellular region;extracellular region part;extracellular space;extracellular vesicular exosome;Golgi apparatus part;Golgi lumen;integral to membrane;intracellular organelle lumen;intracellular organelle par…	ENSG00000188157	AGRN	O00468;
0.0252180956304073	0	0	0.011641088873148	0	0	0.011011241003871	0.0254694577306509	0	0.155390843749046	0.0934204161167145	0.1850895434618	1.46669685840607	0.378404706716537	1.11919713020325	protein_coding	cell part;integral to membrane;intrinsic to membrane;membrane part	ENSG00000237330	RNF223	E7ERA6;
0.289032757282257	0.060961939394474	0.0299050100147724	0.246577903628349	0.156537741422653	0.218889832496643	0.399377852678299	0.662656366825104	0.541595697402954	0.465911597013474	0.486417829990387	0.486104518175125	0.298782587051392	0.271312296390533	0.27200973033905	protein_coding	cell part;integral to membrane;intrinsic to membrane;membrane part	ENSG00000131591	C1orf159	Q96HA4;A0A024R082;Q5T2W9;
0	0	0.0017896150238812	0.00161709997337312	0.00181311101187021	0.0016546220285818	0.00305921188555658	0.00707608507946134	0.01053536683321	0.0107929147779942	0.012977322563529	0.00593339279294014	0.00721215782687068	0.012569984421134	0.00398644106462598	protein_coding		ENSG00000162571	TTLL10	Q6ZVT0;
0.105879560112953	0.0132315950468183	0.0135224731639028	0.0855325683951378	0.0411000214517117	0.0750147476792336	0.127136081457138	0.641609489917755	0.477636396884918	0.0203880295157433	0.0163429472595453	0.014944395981729	0.0681195482611656	0.120883375406265	0.0150609314441681	protein_coding	cell part;external side of plasma membrane;extracellular region;integral to membrane;integral to plasma membrane;intrinsic to membrane;intrinsic to plasma membrane;membrane part;plasma membrane part	ENSG00000186891	TNFRSF18	Q9Y5U5;
0	0	0	0	0	0	0.0261654034256935	0.0151304146274924	0.0450544282793999	0.023077916353941	0.0184991471469402	0.0169160775840282	0.030842749401927	0.097737193107605	0.0340959765017033	protein_coding	cell part;cell surface;external side of plasma membrane;integral to membrane;integral to plasma membrane;intrinsic to membrane;intrinsic to plasma membrane;membrane part;plasma membrane part	ENSG00000186827	TNFRSF4	P43489;
9.5657958984375	4.27483415603638	2.09475207328796	6.67888689041138	7.09628582000732	7.97853755950928	8.9593505859375	10.7668008804321	9.93013954162598	8.47502613067627	9.58319187164307	11.2542715072632	12.3817796707153	13.7427577972412	13.2852020263672	protein_coding	bleb;cell part;cell projection;cytoplasm;cytoplasmic part;endosome;extracellular membrane-bounded organelle;extracellular organelle;extracellular region part;extracellular vesicular exosome;Golgi apparatus;Golgi apparatus part;Golgi lumen;intracellular membrane-bounded organelle;intracellular organelle;intracellular organelle lumen;intracellular organelle part;intracellular part;late endosome;mem…	ENSG00000078808	SDF4	Q9BRK5;A0A024R084;A0A024R0A9;
6.85926723480225	4.0507984161377	4.24838495254517	6.64093112945557	6.58191108703613	6.99571990966797	13.8487186431885	19.5261287689209	13.9198055267334	12.0392570495605	16.3779296875	18.6262359619141	12.996973991394	8.83121681213379	10.9485912322998	protein_coding	cell part;cytoplasmic part;Golgi apparatus part;Golgi cisterna;Golgi cisterna membrane;Golgi medial cisterna;Golgi membrane;integral to membrane;intracellular organelle part;intracellular part;intrinsic to membrane;membrane;membrane part;organelle membrane;organelle part;organelle subcompartment	ENSG00000176022	B3GALT6	Q96L58;
0.403928905725479	0.0393977239727974	0.0201319139450789	0.372920513153076	0.224358454346657	0.24197344481945	0.326932936906815	1.2139151096344	0.878989815711975	0.258002042770386	0.437957346439362	0.444976717233658	1.48065388202667	1.51687395572662	2.42161154747009	protein_coding	extracellular region;extracellular region part;extracellular space	ENSG00000184163	FAM132A	Q5T7M4;
3.793860912323	2.01346302032471	2.05557155609131	3.58633780479431	3.05398297309875	3.23127841949463	4.04976177215576	4.36414909362793	3.89414978027344	3.36560487747192	4.19521331787109	3.44568037986755	3.14773297309875	2.6429808139801	2.8941912651062	protein_coding	cell part;cytoplasmic part;endoplasmic reticulum;endoplasmic reticulum membrane;endoplasmic reticulum part;integral to membrane;intracellular membrane-bounded organelle;intracellular organelle;intracellular organelle part;intracellular part;intrinsic to membrane;membrane;membrane part;membrane-bounded organelle;organelle;organelle membrane;organelle part	ENSG00000160087	UBE2J2	Q8N2K1;A0A024R075;A6NGS0;
0.185324609279633	0.0217973776161671	0.0148510420694947	0.0637423172593117	0.0564225688576698	0.058355949819088	0.114240325987339	0.451414436101913	0.244067817926407	0.279889166355133	0.269229382276535	0.369285017251968	0.456354558467865	0.478884428739548	0.380434960126877	protein_coding	actin cytoskeleton;cell part;cytoskeleton;integral to membrane;intracellular non-membrane-bounded organelle;intracellular organelle;intracellular part;intrinsic to membrane;membrane;membrane part;non-membrane-bounded organelle;organelle;plasma membrane	ENSG00000162572	SCNN1D	P51172;A6NNF7;
1.01693034172058	0.310378521680832	0.137370839715004	0.80119377374649	0.619958519935608	0.745888113975525	0.954243898391724	1.01225316524506	0.938575983047485	1.35566854476929	1.50326478481293	1.9183988571167	1.80424976348877	1.72082114219666	1.36030542850494	protein_coding		ENSG00000131584	ACAP3	Q96P50;Q8WTZ1;
9.19746494293213	2.01778411865234	0.858072638511658	5.33995485305786	4.4869065284729	5.09277772903442	4.48323583602905	6.44357204437256	5.10574340820313	2.39965796470642	2.52571058273315	2.72254204750061	4.58747720718384	3.40232276916504	4.97886753082275	protein_coding	cell part;intracellular membrane-bounded organelle;intracellular organelle;intracellular part;membrane-bounded organelle;organelle	ENSG00000169972	PUSL1	Q8N0Z8;
6.62149143218994	3.68267393112183	2.1314115524292	5.15465688705444	5.12731409072876	5.00098419189453	6.37469959259033	7.77826642990112	6.66042375564575	4.80796146392822	4.9773063659668	5.81806230545044	4.62898683547974	5.26984071731567	4.48810338973999	protein_coding	blood microparticle;cell part;cytoplasm;extracellular region part;integrator complex;intracellular organelle part;intracellular part;macromolecular complex;nuclear part;nucleoplasm part;organelle part;protein complex	ENSG00000127054	CPSF3L	Q5TA45;A0A024R073;A0A024R0F2;A0A087WYI0;
4.39478158950806	0.732278168201447	0.57167637348175	3.12758493423462	2.21142148971558	2.84458255767822	3.29595637321472	5.06533145904541	3.73256516456604	5.21856260299683	7.24832391738892	9.15520572662354	6.48222064971924	5.22329664230347	5.99670886993408	protein_coding	cell part;cytoplasm;cytoplasmic part;cytosol;endosomal part;endosome membrane;Golgi apparatus;intracellular membrane-bounded organelle;intracellular organelle;intracellular organelle part;intracellular part;membrane;membrane part;membrane-bounded organelle;nuclear membrane;nuclear outer membrane;nuclear part;organelle;organelle membrane;organelle outer membrane;organelle part;outer membrane;plasm…	ENSG00000224051	CPTP	Q5TA50;S4S694;
0.0211056265980005	0.0105501422658563	0	0.0389708206057549	0.0218472555279732	0.0199375376105309	0.0829401314258575	0.0319739952683449	0.0317367352545261	0.0650251507759094	0.104247696697712	0.19065335392952	0.0543147623538971	0.0688469409942627	0.120087526738644	protein_coding	cell part;integral to membrane;intrinsic to membrane;membrane;membrane part;plasma membrane	ENSG00000169962	TAS1R3	Q7RTX0;
3.59188532829285	0.634405791759491	0.281360447406769	1.77137529850006	1.58329117298126	1.79268407821655	2.9615912437439	4.8399395942688	4.26991176605225	2.77581715583801	3.26739573478699	3.2277569770813	4.15654802322388	2.72024941444397	4.05679130554199	protein_coding	axon;cell body;cell part;cell projection;cell projection part;clathrin-coated vesicle;coated vesicle;cytoplasmic membrane-bounded vesicle;cytoplasmic part;cytoplasmic vesicle;cytoskeletal part;cytosol;dendrite;growth cone;intracellular membrane-bounded organelle;intracellular organelle;intracellular organelle part;intracellular part;macromolecular complex;membrane;membrane-bounded organelle;membr…	ENSG00000107404	DVL1	O14640;
2.84152126312256	0.857338309288025	0.582545101642609	3.1882917881012	2.73504185676575	2.7762143611908	9.46430969238281	14.6254377365112	12.0168809890747	19.0729331970215	21.7969455718994	23.4123802185059	23.5004577636719	16.1218738555908	21.8120079040527	protein_coding	cell part;cell surface;extracellular membrane-bounded organelle;extracellular organelle;extracellular region part;extracellular vesicular exosome;integral to membrane;intrinsic to membrane;membrane part;membrane-bounded organelle;membrane-bounded vesicle;organelle;vesicle	ENSG00000162576	MXRA8	Q9BRK3;
74.5394287109375	21.4995269775391	12.5346202850342	61.060718536377	48.4990272521973	60.6061363220215	60.5916938781738	79.1875381469727	58.1902732849121	55.1516418457031	70.2633056640625	70.6917266845703	70.2437744140625	50.1090888977051	65.1317749023438	protein_coding	cell part;cytoplasmic part;intracellular membrane-bounded organelle;intracellular organelle;intracellular organelle part;intracellular part;membrane;membrane-bounded organelle;mitochondrial inner membrane;mitochondrial membrane;mitochondrial part;mitochondrion;nuclear part;nucleoplasm;nucleus;organelle;organelle inner membrane;organelle membrane;organelle part	ENSG00000175756	AURKAIP1	Q9NWT8;A0A024R0F0;
8.25719261169434	5.37462472915649	4.64943647384644	7.3264856338501	7.10731792449951	7.63081979751587	7.66169548034668	11.1495094299316	9.22592926025391	10.9817352294922	13.0325765609741	10.7444295883179	7.27468776702881	6.72016477584839	6.83535385131836	protein_coding	cell junction;cell part;intracellular membrane-bounded organelle;intracellular non-membrane-bounded organelle;intracellular organelle;intracellular organelle part;intracellular part;membrane-bounded organelle;non-membrane-bounded organelle;nuclear body;nuclear part;nuclear speck;nucleolus;nucleoplasm;nucleoplasm part;nucleus;organelle;organelle part	ENSG00000221978	CCNL2	Q96S94;A0A024R072;A0A024R077;
18.3549823760986	11.4621419906616	11.1566858291626	20.3207206726074	19.7744789123535	18.0533084869385	17.7646865844727	19.7108249664307	16.6189403533936	14.7679872512817	15.0139827728271	16.0613536834717	12.901159286499	12.6460609436035	11.0955810546875	protein_coding	cell part;cytoplasmic part;intracellular non-membrane-bounded organelle;intracellular organelle;intracellular organelle part;intracellular part;macromolecular complex;membrane;mitochondrial inner membrane;mitochondrial membrane;mitochondrial part;mitochondrial ribosome;non-membrane-bounded organelle;organellar ribosome;organelle;organelle inner membrane;organelle membrane;organelle part;ribonucle…	ENSG00000242485	MRPL20	Q9BYC9;
0.767314612865448	0.301817834377289	0.154226452112198	0.743250012397766	0.59896320104599	0.558489203453064	0.725005924701691	0.902005851268768	0.819652497768402	1.86023581027985	1.61541903018951	1.74704849720001	2.2660071849823	0.804240822792053	1.97538781166077	protein_coding		ENSG00000235098	ANKRD65	E5RJM6;
0.152357429265976	0	0.0259445644915104	0.0937742739915848	0	0.0239875372499228	0.133050844073296	0.435982137918472	0.381835609674454	0.117350995540619	0.0940679982304573	0.258054316043854	0.0784175470471382	0.0331328473985195	0.0866888612508774	protein_coding	cell part;integral to membrane;intrinsic to membrane;membrane part	ENSG00000205116	TMEM88B	A6NKF7;
7.32138109207153	1.2234218120575	0.40246257185936	4.57249546051025	3.41419696807861	4.81751155853271	4.47186660766602	4.69440889358521	4.59639406204224	2.67800498008728	3.54104256629944	4.4537558555603	3.45470309257507	2.35740995407104	2.95247936248779	protein_coding	basement membrane;extracellular matrix;extracellular matrix part;extracellular membrane-bounded organelle;extracellular organelle;extracellular region part;extracellular space;extracellular vesicular exosome;interstitial matrix;membrane-bounded organelle;membrane-bounded vesicle;organelle;proteinaceous extracellular matrix;vesicle	ENSG00000179403	VWA1	Q6PCB0;
0.0699747055768967	0.0205755848437548	0.023130701854825	0.0532024353742599	0.0468687638640404	0.0874878913164139	0.059310294687748	0.0311789009720087	0.0185685250908136	0.0348744988441467	0.0457449220120907	0.0534498132765293	0.0360156036913395	0.0402809605002403	0.0538666099309921	protein_coding		ENSG00000215915	ATAD3C	Q5T2N8;
1.30520641803741	0.439265191555023	0.191451966762543	1.19009613990784	1.09021985530853	1.15819823741913	0.684169292449951	0.988662004470825	0.740042746067047	0.517588138580322	0.726068258285522	0.623806893825531	0.507162690162659	0.51744681596756	0.602936208248138	protein_coding	cell part;cytoplasmic part;intracellular organelle part;intracellular part;membrane;mitochondrial inner membrane;mitochondrial membrane;mitochondrial part;organelle inner membrane;organelle membrane;organelle part	ENSG00000160072	ATAD3B	Q5T9A4;Q9H834;
1.58517706394196	0.384980916976929	0.233010649681091	1.25984215736389	1.06231415271759	1.29260635375977	1.06598007678986	1.31589770317078	0.976320564746857	0.895561575889587	1.05488812923431	1.03004920482636	1.11798942089081	1.09515273571014	0.908321261405945	protein_coding	cell part;cytoplasmic part;integral to membrane;intracellular membrane-bounded organelle;intracellular non-membrane-bounded organelle;intracellular organelle;intracellular organelle part;intracellular part;intrinsic to membrane;membrane;membrane part;membrane-bounded organelle;mitochondrial inner membrane;mitochondrial membrane;mitochondrial nucleoid;mitochondrial part;mitochondrion;non-membrane-…	ENSG00000197785	ATAD3A	Q9NVI7;
0.550625324249268	0.0319122299551964	0.0326137766242027	0.257861495018005	0.231293708086014	0.203537374734879	0.620227634906769	0.620590627193451	0.639985084533691	0.467136532068253	0.571535706520081	0.423507571220398	1.84007179737091	1.29114556312561	2.24302315711975	protein_coding	cell junction;cell part;integral to membrane;intrinsic to membrane;membrane;membrane part;synapse part;synaptic membrane	ENSG00000205090	TMEM240	Q5SV17;
5.10151386260986	4.18294382095337	4.54329681396484	6.46613454818726	5.6879997253418	5.25193738937378	6.58173418045044	5.60736036300659	5.2858738899231	4.23823881149292	4.97536563873291	4.49371242523193	4.01565599441528	3.12540555000305	4.0132040977478	protein_coding	cell part;cytoplasm;intracellular membrane-bounded organelle;intracellular organelle;intracellular part;membrane-bounded organelle;nucleus;organelle	ENSG00000160075	SSU72	Q9NP77;
17.5174865722656	2.86834311485291	1.6308491230011	12.2927618026733	12.318751335144	12.4253025054932	9.33388328552246	17.6512813568115	14.1377696990967	4.51308870315552	4.44100189208984	4.03814792633057	6.0523681640625	1.89815473556519	6.92068195343018	protein_coding	cell part;integral to membrane;intrinsic to membrane;membrane part	ENSG00000228594	C1orf233	F2Z333;
1.87137937545776	0.124727047979832	0.0878119766712189	0.458165556192398	0.309942036867142	0.387608289718628	1.07738780975342	2.91484975814819	1.78707098960876	1.65280711650848	2.13282084465027	2.23517990112305	4.35504102706909	3.04228901863098	4.63457107543945	protein_coding	cell part;cytoplasm;cytoplasmic part;early endosome;endosome;intracellular membrane-bounded organelle;intracellular organelle;intracellular part;macromolecular complex;membrane-bounded organelle;organelle;protein complex;ubiquitin ligase complex	ENSG00000197530	MIB2	Q96AX9;
0.00604272121563554	0	0	0.00111576798371971	0.000625505985226482	0.00114165700506419	0.00158309796825051	0.00549265695735812	0.00908649899065495	0	0.00298470095731318	0.00204696296714246	0.00684234313666821	0.00157691701315343	0.00687641697004437	protein_coding	cell part;cytoplasmic part;endoplasmic reticulum membrane;endoplasmic reticulum part;extracellular matrix;extracellular region part;integral to membrane;intracellular;intracellular organelle part;intracellular part;intrinsic to membrane;membrane;membrane part;organelle membrane;organelle part;proteinaceous extracellular matrix	ENSG00000189409	MMP23B	O75900;
0.252979308366776	0.242337077856064	0.205895707011223	0.272189319133759	0.250916093587875	0.273507386445999	0.296102702617645	0.224899083375931	0.243962213397026	0.228934317827225	0.224491208791733	0.247639745473862	0.247046932578087	0.253528654575348	0.257780373096466	protein_coding	cell part;cytoplasm;intracellular membrane-bounded organelle;intracellular organelle;intracellular part;membrane-bounded organelle;nucleus;organelle	ENSG00000248333	CDK11B	P21127;B7ZVY7;J3QR29;B4DII1;J3QR44;
2.0987913608551	1.2305394411087	1.07478666305542	1.64831113815308	1.77980220317841	1.7428959608078	2.41570687294006	1.97873878479004	2.67513561248779	2.7014377117157	2.74678039550781	3.01320910453796	2.47396397590637	2.46118974685669	2.47210669517517	protein_coding	cell part;cytoplasmic part;Golgi apparatus;integral to membrane;intracellular membrane-bounded organelle;intracellular organelle;intracellular part;intrinsic to membrane;membrane part;membrane-bounded organelle;organelle	ENSG00000189339	SLC35E2B	P0CK96;A0A087WUK8;
0.0526731684803963	0.0487591065466404	0.00996620208024979	0.0720438659191132	0.0646210983395576	0.0423864237964153	0.0664422437548637	0.0433466695249081	0.0528034381568432	0.0510890372097492	0.0264988243579865	0.0462595261633396	0.0582375787198544	0.0623646005988121	0.0488402657210827	protein_coding	cell part;cytoplasm;intracellular membrane-bounded organelle;intracellular organelle;intracellular organelle part;intracellular part;membrane-bounded organelle;nuclear part;nucleoplasm;nucleus;organelle;organelle part	ENSG00000008128	CDK11A	Q9UQ88;Q4VBY6;
0.0677088126540184	0.0577370151877403	0.0244163926690817	0.0569953322410584	0.0226755384355783	0.0489117167890072	0.0382598228752613	0.0502821318805218	0.0738653540611267	0.0858968868851662	0.0762318074703217	0.0607136376202106	0.0778985694050789	0.050669576972723	0.0725180134177208	protein_coding	cell part;cytoplasmic part;Golgi apparatus;integral to membrane;intracellular membrane-bounded organelle;intracellular organelle;intracellular part;intrinsic to membrane;membrane part;membrane-bounded organelle;organelle	ENSG00000215790	SLC35E2	P0CK97;
2.98959946632385	1.9843955039978	1.19884395599365	2.14792490005493	2.34859228134155	2.39248538017273	2.67873573303223	2.71221733093262	2.73255276679993	2.10284543037415	2.21428179740906	2.03944277763367	2.47651076316834	2.0632758140564	2.0504252910614	protein_coding	cell part;cytoplasmic part;cytosol;intracellular part	ENSG00000008130	NADK	O95544;A0A024R058;A0A0A0MR98;Q6PJ22;
4.35192203521729	4.28436231613159	4.57213830947876	5.82922792434692	5.94410371780396	5.80392360687256	5.8430233001709	4.61842155456543	4.93211269378662	5.66035461425781	6.05171728134155	5.79722785949707	4.33026218414307	4.58200120925903	4.12295198440552	protein_coding	cell body;cell part;cell projection;cell projection part;cilium part;cytoplasmic part;dendrite;extracellular membrane-bounded organelle;extracellular organelle;extracellular region part;extracellular vesicular exosome;extrinsic to internal side of plasma membrane;extrinsic to membrane;extrinsic to plasma membrane;heterotrimeric G-protein complex;intracellular;intracellular organelle part;intracel…	ENSG00000078369	GNB1	P62873;B3KVK2;A0A024R056;
0.136498436331749	0.0511739552021027	0.0871649086475372	0.094514898955822	0.176618561148643	0.0161179937422276	0.0298003703355789	0.206788465380669	0.188149526715279	0.0525679215788841	0.0421381965279579	0.0385322086513042	0.0351275056600571	0.0445260405540466	0.0582490190863609	protein_coding	cell part;cytoplasm;intracellular membrane-bounded organelle;intracellular organelle;intracellular part;membrane-bounded organelle;nucleus;organelle	ENSG00000169885	CALML6	Q8TD86;B1AKR1;
6.2827296257019	4.20410919189453	1.30430400371552	3.7899181842804	4.81932544708252	3.99608421325684	4.1094765663147	5.40998220443726	4.59196424484253	1.15677535533905	1.23635411262512	1.13055288791656	2.08708095550537	1.01247131824493	8.88707637786865	protein_coding	cell part;integral to membrane;intrinsic to membrane;membrane part	ENSG00000178821	TMEM52	Q8NDY8;
0.00257228501141071	0.00205730693414807	0.00210253405384719	0.00332474592141807	0.00159760401584208	0.000971968984231353	0.00539118610322475	0.00571543397381902	0.0103145884349942	0.0103025706484914	0.00825849082320929	0.00464724190533161	0.0238309446722269	0.00839084200561047	0.02107566408813	protein_coding	axoneme;cell part;cell projection part;cytoskeleton;intracellular non-membrane-bounded organelle;intracellular organelle;intracellular part;non-membrane-bounded organelle;organelle;organelle part	ENSG00000142609	CFAP74	Q9C0B2;
0.331794410943985	0.114255808293819	0.0452003479003906	0.207619294524193	0.190807402133942	0.25074502825737	0.0772665962576866	0.0744670107960701	0.0850016102194786	0.0227164085954428	0.0409710705280304	0.0374649614095688	0.0303596071898937	0.0240515433251858	0.247518822550774	protein_coding	cell junction;cell part;chloride channel complex;integral to membrane;integral to plasma membrane;intrinsic to membrane;intrinsic to plasma membrane;ion channel complex;macromolecular complex;membrane;membrane part;plasma membrane;plasma membrane part;postsynaptic membrane;protein complex;synapse;synapse part;synaptic membrane	ENSG00000187730	GABRD	O14764;A8K496;
0.345319777727127	0.253461748361588	0.209587663412094	0.230316177010536	0.283442258834839	0.245393440127373	0.256027102470398	0.260467648506165	0.287017554044724	0.209222674369812	0.198169901967049	0.210825800895691	0.319471687078476	0.241787284612656	0.349260538816452	protein_coding	apical cortex;apical plasma membrane;axon hillock;axon part;cell cortex part;cell junction;cell leading edge;cell part;cell projection part;cell-cell junction;cytoplasm;cytoplasmic part;cytoskeletal part;cytosol;endosome;envelope;extracellular membrane-bounded organelle;extracellular organelle;extracellular region part;extracellular vesicular exosome;filamentous actin;intracellular membrane-bound…	ENSG00000067606	PRKCZ	Q05513;
2.05573081970215	0.253361701965332	0.226945847272873	1.12856650352478	0.740699231624603	0.822409510612488	1.73404431343079	3.74442529678345	2.12358093261719	1.53631842136383	2.05434989929199	2.33303594589233	2.10847449302673	0.941442370414734	1.5946284532547	protein_coding		ENSG00000162585	C1orf86
1.30740928649902	0.783626317977905	0.732133209705353	1.16453182697296	1.26337695121765	1.16516077518463	1.14625382423401	1.04663360118866	1.32257187366486	1.07834386825562	1.23877489566803	1.24493312835693	1.27233684062958	1.21614956855774	1.27583622932434	protein_coding	cell part;centrosome;cytoplasm;cytoplasmic part;cytoskeletal part;intracellular membrane-bounded organelle;intracellular non-membrane-bounded organelle;intracellular organelle;intracellular organelle part;intracellular part;macromolecular complex;membrane-bounded organelle;microtubule organizing center;non-membrane-bounded organelle;nuclear body;nuclear part;nucleoplasm;nucleoplasm part;nucleus;o…	ENSG00000157933	SKI	P12755;
0.0771334618330002	0.0490181632339954	0.0317680425941944	0.0645877718925476	0.0767491310834885	0.0615676939487457	0.0986890345811844	0.114135913550854	0.119882524013519	0.104084171354771	0.132902726531029	0.134357661008835	0.0830933973193169	0.0803594067692757	0.0755276158452034	protein_coding		ENSG00000116151	MORN1	Q5T089;
5.98509788513184	4.58782434463501	5.88525533676147	8.1405029296875	7.54168128967285	7.54623460769653	7.1106424331665	7.97148084640503	6.68269014358521	7.19263124465942	7.94241762161255	7.97962188720703	7.59179306030273	6.98905086517334	7.03530025482178	protein_coding	cell part;cell surface;cytoplasmic part;endoplasmic reticulum-Golgi intermediate compartment;Golgi apparatus;Golgi apparatus part;integral to Golgi membrane;integral to membrane;integral to organelle membrane;intracellular membrane-bounded organelle;intracellular organelle;intracellular organelle part;intracellular part;intrinsic to Golgi membrane;intrinsic to membrane;intrinsic to organelle memb…	ENSG00000157916	RER1	O15258;Q5T094;
2.35632610321045	1.0450873374939	0.941120386123657	2.91113185882568	2.34156012535095	2.54968523979187	3.06415414810181	3.13702607154846	3.36714315414429	3.04907321929932	2.88850831985474	3.14443278312683	1.57441997528076	1.09286344051361	1.10669577121735	protein_coding	cell part;cytoplasmic part;integral to membrane;integral to organelle membrane;integral to peroxisomal membrane;intracellular;intracellular membrane-bounded organelle;intracellular organelle;intracellular organelle part;intracellular part;intrinsic to membrane;intrinsic to organelle membrane;intrinsic to peroxisomal membrane;membrane;membrane part;membrane-bounded organelle;microbody;microbody me…	ENSG00000157911	PEX10	O60683;A0A024R0A4;A0A024R068;
0.00158869195729494	0	0.000541069020982832	0.00244455598294735	0.00548172509297729	0.00350178801454604	0.00693687377497554	0.00534842582419515	0.00796310789883137	0.00571044208481908	0.00523138698190451	0.00478370999917388	0.0092671699821949	0.0203838869929314	0.00482101179659367	protein_coding	cell part;cytoplasm;intracellular part;membrane;plasma membrane	ENSG00000149527	PLCH2	O75038;
0.883714377880096	0.881159603595734	0.62417733669281	0.93427300453186	0.888217270374298	1.03965198993683	1.19119417667389	1.41531980037689	1.34638106822968	1.41521394252777	1.46554362773895	1.50600004196167	2.24181222915649	2.00343346595764	2.39601850509644	protein_coding	cell part;cytoplasm;intracellular part	ENSG00000157881	PANK4	Q9NVE7;
0.224676415324211	0.0280774440616369	0.0860840603709221	0.0259285867214203	0.0290714167058468	0.132651075720787	0.196205645799637	0.737476646900177	0.309694141149521	0	0.104039199650288	0.0634240135550499	0.144549682736397	0.0183224659413099	0.0958778858184814	protein_coding	cell part;intracellular organelle part;intracellular part;nuclear part;nucleoplasm;organelle part	ENSG00000197921	HES5	Q5TA89;
0.0259428285062313	0.00432270998135209	0.00883547775447369	0.0119756376370788	0.0179029554128647	0.00408450420945883	0.0792938247323036	0.0786042362451553	0.0736864730715752	0.106571033596992	0.122801072895527	0.0878809615969658	0.0356070250272751	0.124118104577065	0.0492034703493118	protein_coding	cell part;external side of plasma membrane;integral to membrane;integral to plasma membrane;intrinsic to membrane;intrinsic to plasma membrane;membrane;membrane part;plasma membrane;plasma membrane part	ENSG00000157873	TNFRSF14	Q92956;A0A024R052;B9A034;
15.7404384613037	9.61108112335205	6.84798908233643	14.9305534362793	15.0671463012695	15.6127500534058	14.9726028442383	12.7093181610107	13.7263536453247	9.46441173553467	10.6588973999023	11.2374410629272	11.8038263320923	10.9923753738403	9.82276439666748	protein_coding	cell part;cytoplasm;cytoplasmic part;cytosol;endoplasmic reticulum;extracellular membrane-bounded organelle;extracellular organelle;extracellular region part;extracellular vesicular exosome;intracellular membrane-bounded organelle;intracellular organelle;intracellular part;membrane-bounded organelle;membrane-bounded vesicle;myelin sheath;organelle;vesicle	ENSG00000157870	FAM213B	Q8TBF2;J3KPF5;A0A0A0MT35;A0A0A0MRV4;
0.0417776852846146	0.0198891013860703	0.0162610672414303	0.0220403093844652	0.0205931961536407	0.0216120630502701	0.0112925609573722	0.00602772878482938	0.0119660031050444	0.00306463101878762	0.00736978091299534	0.00673911115154624	0.0102394046261907	0.0298517178744078	0.0169791523367167	protein_coding	cell part;cytoplasmic part;endoplasmic reticulum;extracellular region part;extracellular space;Golgi apparatus;integral to membrane;intracellular membrane-bounded organelle;intracellular organelle;intracellular part;intrinsic to membrane;membrane part;membrane-bounded organelle;organelle	ENSG00000142606	MMEL1	Q495T6;B3KS82;
0.00609999615699053	0.0010164090199396	0.00415501184761524	0.00375447911210358	0.00841912627220154	0.00744309090077877	0.0117638148367405	0.028750391677022	0.0331233665347099	0.0242752190679312	0.0316991731524467	0.0215246360749006	0.0389838069677353	0.0147579060867429	0.0373110696673393	protein_coding		ENSG00000215912	TTC34	A8MYJ7;
0	0	0	0.0547787025570869	0.0307092424482107	0.0280248764902353	0.0259074345231056	0.389512300491333	0.0892204567790031	0.0457007735967636	0.183167606592178	0	0	0.0193547178059816	0.033759817481041	protein_coding	cell part;cytoplasm;cytoskeleton;intracellular non-membrane-bounded organelle;intracellular organelle;intracellular part;non-membrane-bounded organelle;organelle	ENSG00000169717	ACTRT2	Q8TDY3;Q96LK1;
0.00171037297695875	0.000569980009458959	0.000582510023377836	0.000736901012714952	0.00259669497609138	0.00280056893825531	0.00477963592857122	0.00702484603971243	0.00788717437535524	0.0137008437886834	0.0199938379228115	0.0284543111920357	0.0644394084811211	0.0560158528387547	0.0705875530838966	protein_coding	cell part;cytoplasmic part;cytosol;intracellular membrane-bounded organelle;intracellular organelle;intracellular organelle part;intracellular part;macromolecular complex;membrane-bounded organelle;nuclear part;nucleoplasm part;nucleus;organelle;organelle part;protein complex;transcriptional repressor complex	ENSG00000142611	PRDM16	Q9HAZ2;D6RDW0;
1.12550783157349	0.486071079969406	0.240314111113548	1.06971085071564	1.03760349750519	1.14672327041626	0.889145255088806	1.56080663204193	1.25963544845581	0.843804061412811	0.912248432636261	0.903697729110718	1.1277117729187	0.860957443714142	1.20354819297791	protein_coding	cell part;cytoplasmic part;cytosol;intracellular part	ENSG00000130762	ARHGEF16	Q5VV41;B3KTS4;
0.135485008358955	0.0218245405703783	0.0116832172498107	0.0521450899541378	0.0412487685680389	0.0595743283629417	0.152510240674019	0.382859319448471	0.303597867488861	0.0891423523426056	0.107398062944412	0.106032744050026	0.141963660717011	0.152819082140923	0.115534529089928	protein_coding	extracellular region	ENSG00000162591	MEGF6	O75095;
18.2892093658447	11.4227256774902	11.7746200561523	20.8010501861572	20.9144020080566	21.9592552185059	18.2327671051025	17.3756694793701	18.0130748748779	12.7637577056885	13.7636251449585	14.2100734710693	16.4236640930176	15.7823457717896	19.0165596008301	protein_coding	cell junction;cell part;clathrin-coated vesicle;coated vesicle;cytoplasmic membrane-bounded vesicle;cytoplasmic part;cytoplasmic vesicle;extracellular membrane-bounded organelle;extracellular organelle;extracellular region part;extracellular vesicular exosome;intracellular membrane-bounded organelle;intracellular organelle;intracellular part;membrane-bounded organelle;membrane-bounded vesicle;org…	ENSG00000158109	TPRG1L	Q5T0D9;
1.94985496997833	1.22936153411865	0.790623843669891	1.28027844429016	1.31848394870758	1.37874138355255	1.16751897335052	1.31157052516937	1.15974962711334	0.991395533084869	1.02411961555481	1.06624674797058	0.912883102893829	0.848478257656097	0.826082527637482	protein_coding	cell part;centrosome;cytoplasm;cytoplasmic part;cytoskeletal part;intracellular non-membrane-bounded organelle;intracellular organelle;intracellular organelle part;intracellular part;microtubule organizing center;non-membrane-bounded organelle;organelle;organelle part	ENSG00000116213	WRAP73	Q9P2S5;
0.0755132511258125	0.0347273014485836	0.0154307540506125	0.0283513069152832	0.026055570691824	0.0261557921767235	0.0479195117950439	0.0727068483829498	0.0938680097460747	0.120203398168087	0.073353722691536	0.0608235709369183	0.0461212992668152	0.0206913519650698	0.0326540023088455	protein_coding	cell junction;cell part;chromatin;chromosomal part;cytoplasm;cytoplasmic part;cytosol;Golgi apparatus;intracellular membrane-bounded organelle;intracellular organelle;intracellular organelle part;intracellular part;macromolecular complex;membrane-bounded organelle;nuclear part;nucleoplasm;nucleoplasm part;nucleus;organelle;organelle part;protein complex;transcription factor complex	ENSG00000078900	TP73	O15350;A0A024R4C3;A0A0C4DFW9;
0.0240762252360582	0.0131291626021266	0.00670889485627413	0.0101036205887794	0.0113282911479473	0.0082704471424222	0.0152911338955164	0.0154739487916231	0.0351065769791603	0.0573188923299313	0.0297301206737757	0.0222430564463139	0.033796101808548	0.0699694082140923	0.0498144552111626	protein_coding		ENSG00000162592	CCDC27	Q2M243;
1.10790657997131	0.0791161507368088	0.107807219028473	0.401836276054382	0.382279098033905	0.49837601184845	0.748671352863312	1.45197033882141	0.938760876655579	1.05652630329132	1.4332263469696	1.83183014392853	3.0955536365509	3.45052075386047	3.1969301700592	protein_coding	cell part;extracellular membrane-bounded organelle;extracellular organelle;extracellular region part;extracellular vesicular exosome;integral to membrane;intrinsic to membrane;membrane part;membrane-bounded organelle;membrane-bounded vesicle;organelle;vesicle	ENSG00000235169	SMIM1	B2RUZ4;M4WDD3;
7.13850927352905	5.09026861190796	4.11089038848877	5.26633787155151	4.87439489364624	5.08917140960693	3.67967581748962	4.25325012207031	3.50160217285156	3.43532514572144	4.0146632194519	4.23833990097046	5.0092191696167	4.88844108581543	5.53758096694946	protein_coding		ENSG00000130764	LRRC47	Q8N1G4;A0A024R4G1;
0.81765228509903	0.649477124214172	0.698087155818939	0.648889720439911	0.67826646566391	0.700978934764862	0.563244044780731	0.389333724975586	0.53054279088974	0.616843521595001	0.622395694255829	0.549108922481537	0.677381455898285	0.697246670722961	0.617121040821075	protein_coding	cell part;centriole;cytoplasmic part;cytoskeletal part;intracellular non-membrane-bounded organelle;intracellular organelle;intracellular organelle part;intracellular part;microtubule organizing center part;non-membrane-bounded organelle;organelle;organelle part	ENSG00000116198	CEP104	O60308;A0A024R4G3;
0.592366456985474	0.489027261734009	0.518118321895599	0.52065247297287	0.518726885318756	0.507297813892365	0.40495890378952	0.290070712566376	0.385390639305115	0.253478467464447	0.317710787057877	0.361464202404022	0.312587022781372	0.380606561899185	0.253636181354523	protein_coding	cell part;chromatin;chromosomal part;cytoplasm;cytoplasmic part;cytosol;intracellular;intracellular membrane-bounded organelle;intracellular non-membrane-bounded organelle;intracellular organelle;intracellular organelle part;intracellular part;membrane-bounded organelle;non-membrane-bounded organelle;nuclear chromatin;nuclear chromosome part;nuclear part;nucleolus;nucleoplasm;nucleus;organelle;or…	ENSG00000169598	DFFB	O76075;B4DZS0;Q96P73;
3.16856527328491	2.81704664230347	2.28545165061951	3.29098963737488	3.52589845657349	3.23194479942322	4.09127759933472	3.95446848869324	3.95537638664246	2.52189040184021	2.72953844070435	2.73021984100342	2.54333925247192	2.69964337348938	2.71716952323914	protein_coding	cell part;intracellular membrane-bounded organelle;intracellular organelle;intracellular part;membrane-bounded organelle;nucleus;organelle	ENSG00000198912	C1orf174	Q8IYL3;
0.0638924464583397	0.0336190946400166	0.046539694070816	0.0683014541864395	0.0575934797525406	0.0632441937923431	0.0907687097787857	0.0568104796111584	0.0603729300200939	0.0593371838331223	0.0313321053981781	0.0469459779560566	0.00818193890154362	0.0125649338588119	0.0100886002182961	protein_coding	adherens junction;anchoring junction;apical plasma membrane;basolateral plasma membrane;cell junction;cell part;integral to membrane;intrinsic to membrane;membrane part;plasma membrane part	ENSG00000196581	AJAP1	Q9UKB5;
0.0815485864877701	0.0678858160972595	0.0431539006531239	0.101384304463863	0.0995481237769127	0.0979054048657417	0.207686260342598	0.243474796414375	0.254044651985168	0.163660392165184	0.167697742581367	0.163252159953117	0.100332953035831	0.121030606329441	0.0998242720961571	protein_coding	cell junction;cell part;cell projection;cell projection part;cell-cell junction;centrosome;ciliary transition zone;cilium;cilium part;cytoplasmic part;cytoskeletal part;cytoskeleton;cytosol;intracellular non-membrane-bounded organelle;intracellular organelle;intracellular organelle part;intracellular part;membrane;microtubule organizing center;non-membrane-bounded organelle;nonmotile primary cili…	ENSG00000131697	NPHP4	O75161;B3KW36;
0.0829275846481323	0.0330091081559658	0.0270662661641836	0.0506865382194519	0.0524587407708168	0.0514999590814114	0.174342229962349	0.199303895235062	0.213604807853699	0.105273343622684	0.118046432733536	0.0940721854567528	0.0964305698871613	0.122982457280159	0.114029034972191	protein_coding	axon part;cation channel complex;cell junction;cell part;cell projection part;cytoplasm;cytoplasmic part;cytoskeleton;cytosol;extrinsic to internal side of plasma membrane;extrinsic to membrane;extrinsic to plasma membrane;integral to membrane;intracellular non-membrane-bounded organelle;intracellular organelle;intracellular part;intrinsic to membrane;ion channel complex;juxtaparanode region of a…	ENSG00000069424	KCNAB2	Q13303;A0A024R4E3;B2R776;
0.0586215294897556	0.0209693666547537	0.0214303489774466	0.0461769178509712	0.0573411695659161	0.060965646058321	0.0258313622325659	0.0228132586926222	0.0221048351377249	0.0132557330653071	0.0132821658626199	0.01032370980829	0.0177157782018185	0.0129822138696909	0.012240250594914	protein_coding	cell part;chromatin;chromatin remodeling complex;chromosomal part;heterochromatin;histone deacetylase complex;intracellular membrane-bounded organelle;intracellular organelle;intracellular organelle part;intracellular part;macromolecular complex;membrane;membrane-bounded organelle;nuclear part;nucleoplasm part;nucleus;NuRD complex;organelle;organelle part;protein complex;transcriptional repressor…	ENSG00000116254	CHD5	Q8TDI0;
8.08978939056396	7.58749961853027	10.3273324966431	6.91966867446899	5.83082437515259	5.66786193847656	7.91241788864136	9.80602264404297	8.60990142822266	6.66259431838989	4.95222187042236	4.45062017440796	5.46379280090332	4.51936769485474	4.86890554428101	protein_coding	adherens junction;anchoring junction;cell junction;cell part;cell-substrate adherens junction;cell-substrate junction;cytoplasm;cytoplasmic part;cytosol;cytosolic large ribosomal subunit;extracellular membrane-bounded organelle;extracellular organelle;extracellular region part;extracellular vesicular exosome;focal adhesion;intracellular membrane-bounded organelle;intracellular organelle;intracell…	ENSG00000116251	RPL22	P35268;
0.231612369418144	0.141061469912529	0.157762750983238	0.0786509215831757	0.112986102700233	0.0855056270956993	0.137166634202003	0.190901011228561	0.224178805947304	1.29593348503113	1.24920678138733	1.81566476821899	2.22524666786194	2.45588660240173	1.94191491603851	protein_coding	cell part;cytoplasmic part;intracellular part;perinuclear region of cytoplasm	ENSG00000158286	RNF207	Q6ZRF8;
17.9150905609131	18.5859413146973	17.4684429168701	18.3240489959717	19.9461498260498	19.5381870269775	15.4831066131592	11.731369972229	13.7960176467896	12.2422046661377	11.0769119262695	11.0463104248047	7.96055126190186	7.2005467414856	7.55138063430786	protein_coding	cell part;cytoplasmic part;endoplasmic reticulum;endoplasmic reticulum membrane;endoplasmic reticulum part;integral to membrane;intracellular membrane-bounded organelle;intracellular organelle;intracellular organelle part;intracellular part;intrinsic to membrane;membrane;membrane part;membrane-bounded organelle;organelle;organelle membrane;organelle part	ENSG00000116237	ICMT	O60725;B3KS61;A0A024R4F6;
47.2635040283203	21.0884704589844	18.3534202575684	11.3648023605347	7.83418035507202	7.29293823242188	3.15861344337463	2.51719450950623	4.29622888565063	0.515040457248688	0.0750643610954285	0	0.0625756233930588	0.0198295079171658	0.103763945400715	protein_coding	cell part;intracellular membrane-bounded organelle;intracellular organelle;intracellular part;membrane-bounded organelle;nucleus;organelle	ENSG00000173673	HES3	Q5TGS1;
3.06933307647705	1.47710967063904	0.890590131282806	0.64207923412323	0.831891715526581	0.727055251598358	1.2146782875061	1.69200432300568	1.88395762443542	1.0284937620163	1.18321788311005	1.22855234146118	2.25590419769287	1.73625826835632	2.77524590492249	protein_coding	cell part;integral to membrane;intrinsic to membrane;membrane;membrane part;plasma membrane	ENSG00000158292	GPR153	Q6NV75;
0.787356853485107	0.478379458189011	0.312589108943939	1.07243704795837	0.930976986885071	1.06887888908386	0.416169106960297	0.354114651679993	0.343373268842697	0.266817897558212	0.200287580490112	0.20398510992527	0.0866484940052032	0.100327052175999	0.100577391684055	protein_coding	cell body;cell part;cell projection;cytoplasm;cytoplasmic part;cytosol;extracellular membrane-bounded organelle;extracellular organelle;extracellular region part;extracellular vesicular exosome;intracellular membrane-bounded organelle;intracellular organelle;intracellular organelle part;intracellular part;membrane-bounded organelle;membrane-bounded vesicle;mitochondrion;neuron projection;nuclear …	ENSG00000097021	ACOT7	O00154;
0.302575975656509	0.103124789893627	0.151061654090881	0.0634882152080536	0.0747428685426712	0.0779536217451096	0.0240212585777044	0.0312537178397179	0.0275749377906322	0.217164471745491	0.229273468255997	0.151416301727295	0.442426800727844	0.065052829682827	0.297368556261063	protein_coding	cell part;intracellular membrane-bounded organelle;intracellular organelle;intracellular part;membrane-bounded organelle;nucleus;organelle	ENSG00000069812	HES2	Q9Y543;
0.519359230995178	0.116279393434525	0.0352977141737938	0.167980834841728	0.115627661347389	0.118574447929859	0.224259153008461	0.309371531009674	0.302458226680756	0.175622299313545	0.193391993641853	0.219752714037895	0.30109578371048	0.209609970450401	0.353821933269501	protein_coding	brush border;cell part;cell projection;cytoplasm;cytoskeletal part;filamentous actin;intracellular organelle part;intracellular part;macromolecular complex;microvillus;organelle part;protein complex;stereocilium;stereocilium bundle tip	ENSG00000187017	ESPN	B1AK53;
1.10244679450989	0.459236532449722	0.392532408237457	0.840468645095825	0.881825268268585	0.986204504966736	0.568895220756531	1.02908420562744	0.686547040939331	0.411705613136292	0.360960751771927	0.480961263179779	0.653396666049957	0.610264539718628	0.636778175830841	protein_coding	cell part;cytoplasmic part;cytosol;extracellular region;integral to membrane;integral to plasma membrane;intracellular part;intrinsic to membrane;intrinsic to plasma membrane;membrane;membrane part;plasma membrane;plasma membrane part	ENSG00000215788	TNFRSF25	Q93038;
0.94449520111084	0.282496482133865	0.195395469665527	0.535444617271423	0.451673775911331	0.473393946886063	0.360598623752594	0.547906696796417	0.546188533306122	0.342698663473129	0.301694214344025	0.357846409082413	0.430684089660645	0.520453214645386	0.413044661283493	protein_coding	cell junction;cell part;cell projection;cell-cell junction;cytoplasm;cytoplasmic membrane-bounded vesicle;cytoplasmic part;cytoplasmic vesicle;cytosol;endocytic vesicle;intracellular membrane-bounded organelle;intracellular organelle;intracellular part;lamellipodium;membrane;membrane-bounded organelle;membrane-bounded vesicle;organelle;perinuclear region of cytoplasm;plasma membrane;vesicle	ENSG00000171680	PLEKHG5	O94827;
0.62578421831131	0.749989569187164	0.687365233898163	0.6468865275383	0.805446743965149	0.663095533847809	0.568655252456665	0.558948218822479	0.54334831237793	0.613988816738129	0.603457450866699	0.633513927459717	0.475618451833725	0.47202929854393	0.665898859500885	protein_coding	cell part;intracellular non-membrane-bounded organelle;intracellular organelle;intracellular organelle part;intracellular part;membrane;non-membrane-bounded organelle;nuclear part;nucleolus;organelle;organelle part	ENSG00000162408	NOL9	Q5SY16;
0.00514243496581912	0	0.00525415409356356	0.0158255528658628	0.0124206487089396	0.0129542071372271	0.00748465117067099	0.0086561543866992	0.0189022291451693	0.00792176462709904	0.0232835132628679	0.0038710949011147	0.00529356813058257	0.00782820209860802	0.00390128092840314	protein_coding	cell part;integral to membrane;intrinsic to membrane;membrane;membrane part;plasma membrane	ENSG00000173662	TAS1R1	Q7RTX1;A8K7J9;
1.65710663795471	1.52959883213043	0.862788856029511	1.68498086929321	1.72943437099457	1.7498105764389	2.52155637741089	3.17759275436401	2.42126321792603	2.07015299797058	2.57322955131531	2.60934567451477	2.32270264625549	2.23921489715576	2.40753817558289	protein_coding	cell part;cytoplasm;intracellular membrane-bounded organelle;intracellular organelle;intracellular organelle part;intracellular part;membrane-bounded organelle;nuclear part;nucleoplasm;nucleus;organelle;organelle part	ENSG00000204859	ZBTB48	P10074;B2R702;A8K291;
1.78505003452301	1.19913709163666	0.686639606952667	1.56170797348022	1.70900928974152	1.74124336242676	0.894952535629272	0.815910935401917	0.758577525615692	1.5406574010849	1.70980978012085	1.97179293632507	2.67092800140381	2.13696885108948	3.43639707565308	protein_coding	cell part;centrosome;Cul3-RING ubiquitin ligase complex;cullin-RING ubiquitin ligase complex;cytoplasm;cytoplasmic part;cytoskeletal part;intracellular non-membrane-bounded organelle;intracellular organelle;intracellular organelle part;intracellular part;macromolecular complex;microtubule;microtubule organizing center;non-membrane-bounded organelle;organelle;organelle part;polar microtubule;prote…	ENSG00000162413	KLHL21	Q9UJP4;
8.54505348205566	8.18066215515137	9.65409278869629	8.53177833557129	8.65568542480469	8.64513778686523	9.3855619430542	9.60056114196777	9.63134956359863	6.44686555862427	6.94734144210815	5.89313793182373	6.38236856460571	5.73949289321899	6.60619735717773	protein_coding	cell part;intracellular membrane-bounded organelle;intracellular organelle;intracellular organelle part;intracellular part;membrane-bounded organelle;nuclear part;nucleoplasm;nucleus;organelle;organelle part	ENSG00000116273	PHF13	Q86YI8;
1.57975602149963	1.01361668109894	0.465753316879272	1.17186570167542	1.09017813205719	1.1322363615036	1.03296232223511	1.54787540435791	1.2448695898056	1.7858259677887	1.67899084091187	1.81486165523529	2.79121112823486	2.55352282524109	3.34052133560181	protein_coding		ENSG00000041988	THAP3	Q8WTV1;
1.08494174480438	1.32957196235657	1.58685564994812	1.64225351810455	1.79433059692383	1.64923059940338	1.13477897644043	0.754156410694122	0.879449307918549	0.928085386753082	0.821491420269012	0.883177280426025	0.535693168640137	0.588971138000488	0.473333030939102	protein_coding	cell part;cytoplasmic part;extracellular membrane-bounded organelle;extracellular organelle;extracellular region part;extracellular vesicular exosome;intracellular organelle part;intracellular part;membrane;membrane-bounded organelle;membrane-bounded vesicle;mitochondrial inner membrane;mitochondrial membrane;mitochondrial part;organelle;organelle inner membrane;organelle membrane;organelle part;…	ENSG00000007923	DNAJC11	Q9NVH1;
0.0989853069186211	0.0821459963917732	0.0862692818045616	0.0664557293057442	0.0709226727485657	0.0599932372570038	0.10299788415432	0.129405960440636	0.100388444960117	0.0926242172718048	0.0834421515464783	0.0792009308934212	0.119075052440166	0.0698831304907799	0.117268472909927	protein_coding	cell part;cytoplasm;intracellular membrane-bounded organelle;intracellular organelle;intracellular part;membrane-bounded organelle;nucleus;organelle	ENSG00000171735	CAMTA1	Q9Y6Y1;
11.0467376708984	9.12109375	11.3883714675903	9.85811901092529	10.6496982574463	9.40552711486816	9.8966760635376	10.9265928268433	11.3150701522827	14.2011909484863	13.9838190078735	14.5470218658447	14.3027811050415	14.5707139968872	13.8161134719849	protein_coding	apical plasma membrane;cell junction;cell part;cell projection;cell surface;clathrin coated vesicle membrane;clathrin-coated vesicle;coated vesicle;coated vesicle membrane;cytoplasmic membrane-bounded vesicle;cytoplasmic part;cytoplasmic vesicle;cytoplasmic vesicle membrane;cytoplasmic vesicle part;cytosol;endosome;integral to membrane;intracellular;intracellular membrane-bounded organelle;intrac…	ENSG00000049245	VAMP3	Q15836;Q6FGG2;
0.55585789680481	0.41523078083992	0.390410333871841	0.276724398136139	0.32459744811058	0.273336589336395	0.212182387709618	0.212534382939339	0.346275329589844	0.117298930883408	0.159844636917114	0.137567907571793	0.316381305456162	0.44664341211319	0.332422465085983	protein_coding	cell part;cytoplasm;intracellular membrane-bounded organelle;intracellular organelle;intracellular part;membrane-bounded organelle;nucleus;organelle	ENSG00000049246	PER3	P56645;A2I2N5;A0A087WV69;
0.238324180245399	0.218072012066841	0.123814456164837	0.0447516106069088	0.0585386641323566	0.0648691654205322	0.141101002693176	0.530355215072632	0.22676545381546	0.124451242387295	0.264362722635269	0.100344829261303	0.112268909811974	0.126495108008385	0.082740530371666	protein_coding	extracellular region;extracellular region part;extracellular space	ENSG00000049247	UTS2	O95399;A0AVP6;
0.001544747967273	0	0	0.00998313818126917	0.00639611715450883	0.00583701720461249	0.210443884134293	0.0280826184898615	0.096011258661747	0.00237963791005313	0.0057225190103054	0.00174427102319896	0.0063605890609324	0.0372885800898075	0.0087893633171916	protein_coding	cell part;external side of plasma membrane;extracellular region part;extracellular space;integral to membrane;integral to plasma membrane;intrinsic to membrane;intrinsic to plasma membrane;membrane part;plasma membrane part	ENSG00000049249	TNFRSF9	Q07011;
10.0843105316162	11.2299880981445	12.3124980926514	13.9278726577759	13.0818576812744	13.8099241256714	13.2108325958252	13.8010387420654	12.227972984314	10.0958099365234	10.0309467315674	9.21216869354248	7.69659662246704	7.78267478942871	6.01271724700928	protein_coding	axon;cell body;cell part;cell projection;chromatin;chromosomal part;cytoplasm;cytoplasmic part;cytosol;extracellular membrane-bounded organelle;extracellular organelle;extracellular region part;extracellular vesicular exosome;intracellular membrane-bounded organelle;intracellular organelle;intracellular organelle lumen;intracellular organelle part;intracellular part;membrane;membrane part;membran…	ENSG00000116288	PARK7	Q99497;V9HWC2;
6.51211833953857	6.00670671463013	7.13895654678345	6.53778219223022	5.82516622543335	6.3824405670166	8.89146423339844	8.25916194915771	9.07126235961914	7.34454679489136	8.49973297119141	6.85375499725342	9.78600788116455	8.88100910186768	10.9232683181763	protein_coding	cell part;cytoplasm;extrinsic to internal side of plasma membrane;extrinsic to membrane;extrinsic to plasma membrane;intracellular membrane-bounded organelle;intracellular organelle;intracellular part;membrane part;membrane-bounded organelle;nucleus;organelle;plasma membrane part	ENSG00000116285	ERRFI1	Q9UJM3;I6S2Y9;B3KTV8;
0.148733720183373	0.0271810032427311	0.0294125713407993	0.0590605959296227	0.0546309985220432	0.0392801500856876	0.0377089343965054	0.0500720776617527	0.035271342843771	0.0271001905202866	0.0296227931976318	0.0234761089086533	0.00493886787444353	0.0198242384940386	0.00909968093037605	protein_coding	cell part;integral to membrane;intrinsic to membrane;membrane part	ENSG00000162426	SLC45A1	A0A0A0MT80;
0.196397364139557	0.182950034737587	0.178275570273399	0.221446797251701	0.229730203747749	0.216064170002937	0.324517011642456	0.178693220019341	0.265052407979965	0.324024945497513	0.304349422454834	0.346807271242142	0.306376516819	0.331697553396225	0.312005072832108	protein_coding	cell part;chromatin remodeling complex;histone deacetylase complex;intracellular membrane-bounded organelle;intracellular organelle;intracellular organelle part;intracellular part;macromolecular complex;membrane-bounded organelle;nuclear part;nucleoplasm part;nucleus;organelle;organelle part;protein complex	ENSG00000142599	RERE	Q9P2R6;A0A024R4E9;B1AKN3;
56.4499969482422	115.941207885742	76.3278350830078	115.783424377441	112.857063293457	117.063293457031	93.0127334594727	86.6090698242188	83.7468795776367	106.107597351074	124.394325256348	123.199249267578	119.934967041016	93.1451416015625	186.375213623047	protein_coding	cell part;contractile fiber part;cytoplasm;cytoplasmic part;cytosol;cytosolic part;extracellular membrane-bounded organelle;extracellular organelle;extracellular region part;extracellular space;extracellular vesicular exosome;intracellular membrane-bounded organelle;intracellular organelle;intracellular part;M band;macromolecular complex;membrane;membrane-bounded organelle;membrane-bounded vesicl…	ENSG00000074800	ENO1	P06733;E2DRY6;A0A024R4F1;
0	0	0	0.00266161700710654	0.00149211694952101	0.00680843880400062	0	0	0	0	0	0	0	0.00094041699776426	0	protein_coding	cell part;cytoplasm;extracellular membrane-bounded organelle;extracellular organelle;extracellular region;extracellular region part;extracellular space;extracellular vesicular exosome;intracellular part;membrane-bounded organelle;membrane-bounded vesicle;organelle;vesicle	ENSG00000131686	CA6	P23280;B4DUH8;
0.00365604902617633	0.0036551239900291	0	0.01012615673244	0.0037845189217478	0.00518055912107229	0.0127710327506065	0.00553873693570495	0.00549763720482588	0.0084480494260788	0.0067719160579145	0.00825654435902834	0.00752699607983232	0.0286226402968168	0.010401158593595	protein_coding	cell part;integral to membrane;integral to plasma membrane;intrinsic to membrane;intrinsic to plasma membrane;membrane;membrane part;plasma membrane;plasma membrane part	ENSG00000197241	SLC2A7	Q6PXP3;
0.00473592290654778	0.000789121026173234	0.00161293696146458	0.0116596287116408	0.0065364520996809	0.00894762855023146	0.0199896600097418	0.00717469304800034	0.00791272707283497	0.0255344118922949	0.0165695454925299	0.069519117474556	0.147878304123878	0.337295949459076	0.250603586435318	protein_coding	apical plasma membrane;cell part;extracellular membrane-bounded organelle;extracellular organelle;extracellular region part;extracellular vesicular exosome;integral to membrane;integral to plasma membrane;intrinsic to membrane;intrinsic to plasma membrane;membrane;membrane part;membrane-bounded organelle;membrane-bounded vesicle;organelle;plasma membrane;plasma membrane part;vesicle	ENSG00000142583	SLC2A5	P22732;
0.217457041144371	0.188220515847206	0.193849444389343	0.141477644443512	0.132943943142891	0.148896411061287	0.184803083539009	0.226994499564171	0.181418538093567	0.885801792144775	0.83981066942215	0.782775163650513	1.3040269613266	0.70173168182373	1.90825724601746	protein_coding	cell part;integral to membrane;intrinsic to membrane;membrane;membrane part;plasma membrane	ENSG00000180758	GPR157	Q5UAW9;
0.652146637439728	0.460764348506927	0.437931060791016	0.510600686073303	0.586803376674652	0.645441353321075	1.55859839916229	1.55584967136383	1.86078906059265	1.91692757606506	2.2451434135437	2.27288770675659	2.54292321205139	3.6449990272522	2.13982701301575	protein_coding	cell part;cytoplasmic part;endoplasmic reticulum lumen;endoplasmic reticulum part;intracellular membrane-bounded organelle;intracellular organelle;intracellular organelle lumen;intracellular organelle part;intracellular part;membrane-bounded organelle;membrane-enclosed lumen;mitochondrion;organelle;organelle lumen;organelle part	ENSG00000049239	H6PD	O95479;R4GMU1;
0.161578133702278	0.135713264346123	0.106128267943859	0.222239226102829	0.22983455657959	0.256988555192947	0.665680348873138	0.603909075260162	0.726696133613586	0.288697332143784	0.275530427694321	0.266845554113388	0.458247303962708	0.360344380140305	0.453422397375107	protein_coding	cell part;cytoplasm;intracellular part	ENSG00000171621	SPSB1	Q96BD6;A0A024R4G8;
0.260890036821365	0.329025328159332	0.384295433759689	0.446829378604889	0.455185204744339	0.430200904607773	0.389646202325821	0.490669518709183	0.386295944452286	0.306745320558548	0.272067844867706	0.306037485599518	0.205925643444061	0.120286665856838	0.196174412965775	protein_coding	cell part;cytoplasmic part;integral to membrane;intracellular organelle part;intracellular part;intrinsic to membrane;membrane;membrane part;mitochondrial inner membrane;mitochondrial membrane;mitochondrial part;organelle inner membrane;organelle membrane;organelle part	ENSG00000171612	SLC25A33	Q9BSK2;
1.54053258895874	0.568018853664398	0.368206650018692	1.16898953914642	1.1006383895874	1.1915135383606	1.23474371433258	0.98534095287323	1.30024206638336	1.32035803794861	1.54348933696747	1.57087528705597	1.21650993824005	1.37995684146881	1.21551477909088	protein_coding	cell part;integral to membrane;intracellular organelle part;intracellular part;intrinsic to membrane;membrane;membrane part;nuclear inner membrane;nuclear membrane;nuclear part;organelle inner membrane;organelle membrane;organelle part	ENSG00000188807	TMEM201	Q5SNT2;
0.48288357257843	0.417449772357941	0.25141504406929	0.488535821437836	0.471675097942352	0.515299618244171	0.243412435054779	0.27436375617981	0.289246052503586	0.189531058073044	0.168061047792435	0.130319952964783	0.163076519966125	0.121823012828827	0.194526210427284	protein_coding	cell part;cytoplasmic part;cytosol;cytosolic part;intracellular membrane-bounded organelle;intracellular organelle;intracellular part;lysosome;lytic vacuole;macromolecular complex;mast cell granule;membrane;membrane-bounded organelle;organelle;phosphatidylinositol 3-kinase complex;plasma membrane;protein complex;vacuole	ENSG00000171608	PIK3CD	O00329;B7ZM44;A7E2E0;
1.85534489154816	1.99291050434113	1.40483784675598	1.6595653295517	1.72647678852081	1.71390759944916	2.43112659454346	1.94690263271332	2.23979163169861	1.77697050571442	1.71092736721039	1.76076352596283	1.67329502105713	1.77392160892487	1.94817841053009	protein_coding	cell junction;cell part;cell projection;cytoplasmic part;endoplasmic reticulum membrane;endoplasmic reticulum part;extracellular membrane-bounded organelle;extracellular organelle;extracellular region part;extracellular vesicular exosome;Golgi apparatus part;Golgi membrane;integral to membrane;intracellular membrane-bounded organelle;intracellular organelle;intracellular organelle part;intracellu…	ENSG00000171603	CLSTN1	O94985;B4E3Q1;
0.974089562892914	0.717997133731842	0.597150981426239	0.855442821979523	0.750441610813141	0.84771865606308	1.35274720191956	1.23403334617615	1.42766153812408	1.33742880821228	1.38221597671509	1.55749595165253	1.65326082706451	1.18021357059479	1.51093411445618	protein_coding	beta-catenin destruction complex;cell part;cytoplasm;cytoplasmic part;cytosol;intracellular membrane-bounded organelle;intracellular organelle;intracellular organelle part;intracellular part;macromolecular complex;membrane-bounded organelle;nuclear part;nucleoplasm;nucleus;organelle;organelle part;protein complex	ENSG00000178585	CTNNBIP1	Q9NSA3;A0A024R4D7;
1.64400279521942	1.27175235748291	1.63120687007904	1.49222707748413	1.52770328521729	1.64458930492401	1.78293371200562	1.9720870256424	2.13991117477417	2.66662955284119	2.56262612342834	2.40811109542847	2.73499894142151	2.799480676651	2.27605295181274	protein_coding		ENSG00000162441	LZIC	Q8WZA0;A0A024R4I7;
0.11414585262537	0.182186722755432	0.196422174572945	0.186731681227684	0.204183280467987	0.23362834751606	0.191493213176727	0.194161862134933	0.196736142039299	0.373270601034164	0.403070628643036	0.384406238794327	0.492677599191666	0.500380575656891	0.388543218374252	protein_coding	cell part;intracellular membrane-bounded organelle;intracellular organelle;intracellular organelle part;intracellular part;membrane-bounded organelle;nuclear part;nucleoplasm;nucleus;organelle;organelle part	ENSG00000173614	NMNAT1	Q9HAN9;B1AN62;A0A024R4E1;
0.403041839599609	0.371600061655045	0.386632472276688	0.318353533744812	0.261911600828171	0.399772316217422	0.174029007554054	0.230666860938072	0.278337746858597	0.0310436841100454	0.024884469807148	0.0455099493265152	0.170564636588097	0.0847270414233208	0.117210127413273	protein_coding	cell part;cytoplasm;intracellular part	ENSG00000162444	RBP7	Q96R05;
0.75279700756073	1.01000249385834	0.852969288825989	0.929820954799652	0.900603294372559	0.89508444070816	0.922149479389191	0.637884140014648	0.826083958148956	0.801530361175537	0.740297973155975	0.778232395648956	0.819628179073334	0.65391081571579	0.853751003742218	protein_coding	cell part;cytoplasm;intracellular membrane-bounded organelle;intracellular organelle;intracellular part;macromolecular complex;membrane-bounded organelle;nucleus;organelle;protein complex;ubiquitin ligase complex	ENSG00000130939	UBE4B	O95155;
0.766332507133484	1.12343966960907	1.06547915935516	0.806330800056458	0.850706279277802	0.873503625392914	0.733410477638245	0.533833146095276	0.749683499336243	0.843114256858826	0.791572153568268	0.802649974822998	1.01583731174469	0.834497213363647	1.00201416015625	protein_coding	cell part;cell projection;cytoplasmic part;cytoplasmic vesicle;cytoplasmic vesicle membrane;cytoplasmic vesicle part;cytoskeletal part;intracellular membrane-bounded organelle;intracellular organelle;intracellular organelle part;intracellular part;kinesin complex;macromolecular complex;membrane;membrane-bounded organelle;microtubule;microtubule associated complex;mitochondrion;neuron projection;o…	ENSG00000054523	KIF1B	O60333;
9.82216548919678	17.6109352111816	12.8175468444824	12.9913625717163	11.7111186981201	12.7665586471558	11.8958549499512	9.72857666015625	9.46827602386475	10.1744871139526	8.6168327331543	9.04701519012451	5.78480434417725	5.38018369674683	4.9180121421814	protein_coding	cell part;cytoplasmic part;cytosol;extracellular membrane-bounded organelle;extracellular organelle;extracellular region part;extracellular vesicular exosome;intracellular membrane-bounded organelle;intracellular organelle;intracellular part;membrane-bounded organelle;membrane-bounded vesicle;nucleus;organelle;vesicle	ENSG00000142657	PGD	P52209;B4E2U0;
0.0133729903027415	0.00763977412134409	0.00195193104445934	0.00176376895979047	0	0.00360938999801874	0.00500501878559589	0.00771787716075778	0.0114909121766686	0.00588590977713466	0.0070771761238575	0.00647154496982694	0.0019665730651468	0.00124637002591044	0.00652200914919376	protein_coding	cell part;chromosomal part;condensed chromosome kinetochore;cytoplasmic part;cytosol;extracellular region;FANCM-MHF complex;Fanconi anaemia nuclear complex;intracellular non-membrane-bounded organelle;intracellular organelle;intracellular organelle part;intracellular part;kinetochore;macromolecular complex;non-membrane-bounded organelle;nuclear part;nucleoplasm;nucleoplasm part;organelle;organell…	ENSG00000251503	APITD1-CORT	Q8N2Z9;A0A087WT10;
0.265719920396805	0.320145517587662	0.490775227546692	0.386853009462357	0.49369215965271	0.469846129417419	0.389721900224686	0.505771398544312	0.409810930490494	0.388342022895813	0.344946414232254	0.223107278347015	0.0666289180517197	0.104458503425121	0.108546853065491	protein_coding	cell part;chromosomal part;condensed chromosome kinetochore;cytoplasmic part;cytosol;FANCM-MHF complex;Fanconi anaemia nuclear complex;intracellular non-membrane-bounded organelle;intracellular organelle;intracellular organelle part;intracellular part;kinetochore;macromolecular complex;non-membrane-bounded organelle;nuclear part;nucleoplasm;nucleoplasm part;organelle;organelle part;protein complex	ENSG00000175279	APITD1	Q8N2Z9;
0.23157212138176	0.0578783787786961	0.0394338369369507	0.160346269607544	0.0399515554308891	0.0546889491379261	0.185375228524208	0.233880326151848	0.0967270210385323	0.237819880247116	0.333611726760864	0.19611182808876	0.3178371489048	0.314746886491776	0.19764107465744	protein_coding	extracellular region;extracellular region part;extracellular space	ENSG00000241563	CORT	O00230;Q8IUV6;
13.5430221557617	9.63955974578857	10.8358125686646	8.73655986785889	9.45765590667725	9.75985050201416	8.08686256408691	8.86345863342285	10.0062494277954	6.7595682144165	6.62434053421021	6.03071069717407	7.74953937530518	7.87039422988892	6.72475147247314	protein_coding	cell part;chromatin;chromosomal part;cytoplasm;cytoplasmic part;cytosol;intracellular;intracellular membrane-bounded organelle;intracellular organelle;intracellular organelle part;intracellular part;membrane-bounded organelle;nuclear chromatin;nuclear chromosome part;nuclear part;nucleoplasm;nucleus;organelle;organelle part	ENSG00000160049	DFFA	O00273;A0A024R4H5;
0.19273017346859	0.110293485224247	0.0654579997062683	0.167381480336189	0.151897087693214	0.154942363500595	0.237719967961311	0.218814805150032	0.224652916193008	0.213354870676994	0.196300387382507	0.198412671685219	0.210434854030609	0.195977658033371	0.215992957353592	protein_coding	cell part;cytoplasmic part;integral to membrane;intracellular;intracellular membrane-bounded organelle;intracellular non-membrane-bounded organelle;intracellular organelle;intracellular organelle part;intracellular part;intrinsic to membrane;macromolecular complex;membrane;membrane part;membrane-bounded organelle;microbody;microbody membrane;microbody part;non-membrane-bounded organelle;nuclear p…	ENSG00000142655	PEX14	O75381;
0.0128976330161095	0.013683820143342	0.0110263507813215	0.0140946172177792	0.0130783766508102	0.0171568002551794	0.0259744506329298	0.0130261899903417	0.0197900999337435	0.265182465314865	0.342580616474152	0.435122221708298	0.202130749821663	0.156955495476723	0.230040788650513	protein_coding	cell part;cytoplasm;intracellular membrane-bounded organelle;intracellular organelle;intracellular organelle part;intracellular part;membrane-bounded organelle;nuclear part;nucleoplasm;organelle;organelle part	ENSG00000130940	CASZ1	Q86V15;B3KRV8;
0.00947575271129608	0.0023683391045779	0.00363060506060719	0.0185901969671249	0.00858263112604618	0.00783240422606468	0.0144812408834696	0.0251217819750309	0.0166235808283091	0	0	0.00534982979297638	0.00121927994769067	0.0069547682069242	0.00539154699072242	protein_coding		ENSG00000175262	C1orf127	G8JLG8;B7ZLG7;
9.69970512390137	12.2973461151123	12.7052888870239	11.1379079818726	12.6552362442017	11.0570840835571	9.94200611114502	10.9087200164795	9.26466178894043	7.79607915878296	7.86798334121704	6.66411781311035	5.19109582901001	6.89435482025146	5.89530467987061	protein_coding	cell part;intracellular membrane-bounded organelle;intracellular organelle;intracellular organelle part;intracellular part;membrane-bounded organelle;nuclear part;nucleoplasm;nucleus;organelle;organelle part	ENSG00000120948	TARDBP	Q13148;Q9H256;A0A024R4E2;
0.113911271095276	0.085411824285984	0.120542630553246	0.127702355384827	0.124230824410915	0.0845482498407364	0.156320288777351	0.166406810283661	0.244699284434319	0.228746607899666	0.301417291164398	0.296295195817947	0.226142436265945	0.220294252038002	0.182867035269737	protein_coding	extracellular membrane-bounded organelle;extracellular organelle;extracellular region;extracellular region part;extracellular vesicular exosome;membrane-bounded organelle;membrane-bounded vesicle;organelle;vesicle	ENSG00000009724	MASP2	O00187;
23.5259742736816	13.9354963302612	11.8919439315796	36.054557800293	34.180290222168	31.5143852233887	23.2565898895264	17.8399047851563	16.8613548278809	12.6807889938354	13.3969602584839	16.3602485656738	8.48963642120361	7.24478387832642	6.37129688262939	protein_coding	cell part;cytoplasmic part;cytosol;intracellular part	ENSG00000116649	SRM	P19623;
1.42858624458313	3.0033233165741	2.65785813331604	2.71383738517761	2.54330086708069	2.38200068473816	3.16092038154602	2.09644603729248	2.52779221534729	2.36652612686157	1.92827367782593	2.27665185928345	1.6856814622879	1.46494901180267	1.27402889728546	protein_coding	cell part;chromatin;chromosomal part;cytoplasm;exosome (RNase complex);intracellular membrane-bounded organelle;intracellular non-membrane-bounded organelle;intracellular organelle;intracellular organelle part;intracellular part;macromolecular complex;membrane;membrane-bounded organelle;non-membrane-bounded organelle;nuclear exosome (RNase complex);nuclear part;nucleolus;nucleoplasm;nucleus;organ…	ENSG00000171824	EXOSC10	Q01780;
0.356251686811447	0.746886074542999	0.699006676673889	0.650325894355774	0.732227921485901	0.745020568370819	0.563956618309021	0.360620975494385	0.458667874336243	0.643242537975311	0.560645163059235	0.579153001308441	0.514077603816986	0.347836911678314	0.348234444856644	protein_coding	cell body;cell part;cell projection;cytoplasm;cytoplasmic part;cytosol;cytosolic part;dendrite;endomembrane system;endoplasmic reticulum membrane;endoplasmic reticulum part;Golgi apparatus part;Golgi membrane;intracellular membrane-bounded organelle;intracellular organelle;intracellular organelle part;intracellular part;lysosomal membrane;lysosome;lytic vacuole;macromolecular complex;membrane;mem…	ENSG00000198793	MTOR	P42345;
0.0126888044178486	0	0	0.0117147229611874	0.0197020135819912	0.00599327217787504	0.0221617817878723	0.025630559772253	0.00636009313166142	0.00977335777133703	0.0313371084630489	0.0214915722608566	0.0195925775915384	0.0165564455091953	0.079416923224926	protein_coding	extracellular region	ENSG00000171819	ANGPTL7	O43827;
1.99725759029388	1.96909618377686	1.65249145030975	1.94268596172333	2.04453134536743	2.1149377822876	2.08076071739197	1.74895489215851	1.88202846050262	1.79261958599091	1.66695916652679	1.93245697021484	1.59654533863068	1.33069086074829	1.60125255584717	protein_coding	cell part;cytoplasm;cytoplasmic part;endoplasmic reticulum;endoplasmic reticulum membrane;endoplasmic reticulum part;Golgi apparatus part;integral to Golgi membrane;integral to membrane;integral to organelle membrane;intracellular membrane-bounded organelle;intracellular organelle;intracellular organelle part;intracellular part;intrinsic to Golgi membrane;intrinsic to membrane;intrinsic to organe…	ENSG00000120942	UBIAD1	Q9Y5Z9;
0.0930254533886909	0.077862061560154	0.0346293188631535	0.0872157067060471	0.0664355829358101	0.0790211483836174	0.435784906148911	0.317545503377914	0.427240431308746	0.193292260169983	0.0810329616069794	0.119697660207748	0.0230119489133358	0.0225823801010847	0.0205154847353697	protein_coding	cell part;cytoplasmic part;endoplasmic reticulum;integral to membrane;intracellular membrane-bounded organelle;intracellular organelle;intracellular organelle part;intracellular part;intrinsic to membrane;membrane;membrane part;membrane-bounded organelle;nuclear membrane;nuclear part;organelle;organelle membrane;organelle part	ENSG00000204624	PTCHD2	Q9P2K9;
14.5496006011963	6.22828722000122	4.31116580963135	8.813551902771	7.18947315216064	8.6049747467041	6.17936658859253	8.52884674072266	6.73487377166748	4.87281894683838	2.45441627502441	2.91769289970398	3.7998366355896	2.97141098976135	3.42513346672058	protein_coding	cell part;cell projection;cell projection part;cullin-RING ubiquitin ligase complex;cytoplasmic part;cytosol;dendritic spine;endoplasmic reticulum;extracellular membrane-bounded organelle;extracellular organelle;extracellular region part;extracellular vesicular exosome;intracellular membrane-bounded organelle;intracellular organelle;intracellular part;macromolecular complex;membrane;membrane-boun…	ENSG00000116661	FBXO2	Q9UK22;
4.13644790649414	2.29117202758789	1.73572087287903	2.89350509643555	3.07373714447021	3.72080945968628	3.27118992805481	3.40297770500183	3.00504446029663	2.0805287361145	2.06869721412659	2.12546968460083	2.95009231567383	2.18285417556763	3.66289496421814	protein_coding	cell part;cullin-RING ubiquitin ligase complex;intracellular part;macromolecular complex;protein complex;SCF ubiquitin ligase complex;ubiquitin ligase complex	ENSG00000132879	FBXO44	Q9H4M3;B7Z1P2;A0A024R4F9;A0A024R4J6;
0.193544566631317	0.148209378123283	0.126222968101501	0.315553188323975	0.289861619472504	0.385116040706635	0.614940702915192	0.345198273658752	0.297227114439011	0.37427282333374	0.315270304679871	0.660279333591461	0.423899352550507	0.491643875837326	0.496728032827377	protein_coding	cell part;cullin-RING ubiquitin ligase complex;cytoplasm;intracellular part;macromolecular complex;protein complex;SCF ubiquitin ligase complex;ubiquitin ligase complex	ENSG00000116663	FBXO6	Q9NRD1;
30.3229751586914	18.8234977722168	15.3617687225342	24.7446613311768	23.1927928924561	24.4473552703857	12.1678638458252	10.73703956604	10.1187191009521	6.59533786773682	4.75053787231445	4.37171363830566	3.86672496795654	3.55831456184387	4.43651580810547	protein_coding	cell part;cytoplasm;cytoskeletal part;DNA polymerase complex;intracellular membrane-bounded organelle;intracellular non-membrane-bounded organelle;intracellular organelle;intracellular organelle part;intracellular part;macromolecular complex;membrane-bounded organelle;non-membrane-bounded organelle;nuclear part;nucleoplasm;nucleus;organelle;organelle part;protein complex;spindle;zeta DNA polymera…	ENSG00000116670	MAD2L2	Q9UI95;A0A024R4I4;
1.95401930809021	1.78445780277252	1.71522390842438	2.00686717033386	2.09934663772583	2.16187691688538	1.20515727996826	0.684427857398987	1.04562854766846	0.728282451629639	0.321616739034653	0.282943814992905	0.228717848658562	0.443727076053619	0.33009997010231	protein_coding	extracellular region	ENSG00000162490	DRAXIN	Q8NBI3;
6.49749708175659	3.84306073188782	1.53376615047455	4.02476263046265	4.84575366973877	4.77935075759888	6.16156244277954	5.77806282043457	5.65170955657959	3.34911131858826	3.25157237052917	3.7484142780304	1.80706405639648	1.87208652496338	2.02071928977966	protein_coding	cell cortex;cell part;cytoplasm;cytoplasmic part;cytoplasmic vesicle membrane;cytoplasmic vesicle part;endoplasmic reticulum membrane;endoplasmic reticulum part;Golgi apparatus part;Golgi membrane;integral to membrane;intracellular membrane-bounded organelle;intracellular organelle;intracellular organelle part;intracellular part;intrinsic to membrane;membrane;membrane part;membrane-bounded organe…	ENSG00000177674	AGTRAP	Q6RW13;
0.0318247154355049	0.0090904738754034	0.01083870138973	0.0111930007115006	0.0141184302046895	0.0171790737658739	0.029115341603756	0.071936696767807	0.0835565850138664	0.0210107155144215	0.00935671664774418	0	0.0109200058504939	0.0168077871203423	0.0155209181830287	protein_coding		ENSG00000215910	C1orf167	Q5SNV9;A2VCK6;Q8NDG0;
0.973823964595795	0.830521166324615	0.629477262496948	0.910075426101685	1.01832926273346	1.0719975233078	1.05868852138519	0.963458478450775	1.09178650379181	1.91345179080963	2.07126212120056	2.6861777305603	2.665682554245	2.87193441390991	2.70938587188721	protein_coding	cell part;cell projection;cytoplasmic part;cytosol;intracellular part;neuron projection	ENSG00000177000	MTHFR	P42898;Q8IU67;Q59GJ6;
0.975621342658997	0.902619183063507	0.806282937526703	0.972112059593201	1.05580842494965	0.993594110012054	1.17968058586121	0.823418378829956	1.1763768196106	1.3697897195816	1.54312086105347	1.5869699716568	1.76044094562531	1.59050559997559	2.32008528709412	protein_coding	cell part;cytoplasmic part;endosomal part;endosome membrane;integral to membrane;intracellular organelle part;intracellular part;intrinsic to membrane;lysosomal membrane;membrane;membrane part;organelle membrane;organelle part;vacuolar membrane;vacuolar part	ENSG00000011021	CLCN6	P51797;
0.0319626927375793	0.0159773007035255	0	0.103281550109386	0.0992574915289879	0.0603874437510967	0.334948927164078	0.0645625591278076	0.0801043584942818	20.581298828125	10.7551908493042	33.3661804199219	156.745376586914	116.909980773926	193.156112670898	protein_coding	cell part;cytoplasmic part;extracellular region;extracellular region part;extracellular space;intracellular membrane-bounded organelle;intracellular organelle;intracellular part;lysosome;lytic vacuole;mast cell granule;membrane-bounded organelle;nucleus;organelle;perinuclear region of cytoplasm;vacuole	ENSG00000175206	NPPA	P01160;
0.344595730304718	0.602889895439148	0.234721377491951	5.5674877166748	3.18061494827271	4.39457559585571	0.275851488113403	0.20301778614521	0.143936663866043	5.66228532791138	2.37580990791321	1.94552195072174	11.6763038635254	15.3811292648315	18.2998008728027	protein_coding	extracellular region;extracellular region part;extracellular space;macromolecular complex;protein complex	ENSG00000120937	NPPB	P16860;
7.92381191253662	4.74938774108887	3.50656890869141	6.25744724273682	6.25054597854614	6.95559644699097	6.88204860687256	8.53174877166748	7.0971827507019	7.15678024291992	8.31613636016846	9.19077682495117	10.4210233688354	9.6114559173584	12.9085264205933	protein_coding	cell part;integral to membrane;intrinsic to membrane;membrane;membrane part	ENSG00000116685	KIAA2013	Q8IYS2;
3.8760392665863	3.43894839286804	1.88483965396881	2.13975286483765	2.19127559661865	2.42432498931885	2.99502801895142	3.80041408538818	3.56173825263977	4.02876234054565	5.26828575134277	5.5689549446106	7.64627361297607	7.84555101394653	10.2806663513184	protein_coding	cell part;cytoplasmic part;endoplasmic reticulum;endoplasmic reticulum membrane;endoplasmic reticulum part;extracellular membrane-bounded organelle;extracellular organelle;extracellular region part;extracellular vesicular exosome;intracellular membrane-bounded organelle;intracellular organelle;intracellular organelle part;intracellular part;membrane;membrane part;membrane-bounded organelle;membra…	ENSG00000083444	PLOD1	Q02809;A0A024R4H0;
3.30361890792847	3.8208167552948	3.18944644927979	3.62990880012512	3.59369897842407	3.72965502738953	3.27347850799561	2.27584719657898	2.32230687141418	3.56082963943481	3.60187315940857	4.23264408111572	6.30835580825806	7.54187726974487	6.96655654907227	protein_coding	cell part;cytoplasmic part;cytoskeleton;cytosol;integral to membrane;intracellular membrane-bounded organelle;intracellular non-membrane-bounded organelle;intracellular organelle;intracellular organelle part;intracellular part;intrinsic to membrane;intrinsic to mitochondrial outer membrane;intrinsic to organelle membrane;membrane;membrane part;membrane-bounded organelle;microtubule cytoskeleton;m…	ENSG00000116688	MFN2	O95140;
4.97993421554565	1.48991918563843	0.889651656150818	2.92183566093445	2.38506245613098	2.64795994758606	3.57678723335266	4.96868944168091	3.68627524375916	2.15130424499512	1.78650665283203	2.02690625190735	0.989405155181885	1.3262265920639	0.85748165845871	protein_coding		ENSG00000116691	MIIP	Q5JXC2;
0.342414021492004	0.298559486865997	0.1810502409935	0.36520716547966	0.360380530357361	0.420945227146149	0.0446032248437405	0.0410570912063122	0.0417973697185516	0.0072257318533957	0.00900995172560215	0.0135353738442063	0.00268247607164085	0.00408022198826075	0.00474466802552342	protein_coding	cell part;cytoplasm;extracellular membrane-bounded organelle;extracellular organelle;extracellular region part;extracellular vesicular exosome;integral to membrane;intracellular part;intrinsic to membrane;membrane;membrane part;membrane-bounded organelle;membrane-bounded vesicle;organelle;plasma membrane;vesicle	ENSG00000120949	TNFRSF8	P28908;A5D8T4;
0.0887930765748024	0.0748066902160645	0.0530061721801758	0.114214733242989	0.108436897397041	0.103670470416546	0.223040163516998	0.137036234140396	0.174024790525436	0.35655802488327	0.524815857410431	0.652264714241028	0.368691563606262	0.523963928222656	0.304266095161438	protein_coding	axon part;cell body;cell part;cell projection part;cytoplasmic part;extracellular region;integral to membrane;intracellular membrane-bounded organelle;intracellular organelle;intracellular part;intrinsic to membrane;membrane;membrane part;membrane raft;membrane-bounded organelle;neuronal cell body;nucleus;organelle;perinuclear region of cytoplasm;plasma membrane;varicosity	ENSG00000028137	TNFRSF1B	P20333;
0.127883419394493	0.14069589972496	0.200266495347023	0.149513736367226	0.155883327126503	0.19320447742939	0.145338162779808	0.0911349132657051	0.166989088058472	0.219784453511238	0.190936550498009	0.188598617911339	0.324798494577408	0.279827296733856	0.28578394651413	protein_coding	cell part;extracellular membrane-bounded organelle;extracellular organelle;extracellular region part;extracellular vesicular exosome;extrinsic to membrane;intracellular;membrane part;membrane-bounded organelle;membrane-bounded vesicle;organelle;vesicle	ENSG00000048707	VPS13D	Q5THJ4;
0.446457624435425	0.35504686832428	0.287689864635468	0.359100073575974	0.397375285625458	0.384206473827362	0.368468910455704	0.229723811149597	0.216999664902687	0.260513037443161	0.315327256917953	0.344674974679947	0.340331941843033	0.433596014976501	0.387776106595993	protein_coding	cell part;cell projection part;cilium part;cytoplasmic part;endoplasmic reticulum membrane;endoplasmic reticulum part;integral to membrane;intracellular organelle part;intracellular part;intrinsic to membrane;membrane;membrane part;organelle membrane;organelle part;photoreceptor outer segment membrane	ENSG00000162496	DHRS3	O75911;
0	0	0	0.00172558100894094	0	0	0.00163221801631153	0	0.00562105886638165	0	0	0.00211047590710223	0	0	0.00212693307548761	protein_coding	cell part;integral to membrane;intrinsic to membrane;membrane part	ENSG00000204518	AADACL4	Q5VUY2;
0.0233223512768745	0.0399710536003113	0.0612746402621269	0.412183314561844	0.313844382762909	0.355652630329132	0.00581913301721215	0	0	0.0102649638429284	0.00411417288705707	0.00752420304343104	0	0	0	protein_coding		ENSG00000188984	AADACL3	Q5VUY0;
0.00240945001132786	0	0.00246179499663413	0.0088979359716177	0.00249411608092487	0.006828298792243	0.00210412708111107	0.00243346602655947	0.0120770465582609	0.00371168507263064	0.00297526898793876	0.00272066006436944	0	0	0	protein_coding		ENSG00000157330	C1orf158	Q8N1D5;Q5VUY5;
0.00462465593591332	0.00210158410482109	0.00429556891322136	0.00310518895275891	0.0034815720282495	0.00397155014798045	0.00293718092143536	0.00382152409292758	0	0.00129529798869044	0.00311491498723626	0.000949451990891248	0.00216389610432088	0.00219428492709994	0.000956856005359441	protein_coding	cell part;intracellular membrane-bounded organelle;intracellular organelle;intracellular part;macromolecular complex;membrane-bounded organelle;nucleus;organelle;ribonucleoprotein complex	ENSG00000179172	HNRNPCL1	O60812;
2.94268298149109	1.98193717002869	6.29806184768677	3.66050624847412	1.76352334022522	5.09146070480347	4.517418384552	0.875962018966675	1.02472317218781	4.62854766845703	0.382497072219849	0.944364964962006	4.81477975845337	0.707301080226898	0.740233659744263	protein_coding	cell part;intracellular membrane-bounded organelle;intracellular organelle;intracellular part;membrane-bounded organelle;nucleus;organelle	ENSG00000277058	HNRNPCL3	B7ZW38;P0DMR1;
1.17880666255951	1.17850828170776	1.48967266082764	1.05967342853546	0.802782118320465	1.406609416008	1.35451245307922	1.00257384777069	0.932938516139984	0.907957971096039	0.45967248082161	0.385307908058167	2.23530435562134	0.789296209812164	0.847227275371552	protein_coding	cell part;intracellular membrane-bounded organelle;intracellular organelle;intracellular part;macromolecular complex;membrane-bounded organelle;nucleus;organelle;ribonucleoprotein complex	ENSG00000275774	HNRNPCL2	B2RXH8;
0.33471941947937	0.334634691476822	0.439702928066254	0.397316604852676	0.148491904139519	0.406535655260086	0.584608197212219	0.0965873524546623	0.0479353182017803	0.147321447730064	0	0.0539932027459145	0.443001300096512	0.0311960242688656	0	protein_coding	cell part;intracellular membrane-bounded organelle;intracellular organelle;intracellular part;membrane-bounded organelle;nucleus;organelle	ENSG00000179412	HNRNPCL4	B7ZW38;P0DMR1;
0	0	0	0	0.00855041574686766	0.0078030051663518	0	0	0	0	0	0.0093270605430007	0	0.0107779214158654	0	protein_coding		ENSG00000204481	PRAMEF14	A6NFR9;
0.0129385460168123	0.0344940572977066	0.038557268679142	0.0119452932849526	0.0100448960438371	0.0193522348999977	0.0291890483349562	0.0686044320464134	0.052963063120842	0.00332190608605742	0.00931988470256329	0.0219145715236664	0.773600339889526	0.130134478211403	0.774218022823334	protein_coding	cell part;integral to membrane;intrinsic to membrane;membrane;membrane part;plasma membrane	ENSG00000162494	LRRC38	Q5VT99;
8.70945167541504	10.2408752441406	10.1565322875977	3.12681078910828	3.68028354644775	3.24435973167419	1.64466989040375	1.7528383731842	2.02388596534729	1.23987793922424	1.29098856449127	1.14051795005798	4.06970310211182	1.59283065795898	3.49548983573914	protein_coding	apical plasma membrane;cell part;cell projection;cell projection membrane;cell projection part;external side of plasma membrane;filopodium;filopodium membrane;integral to membrane;integral to plasma membrane;intrinsic to membrane;intrinsic to plasma membrane;lamellipodium;lamellipodium membrane;leading edge membrane;membrane;membrane part;microvillus membrane;plasma membrane;plasma membrane part;…	ENSG00000162493	PDPN	Q86YL7;
0.251315146684647	0.271149307489395	0.279522806406021	0.291818827390671	0.294017493724823	0.266404747962952	0.488133817911148	0.379878461360931	0.504211604595184	0.579415917396545	0.599836826324463	0.589643597602844	0.549349188804626	0.508602797985077	0.45374259352684	protein_coding	cell part;cytoplasmic part;Golgi apparatus;intracellular membrane-bounded organelle;intracellular organelle;intracellular part;membrane-bounded organelle;nucleus;organelle	ENSG00000116731	PRDM2	Q13029;
0.0545101165771484	0.0327626653015614	0.0308307986706495	0.0286076720803976	0.029304338619113	0.0288117043673992	0.0678621083498001	0.0841367393732071	0.110672250390053	0.057230357080698	0.0670103952288628	0.055780366063118	0.0786571800708771	0.0787457600235939	0.0896306857466698	protein_coding	anchoring junction;cell junction;cell part;cell-cell junction;cornified envelope;cytoplasm;cytoskeleton;desmosome;intracellular membrane-bounded organelle;intracellular non-membrane-bounded organelle;intracellular organelle;intracellular part;membrane-bounded organelle;non-membrane-bounded organelle;nucleus;organelle	ENSG00000189337	KAZN	Q674X7;
0.347812324762344	0.235535159707069	0.19067008793354	0.290775060653687	0.245156899094582	0.275266408920288	0.620469868183136	0.681268632411957	0.591065168380737	0.452703207731247	0.459347754716873	0.471843749284744	0.552049279212952	0.639889478683472	0.567946791648865	protein_coding	cell part;integral to membrane;intrinsic to membrane;membrane part	ENSG00000171729	TMEM51	Q9NW97;A0A024QZ97;
0.00604142108932137	0	0	0	0.00625371094793081	0.00570705905556679	0.00527585810050368	0.00610163901001215	0	0.00930662639439106	0	0	0.00621897401288152	0.00394144514575601	0	protein_coding		ENSG00000204464	C1orf195	Q5TG92;
0.00605701701715589	0.0112852202728391	0.00984550919383764	0.00915060844272375	0.0153896426782012	0.0150847248733044	0.0353433266282082	0.0447681732475758	0.068447969853878	0.0326572768390179	0.0373970232903957	0.0282900501042604	0.00736866984516382	0.0149083854630589	0.0106523316353559	protein_coding		ENSG00000142621	FHAD1	B1AJZ9;
2.9378354549408	1.39645731449127	0.898813962936401	2.36423373222351	2.50792145729065	2.57673168182373	3.15387034416199	3.88263869285584	3.64316868782043	0.92988383769989	1.08374166488647	1.22130310535431	3.81733322143555	3.15455007553101	6.93014049530029	protein_coding	cell part;membrane part;membrane raft	ENSG00000142634	EFHD2	Q96C19;A0A024QZ77;
0	0	0	0	0.00807315111160278	0	0	0	0	0.0120142735540867	0	0	0.00401415396481752	0.0152644813060761	0.0443755835294724	protein_coding		ENSG00000162438	CTRC	Q99895;
0.0027420970145613	0	0	0.00253159389831126	0.00283845094963908	0	0	0	0	0	0	0.00619254214689136	0.00564536917954683	0.0196784920990467	0.0343245677649975	protein_coding	extracellular region	ENSG00000142615	CELA2A	P08217;
0.00330523191951215	0	0.00168851902708411	0.00152574898675084	0	0.00312230410054326	0	0.00500726513564587	0.0082835154607892	0	0.00204070494510233	0.00186607101932168	0.0119082937017083	0.0140162436291575	0.0169255994260311	protein_coding	extracellular region	ENSG00000215704	CELA2B	P08218;Q6ISP9;
0.929806172847748	0.982655465602875	1.00908017158508	0.888930320739746	1.02232825756073	1.02882432937622	0.838773369789124	0.942649185657501	0.764137506484985	0.896120250225067	0.884429395198822	1.00993084907532	1.27901089191437	1.09158825874329	1.6636700630188	protein_coding	apoptosome;cell part;cytoplasmic part;cytosol;cytosolic part;intracellular membrane-bounded organelle;intracellular organelle;intracellular part;macromolecular complex;membrane-bounded organelle;mitochondrion;nucleus;organelle;protein complex	ENSG00000132906	CASP9	P55211;F8VVS7;
0.421486735343933	0.626288950443268	0.554059624671936	0.470397055149078	0.476867705583572	0.486774414777756	0.460656523704529	0.41400745511055	0.468904316425323	0.516658663749695	0.600598454475403	0.530339121818542	0.533744275569916	0.568821907043457	0.603203296661377	protein_coding	cell part;integral to membrane;intrinsic to membrane;membrane part	ENSG00000116138	DNAJC16	Q9Y2G8;
0.904817044734955	0.706503033638	0.873864233493805	0.826210737228394	0.748605489730835	0.901532411575317	0.62289947271347	0.320176064968109	0.410491973161697	0.310308158397675	0.207964226603508	0.529486358165741	0.163166537880898	0.525673925876617	0.165345564484596	protein_coding	cell part;cytoplasmic part;extracellular membrane-bounded organelle;extracellular organelle;extracellular region part;extracellular vesicular exosome;intracellular membrane-bounded organelle;intracellular organelle;intracellular part;membrane-bounded organelle;membrane-bounded vesicle;mitochondrion;organelle;vesicle	ENSG00000116771	AGMAT	Q9BSE5;A0A024QZ78;
2.05305361747742	1.78779625892639	2.35986304283142	1.86149179935455	1.91453754901886	1.89310371875763	1.6629935503006	1.21175301074982	1.85985589027405	1.87594485282898	1.61980950832367	1.51257121562958	1.86267852783203	1.80384433269501	1.87034785747528	protein_coding	cell part;cytoplasm;intracellular organelle part;intracellular part;nuclear part;nucleoplasm;organelle part	ENSG00000197312	DDI2	Q5TDH0;
1.69218933582306	0.799119114875793	0.52226984500885	1.3494565486908	1.28909766674042	1.39812672138214	1.93217062950134	2.06335234642029	2.02794623374939	1.893958568573	1.88432717323303	2.1389901638031	2.67478680610657	2.82373118400574	2.60239148139954	protein_coding	cell part;cytoplasm;intracellular part	ENSG00000116786	PLEKHM2	Q8IWE5;Q5VVD7;
0.00844055879861116	0.0253152661025524	0.0431196466088295	0.101303838193417	0.0524229109287262	0.0956810042262077	0.191645458340645	0.18754318356514	0.0761529058218002	0.351065456867218	0.16676290333271	0.381230294704437	0.295413106679916	0.357932358980179	0.220916777849197	protein_coding	cell part;cytoplasmic part;integral to membrane;intracellular organelle part;intracellular part;intrinsic to membrane;membrane;membrane part;mitochondrial inner membrane;mitochondrial membrane;mitochondrial part;organelle inner membrane;organelle membrane;organelle part	ENSG00000162461	SLC25A34	Q6PIV7;
0.128805056214333	0.00757485022768378	0.0232241172343493	0.209853664040565	0.117645114660263	0.107361488044262	0.456548631191254	0.971840739250183	0.524089992046356	0.373496979475021	0.364885687828064	0.479102283716202	0.0935933217406273	0.217496886849403	0.258663356304169	protein_coding	cell part;integral to membrane;intrinsic to membrane;membrane part	ENSG00000162460	TMEM82	A0PJX8;
4.42242479324341	2.15166449546814	2.02241706848145	3.21135067939758	2.87204694747925	3.14519357681274	2.1739194393158	2.31838297843933	2.26456379890442	2.47357511520386	2.63680243492126	2.84262776374817	3.84813451766968	3.50660729408264	4.48903036117554	protein_coding	actin filament bundle;actomyosin;adherens junction;anchoring junction;cell cortex;cell junction;cell part;cell-substrate adherens junction;cell-substrate junction;cytoplasmic part;cytoskeletal part;cytosol;focal adhesion;intracellular organelle part;intracellular part;organelle part;stress fiber	ENSG00000162458	FBLIM1	Q8WUP2;
36.5975608825684	28.2385120391846	42.745735168457	46.7642707824707	35.702205657959	43.3018417358398	37.8859672546387	23.7238521575928	30.854419708252	36.6617088317871	23.2763252258301	30.9552268981934	29.4937076568604	27.6098289489746	25.8945083618164	protein_coding	cell part;cytoplasmic part;intracellular organelle part;intracellular part;membrane;membrane part;mitochondrial inner membrane;mitochondrial membrane;mitochondrial part;organelle inner membrane;organelle membrane;organelle part;respiratory chain	ENSG00000233954	UQCRHL	A0A096LP55;
1.01181542873383	0.876927375793457	0.954774856567383	0.961443305015564	1.10906279087067	1.01813387870789	1.59834516048431	0.758614301681519	1.84666061401367	1.49419367313385	1.22077190876007	1.33411943912506	1.33144438266754	1.33417451381683	1.02250003814697	protein_coding	cell part;extracellular membrane-bounded organelle;extracellular organelle;extracellular region part;extracellular vesicular exosome;intracellular organelle part;intracellular part;macromolecular complex;membrane-bounded organelle;membrane-bounded vesicle;nuclear part;nucleoplasm;nucleoplasm part;organelle;organelle part;protein complex;transcriptional repressor complex;vesicle	ENSG00000065526	SPEN	Q96T58;
0.638117611408234	0.285174995660782	0.134416058659554	0.417726993560791	0.411087781190872	0.46574804186821	0.720460057258606	0.779830873012543	0.632300496101379	0.511387705802917	0.610334157943726	0.696936666965485	0.579666912555695	0.596791625022888	0.568053305149078	protein_coding	cell part;intracellular organelle part;intracellular part;nuclear part;nucleoplasm;organelle part	ENSG00000116809	ZBTB17	Q13105;Q53EM1;
0	0	0	0.119120612740517	0.0953995287418365	0.0783543884754181	0.434605568647385	0.214083299040794	0.397272765636444	0.0283942688256502	0.0682821273803711	0.0208129566162825	0	0.0120252454653382	0	protein_coding		ENSG00000183888	C1orf64	Q8NEQ6;
0.10596039891243	0.0302667375653982	0.00773302791640162	0.0349379107356071	0.054841872304678	0.0285988673567772	0.264380574226379	0.321049690246582	0.128984421491623	75.738151550293	90.6744842529297	131.02995300293	289.585021972656	291.84765625	381.900939941406	protein_coding	actin cytoskeleton;Cajal body;cell part;cytoplasm;cytoplasmic part;cytoskeleton;intracellular membrane-bounded organelle;intracellular non-membrane-bounded organelle;intracellular organelle;intracellular organelle part;intracellular part;membrane-bounded organelle;mitochondrion;non-membrane-bounded organelle;nuclear body;nuclear part;nucleoplasm part;nucleus;organelle;organelle part	ENSG00000173641	HSPB7	Q9UBY9;
0.0527452863752842	0.0249782856553793	0.0368729084730148	0.0410073213279247	0.0344833917915821	0.0550709590315819	0.0363643057644367	0.10934579372406	0.0779221430420876	0.256586879491806	0.332514077425003	0.316597640514374	0.357206791639328	0.396634578704834	0.442270308732986	protein_coding	cell part;chloride channel complex;integral to membrane;integral to plasma membrane;intrinsic to membrane;intrinsic to plasma membrane;ion channel complex;macromolecular complex;membrane;membrane part;plasma membrane;plasma membrane part;protein complex	ENSG00000186510	CLCNKA	P51800;
0.214172646403313	0.133436128497124	0.08245600014925	0.123223833739758	0.122094802558422	0.0996935665607452	0.214139118790627	0.510987102985382	0.407623291015625	1.09975481033325	1.01187551021576	1.00239109992981	1.28446006774902	1.13401639461517	1.60008406639099	protein_coding	cell part;chloride channel complex;integral to membrane;integral to plasma membrane;intrinsic to membrane;intrinsic to plasma membrane;ion channel complex;macromolecular complex;membrane;membrane part;plasma membrane;plasma membrane part;protein complex	ENSG00000184908	CLCNKB	P51801;A8K8H0;
0.042490653693676	0.00530998688191175	0.0108534414321184	0.00980719365179539	0.00549796689301729	0.00501737697049975	0.0487019941210747	0.112649723887444	0.106489360332489	0.0859104245901108	0.0754239931702614	0.0809642747044563	0.213229686021805	0.166326358914375	0.371713399887085	protein_coding		ENSG00000185519	FAM131C	Q96AQ9;
0.858458518981934	0.472231656312943	0.313156187534332	1.33032023906708	0.99300628900528	1.06413328647614	1.82262682914734	1.71392965316772	1.58815228939056	0.466018348932266	0.652088224887848	0.555834114551544	0.997051358222961	1.12271988391876	1.14298522472382	protein_coding	adherens junction;anchoring junction;cell junction;cell part;cell projection membrane;cell projection part;cell surface;cell-substrate adherens junction;cell-substrate junction;focal adhesion;integral to membrane;integral to plasma membrane;intrinsic to membrane;intrinsic to plasma membrane;lamellipodium membrane;leading edge membrane;membrane;membrane part;plasma membrane;plasma membrane part;ru…	ENSG00000142627	EPHA2	P29317;A0A024QZA8;
3.46036696434021	1.97522103786469	1.02099025249481	2.29324340820313	2.45003771781921	2.62964701652527	2.27139115333557	2.1078724861145	2.14374995231628	2.94238042831421	1.6111798286438	1.88918030261993	1.07567298412323	0.851240277290344	0.984445929527283	protein_coding		ENSG00000142632	ARHGEF19	Q8IW93;
0.7481330037117	0.37011644244194	0.220647543668747	0.512685358524323	0.375235229730606	0.582868158817291	0.323297470808029	0.475164860486984	0.487102538347244	0.96237701177597	0.914295434951782	1.28020834922791	1.62757337093353	1.5045086145401	1.41306662559509	protein_coding	cell part;cytoplasm;intracellular organelle part;intracellular part;nuclear part;nucleoplasm;organelle part	ENSG00000132881	RSG1	Q9BU20;
0.426393777132034	0.466561704874039	0.470705360174179	0.500453770160675	0.527670323848724	0.478154301643372	0.515872299671173	0.4189612865448	0.453838974237442	0.585570514202118	0.595973253250122	0.574248135089874	0.500514328479767	0.47178852558136	0.552399694919586	protein_coding		ENSG00000037637	FBXO42	Q6P3S6;A0A024QZB0;
3.19579648971558	2.55266284942627	1.7445387840271	3.38061666488647	3.54732513427734	3.57520437240601	3.86695623397827	3.66086721420288	3.38904619216919	3.61999869346619	3.74079942703247	3.73174548149109	3.3039927482605	3.1072199344635	3.2537887096405	protein_coding		ENSG00000055070	SZRD1	Q7Z422;
0.00251218490302563	0.00167436595074832	0.000855587015394121	0.00386555306613445	0.00260046101175249	0.00158209900837392	0.00511896796524525	0.00592019222676754	0.0134314559400082	0.0038699449505657	0	0	0.00172401103191078	0.00710215419530869	0.0038117109797895	protein_coding		ENSG00000187144	SPATA21	Q7Z572;
1.96458721160889	2.06826257705688	1.9407285451889	2.92007255554199	3.24480509757996	3.18264174461365	4.01326274871826	4.15250444412231	3.47971749305725	3.48118090629578	3.69921922683716	3.65964341163635	2.00221347808838	2.63280415534973	1.64028942584991	protein_coding	cell part;clathrin coat;clathrin vesicle coat;coated pit;cytoplasmic part;cytoplasmic vesicle part;intracellular;intracellular organelle part;intracellular part;macromolecular complex;membrane;membrane coat;membrane part;organelle part;plasma membrane;protein complex;vesicle coat	ENSG00000157191	NECAP2	Q9NVZ3;A0A024QZ81;
0	0	0	0	0	0	0	0	0	0	0	0	0.085196278989315	0.0539954788982868	0.376730382442474	protein_coding		ENSG00000268991	FAM231C	P0DMU4;P0DMU5;P0DMU3;
0.406116992235184	0.353413164615631	0.356142729520798	0.293728798627853	0.27657076716423	0.349470108747482	0.33311653137207	0.283960372209549	0.351904541254044	0.563556373119354	0.573562741279602	0.655367851257324	0.349505424499512	0.399573713541031	0.40695196390152	protein_coding	cell part;cytoplasm;intracellular part	ENSG00000219481	NBPF1	Q3BBV0;
0.180306136608124	0.0361968874931335	0.018681276589632	0.113984785974026	0.0940705239772797	0.100554563105106	0.134060561656952	0.293083995580673	0.220314279198647	0.125771105289459	0.153797000646591	0.149629935622215	0.0857212841510773	0.0864527225494385	0.0778704434633255	protein_coding	actin cytoskeleton;cell part;cell projection part;centriole;centrosome;ciliary rootlet;cilium part;cytoplasm;cytoplasmic part;cytoskeletal part;cytoskeleton;extracellular membrane-bounded organelle;extracellular organelle;extracellular region part;extracellular vesicular exosome;intracellular non-membrane-bounded organelle;intracellular organelle;intracellular organelle part;intracellular part;me…	ENSG00000058453	CROCC	Q5TZA2;
14.7074718475342	11.8640832901001	8.33246994018555	15.2550001144409	16.8424167633057	16.0991039276123	22.3531303405762	19.6240310668945	20.9788055419922	10.5852890014648	8.54261589050293	8.30731391906738	7.43633127212524	11.5611200332642	6.1163215637207	protein_coding	extracellular matrix part;extracellular region;extracellular region part;fibril;microfibril	ENSG00000117122	MFAP2	P55001;A0A024RA94;
4.15915250778198	1.8714691400528	0.994425058364868	2.99371838569641	2.75378060340881	3.20569181442261	2.69716644287109	2.19204926490784	2.32051062583923	2.50634527206421	2.61199688911438	3.00207829475403	1.89356184005737	2.09329056739807	1.31984376907349	protein_coding	cell part;cytoplasmic part;integral to membrane;intracellular membrane-bounded organelle;intracellular organelle;intracellular organelle part;intracellular part;intrinsic to membrane;lysosomal membrane;lysosome;lytic vacuole;membrane;membrane part;membrane-bounded organelle;organelle;organelle membrane;organelle part;vacuolar membrane;vacuolar part;vacuole	ENSG00000159363	ATP13A2	Q9NQ11;Q8N4D4;Q8NBS1;
2.74285483360291	2.29424262046814	2.34103584289551	2.43354797363281	2.38407254219055	2.38897681236267	1.83693706989288	2.03803730010986	1.65478682518005	2.25909924507141	2.38613939285278	2.53755116462708	3.75564932823181	3.63627123832703	3.56215214729309	protein_coding	cell part;cytoplasmic part;extracellular membrane-bounded organelle;extracellular organelle;extracellular region part;extracellular vesicular exosome;fumarate reductase complex;intracellular membrane-bounded organelle;intracellular organelle;intracellular organelle part;intracellular part;macromolecular complex;membrane;membrane part;membrane-bounded organelle;membrane-bounded vesicle;mitochondri…	ENSG00000117118	SDHB	P21912;
0.145557254552841	0.161511659622192	0.156073734164238	0.230371311306953	0.25912269949913	0.250826746225357	0.130604475736618	0.0888510495424271	0.122666701674461	0.112113267183304	0.0780185386538506	0.0948217585682869	0.0568056032061577	0.453417897224426	0.0609771236777306	protein_coding	cell part;chromatin;chromosomal part;cytoplasm;extracellular membrane-bounded organelle;extracellular organelle;extracellular region part;extracellular vesicular exosome;intracellular organelle part;intracellular part;membrane-bounded organelle;membrane-bounded vesicle;organelle;organelle part;transcriptionally active chromatin;vesicle	ENSG00000117115	PADI2	Q9Y2J8;A0A024RA98;
0.00927472393959761	0.0154539607465267	0.00737039092928171	0.040910828858614	0.0330688320100307	0.0204433035105467	0.00539962714537978	0.00728557677939534	0.0103307357057929	0.0206374004483223	0.0190878938883543	0.0279271081089973	0.048797320574522	0.0773166045546532	0.0469081364572048	protein_coding	cell part;cytoplasm;extracellular membrane-bounded organelle;extracellular organelle;extracellular region part;extracellular vesicular exosome;intracellular part;membrane-bounded organelle;membrane-bounded vesicle;organelle;vesicle	ENSG00000142623	PADI1	Q9ULC6;
0.103113912045956	0.113876067101955	0.115154430270195	0.230246737599373	0.146453410387039	0.155171751976013	0.153918251395226	0.148946851491928	0.162265181541443	0.177314057946205	0.0725476145744324	0.0731086581945419	0.0197477862238884	0.0179913211613894	0.0150086339563131	protein_coding	cell part;cytoplasm;intracellular part	ENSG00000142619	PADI3	Q9ULW8;
0.00226451805792749	0.00226394506171346	0.00308495294302702	0.0055751409381628	0.000781363982241601	0.004991440102458	0.00197756011039019	0.00152472604531795	0.000756705994717777	0	0.00372840208001435	0	0	0.000492459977976978	0	protein_coding	cell part;cytoplasm;intracellular membrane-bounded organelle;intracellular organelle;intracellular part;membrane-bounded organelle;nucleus;organelle	ENSG00000159339	PADI4	Q9UM07;
0	0	0	0.00263653695583344	0.00739028584212065	0.00134885695297271	0	0	0	0	0	0	0	0	0	protein_coding	cell part;cytoplasm;cytoskeleton;intermediate filament cytoskeleton;intracellular membrane-bounded organelle;intracellular non-membrane-bounded organelle;intracellular organelle;intracellular part;membrane-bounded organelle;non-membrane-bounded organelle;nucleus;organelle	ENSG00000276747	PADI6	Q6TGC4;
18.4563655853271	18.5053558349609	17.00319480896	19.5042533874512	20.9145927429199	21.5745124816895	11.4537363052368	8.11593914031982	8.75905418395996	5.73866081237793	5.40174436569214	5.12996864318848	3.37431693077087	3.73269367218018	3.38702201843262	protein_coding	cell part;chromosomal part;chromosome, centromeric core region;cytoplasmic part;cytoskeletal part;cytosol;intracellular non-membrane-bounded organelle;intracellular organelle;intracellular organelle part;intracellular part;macromolecular complex;microtubule;midbody;non-membrane-bounded organelle;nuclear part;nucleolus;organelle;organelle part;protein complex	ENSG00000179051	RCC2	Q9P258;A0A024RAC5;
0.380647242069244	0.192407384514809	0.0958674475550652	0.212135374546051	0.255231857299805	0.250296145677567	0.332412004470825	0.369634449481964	0.375709861516953	0.306738466024399	0.277149975299835	0.300688087940216	0.326254099607468	0.316854059696198	0.321839660406113	protein_coding	cell part;cytoplasm;cytoplasmic part;cytosol;intracellular part	ENSG00000074964	ARHGEF10L	Q9HCE6;Q5VXI4;
0.00234853406436741	0.00410889415070415	0.00179966702125967	0.0249348077923059	0.0200562383979559	0.0277319345623255	0.00512732518836856	0.00296492897905409	0.00412009889259934	0.00452230684459209	0.0021750358864665	0.001325938035734	0.0296150576323271	0.0256642196327448	0.0327387899160385	protein_coding	cell part;cytoplasm;cytoskeleton;intracellular non-membrane-bounded organelle;intracellular organelle;intracellular part;non-membrane-bounded organelle;organelle	ENSG00000117148	ACTL8	Q9H568;
0.063796229660511	0.0303344298154116	0.018282812088728	0.0103432023897767	0.008536615408957	0.0101422322914004	0.0138600673526526	0.018072422593832	0.0230858381837606	0.0143818762153387	0.0220961812883615	0.0133530646562576	0.00592642091214657	0.00233483104966581	0.00247895601205528	protein_coding	extracellular region	ENSG00000117154	IGSF21	Q96ID5;
3.20209765434265	2.24335718154907	3.17962121963501	7.72716236114502	6.37491369247437	5.77898645401001	1.46610701084137	2.10913991928101	1.69121098518372	2.03112578392029	0.940478801727295	2.04364895820618	0.118022680282593	0.096171572804451	0.0745551213622093	protein_coding	cell part;integral to membrane;intrinsic to membrane;membrane part	ENSG00000179023	KLHDC7A	Q5VTJ3;
0.00214458699338138	0.000714680994860828	0.0007303929887712	0.000989977037534118	0.000739982002414763	0.00067529798252508	0.021225368604064	0.0530660860240459	0.042639497667551	0.0490044467151165	0.00882735475897789	0.0153367081657052	0.00367935700342059	0.0142245506867766	0.00203372398391366	protein_coding	cell part;intracellular membrane-bounded organelle;intracellular organelle;intracellular part;membrane-bounded organelle;nucleus;organelle	ENSG00000009709	PAX7	P23759;
0	0	0	0	0	0	0	0	0	0	0	0.00236857100389898	0.00215928396210074	0.00547402212396264	0.00238704099319875	protein_coding	cell part;integral to membrane;intrinsic to membrane;macromolecular complex;membrane;membrane part;plasma membrane;protein complex;receptor complex	ENSG00000179002	TAS1R2	Q8TE23;
1.05750417709351	1.10694146156311	0.542298555374146	0.924219191074371	1.02094447612762	1.07259893417358	1.16874754428864	1.38967978954315	1.04664921760559	1.55453479290009	1.31911528110504	1.59768795967102	1.36522471904755	1.5648113489151	1.24163246154785	protein_coding	cell part;cytoplasmic part;intracellular membrane-bounded organelle;intracellular organelle;intracellular organelle lumen;intracellular organelle part;intracellular part;membrane-bounded organelle;membrane-enclosed lumen;mitochondrial matrix;mitochondrial part;mitochondrion;organelle;organelle lumen;organelle part	ENSG00000159423	ALDH4A1	P30038;A0A024RAD8;
0.204986959695816	0.237885415554047	0.208618953824043	0.38295441865921	0.311212003231049	0.359946250915527	0.799583375453949	0.828120648860931	1.0202169418335	0.222900822758675	0.275955528020859	0.217847973108292	0.329343229532242	0.3235844373703	0.370485097169876	protein_coding	cell part;cytoskeletal part;intermediate filament;intracellular organelle part;intracellular part;macromolecular complex;organelle part;protein complex	ENSG00000169991	IFFO2	Q5TF58;
0.9541135430336	0.89958667755127	1.08770132064819	0.994021475315094	1.08560121059418	1.1293466091156	0.865182757377625	0.524587333202362	1.04418885707855	0.970773696899414	0.897708833217621	1.02549588680267	1.98634707927704	2.4123387336731	1.69835984706879	protein_coding	cell part;centrosome;cytoplasm;cytoplasmic part;cytoskeletal part;integral to membrane;intracellular non-membrane-bounded organelle;intracellular organelle;intracellular organelle part;intracellular part;intrinsic to membrane;membrane;membrane part;microtubule organizing center;non-membrane-bounded organelle;nuclear part;nucleoplasm;organelle;organelle part	ENSG00000127481	UBR4	Q5T4S7;
0.926161050796509	2.59470701217651	2.18160533905029	2.10676980018616	1.94049751758575	2.11351680755615	1.49663662910461	1.49496829509735	1.74393582344055	1.38151621818542	1.44080150127411	1.37980103492737	1.25546526908875	1.0269627571106	1.13008093833923	protein_coding	cell part;ER membrane protein complex;integral to membrane;intrinsic to membrane;macromolecular complex;membrane part;protein complex	ENSG00000127463	EMC1	Q8N766;
9.03943920135498	9.11560726165771	9.42625045776367	12.9371242523193	12.6978015899658	12.9454116821289	8.69493198394775	9.34749984741211	7.47856283187866	5.44759178161621	4.99058675765991	4.73520183563232	3.7967643737793	4.36782503128052	3.07537055015564	protein_coding	cell part;cytoplasm;cytoplasmic part;intracellular membrane-bounded organelle;intracellular non-membrane-bounded organelle;intracellular organelle;intracellular organelle part;intracellular part;macromolecular complex;membrane;membrane-bounded organelle;non-membrane-bounded organelle;nuclear membrane;nuclear part;nucleolus;nucleoplasm;nucleus;organelle;organelle membrane;organelle part;ribonucleo…	ENSG00000053372	MRTO4	Q9UKD2;A0A024RAE1;
0.113311849534512	0.0629350915551186	0.0514549091458321	0.180167257785797	0.156391352415085	0.136774122714996	0.197906166315079	0.394186675548553	0.309222936630249	0.155158638954163	0.101054213941097	0.0852982848882675	0.123122118413448	0.156064033508301	0.114617913961411	protein_coding	cell part;cytoplasmic part;cytosol;extracellular membrane-bounded organelle;extracellular organelle;extracellular region part;extracellular vesicular exosome;intracellular part;membrane-bounded organelle;membrane-bounded vesicle;organelle;vesicle	ENSG00000162482	AKR7A3	O95154;
5.32442760467529	3.44919085502625	3.07255172729492	5.48617315292358	5.21835660934448	5.35079526901245	6.52489900588989	8.00904083251953	6.10158443450928	6.30627107620239	7.30601644515991	7.65181541442871	7.19302988052368	7.41095685958862	6.35787200927734	protein_coding	cell part;cytoplasmic part;cytosol;extracellular membrane-bounded organelle;extracellular organelle;extracellular region part;extracellular vesicular exosome;Golgi apparatus;intracellular membrane-bounded organelle;intracellular organelle;intracellular part;membrane-bounded organelle;membrane-bounded vesicle;mitochondrion;organelle;vesicle	ENSG00000053371	AKR7A2	O43488;V9HWA2;
1.12179374694824	0.446618944406509	0.32711336016655	1.65433359146118	1.3872891664505	1.48406040668488	1.22671866416931	1.25329113006592	1.00763297080994	1.12402260303497	1.24731814861298	1.39279496669769	0.906948328018188	0.913208782672882	0.850101411342621	protein_coding	cell part;cytoplasmic part;integral to membrane;integral to organelle membrane;intracellular membrane-bounded organelle;intracellular organelle;intracellular organelle part;intracellular part;intrinsic to membrane;intrinsic to organelle membrane;lysosomal membrane;membrane;membrane part;membrane-bounded organelle;organelle;organelle membrane;organelle part;vacuolar membrane;vacuolar part	ENSG00000040487	PQLC2	Q6ZP29;A0A024RAA1;A0A024RA97;
3.30067110061646	2.8022346496582	2.97498941421509	2.41684246063232	2.54666805267334	2.47536182403564	2.69717073440552	2.57403016090393	2.38141703605652	2.04904437065125	2.25144290924072	2.12132930755615	1.4076464176178	1.86179709434509	1.26671719551086	protein_coding	acrosomal vesicle;actin cytoskeleton;actin filament;cell cortex part;cell junction;cell part;cell projection;cell-cell contact zone;cell-cell junction;contractile fiber part;cortical cytoskeleton;cytoplasm;cytoplasmic membrane-bounded vesicle;cytoplasmic part;cytoplasmic vesicle;cytoskeletal part;cytoskeleton;cytosol;extracellular membrane-bounded organelle;extracellular organelle;extracellular r…	ENSG00000077549	CAPZB	P47756;B1AK88;B1AK85;B4DWA6;Q7L4N0;
0.602837920188904	0.78092634677887	0.973700821399689	0.781552195549011	0.851058542728424	0.859057545661926	0.620535314083099	0.919747173786163	0.708479166030884	0.944460391998291	1.14194774627686	0.929809510707855	0.569062054157257	0.562326312065125	0.725418746471405	protein_coding	cell part;cytoplasmic part;integral to membrane;intracellular membrane-bounded organelle;intracellular organelle;intracellular organelle part;intracellular part;intrinsic to membrane;membrane;membrane part;membrane-bounded organelle;mitochondrial inner membrane;mitochondrial membrane;mitochondrial part;mitochondrion;organelle;organelle inner membrane;organelle membrane;organelle part	ENSG00000173436	MINOS1	Q5TGZ0;A0A087WU07;
0.145897850394249	0.082340843975544	0.0312560833990574	0.149905517697334	0.129101634025574	0.206734731793404	0.15206977725029	0.216274842619896	0.14389967918396	0.0181250981986523	0.0290579833090305	0.0345427393913269	0.0872045904397964	0.104395680129528	0.0749799087643623	protein_coding	extracellular region part;extracellular space	ENSG00000158747	NBL1	P41271;A0A087WTY6;
0.188869848847389	0.00885103270411491	0.0331672392785549	0.0381436310708523	0.0244383178651333	0.0306653995066881	0.0335027128458023	0.0238440502434969	0.0236671194434166	0.00454606721177697	0.00364410504698753	0.00333226006478071	0.00607564300298691	0.0404313616454601	0.00671648886054754	protein_coding	cell part;cell projection;cilium;dendrite;integral to membrane;integral to plasma membrane;intrinsic to membrane;intrinsic to plasma membrane;membrane;membrane part;neuron projection;plasma membrane;plasma membrane part	ENSG00000158748	HTR6	P50406;
0.0257630180567503	0.0354151837527752	0.0201076325029135	0.0419545732438564	0.0529662184417248	0.0483363196253777	0.130302965641022	0.0943218171596527	0.107252694666386	0.0799255073070526	0.08262550085783	0.058585274964571	0.0460419692099094	0.0786702558398247	0.0439761988818645	protein_coding	cell part;integral to membrane;intrinsic to membrane;membrane part	ENSG00000162542	TMCO4	Q5TGY1;Q6ZSC6;
0	0	0	0	0	0	0	0	0	0	0	0	0.451356083154678	0.176036491990089	1.15145576000214	protein_coding	cell part;integral to membrane;intrinsic to membrane;membrane part	ENSG00000178828	RNF186	Q9NXI6;
2.00445747375488	1.42269384860992	1.44124042987823	1.00708425045013	1.19220316410065	1.05529797077179	1.26206803321838	1.48617148399353	1.79986953735352	1.15366220474243	1.1777571439743	1.10197973251343	1.17703115940094	1.47840476036072	1.2145414352417	protein_coding		ENSG00000169914	OTUD3	Q5T2D3;
1.11549472808838	0.718129217624664	0.863430917263031	1.18590128421783	1.43461751937866	1.44492554664612	19.1507129669189	6.07688474655151	7.53974008560181	1.78347611427307	1.25222706794739	0.877885043621063	0.591537296772003	5.21556234359741	0.807797610759735	protein_coding	cell part;cytoplasmic membrane-bounded vesicle;cytoplasmic part;cytoplasmic vesicle;endoplasmic reticulum;endoplasmic reticulum membrane;endoplasmic reticulum part;extracellular membrane-bounded organelle;extracellular organelle;extracellular region;extracellular region part;extracellular space;extracellular vesicular exosome;intracellular membrane-bounded organelle;intracellular organelle;intrac…	ENSG00000188257	PLA2G2A	P14555;A0A024RA96;
0.00334281497634947	0.00467875692993402	0.000683087971992791	0.000617239973507822	0	0.00126312300562859	0.00467074709013104	0.00337613490410149	0.00201065000146627	0	0.00247669103555381	0.00301966397091746	0.0055056931450963	0.0706600323319435	0.00228240806609392	protein_coding	cell part;cell surface;cytoplasmic part;extracellular region;Golgi apparatus;intracellular membrane-bounded organelle;intracellular organelle;intracellular part;membrane;membrane-bounded organelle;organelle;perinuclear region of cytoplasm;plasma membrane	ENSG00000127472	PLA2G5	P39877;
0.0055233808234334	0	0	0.00509936781600118	0	0	0.00482346396893263	0	0.00553704192861915	0	0	0	0	0.0144138969480991	0	protein_coding	extracellular region	ENSG00000117215	PLA2G2D	Q9UNK4;A0A087WZT4;
0	0	0	0	0	0.00359813100658357	0.003326270962134	0.0230814088135958	0.00381835596635938	0	0	0	0.0156835094094276	0	0.00866888556629419	protein_coding	cell part;cytoplasmic part;cytosol;extracellular region;intracellular part	ENSG00000158786	PLA2G2F	Q9BZM2;
0.00781525485217571	0	0	0.00481020100414753	0	0.00246090698055923	0.00227497098967433	0	0	0	0	0.00294156302697957	0	0.0135965356603265	0	protein_coding	extracellular region	ENSG00000187980	PLA2G2C	J3KMZ3;
0.363636165857315	0.321271568536758	0.427698612213135	0.550426185131073	0.735320389270782	0.7788907289505	0.576032817363739	0.666193902492523	0.652772903442383	0.423384666442871	0.506464064121246	0.496544539928436	0.522311389446259	0.62343829870224	0.307948648929596	protein_coding		ENSG00000162543	UBXN10	Q96LJ8;
0.0322659574449062	0.0210663117468357	0.0154742747545242	0.00911908131092787	0.0122692957520485	0.0211495272815228	0.0253020171076059	0.0232768338173628	0.0409272834658623	0.0273883193731308	0.0300855841487646	0.0200755968689919	0.0115233035758138	0.118569768965244	0.00749338697642088	protein_coding	extracellular region	ENSG00000158816	VWA5B1	Q5TIE3;
1.70531690120697	0.659955561161041	1.49506139755249	2.24479675292969	1.92468106746674	2.33845591545105	7.46531963348389	9.40050411224365	9.48515892028809	7.96570825576782	5.5701322555542	5.62765979766846	6.14968490600586	7.24955224990845	5.70910358428955	protein_coding	cell body;cell junction;cell part;cell projection;cytoskeletal part;dendrite;intracellular organelle part;intracellular part;membrane;neuron projection;neuronal cell body;organelle part;postsynaptic density;postsynaptic membrane;synapse part;synaptic membrane	ENSG00000162545	CAMK2N1	Q7Z7J9;
5.39579248428345	4.70803928375244	4.0112624168396	6.45908403396606	6.76153135299683	7.01088285446167	5.36227130889893	4.71710538864136	4.49792098999023	7.32890844345093	8.53162097930908	9.06265354156494	6.62941026687622	7.57986068725586	7.11959028244019	protein_coding	axon;cell body;cell part;cell projection;cytoplasm;cytoplasmic part;integral to membrane;integral to mitochondrial membrane;integral to mitochondrial outer membrane;integral to organelle membrane;intracellular membrane-bounded organelle;intracellular organelle;intracellular organelle part;intracellular part;intrinsic to membrane;intrinsic to mitochondrial outer membrane;intrinsic to organelle mem…	ENSG00000090432	MUL1	Q969V5;A0A024RAA0;
0.409634649753571	0.163812384009361	0.200896292924881	0.39331579208374	0.390106499195099	0.18574246764183	0.143090456724167	0.380620270967484	0.34494411945343	0.126205950975418	0.323731482028961	0.370035082101822	1.63609325885773	0.662772953510284	2.10700130462646	protein_coding		ENSG00000183114	FAM43B	Q6ZT52;
0.587750792503357	0.402043491601944	0.433868288993835	0.306365817785263	0.349322766065598	0.281595766544342	0.434684544801712	0.5353844165802	0.648406803607941	0.121299251914024	0.0989691987633705	0.0460438020527363	0.0796084702014923	0.0302724316716194	0.0560034364461899	protein_coding	cell part;cytoplasmic part;cytosol;extracellular region;intracellular part	ENSG00000158825	CDA	P32320;
2.02748203277588	1.05896866321564	0.543508172035217	1.02100276947021	0.99502295255661	1.24305284023285	1.3202805519104	0.944906830787659	1.36591243743896	1.46279942989349	1.77470505237579	2.06542539596558	3.08617091178894	2.33039116859436	2.84086561203003	protein_coding	axon;cell body;cell part;cell projection;chromatin;chromosomal part;cytoplasm;cytoplasmic part;cytoskeleton;cytosol;integral to membrane;integral to mitochondrial membrane;integral to mitochondrial outer membrane;integral to organelle membrane;intracellular membrane-bounded organelle;intracellular non-membrane-bounded organelle;intracellular organelle;intracellular organelle part;intracellular pa…	ENSG00000158828	PINK1	Q9BXM7;
50.5246162414551	50.4256744384766	37.6006965637207	50.4052047729492	53.3615264892578	55.7509002685547	52.562068939209	52.7863159179688	51.6041679382324	39.0618438720703	41.6178092956543	42.2940292358398	32.5868835449219	32.2568702697754	27.4385108947754	protein_coding	cell part;cytoplasmic part;endoplasmic reticulum;endoplasmic reticulum membrane;endoplasmic reticulum part;integral to membrane;intracellular membrane-bounded organelle;intracellular organelle;intracellular organelle part;intracellular part;intrinsic to membrane;macromolecular complex;membrane;membrane part;membrane-bounded organelle;oligosaccharyltransferase complex;organelle;organelle membrane;…	ENSG00000244038	DDOST	P39656;A0A024RAD5;
0.497693032026291	0.291677236557007	0.114772371947765	0.259991675615311	0.201873615384102	0.218862131237984	0.211863070726395	0.278901934623718	0.327663213014603	0.0672948807477951	0.0568330734968185	0.0546120926737785	0.0803009197115898	0.0941518843173981	0.0843323394656181	protein_coding	axoneme;axoneme part;cell part;cell projection;cell projection part;cilium;cytoplasmic part;cytoskeletal part;cytosol;intracellular organelle part;intracellular part;intraflagellar transport particle B;kinesin complex;macromolecular complex;microtubule;microtubule associated complex;nonmotile primary cilium;organelle part;photoreceptor connecting cilium;primary cilium;protein complex	ENSG00000117245	KIF17	Q9P2E2;A0A0A0MRS8;
1.02865970134735	0.835574448108673	0.735705077648163	1.17227685451508	1.20788908004761	1.15089106559753	0.516527652740479	0.675293326377869	0.712175130844116	0.168365761637688	0.0833583846688271	0.0653356909751892	0.225014388561249	0.144706234335899	0.296303272247314	protein_coding	cell junction;cell part;cytoskeletal part;intracellular organelle part;intracellular part;membrane;organelle part;postsynaptic density;postsynaptic membrane;synapse part;synaptic membrane	ENSG00000189410	SH2D5	Q6ZV89;
3.07117795944214	3.94644546508789	4.3830361366272	3.22989773750305	3.52766418457031	3.37434267997742	4.84753608703613	3.83817934989929	5.082435131073	5.66680574417114	5.01420402526855	4.46582508087158	3.01870703697205	3.53161406517029	2.72529149055481	protein_coding	cell part;chromosomal part;chromosome;intracellular membrane-bounded organelle;intracellular non-membrane-bounded organelle;intracellular organelle;intracellular organelle part;intracellular part;macromolecular complex;membrane-bounded organelle;non-membrane-bounded organelle;nucleosome;nucleus;organelle;organelle part;protein-DNA complex	ENSG00000127483	HP1BP3	Q5SSJ5;
0.275771141052246	0.349683851003647	0.413932681083679	0.330897390842438	0.345471918582916	0.320535153150558	0.458323270082474	0.351192235946655	0.46174293756485	0.41045805811882	0.402714103460312	0.397645145654678	0.396209269762039	0.376143604516983	0.304116755723953	protein_coding	cell part;cytoplasmic part;cytosol;eukaryotic translation initiation factor 4F complex;intracellular part;macromolecular complex;protein complex	ENSG00000075151	EIF4G3	O43432;A0A0A0MSA7;Q59GJ0;
0.461152732372284	0.485664010047913	0.338612407445908	0.523092031478882	0.477697193622589	0.577117085456848	1.28874826431274	1.0137677192688	1.18602585792542	1.02359163761139	1.3712956905365	1.34036183357239	1.23477578163147	1.26621687412262	1.42781102657318	protein_coding	cell part;clathrin-coated vesicle;coated vesicle;cytoplasmic membrane-bounded vesicle;cytoplasmic part;cytoplasmic vesicle;early endosome;endosomal part;endosome;external side of plasma membrane;extracellular membrane-bounded organelle;extracellular organelle;extracellular region part;extracellular vesicular exosome;integral to membrane;intracellular membrane-bounded organelle;intracellular organ…	ENSG00000117298	ECE1	P42892;A0A024RAB0;A0A024RAF7;A0A024RAB2;
0.300389617681503	0.304067522287369	0.293488025665283	0.221863701939583	0.230293661355972	0.239426374435425	0.347580015659332	0.383022010326386	0.451698839664459	0.293551385402679	0.261970043182373	0.279830545186996	0.264767795801163	0.303149282932281	0.191213101148605	protein_coding	cell part;cytoplasm;intracellular part	ENSG00000142794	NBPF3	Q9H094;
3.96739053726196	3.51801753044128	2.38589024543762	3.07639074325562	3.36401414871216	3.21233129501343	3.87654638290405	5.42803573608398	4.79686594009399	1.01046109199524	0.624626994132996	0.547059714794159	0.241195306181908	0.305330187082291	0.199977040290833	protein_coding	anchored to membrane;cell part;extracellular matrix;extracellular membrane-bounded organelle;extracellular organelle;extracellular region part;extracellular space;extracellular vesicular exosome;integral to membrane;intrinsic to membrane;membrane;membrane part;membrane-bounded organelle;membrane-bounded vesicle;organelle;plasma membrane;vesicle	ENSG00000162551	ALPL	P05186;A0A024RAG0;
0.278741538524628	0.182517975568771	0.119450055062771	0.229694917798042	0.25574803352356	0.252977877855301	0.269069254398346	0.414136677980423	0.421455711126328	0.125091716647148	0.184900417923927	0.165826037526131	0.395422875881195	0.521133720874786	0.773335576057434	protein_coding	cell part;cytoplasmic part;cytosol;Golgi apparatus part;Golgi membrane;intracellular organelle part;intracellular part;membrane;organelle membrane;organelle part	ENSG00000076864	RAP1GAP	P47736;A0A024RAB5;X6R8W7;
1.48772811889648	1.71211397647858	1.76691901683807	1.18848788738251	1.25635290145874	1.16769433021545	0.878246963024139	0.886019825935364	0.908720016479492	0.730245471000671	0.646120309829712	0.623802781105042	0.687279462814331	0.785039722919464	0.73883181810379	protein_coding	cell part;cytoplasm;cytoplasmic part;intracellular membrane-bounded organelle;intracellular organelle;intracellular organelle part;intracellular part;membrane-bounded organelle;mitochondrion;nuclear part;nucleoplasm;organelle;organelle part	ENSG00000090686	USP48	Q86UV5;
0.0910428538918495	0.0325070731341839	0.0398660376667976	0.108069129288197	0.0673157200217247	0.129006147384644	0.0738269910216331	0.0689627453684807	0.0554127283394337	0.105186559259892	0.0441660694777966	0.0183575227856636	0.0368179976940155	0.0212131049484015	0.022200807929039	protein_coding	cell part;integral to membrane;intrinsic to membrane;membrane part	ENSG00000187942	LDLRAD2	Q5SZI1;
0.429133296012878	0.178638249635696	0.0647209212183952	0.249816074967384	0.254323095083237	0.35211592912674	0.522481143474579	0.436369121074677	0.789179563522339	1.53647267818451	1.4979395866394	2.80855178833008	3.2704975605011	2.43729948997498	2.80336880683899	protein_coding	adherens junction;anchoring junction;basal lamina;cell junction;cell part;cell-substrate adherens junction;cell-substrate junction;cytoplasmic part;extracellular matrix;extracellular matrix part;extracellular membrane-bounded organelle;extracellular organelle;extracellular region;extracellular region part;extracellular space;extracellular vesicular exosome;focal adhesion;Golgi apparatus part;Golg…	ENSG00000142798	HSPG2	P98160;
0	0	0	0	0	0.00184058700688183	0	0	0	0	0.0024059759452939	0.00220008403994143	0	0	0	protein_coding		ENSG00000219073	CELA3B	P08861;
0	0	0	0.00357372802682221	0.00400690315291286	0.0036566499620676	0.0101411072537303	0	0	0	0.00477989483624697	0.00437085516750813	0	0	0	protein_coding		ENSG00000142789	CELA3A	P09093;
3.44483137130737	4.34542655944824	6.01343679428101	5.67780685424805	5.77873611450195	5.64175891876221	4.96274614334106	4.7802939414978	4.81604766845703	7.54552984237671	6.87805986404419	6.25997352600098	5.00343608856201	4.78386354446411	4.33981847763062	protein_coding	adherens junction;anchoring junction;apical part of cell;cell body;cell junction;cell part;cell projection;cell-cell junction;cell-substrate adherens junction;cell-substrate junction;cytoplasm;cytoplasmic membrane-bounded vesicle;cytoplasmic part;cytoplasmic vesicle;cytoskeletal part;cytosol;endoplasmic reticulum membrane;endoplasmic reticulum part;extracellular membrane-bounded organelle;extrace…	ENSG00000070831	CDC42	P60953;A0A024RAE6;A0A024RAE4;
0.0726760476827621	0.0410673692822456	0.0306705143302679	0.00875177327543497	0.0130834449082613	0.00746237020939589	0.411153256893158	0.555290341377258	0.473562628030777	0.257983833551407	0.119006738066673	0.256892949342728	0.414718389511108	0.317468464374542	0.33800333738327	protein_coding	cell part;cell surface;cytoplasm;cytoplasmic part;endoplasmic reticulum lumen;endoplasmic reticulum part;extracellular matrix;extracellular region;extracellular region part;extracellular space;Golgi apparatus part;Golgi lumen;intracellular organelle lumen;intracellular organelle part;intracellular part;membrane;membrane-enclosed lumen;organelle lumen;organelle part;plasma membrane;proteinaceous e…	ENSG00000162552	WNT4	P56705;
0.260284781455994	0.329787641763687	0.303930819034576	0.427642196416855	0.465730637311935	0.477708488702774	0.547843635082245	0.356228113174438	0.45050111413002	0.675905406475067	0.589029848575592	0.72696179151535	0.463690519332886	0.42695277929306	0.354225665330887	protein_coding	cell part;intracellular membrane-bounded organelle;intracellular organelle;intracellular part;membrane-bounded organelle;nucleus;organelle	ENSG00000184677	ZBTB40	Q9NUA8;B3KR52;Q1RMZ5;
0.248362019658089	0.0683874785900116	0.0333325751125813	0.0398353263735771	0.0522893294692039	0.05666583776474	0.0413561090826988	0.0669608786702156	0.0907286405563354	0.0275597479194403	0.0324878841638565	0.0356492735445499	0.129997223615646	0.113971866667271	0.213168412446976	protein_coding	cell part;cell projection;cytoplasmic part;early endosome membrane;endosomal part;endosome membrane;integral to membrane;integral to plasma membrane;intracellular organelle part;intracellular part;intrinsic to membrane;intrinsic to plasma membrane;membrane;membrane part;neuron projection;organelle membrane;organelle part;plasma membrane;plasma membrane part	ENSG00000070886	EPHA8	P29322;
0.0271610766649246	0	0	0	0	0.0128289246931672	0.0118596246466041	0.0137159023433924	0.0136141255497932	0	0.0167696978896856	0	0	0.00885999295860529	0	protein_coding	collagen;complement component C1 complex;extracellular matrix part;extracellular membrane-bounded organelle;extracellular organelle;extracellular region;extracellular region part;extracellular vesicular exosome;macromolecular complex;membrane-bounded organelle;membrane-bounded vesicle;organelle;protein complex;vesicle	ENSG00000173372	C1QA	P02745;A0A024RAG6;
0.101770550012589	0.0939182713627815	0.047780979424715	0.119444504380226	0.121980354189873	0.142260998487473	0.474415987730026	0.394910603761673	0.398795485496521	0.514436006546021	0.778439521789551	0.523632884025574	0.447039008140564	0.458854615688324	0.367127239704132	protein_coding	axon;cell body;cell part;cell projection;cytoplasmic part;cytosol;dendrite;extracellular region;integral to membrane;integral to plasma membrane;intracellular part;intrinsic to membrane;intrinsic to plasma membrane;membrane;membrane part;neuron projection;neuronal cell body;plasma membrane;plasma membrane part	ENSG00000133216	EPHB2	P29323;
0	0	0	0	0.00354673597030342	0	0.00299215596169233	0.00346048991195858	0.0068696248345077	0	0.00423095608130097	0.011606671847403	0	0	0	protein_coding		ENSG00000215906	LACTBL1
4.54377746582031	6.75460910797119	6.83073902130127	5.74544954299927	5.65580463409424	5.51885175704956	5.29886722564697	4.71490430831909	4.63653087615967	4.03668689727783	3.76213121414185	3.56754541397095	3.47035336494446	3.46407294273376	3.42223787307739	protein_coding	cell part;chromatin;chromosomal part;intracellular membrane-bounded organelle;intracellular organelle;intracellular organelle part;intracellular part;macromolecular complex;membrane-bounded organelle;nuclear chromatin;nuclear chromosome part;nuclear part;nucleoplasm;nucleoplasm part;nucleus;organelle;organelle part;protein complex;transcription factor complex	ENSG00000004487	KDM1A	O60341;
0.760919630527496	1.08495664596558	1.23409950733185	1.0272182226181	1.03037142753601	1.11597490310669	0.991253256797791	0.5530144572258	0.826743602752686	1.04208588600159	0.957912802696228	1.01136231422424	0.877609312534332	0.694235563278198	0.83063155412674	protein_coding	cell part;extracellular membrane-bounded organelle;extracellular organelle;extracellular region part;extracellular vesicular exosome;intracellular membrane-bounded organelle;intracellular organelle;intracellular part;membrane;membrane-bounded organelle;membrane-bounded vesicle;nucleus;organelle;vesicle	ENSG00000169641	LUZP1	Q86V48;Q05DE3;
10.6134634017944	16.4957466125488	10.707350730896	6.39523029327393	8.63217926025391	7.62486267089844	4.10204076766968	2.9725661277771	3.15913033485413	0.709861695766449	0.440532952547073	0.386049509048462	0.397843152284622	0.174561247229576	0.625878930091858	protein_coding	cell part;integral to membrane;integral to plasma membrane;intrinsic to membrane;intrinsic to plasma membrane;membrane;membrane part;plasma membrane;plasma membrane part	ENSG00000179546	HTR1D	P28221;
3.49352025985718	6.08615684509277	6.89903354644775	6.28671550750732	6.08553981781006	6.07549476623535	9.27490615844727	7.20771884918213	7.54359531402588	7.21821022033691	6.01691055297852	5.44807052612305	4.349853515625	4.86190128326416	4.19650411605835	protein_coding	catalytic step 2 spliceosome;cell part;cytoplasm;intracellular organelle part;intracellular part;macromolecular complex;nuclear part;nucleoplasm;organelle part;ribonucleoprotein complex;spliceosomal complex;viral nucleocapsid;virion part	ENSG00000125944	HNRNPR	O43390;B4DT28;Q6MZS5;B4DMB1;B4DMD1;Q0VGD6;
0.231836661696434	0.227563828229904	0.30147510766983	0.31132984161377	0.401426404714584	0.402174085378647	1.75586771965027	1.64328968524933	1.72828555107117	4.29863500595093	4.97085428237915	5.84009885787964	5.91852426528931	6.31954574584961	6.45645523071289	protein_coding	cell part;cytoplasm;intracellular;intracellular organelle part;intracellular part;nuclear part;nucleoplasm;organelle part	ENSG00000125945	ZNF436	Q9C0F3;A0A024RAF3;
0.0241116024553776	0.0125348595902324	0.0206937585026026	0.0436308309435844	0.0359407588839531	0.0573984161019325	0.345321744680405	0.253260135650635	0.32582825422287	0.720577955245972	0.820566058158875	1.20338499546051	1.83669662475586	1.7907600402832	2.18188643455505	protein_coding	cell part;intracellular membrane-bounded organelle;intracellular organelle;intracellular part;membrane-bounded organelle;nucleus;organelle	ENSG00000204219	TCEA3	O75764;B4DUM4;
0.664942681789398	0.667782425880432	0.494939178228378	0.475700795650482	0.521681487560272	0.57627010345459	1.16924619674683	1.25957453250885	1.26078498363495	0.755496919155121	0.699415385723114	0.855298399925232	1.42084813117981	1.40399718284607	1.58184385299683	protein_coding	adherens junction;anchoring junction;cell junction;cell part;cell projection;cell-substrate adherens junction;cell-substrate junction;cytoplasm;focal adhesion;intracellular part;ruffle	ENSG00000088280	ASAP3	Q8TDY4;A0A024RAB1;
0.22941192984581	0.263332217931747	0.196198046207428	0.257298588752747	0.357089400291443	0.430219739675522	0.526822805404663	0.293484896421433	0.388409525156021	0.523558676242828	0.457453519105911	0.387605428695679	0.143441796302795	0.199558928608894	0.0831534713506699	protein_coding	cell part;intracellular organelle part;intracellular part;macromolecular complex;nuclear part;nucleoplasm;nucleoplasm part;organelle part;protein complex;transcription factor complex	ENSG00000007968	E2F2	Q14209;
133.79084777832	49.8165092468262	35.3788986206055	106.789566040039	81.519287109375	114.46459197998	302.23095703125	444.994323730469	355.609466552734	229.623489379883	306.377716064453	277.547698974609	222.418502807617	242.123184204102	200.878479003906	protein_coding	cell part;cytoplasm;cytoskeleton;intracellular membrane-bounded organelle;intracellular non-membrane-bounded organelle;intracellular organelle;intracellular organelle part;intracellular part;membrane-bounded organelle;microtubule cytoskeleton;non-membrane-bounded organelle;nuclear part;nucleoplasm;nucleus;organelle;organelle part	ENSG00000117318	ID3	Q02535;
0	0.00142590200994164	0.000728623999748379	0	0	0	0.00373658607713878	0.0057619190774858	0.00571916298940778	0.00768990395590663	0.00176119699608535	0.00322096492163837	0.0022022700868547	0.00232624891214073	0.00243456102907658	protein_coding		ENSG00000197880	MDS2
332.680450439453	354.742126464844	403.572326660156	354.171325683594	334.430786132813	319.895812988281	346.110168457031	406.025451660156	307.942840576172	273.380737304688	185.853073120117	170.562957763672	204.037200927734	159.424377441406	129.309265136719	protein_coding	cell part;cytoplasm;cytoplasmic part;cytosol;cytosolic large ribosomal subunit;extracellular membrane-bounded organelle;extracellular organelle;extracellular region part;extracellular vesicular exosome;intracellular non-membrane-bounded organelle;intracellular organelle;intracellular organelle part;intracellular part;large ribosomal subunit;macromolecular complex;membrane;membrane-bounded organel…	ENSG00000142676	RPL11	P62913;Q5VVD0;
2.68306708335876	3.86762928962708	4.17578744888306	6.55278348922729	6.8303370475769	6.14065599441528	4.13151216506958	3.07441973686218	3.39787220954895	2.97973680496216	3.39569330215454	3.3592517375946	3.07389831542969	3.06472897529602	4.2172269821167	protein_coding	cell part;cytoplasm;elongin complex;extracellular region part;extracellular space;integral to membrane;intracellular membrane-bounded organelle;intracellular organelle;intracellular organelle part;intracellular part;intrinsic to membrane;macromolecular complex;membrane part;membrane-bounded organelle;nuclear part;nucleoplasm;nucleoplasm part;nucleus;organelle;organelle part;protein complex;transc…	ENSG00000011007	TCEB3	Q14241;
12.7833728790283	12.9301385879517	14.716721534729	13.3138952255249	13.1704425811768	11.9138946533203	10.9538335800171	12.8285293579102	11.1046047210693	8.2150707244873	8.32144260406494	8.37897872924805	9.25812244415283	10.1158580780029	11.0493240356445	protein_coding	cell part;intracellular membrane-bounded organelle;intracellular organelle;intracellular part;membrane-bounded organelle;nucleus;organelle	ENSG00000057757	PITHD1	Q9GZP4;B4DKP7;
20.7637596130371	10.3792524337769	5.40733766555786	31.4190464019775	28.7564601898193	32.2874298095703	21.3774604797363	19.4062995910645	16.9608039855957	20.4670257568359	21.9281578063965	23.0396175384521	14.7966480255127	13.9132843017578	10.8699369430542	protein_coding	cell part;cytoplasm;extracellular membrane-bounded organelle;extracellular organelle;extracellular region part;extracellular vesicular exosome;intracellular part;membrane-bounded organelle;membrane-bounded vesicle;organelle;vesicle	ENSG00000011009	LYPLA2	O95372;
6.35342168807983	5.2594633102417	3.42351603507996	13.7937088012695	12.0474624633789	14.0755414962769	9.94457244873047	8.12515830993652	7.26162528991699	5.8723521232605	6.29632043838501	7.58529281616211	4.34065628051758	5.39113473892212	2.76305150985718	protein_coding	cell part;cytoplasmic part;cytosol;extracellular membrane-bounded organelle;extracellular organelle;extracellular region part;extracellular vesicular exosome;intracellular part;membrane-bounded organelle;membrane-bounded vesicle;organelle;vesicle	ENSG00000117308	GALE	Q14376;
1.46902048587799	1.51221513748169	1.30877768993378	1.13391244411469	1.2357429265976	1.26313734054565	1.28887641429901	2.11141109466553	1.67498552799225	1.47508943080902	1.72903048992157	1.68077528476715	1.57003736495972	1.95195233821869	1.57121241092682	protein_coding	cell part;cytoplasmic part;intracellular membrane-bounded organelle;intracellular organelle;intracellular organelle lumen;intracellular organelle part;intracellular part;membrane;membrane-bounded organelle;membrane-enclosed lumen;microbody;mitochondrial inner membrane;mitochondrial matrix;mitochondrial membrane;mitochondrial part;mitochondrion;organelle;organelle inner membrane;organelle lumen;or…	ENSG00000117305	HMGCL	P35914;
1.59492969512939	1.49656879901886	1.44048154354095	1.35522854328156	1.46502804756165	1.43466794490814	1.22010552883148	1.28829514980316	1.2296234369278	1.05377316474915	1.40708577632904	1.24569714069366	1.32987952232361	1.69398164749146	1.60436570644379	protein_coding	cell part;cytoplasm;cytoplasmic part;extracellular membrane-bounded organelle;extracellular organelle;extracellular region part;extracellular vesicular exosome;intracellular membrane-bounded organelle;intracellular organelle;intracellular part;lysosome;lytic vacuole;membrane-bounded organelle;membrane-bounded vesicle;organelle;vacuole;vesicle	ENSG00000179163	FUCA1	P04066;B5MDC5;
20.9037322998047	25.6392917633057	23.8001766204834	20.8983345031738	23.0708026885986	20.5970287322998	21.8381881713867	23.887939453125	23.7591915130615	27.4309635162354	26.3503837585449	23.0573177337646	14.7637929916382	13.3598680496216	14.5039253234863	protein_coding	cell part;cytoplasmic mRNA processing body;cytoplasmic part;intracellular membrane-bounded organelle;intracellular non-membrane-bounded organelle;intracellular organelle;intracellular part;macromolecular complex;membrane-bounded organelle;non-membrane-bounded organelle;nucleus;organelle;ribonucleoprotein complex;RNA granule	ENSG00000189266	PNRC2	Q9NPJ4;A0A024RAC2;
17.1663627624512	21.7437801361084	25.104959487915	20.2002716064453	22.2295455932617	19.365758895874	16.5814323425293	16.0839977264404	17.0202293395996	16.6957054138184	18.5454730987549	14.1054801940918	8.73322868347168	9.33624076843262	9.52356433868408	protein_coding	cell part;cytoplasm;intracellular membrane-bounded organelle;intracellular organelle;intracellular organelle part;intracellular part;membrane-bounded organelle;nuclear body;nuclear part;nuclear speck;nucleoplasm;nucleoplasm part;nucleus;organelle;organelle part	ENSG00000188529	SRSF10	O75494;Q5JRI1;
0.003001555101946	0.00975258555263281	0.00766691006720066	0.0103917559608817	0.0248562153428793	0.0184303242713213	0.0183484088629484	0.0234939176589251	0.0270808096975088	0.0208071209490299	0.0250183325260878	0.0144042791798711	0.0494363009929657	0.0215404834598303	0.040134135633707	protein_coding	cell part;contractile fiber part;cytoplasmic part;intracellular part;M band;organelle part	ENSG00000142661	MYOM3	Q5VTT5;
0.00721658719703555	0.00901845097541809	0.00921670906245708	0.0283160153776407	0.00933771394193172	0.0170429665595293	0.0220573786646128	0.00728851882740855	0.00723443599417806	0.0361300334334373	0.0267338417470455	0.0244460869580507	0.0185716934502125	0.0659137964248657	0.0328489542007446	protein_coding	cell part;integral to membrane;intrinsic to membrane;membrane;membrane part;plasma membrane	ENSG00000142677	IL22RA1	Q8N6P7;
0.50225168466568	0.585604310035706	0.435488283634186	0.548840403556824	0.586984217166901	0.623972594738007	0.425546586513519	0.242929965257645	0.289852559566498	0.564438760280609	0.490925163030624	0.529127657413483	0.351517200469971	0.341493219137192	0.371575742959976	protein_coding	cell part;integral to membrane;interleukin-28 receptor complex;intrinsic to membrane;macromolecular complex;membrane part;plasma membrane part;protein complex;receptor complex	ENSG00000185436	IFNLR1	Q8IU57;
0.141790926456451	0.305892437696457	0.283070921897888	0.176550939679146	0.242369085550308	0.238807201385498	1.01828384399414	0.156394079327583	0.191704124212265	1.07200491428375	0.372062236070633	0.29282346367836	0.266949594020844	0.146060392260551	0.191076382994652	protein_coding	cell part;intracellular membrane-bounded organelle;intracellular organelle;intracellular part;membrane-bounded organelle;nucleus;organelle	ENSG00000158055	GRHL3	Q8TE85;
0.366198003292084	0.405456364154816	0.359790742397308	0.259567052125931	0.273567676544189	0.243678718805313	0.370739787817001	0.308088421821594	0.360057562589645	0.30317223072052	0.286418080329895	0.271431714296341	0.319801241159439	0.333830535411835	0.260750740766525	protein_coding	cell part;cytoplasm;intracellular membrane-bounded organelle;intracellular organelle;intracellular part;membrane-bounded organelle;nucleus;organelle	ENSG00000001460	STPG1	Q5TH74;
0.576847732067108	0.619420349597931	0.587874293327332	0.436662405729294	0.414093047380447	0.40782168507576	0.336476773023605	0.278277724981308	0.405456751585007	0.660504162311554	0.773261904716492	0.849339663982391	1.40601122379303	1.2429233789444	1.39921820163727	protein_coding	cell part;integral to membrane;intrinsic to membrane;membrane part	ENSG00000001461	NIPAL3	Q6P499;
0.939684510231018	0.894814729690552	1.11585092544556	0.774057686328888	0.892678618431091	0.868134438991547	1.14771091938019	1.11620688438416	1.14067077636719	0.887319564819336	0.834970474243164	0.773353636264801	0.608626306056976	0.829007625579834	0.70256096124649	protein_coding	cell part;cytoplasm;intracellular part	ENSG00000117602	RCAN3	Q9UKA8;A0A024RAH2;
0.0403718426823616	0.0182022992521524	0.016984848305583	0.00730835599824786	0.00573594681918621	0.010469107888639	0.00553034711629152	0.00799494981765747	0.0095227500423789	0.0158527586609125	0.00390999903902411	0.0286031980067492	0.0268906895071268	0.0686872974038124	0.0342311635613441	protein_coding	axon part;cell part;cell projection part;integral to membrane;integral to plasma membrane;intrinsic to membrane;intrinsic to plasma membrane;membrane part;paranode region of axon;plasma membrane part;Schmidt-Lanterman incisure	ENSG00000184454	NCMAP	Q5T1S8;
4.18115186691284	5.07206296920776	5.00746488571167	3.10105919837952	3.42761588096619	2.94890141487122	3.58757281303406	4.30986452102661	4.72101926803589	2.90654325485229	2.89950656890869	2.89751482009888	4.43657684326172	4.68501424789429	4.96914672851563	protein_coding	catalytic step 2 spliceosome;cell part;cytoplasmic part;cytosol;intracellular membrane-bounded organelle;intracellular organelle;intracellular organelle part;intracellular part;macromolecular complex;membrane-bounded organelle;nuclear body;nuclear matrix;nuclear part;nuclear speck;nucleoplasm;nucleoplasm part;nucleus;organelle;organelle part;ribonucleoprotein complex;spliceosomal complex	ENSG00000133226	SRRM1	Q8IYB3;B7Z7U0;
8.68697929382324	9.29120063781738	10.908052444458	5.01767539978027	5.68623828887939	5.32269048690796	4.36442899703979	3.77803349494934	4.76260137557983	6.71330881118774	7.51487112045288	6.46948432922363	6.60943794250488	6.70242691040039	9.36186695098877	protein_coding	actin cytoskeleton;apical part of cell;cell junction;cell part;cell projection;cell surface;cell-cell junction;centrosome;chloride channel complex;cytoplasm;cytoplasmic part;cytoplasmic vesicle membrane;cytoplasmic vesicle part;cytoskeletal part;cytoskeleton;cytosol;extracellular membrane-bounded organelle;extracellular organelle;extracellular region part;extracellular vesicular exosome;intracell…	ENSG00000169504	CLIC4	Q9Y696;Q6FIC5;
0.0327460505068302	0.0269605088979006	0.0216489415615797	0.0231187678873539	0.0212685260921717	0.0315402671694756	0.124478884041309	0.102459728717804	0.16670985519886	0.00791283044964075	0.0174429398030043	0.00507508078590035	0.0105751939117908	0.0054456340149045	0.025573281571269	protein_coding	cell part;chromatin;chromosomal part;cytoplasm;cytoplasmic part;Golgi apparatus;intracellular membrane-bounded organelle;intracellular non-membrane-bounded organelle;intracellular organelle;intracellular organelle part;intracellular part;membrane-bounded organelle;non-membrane-bounded organelle;nuclear chromatin;nuclear chromosome part;nuclear part;nucleolus;nucleus;organelle;organelle part	ENSG00000020633	RUNX3	Q13761;A0A024RAH4;
6.35998010635376	6.62419605255127	7.01519823074341	8.81751441955566	7.97296094894409	8.02145385742188	6.58770990371704	8.89223575592041	7.54939079284668	7.52473974227905	6.29657983779907	6.09672451019287	8.40104007720947	7.16820049285889	9.10171318054199	protein_coding	catalytic step 2 spliceosome;cell part;intracellular membrane-bounded organelle;intracellular organelle;intracellular organelle part;intracellular part;macromolecular complex;membrane-bounded organelle;nuclear part;nucleus;organelle;organelle part;ribonucleoprotein complex;spliceosomal complex	ENSG00000117614	SYF2	O95926;
0.220343291759491	0.210633486509323	0.137679249048233	0.153989478945732	0.154026165604591	0.196538552641869	0.234585702419281	0.460594832897186	0.418455630540848	0.399610370397568	0.590786933898926	0.409385442733765	0.376374989748001	0.493684828281403	0.643841147422791	protein_coding		ENSG00000117616	RSRP1	Q9BUV0;A0A024RAH6;H3BTJ0;
0.00507971784099936	0.00290196109563112	0.0022243179846555	0.00267986510880291	0.0037558670155704	0.00274204695597291	0.00506973918527365	0.00439744303002954	0.0109120318666101	0.00782515201717615	0.00627260422334075	0.0122910523787141	0.0112050157040358	0.0142029719427228	0.0107353096827865	protein_coding	cell part;integral to membrane;integral to plasma membrane;intrinsic to membrane;intrinsic to plasma membrane;membrane part;plasma membrane part	ENSG00000187010	RHD	Q02161;E7EVW1;Q7RU08;Q5XLT3;Q5XLS8;Q5XLT0;Q1KT12;Q9UPC8;B4DLT8;
8.13100910186768	8.21682167053223	9.30605220794678	8.25622463226318	8.92158508300781	8.11405277252197	8.03526878356934	7.9335618019104	7.30110788345337	9.19904804229736	9.2679328918457	9.66577911376953	6.79638957977295	6.93838596343994	5.81292009353638	protein_coding	cell part;cytoplasm;cytoplasmic part;endoplasmic reticulum;integral to membrane;intracellular membrane-bounded organelle;intracellular organelle;intracellular part;intrinsic to membrane;membrane part;membrane-bounded organelle;organelle	ENSG00000183726	TMEM50A	O95807;Q7RU07;B7Z5M7;
0.00310016004368663	0.00495899980887771	0.00443451479077339	0.00515190605074167	0.00192545796744525	0.00527144689112902	0.00433169677853584	0.0081407567486167	0.00559408916160464	0.0124168237671256	0.0107189025729895	0.00840139668434858	0.0376569963991642	0.0331699103116989	0.0338676422834396	protein_coding	cell part;integral to membrane;integral to plasma membrane;intrinsic to membrane;intrinsic to plasma membrane;membrane part;plasma membrane part	ENSG00000188672	RHCE	P18577;E7EU00;
0.357784330844879	0.382592678070068	0.436310201883316	0.512021422386169	0.484796077013016	0.493489354848862	0.53683465719223	0.347853600978851	0.353797644376755	0.507175743579865	0.504811644554138	0.486304730176926	0.531501650810242	0.538569688796997	0.591019511222839	protein_coding	axon;cell part;cell projection;cell projection part;integral to membrane;intracellular membrane-bounded organelle;intracellular organelle;intracellular organelle part;intracellular part;intrinsic to membrane;membrane;membrane part;membrane-bounded organelle;neuron projection;neuron projection terminus;nuclear membrane;nuclear part;nucleus;organelle;organelle membrane;organelle part;synapse	ENSG00000204178	TMEM57	Q8N5G2;
2.23069429397583	1.45956993103027	1.29775822162628	1.95801508426666	1.94720816612244	1.9625608921051	1.65145826339722	1.31645011901855	1.45520615577698	1.43607270717621	1.44921433925629	1.40602517127991	1.50970053672791	1.27828633785248	1.23512959480286	protein_coding	axon;axon part;basal plasma membrane;cell part;cell projection;cell projection part;cytoplasmic part;cytoskeletal part;cytosol;early endosome;endosome;intermediate filament;internal side of plasma membrane;intracellular membrane-bounded organelle;intracellular organelle;intracellular organelle part;intracellular part;macromolecular complex;membrane part;membrane-bounded organelle;neurofilament;ne…	ENSG00000157978	LDLRAP1	Q5SW96;B3KR97;
0.263387858867645	0.173717111349106	0.181617334485054	0.110866338014603	0.118619106709957	0.129004210233688	0.0719467550516129	0.0852250754833221	0.0838418528437614	0.108069404959679	0.066589429974556	0.129393428564072	0.367758363485336	0.340250015258789	0.35626283288002	protein_coding	cell part;cytoplasmic part;extracellular membrane-bounded organelle;extracellular organelle;extracellular region part;extracellular vesicular exosome;Golgi apparatus part;Golgi membrane;integral to Golgi membrane;integral to membrane;integral to organelle membrane;intracellular organelle part;intracellular part;intrinsic to Golgi membrane;intrinsic to membrane;intrinsic to organelle membrane;memb…	ENSG00000117643	MAN1C1	Q9NR34;Q59G34;
17.5831890106201	12.9022760391235	8.69044589996338	13.3241729736328	15.5529174804688	15.256196975708	25.6936931610107	16.9922885894775	24.7821750640869	15.3464250564575	14.8005676269531	18.6735019683838	13.0878009796143	11.94797706604	10.5796098709106	protein_coding	cell part;cytoplasmic part;endoplasmic reticulum membrane;endoplasmic reticulum part;intracellular organelle part;intracellular part;membrane;membrane part;organelle membrane;organelle part	ENSG00000162430	SEPN1	Q9NZV5;
3.05744981765747	2.76219844818115	2.79282665252686	2.42842555046082	2.59166932106018	2.2955629825592	3.583167552948	4.03988647460938	3.65557265281677	8.76188182830811	10.0569286346436	10.8459854125977	12.9288177490234	10.1079750061035	11.7752418518066	protein_coding		ENSG00000117640	MTFR1L	Q9H019;
1.53244078159332	1.73235130310059	1.94544672966003	1.55176162719727	1.67969357967377	1.62966513633728	1.23808288574219	1.24960255622864	1.13300859928131	0.551296174526215	0.492906719446182	0.262491852045059	0.127520680427551	0.157648369669914	0.118346273899078	protein_coding	cell part;centrosome;cytoplasm;cytoplasmic part;cytoskeletal part;intracellular non-membrane-bounded organelle;intracellular organelle;intracellular organelle part;intracellular part;microtubule organizing center;non-membrane-bounded organelle;organelle;organelle part;spindle pole	ENSG00000127423	AUNIP	Q9H7T9;
1.19547402858734	0.889039814472198	0.994299650192261	1.09982848167419	1.15064096450806	1.09364831447601	1.0879420042038	1.4827595949173	1.19422566890717	1.20188081264496	1.53318750858307	1.59144198894501	1.79193818569183	2.39452719688416	2.1766562461853	protein_coding	cell part;integral to membrane;intrinsic to membrane;membrane;membrane part;plasma membrane	ENSG00000182749	PAQR7	Q86WK9;
31.9155521392822	37.6275901794434	44.7440872192383	34.6046028137207	37.0956878662109	38.4903297424316	43.9027328491211	56.6313552856445	45.1673774719238	48.1435737609863	41.2576332092285	34.296516418457	11.8345699310303	13.2213335037231	9.47009563446045	protein_coding	cell part;cell projection;cytoplasm;cytoplasmic part;cytoskeletal part;cytosol;extracellular membrane-bounded organelle;extracellular organelle;extracellular region part;extracellular vesicular exosome;intracellular;intracellular organelle part;intracellular part;macromolecular complex;membrane;membrane-bounded organelle;membrane-bounded vesicle;microtubule;neuron projection;organelle;organelle p…	ENSG00000117632	STMN1	P16949;
0.58268678188324	0.718574821949005	0.808369517326355	0.690933704376221	0.774682402610779	0.694526374340057	0.71200567483902	0.679373383522034	0.68973296880722	0.944942951202393	0.811662971973419	0.716184198856354	0.781675279140472	0.655771493911743	0.595646679401398	protein_coding	cell part;cytoplasm;intracellular part	ENSG00000158006	PAFAH2	Q99487;
0.160071790218353	0.0685848295688629	0.031152255833149	0.0821019783616066	0.0867934301495552	0.0816068202257156	0.168632715940475	0.418282061815262	0.310746937990189	1.09593653678894	1.31147122383118	1.53204572200775	1.12466275691986	0.769145727157593	1.10161256790161	protein_coding	cell part;cytoplasmic part;endoplasmic reticulum membrane;endoplasmic reticulum part;integral to membrane;intracellular organelle part;intracellular part;intrinsic to membrane;membrane;membrane part;organelle membrane;organelle part	ENSG00000158008	EXTL1	Q92935;
0.028460867702961	0.00948455464094877	0.00969306007027626	0.144518077373505	0.186586052179337	0.183718979358673	0.0911325588822365	0.0814429000020027	0.0855937749147415	0.102300576865673	0.111290670931339	0.0535615496337414	0.253910034894943	0.154733136296272	0.199723094701767	protein_coding	cell part;cytoplasm;cytoplasmic part;endosome;integral to membrane;intracellular membrane-bounded organelle;intracellular organelle;intracellular organelle part;intracellular part;intrinsic to membrane;late endosome;lysosomal membrane;membrane;membrane part;membrane-bounded organelle;organelle;organelle membrane;organelle part;vacuolar membrane;vacuolar part	ENSG00000158014	SLC30A2	Q9BRI3;
0.00491791078820825	0	0.00251237605698407	0.0181615129113197	0.0305443312972784	0.013937191106379	0.0193262323737144	0.00496693095192313	0.0172552596777678	0.40152233839035	0.531369984149933	0.832967758178711	6.24199485778809	4.51751661300659	7.74544668197632	protein_coding	cell part;contractile fiber part;cytoplasm;cytoplasmic part;cytoskeletal part;intracellular membrane-bounded organelle;intracellular organelle;intracellular organelle part;intracellular part;M band;macromolecular complex;membrane-bounded organelle;microtubule;nucleus;organelle;organelle part;protein complex;Z disc	ENSG00000158022	TRIM63	Q969Q1;
0.433632671833038	0.433522909879684	0.320315569639206	0.302963048219681	0.315422236919403	0.285082668066025	0.424739211797714	0.594790101051331	0.343652039766312	0.96137547492981	1.16499590873718	1.1546276807785	0.817352175712585	1.04941928386688	0.79020231962204	protein_coding	cell part;intracellular organelle part;intracellular part;nuclear part;nucleoplasm;organelle part	ENSG00000175087	PDIK1L	Q8N165;
0.0583797506988049	0.0116729950532317	0.059648048132658	0.28027018904686	0.2658970952034	0.187505692243576	0.601586699485779	1.14385604858398	0.643765509128571	1.51086151599884	2.42219877243042	2.75546407699585	0.733164966106415	0.418958812952042	0.50490015745163	protein_coding		ENSG00000197245	FAM110D	Q8TAY7;
0.904504776000977	0.500237703323364	0.412920355796814	1.10158002376556	1.19526147842407	1.30893707275391	0.857111215591431	1.10788643360138	0.61735612154007	0.622566044330597	0.617866456508636	0.760566651821136	0.732983767986298	0.552436172962189	0.656997859477997	protein_coding	cell part;intracellular membrane-bounded organelle;intracellular non-membrane-bounded organelle;intracellular organelle;intracellular organelle part;intracellular part;membrane-bounded organelle;non-membrane-bounded organelle;nuclear part;nucleolus;nucleus;organelle;organelle part	ENSG00000142684	ZNF593	O00488;
1.2925238609314	0.792862176895142	0.499967515468597	1.48617351055145	1.4811680316925	1.55572521686554	1.92150437831879	2.04843258857727	1.78626751899719	1.57000076770782	1.54187715053558	1.82909917831421	1.13249695301056	0.953331828117371	0.887118101119995	protein_coding	cell cortex;cell junction;cell part;cell-cell junction;cytoplasmic part;intracellular part;membrane;plasma membrane	ENSG00000142675	CNKSR1	Q969H4;Q53GM7;G3V160;B4DL25;
0.061117347329855	0.0746800675988197	0.0416300781071186	0.040751788765192	0.0456913523375988	0.0256599187850952	0.044477179646492	0.0514387786388397	0.0272304452955723	0.0313831381499767	0.00838552415370941	0.0191698279231787	0	0.011075884103775	0	protein_coding	acrosomal vesicle;cell part;cytoplasmic membrane-bounded vesicle;cytoplasmic part;cytoplasmic vesicle;intracellular membrane-bounded organelle;intracellular organelle;intracellular part;membrane;membrane-bounded organelle;membrane-bounded vesicle;organelle;plasma membrane;stored secretory granule;vesicle	ENSG00000188782	CATSPER4	Q7RTX7;
0.972338080406189	1.48910224437714	1.41156005859375	1.22263240814209	1.17749440670013	1.09495878219604	1.20811700820923	0.923259735107422	1.22783732414246	1.03809022903442	0.899347484111786	0.945319533348084	1.41248726844788	1.25095677375793	1.33504903316498	protein_coding	cell part;centrosome;cytoplasm;cytoplasmic part;cytoskeletal part;Golgi apparatus;intracellular membrane-bounded organelle;intracellular non-membrane-bounded organelle;intracellular organelle;intracellular organelle part;intracellular part;membrane-bounded organelle;microtubule organizing center;non-membrane-bounded organelle;nuclear part;nucleolus;organelle;organelle part;spindle pole	ENSG00000130695	CEP85	Q6P2H3;
38.1404037475586	25.366641998291	21.1357288360596	53.5647468566895	48.0310363769531	44.1887550354004	63.2587547302246	43.8343734741211	51.7536964416504	40.1929168701172	44.9461784362793	49.4739761352539	23.6048526763916	22.3290405273438	20.6591091156006	protein_coding	cell part;cell projection;cytoplasm;extracellular membrane-bounded organelle;extracellular organelle;extracellular region part;extracellular vesicular exosome;intracellular membrane-bounded organelle;intracellular organelle;intracellular part;lamellipodium;membrane-bounded organelle;membrane-bounded vesicle;nucleus;organelle;vesicle	ENSG00000142669	SH3BGRL3	Q9H299;
0.259347021579742	0.130777880549431	0.082516111433506	0.281444370746613	0.29083189368248	0.23317363858223	0.42018523812294	0.566370666027069	0.386561751365662	0.509908854961395	0.512681365013123	0.491927862167358	0.331369459629059	0.339882105588913	0.305483728647232	protein_coding	cell part;cytoplasm;cytoskeleton;intracellular non-membrane-bounded organelle;intracellular organelle;intracellular part;non-membrane-bounded organelle;organelle	ENSG00000158062	UBXN11	Q5T124;
0.72236180305481	0.820657968521118	0.889020919799805	1.45507264137268	1.52947819232941	1.25620472431183	1.20430195331573	1.26015245914459	1.15205430984497	1.16335725784302	1.39881229400635	1.00104153156281	0.439394980669022	0.556957244873047	0.242870718240738	protein_coding	anchored to membrane;cell part;integral to membrane;integral to plasma membrane;intrinsic to membrane;intrinsic to plasma membrane;membrane;membrane part;plasma membrane part	ENSG00000169442	CD52	P31358;V9HWN9;
0.563936352729797	0.392828404903412	0.257417261600494	0.576083660125732	0.65537029504776	0.633844554424286	0.392155915498734	0.399481236934662	0.413529217243195	0.211148872971535	0.103165522217751	0.140031635761261	0.205597296357155	0.179698809981346	0.239167347550392	protein_coding		ENSG00000176092	AIM1L	Q8N1P7;Q9NWG5;
0	0	0.00333969807252288	0	0.00676708901301026	0	0.0485261864960194	0.00660253409296274	0.0196606237441301	0	0	0	0	0	0	protein_coding	cell part;intracellular membrane-bounded organelle;intracellular organelle;intracellular part;membrane-bounded organelle;nucleus;organelle	ENSG00000176083	ZNF683	Q8IZ20;
99.553092956543	105.519401550293	130.01220703125	85.4271926879883	93.0702743530273	96.0473937988281	84.8774032592773	73.8144378662109	86.0715560913086	41.9536666870117	26.1553363800049	22.6917285919189	5.55338144302368	3.23380303382874	3.48711276054382	protein_coding	cell part;cytoplasm;cytoplasmic mRNA processing body;cytoplasmic part;cytosol;intracellular membrane-bounded organelle;intracellular non-membrane-bounded organelle;intracellular organelle;intracellular organelle part;intracellular part;macromolecular complex;membrane-bounded organelle;non-membrane-bounded organelle;nuclear part;nucleolus;nucleus;organelle;organelle part;ribonucleoprotein complex;…	ENSG00000131914	LIN28A	Q9H9Z2;
1.19430613517761	1.1162748336792	1.27541756629944	1.32793283462524	1.42406117916107	1.39138782024384	1.17970073223114	0.953189790248871	1.00890254974365	1.13448321819305	1.14141237735748	1.25101971626282	1.2182902097702	1.22018265724182	1.00149285793304	protein_coding	cell part;cytoplasmic part;endoplasmic reticulum membrane;endoplasmic reticulum part;intracellular organelle part;intracellular part;membrane;membrane part;organelle membrane;organelle part	ENSG00000117682	DHDDS	Q86SQ9;
11.865364074707	8.27495384216309	7.16145086288452	11.0980539321899	16.2195720672607	10.4064435958862	23.7840843200684	17.1419105529785	22.3745250701904	18.0571250915527	15.4197797775269	12.9117031097412	9.07437133789063	7.63175964355469	8.57510852813721	protein_coding	cell part;chromatin;chromosomal part;cytoplasm;intracellular membrane-bounded organelle;intracellular organelle;intracellular organelle part;intracellular part;membrane-bounded organelle;nucleus;organelle;organelle part	ENSG00000198830	HMGN2	P05204;
2.68754076957703	2.19191241264343	1.74948287010193	1.98034167289734	2.0633647441864	2.09749817848206	1.50749456882477	1.21054553985596	1.20716023445129	0.950439631938934	1.13073599338531	1.15901648998261	0.802752196788788	0.998104691505432	0.971084177494049	protein_coding	cell part;cytoplasm;cytoplasmic part;cytoskeletal part;cytosol;intracellular membrane-bounded organelle;intracellular non-membrane-bounded organelle;intracellular organelle;intracellular organelle part;intracellular part;membrane-bounded organelle;non-membrane-bounded organelle;nuclear part;nucleoplasm;nucleus;organelle;organelle part;spindle	ENSG00000117676	RPS6KA1	Q15418;
1.2436740398407	2.04682087898254	1.77476930618286	1.94846224784851	2.29153871536255	2.1434760093689	3.11675429344177	1.84628999233246	2.8256721496582	2.79572701454163	2.65745949745178	3.00426054000854	2.39065980911255	2.06117367744446	2.03906607627869	protein_coding	cell part;chromatin;chromatin remodeling complex;chromosomal part;intracellular membrane-bounded organelle;intracellular organelle;intracellular organelle part;intracellular part;macromolecular complex;membrane-bounded organelle;nBAF complex;npBAF complex;nuclear chromatin;nuclear chromosome part;nuclear part;nucleoplasm;nucleus;organelle;organelle part;protein complex;SWI/SNF complex;SWI/SNF-typ…	ENSG00000117713	ARID1A	O14497;
2.28640031814575	2.34749627113342	2.4384970664978	1.6979593038559	1.67627608776093	1.69000828266144	1.86198723316193	2.32087230682373	2.05241346359253	2.13822412490845	1.99013304710388	1.82853424549103	1.65902709960938	1.62497425079346	1.64973843097687	protein_coding	cell part;cytoplasmic part;endoplasmic reticulum membrane;endoplasmic reticulum part;integral to membrane;intracellular organelle part;intracellular part;intrinsic to membrane;membrane;membrane part;organelle membrane;organelle part	ENSG00000060642	PIGV	Q9NUD9;
2.50508165359497	1.74779629707336	1.56886339187622	2.83273911476135	2.73567938804626	2.93582630157471	3.58096575737	3.19389677047729	3.55433917045593	2.72672009468079	2.46020460128784	2.46832585334778	2.43692469596863	2.18503046035767	2.34325408935547	protein_coding	cell part;cytoplasmic part;Golgi apparatus;integral to membrane;intracellular membrane-bounded organelle;intracellular organelle;intracellular part;intrinsic to membrane;membrane part;membrane-bounded organelle;organelle	ENSG00000204160	ZDHHC18	Q9NUE0;
2.97027683258057	1.08563280105591	0.84844034910202	8.25625991821289	7.27336406707764	8.93056583404541	4.54627370834351	3.35470795631409	4.13025093078613	9.44644355773926	6.19187068939209	6.05870056152344	10.6521825790405	6.06349992752075	10.1038866043091	protein_coding	cell part;cytoplasm;cytoplasmic part;cytoplasmic vesicle membrane;cytoplasmic vesicle part;cytosol;extracellular membrane-bounded organelle;extracellular organelle;extracellular region part;extracellular space;extracellular vesicular exosome;intracellular membrane-bounded organelle;intracellular organelle;intracellular organelle part;intracellular part;membrane;membrane-bounded organelle;membrane…	ENSG00000175793	SFN	P31947;
2.02841687202454	1.5848571062088	1.66831934452057	2.58938050270081	2.35522794723511	2.31792879104614	2.36876344680786	2.17179369926453	2.00958108901978	2.25419306755066	2.2990870475769	2.76394200325012	3.35248303413391	3.38210153579712	3.59440517425537	protein_coding		ENSG00000142751	GPN2	Q9H9Y4;
1.8112256526947	1.74323272705078	1.32430386543274	2.92729544639587	2.8538236618042	3.13879752159119	2.46289396286011	2.47315120697021	1.87919139862061	2.36738991737366	2.37211060523987	2.4265501499176	1.39508259296417	1.42954897880554	1.05698204040527	protein_coding		ENSG00000198746	GPATCH3	Q96I76;
3.24101185798645	2.36758899688721	1.7688000202179	3.75048017501831	3.51202702522278	3.30062890052795	2.79717397689819	2.23757243156433	2.11408710479736	1.82475709915161	1.91904842853546	1.72931921482086	1.914142370224	2.00303721427917	1.88880908489227	protein_coding	cell part;cytoplasm;cytoplasmic part;cytoskeletal part;cytosol;intracellular organelle part;intracellular part;macromolecular complex;microtubule;nuclear part;nucleoplasm;organelle part;protein complex	ENSG00000090273	NUDC	Q9Y266;
0.0510215945541859	0	0.0173766780644655	0.0942096412181854	0	0.0481978096067905	0.0148520618677139	0	0.0170492604374886	0.183393493294716	0.105005249381065	0.0576116405427456	0.192577287554741	0.144242256879807	0.193536296486855	protein_coding	cell part;cytoplasm;intracellular membrane-bounded organelle;intracellular organelle;intracellular organelle part;intracellular part;macromolecular complex;membrane-bounded organelle;nuclear part;nucleoplasm;nucleus;organelle;organelle part;protein complex	ENSG00000131910	NR0B2	Q15466;
3.29819965362549	2.03900647163391	1.48051249980927	2.84057188034058	2.62189650535584	2.89180326461792	1.86588954925537	2.18540453910828	1.73301386833191	1.5559504032135	1.22325694561005	1.31597232818604	1.04773199558258	0.750200569629669	0.959309339523315	protein_coding	cell cortex;cell junction;cell leading edge;cell part;cytoplasm;cytoplasmic part;intracellular part	ENSG00000175707	KDF1	Q8NAX2;
11.1892976760864	7.98865938186646	9.86417293548584	6.40913105010986	6.05199670791626	6.41395950317383	2.91607260704041	2.8222484588623	2.55465054512024	0.694885671138763	0.766802608966827	0.97901064157486	3.02125120162964	2.09061098098755	2.83327078819275	protein_coding	cell part;chromatin;chromosomal part;euchromatin;intracellular membrane-bounded organelle;intracellular organelle;intracellular organelle part;intracellular part;membrane-bounded organelle;nuclear chromatin;nuclear chromosome part;nuclear euchromatin;nuclear part;nucleus;organelle;organelle part	ENSG00000253368	TRNP1	Q6NT89;
24.8308982849121	16.4671192169189	13.3267297744751	15.7044429779053	14.2548875808716	14.2409830093384	4.15142107009888	3.08104515075684	3.18245506286621	2.48255300521851	1.53077125549316	2.08749079704285	1.41479671001434	0.857986509799957	1.35548949241638	protein_coding		ENSG00000158246	FAM46B	Q96A09;
0.49316680431366	0.396657824516296	0.260780423879623	0.673832893371582	0.633322358131409	0.630504190921783	0.606072664260864	0.378243058919907	0.46960523724556	0.59786581993103	0.597531735897064	0.707595646381378	0.718867778778076	0.697111666202545	0.787659764289856	protein_coding	adherens junction;anchoring junction;apical plasma membrane;basolateral plasma membrane;cell junction;cell part;cell projection;cell surface;cell-cell contact zone;cell-cell junction;cell-substrate adherens junction;cell-substrate junction;cytoplasm;cytoplasmic part;endoplasmic reticulum;endoplasmic reticulum membrane;endoplasmic reticulum part;extracellular membrane-bounded organelle;extracellul…	ENSG00000090020	SLC9A1	P19634;B2RAH2;
1.04355084896088	0.79610276222229	0.605121612548828	1.00804436206818	1.09257566928864	1.09264385700226	1.77199769020081	1.25027692317963	1.55495297908783	1.97967839241028	1.97432625293732	2.361168384552	2.66916751861572	2.17668437957764	2.60531401634216	protein_coding	cell part;cytoplasmic part;cytosol;intracellular membrane-bounded organelle;intracellular organelle;intracellular part;membrane-bounded organelle;nucleus;organelle	ENSG00000142784	WDTC1	Q8N5D0;
2.35531973838806	1.87018823623657	1.1051127910614	3.19491839408875	3.56994128227234	3.73246932029724	4.43630504608154	4.61731243133545	3.90759110450745	3.47806787490845	3.34998202323914	4.09108257293701	4.23153877258301	4.10279273986816	4.34830236434937	protein_coding	cell part;integral to membrane;intrinsic to membrane;membrane part	ENSG00000186501	TMEM222	Q9H0R3;
1.24786186218262	0.268593490123749	0.184202700853348	0.450383275747299	0.329331308603287	0.450815558433533	0.663719058036804	1.62089574337006	1.10565388202667	1.24159455299377	1.47978889942169	1.36113882064819	1.45556449890137	0.908666372299194	1.33957099914551	protein_coding	cell part;cytoplasmic membrane-bounded vesicle;cytoplasmic part;cytoplasmic vesicle;exocytic vesicle;extracellular membrane-bounded organelle;extracellular organelle;extracellular region part;extracellular vesicular exosome;extrinsic to membrane;extrinsic to plasma membrane;intracellular membrane-bounded organelle;intracellular organelle;intracellular part;melanosome;membrane;membrane part;membra…	ENSG00000142765	SYTL1	Q8IYJ3;
0.748409688472748	0.46404042840004	0.308808565139771	0.471710711717606	0.413425922393799	0.435070157051086	0.647287547588348	0.734065532684326	0.757474660873413	0.870219588279724	0.719779253005981	0.958835899829865	0.70373523235321	0.758219540119171	0.659221887588501	protein_coding	cell part;cytoplasm;intracellular part	ENSG00000142733	MAP3K6	O95382;
0.147502899169922	0.0737327858805656	0.0678183287382126	0.0953256860375404	0.0534401014447212	0.0836036205291748	0.0644057393074036	0.126627162098885	0.0887206271290779	3.81735873222351	3.22390389442444	3.23948812484741	0.182205483317375	0.880517661571503	0.209816798567772	protein_coding	blood microparticle;collagen;extracellular matrix part;extracellular region;extracellular region part	ENSG00000142748	FCN3	O75636;Q6UXM4;
0.21043373644352	0.23041670024395	0.112621873617172	0.212782174348831	0.155591547489166	0.198787301778793	0.0962593108415604	0.323857098817825	0.291317671537399	0.0308730266988277	0.0494953393936157	0.0452597625553608	0.020630307495594	0	0.0228063464164734	protein_coding	cell part;integral to membrane;intrinsic to membrane;membrane part	ENSG00000174950	CD164L2	Q6UWJ8;
5.19608497619629	2.35159659385681	2.55265045166016	6.6130166053772	5.7088189125061	5.29767417907715	2.83167457580566	2.71117949485779	2.89089298248291	1.31018495559692	1.13228785991669	1.41053414344788	1.40901744365692	1.3871898651123	1.43665599822998	protein_coding	cell part;integral to membrane;integral to plasma membrane;intrinsic to membrane;intrinsic to plasma membrane;membrane part;plasma membrane part	ENSG00000181773	GPR3	P46089;F1DAM5;
1.81827962398529	1.71636652946472	1.56025612354279	1.56645083427429	1.65635216236115	1.5879784822464	1.74327385425568	1.43238472938538	1.82719969749451	2.08130717277527	2.23558616638184	2.51756405830383	2.72103023529053	2.80555558204651	3.87441182136536	protein_coding	actin cytoskeleton;cell junction;cell part;cell projection;cell-cell junction;cytoplasmic part;cytoskeleton;cytosol;early endosome;endosome;extracellular membrane-bounded organelle;extracellular organelle;extracellular region part;extracellular vesicular exosome;intracellular;intracellular membrane-bounded organelle;intracellular non-membrane-bounded organelle;intracellular organelle;intracellula…	ENSG00000158195	WASF2	Q9Y6W5;
0.314772307872772	0.102305024862289	0.0525827407836914	0.196685403585434	0.194508731365204	0.208032831549644	0.935966610908508	0.974278748035431	1.26700246334076	1.08779215812683	1.01310968399048	1.40414690971375	1.88746619224548	1.45039403438568	2.20027732849121	protein_coding		ENSG00000126705	AHDC1	Q5TGY3;
0.0254071243107319	0.0308436993509531	0.00927110482007265	0.0351850464940071	0.0469641201198101	0.0257153268903494	0.0110937785357237	0.0201617199927568	0.00909641478210688	0.00838690809905529	0.00672290520742536	0.0122951818630099	0.0112087810412049	0.0189436599612236	0.00413035321980715	protein_coding	actin cytoskeleton;cell part;cell projection membrane;cell projection part;cytoplasmic part;cytoskeleton;cytosol;extracellular membrane-bounded organelle;extracellular organelle;extracellular region part;extracellular vesicular exosome;extrinsic to internal side of plasma membrane;extrinsic to membrane;extrinsic to plasma membrane;intracellular non-membrane-bounded organelle;intracellular organel…	ENSG00000000938	FGR	P09769;P78453;
1.12210488319397	0.875567495822906	0.936760127544403	1.14335083961487	0.96322375535965	1.20866096019745	0.788710355758667	0.849967122077942	0.857378125190735	1.97098970413208	2.23894667625427	3.60024261474609	5.22604513168335	2.03103494644165	3.88525772094727	protein_coding	cell part;cytoplasmic part;integral to membrane;intracellular membrane-bounded organelle;intracellular organelle;intracellular part;intrinsic to membrane;membrane;membrane part;membrane-bounded organelle;mitochondrion;organelle;plasma membrane	ENSG00000126709	IFI6	P09912;
0.542137801647186	0.433146893978119	0.577092111110687	0.410467892885208	0.447306722402573	0.415706485509872	0.355574190616608	0.449029892683029	0.488903373479843	0.35816964507103	0.418756186962128	0.353465557098389	0.399289160966873	0.412888139486313	0.460765212774277	protein_coding		ENSG00000009780	FAM76A	Q8TAV0;
0.962189972400665	0.663751244544983	0.779086887836456	0.553781092166901	0.589434862136841	0.572064101696014	0.628582119941711	0.610786080360413	0.706746995449066	0.960724413394928	1.32816433906555	1.20615601539612	1.3558669090271	1.68111097812653	1.38574016094208	protein_coding	cell part;cytoplasmic membrane-bounded vesicle;cytoplasmic part;cytoplasmic vesicle;endocytic vesicle;endomembrane system;endosomal part;endosome membrane;extracellular membrane-bounded organelle;extracellular organelle;extracellular region part;extracellular vesicular exosome;Golgi apparatus part;Golgi membrane;integral to membrane;intracellular membrane-bounded organelle;intracellular organelle…	ENSG00000117758	STX12	Q86Y82;
4.58399868011475	5.25998640060425	5.1284646987915	6.1880955696106	6.50204801559448	6.31454181671143	5.48888540267944	4.84549760818481	4.73275136947632	4.97162675857544	4.83654356002808	4.50459814071655	3.35332036018372	3.60347080230713	3.30787420272827	protein_coding	cell part;cytoplasm;intracellular membrane-bounded organelle;intracellular organelle;intracellular organelle part;intracellular part;macromolecular complex;membrane-bounded organelle;nuclear body;nuclear part;nuclear speck;nucleoplasm;nucleoplasm part;nucleus;organelle;organelle part;ribonucleoprotein complex;spliceosomal complex	ENSG00000117751	PPP1R8	Q12972;Q6ICT4;
1.61453413963318	1.49500179290771	1.13829159736633	1.48509085178375	1.45233738422394	1.37040889263153	1.01713514328003	0.836373269557953	0.854056775569916	0.293684512376785	0.209667459130287	0.15136194229126	0.0797261744737625	0.151585951447487	0.122033797204494	protein_coding	cell part;cytoplasm;intracellular membrane-bounded organelle;intracellular organelle;intracellular part;membrane-bounded organelle;nucleus;organelle	ENSG00000130775	THEMIS2	Q5TEJ8;
5.0595006942749	5.18880176544189	5.75141763687134	5.53363513946533	6.12738132476807	5.82140731811523	4.75738668441772	4.64822340011597	4.20818948745728	3.32551765441895	2.9121298789978	2.61171364784241	3.02333045005798	2.90909194946289	2.43802809715271	protein_coding	cell part;chromatin;chromosomal part;DNA replication factor A complex;intracellular membrane-bounded organelle;intracellular organelle;intracellular organelle part;intracellular part;macromolecular complex;membrane-bounded organelle;nuclear body;nuclear chromosome part;nuclear part;nucleoplasm;nucleoplasm part;nucleus;organelle;organelle part;PML body;protein complex	ENSG00000117748	RPA2	P15927;B4DUL2;
2.56798624992371	3.543377161026	2.67543172836304	2.50926995277405	3.06787419319153	3.08132147789001	0.727732598781586	0.471880614757538	0.459640681743622	0.300788402557373	0.167916283011436	0.228351652622223	0.116649515926838	0.106913909316063	0.105146661400795	protein_coding	extracellular membrane-bounded organelle;extracellular organelle;extracellular region part;extracellular space;extracellular vesicular exosome;membrane-bounded organelle;membrane-bounded vesicle;organelle;vesicle	ENSG00000130768	SMPDL3B	Q92485;B4DW34;B4DEC6;
5.17192935943604	3.33651351928711	2.64214468002319	4.19380044937134	4.32333755493164	4.48930358886719	4.28645944595337	3.89297151565552	4.0792989730835	3.26955842971802	3.61498260498047	4.2256965637207	3.49068903923035	3.92487835884094	3.15373158454895	protein_coding	cell part;integral to membrane;intrinsic to membrane;membrane;membrane part;plasma membrane	ENSG00000158156	XKR8	Q9H6D3;
0.338859856128693	0.482539534568787	0.544789791107178	0.395001709461212	0.425562977790833	0.417280644178391	0.474031269550323	0.307007104158401	0.369314432144165	0.486362308263779	0.47909089922905	0.477882623672485	0.465702265501022	0.459331095218658	0.452445238828659	protein_coding	cell part;centrosome;cytoplasm;cytoplasmic part;cytoskeletal part;intracellular membrane-bounded organelle;intracellular non-membrane-bounded organelle;intracellular organelle;intracellular organelle part;intracellular part;macromolecular complex;membrane-bounded organelle;microtubule organizing center;non-membrane-bounded organelle;nuclear part;nucleoplasm;nucleoplasm part;nucleus;organelle;orga…	ENSG00000158161	EYA3	Q99504;
0.100881010293961	0.125168845057487	0.110434979200363	0.271094262599945	0.241484820842743	0.252709239721298	0.0409023948013783	0.0309298429638147	0.0261855777353048	0.0249756649136543	0.0211326144635677	0.0274606868624687	0.00834475364536047	0.00881452765315771	0.00819994695484638	protein_coding	cell part;integral to membrane;integral to plasma membrane;intracellular membrane-bounded organelle;intracellular organelle;intracellular organelle part;intracellular part;intrinsic to membrane;intrinsic to plasma membrane;membrane;membrane part;membrane-bounded organelle;nuclear part;nucleoplasm;organelle;organelle part;plasma membrane;plasma membrane part	ENSG00000169403	PTAFR	P25105;A8K7N8;
5.02600479125977	5.37351512908936	5.70833587646484	6.51709747314453	6.87836170196533	6.52842950820923	5.43461084365845	6.1458215713501	4.92898607254028	5.03981447219849	4.98051786422729	4.53163623809814	3.13910818099976	3.48530197143555	3.05321741104126	protein_coding	cell part;intracellular organelle part;intracellular part;nuclear part;nucleoplasm;organelle part	ENSG00000126698	DNAJC8	O75937;
15.9385099411011	9.76352310180664	9.57153987884521	14.3151159286499	12.6374635696411	13.9322338104248	13.3531866073608	13.8000040054321	12.8371028900146	14.5693912506104	14.7815256118774	15.0850114822388	22.8974094390869	16.3064346313477	18.9011840820313	protein_coding	cell part;cell surface;cytoplasmic part;intracellular membrane-bounded organelle;intracellular organelle;intracellular part;membrane-bounded organelle;mitochondrion;organelle	ENSG00000130770	ATPIF1	Q9UII2;
3.19198226928711	2.38421082496643	1.90618991851807	1.55476677417755	1.5210462808609	1.54232013225555	1.4898693561554	1.58781337738037	1.6275235414505	1.42993032932281	1.72386848926544	1.67784750461578	2.11310434341431	1.88139581680298	2.04373025894165	protein_coding	cell part;cytoplasm;cytoplasmic part;cytosol;intracellular membrane-bounded organelle;intracellular organelle;intracellular part;membrane-bounded organelle;nucleus;organelle	ENSG00000130766	SESN2	P58004;
1.31249415874481	1.25774049758911	1.30392944812775	1.34575510025024	1.41496193408966	1.47411251068115	1.5845752954483	1.6554434299469	1.44306993484497	1.38827991485596	1.64311730861664	1.60495090484619	1.53162479400635	1.55076718330383	1.43851244449615	protein_coding	cell part;intracellular organelle part;intracellular part;macromolecular complex;mediator complex;nuclear part;nucleoplasm part;organelle part;protein complex	ENSG00000130772	MED18	Q9BUE0;
0.47002312541008	0.587782800197601	0.596096217632294	0.546961784362793	0.583246886730194	0.577303946018219	0.591076910495758	0.42004668712616	0.551277458667755	0.568724155426025	0.523513734340668	0.542372703552246	0.329300820827484	0.433800488710403	0.342771917581558	protein_coding	cell part;cell projection;cytoplasm;intracellular part;lamellipodium	ENSG00000204138	PHACTR4	Q8IZ21;
3.2747209072113	4.34456729888916	3.2581205368042	4.64634466171265	4.7663631439209	4.56685256958008	3.93615627288818	3.31629014015198	3.1093738079071	1.93379890918732	1.3754620552063	1.59857726097107	1.31302440166473	1.88019907474518	1.15977835655212	protein_coding	cell part;chromatin;chromosomal part;chromosome;condensed chromosome;condensed nuclear chromosome;cytoplasm;intracellular membrane-bounded organelle;intracellular non-membrane-bounded organelle;intracellular organelle;intracellular organelle part;intracellular part;membrane;membrane-bounded organelle;non-membrane-bounded organelle;nuclear chromatin;nuclear chromosome;nuclear chromosome part;nucle…	ENSG00000180198	RCC1	P18754;Q5T081;
1.7754157781601	1.63435864448547	1.88330018520355	1.99047219753265	2.13924980163574	2.1788957118988	2.04461145401001	2.68381953239441	1.9755357503891	1.65933656692505	1.61820602416992	1.63293170928955	1.52952408790588	1.52855134010315	1.25966823101044	protein_coding	cell part;cytoplasm;intracellular membrane-bounded organelle;intracellular organelle;intracellular part;membrane-bounded organelle;nucleus;organelle	ENSG00000180098	TRNAU1AP	Q9NX07;
1.21533262729645	1.17428910732269	1.36823093891144	1.67039287090302	1.55085039138794	1.41232621669769	1.20228970050812	1.19025111198425	1.04788100719452	1.27226364612579	1.02371072769165	0.974152386188507	1.2324982881546	0.811802268028259	0.88187962770462	protein_coding	cell part;histone acetyltransferase complex;intracellular organelle part;intracellular part;macromolecular complex;nuclear part;nucleoplasm;nucleoplasm part;organelle part;PCAF complex;protein complex;SAGA-type complex;STAGA complex;transcription factor complex;transcription factor TFIID complex;transcription factor TFTC complex	ENSG00000120656	TAF12	Q16514;
1.32498812675476	1.74023008346558	2.08374929428101	1.78693771362305	1.62703108787537	1.71796035766602	1.48606264591217	1.74490129947662	1.65382027626038	1.26068186759949	1.29928696155548	1.3934508562088	1.24358189105988	1.27121639251709	0.768678665161133	protein_coding	cell part;cytoplasmic part;Golgi apparatus;intracellular membrane-bounded organelle;intracellular organelle;intracellular part;membrane;membrane-bounded organelle;organelle	ENSG00000188060	RAB42	Q8N4Z0;
0.479347556829453	0.531641602516174	0.597746968269348	0.499404817819595	0.570275485515594	0.55816125869751	0.518895924091339	0.474880009889603	0.518074750900269	0.517919838428497	0.441880404949188	0.493336886167526	0.266420751810074	0.277437627315521	0.200767576694489	protein_coding	cell part;cytoplasm;intracellular membrane-bounded organelle;intracellular organelle;intracellular organelle part;intracellular part;membrane-bounded organelle;nuclear part;nucleoplasm;nucleus;organelle;organelle part	ENSG00000162419	GMEB1	Q9Y692;B1AT47;B2RCN8;
4.01522541046143	4.2352442741394	4.88529777526855	4.73814153671265	4.53906583786011	4.29833698272705	3.8548424243927	3.1107337474823	3.35769319534302	2.66791391372681	3.09569501876831	2.8867359161377	2.41192269325256	2.52255821228027	2.3019483089447	protein_coding	cell part;cytoplasmic mRNA processing body;cytoplasmic part;intracellular non-membrane-bounded organelle;intracellular organelle;intracellular part;macromolecular complex;non-membrane-bounded organelle;organelle;ribonucleoprotein complex;RNA granule	ENSG00000198492	YTHDF2	Q9Y5A9;
0.00163427996449173	0.00326773198321462	0.000834891980048269	0.00528087420389056	0.00592097314074636	0.004631491843611	0.00642233388498425	0.00495170801877975	0.00655328715220094	0.00125877896789461	0.00100903096608818	0.000922682986129075	0.00757039478048682	0.00319862994365394	0.00557926902547479	protein_coding	axon part;axon terminus;cell part;cell projection;cell projection membrane;cell projection part;cytoplasm;dendrite membrane;integral to membrane;integral to plasma membrane;intracellular part;intrinsic to membrane;intrinsic to plasma membrane;leading edge membrane;membrane;membrane part;membrane raft;neuron projection;neuron projection membrane;neuron projection terminus;organelle;plasma membrane…	ENSG00000116329	OPRD1	P41143;
0.425508916378021	0.63710743188858	0.66607940196991	0.430074721574783	0.475278437137604	0.517268300056458	0.578149914741516	0.351763218641281	0.592980027198792	0.578597247600555	0.548879325389862	0.574601888656616	0.438200443983078	0.431093692779541	0.458286046981812	protein_coding	cell cortex part;cell part;cortical cytoskeleton;cytoplasm;cytoplasmic part;cytoskeletal part;cytoskeleton;extrinsic to membrane;Golgi apparatus;intracellular membrane-bounded organelle;intracellular non-membrane-bounded organelle;intracellular organelle;intracellular organelle part;intracellular part;macromolecular complex;membrane;membrane part;membrane-bounded organelle;non-membrane-bounded or…	ENSG00000159023	EPB41	P11171;Q1WWM3;Q59F12;Q29RX4;
10.3003692626953	5.03674554824829	4.22111797332764	4.72893238067627	3.76373887062073	5.23599433898926	8.2849760055542	10.1387147903442	11.037971496582	2.83655095100403	3.41641926765442	6.1214656829834	11.7865562438965	16.8914680480957	12.7638626098633	protein_coding	cell part;integral to membrane;intrinsic to membrane;membrane part	ENSG00000253304	TMEM200B	Q69YZ2;
4.79407358169556	4.57640027999878	4.81652450561523	4.2727198600769	4.36020278930664	4.05228042602539	4.91817569732666	4.55609321594238	4.22260856628418	4.21086645126343	4.38864135742188	4.24089288711548	5.19330310821533	6.4319109916687	6.21845531463623	protein_coding	cell part;intracellular membrane-bounded organelle;intracellular organelle;intracellular organelle part;intracellular part;membrane-bounded organelle;nuclear body;nuclear part;nuclear speck;nucleoplasm;nucleoplasm part;nucleus;organelle;organelle part	ENSG00000116350	SRSF4	Q08170;
1.32458996772766	1.21362352371216	0.84232085943222	0.960343241691589	1.00801885128021	0.999351978302002	1.06106901168823	1.38920331001282	1.22913575172424	0.838697850704193	0.82943856716156	0.858420848846436	1.19151258468628	1.25112950801849	0.939411342144012	protein_coding	cell part;cytoplasmic part;intracellular membrane-bounded organelle;intracellular organelle;intracellular part;membrane-bounded organelle;mitochondrion;nucleus;organelle	ENSG00000116353	MECR	Q9BV79;
0.763719916343689	0.456156998872757	0.260739475488663	0.381188720464706	0.404695272445679	0.390474289655685	1.03483986854553	1.41120362281799	1.45217788219452	0.825769066810608	0.604899168014526	0.580528140068054	0.897102236747742	0.96728789806366	0.860062718391418	protein_coding	cell junction;cell part;cell-cell junction;integral to membrane;integral to plasma membrane;intrinsic to membrane;intrinsic to plasma membrane;membrane;membrane part;plasma membrane;plasma membrane part	ENSG00000060656	PTPRU	Q92729;
0.0102664893493056	0.0342129692435265	0.013986038044095	0.0379134491086006	0.010627243667841	0.0323276408016682	0.0149425501003861	0.0207376424223185	0.0308756418526173	0.0210869535803795	0.0422580018639565	0.0347775891423225	0.0810229703783989	0.154051601886749	0.0428373962640762	protein_coding	extracellular matrix;extracellular region;extracellular region part;proteinaceous extracellular matrix	ENSG00000162510	MATN1	P21941;
0.00997045356780291	0.00332264299504459	0.00679137418046594	0.0276151578873396	0.0137610742822289	0.0141279604285955	0.0232186857610941	0.0872718989849091	0.0516414158046246	0.279025107622147	0.545825183391571	0.519756197929382	0.354089975357056	0.713355422019959	0.419803768396378	protein_coding	cell part;cytoplasmic part;integral to membrane;integral to plasma membrane;intracellular membrane-bounded organelle;intracellular organelle;intracellular organelle part;intracellular part;intrinsic to membrane;intrinsic to plasma membrane;lysosomal membrane;lysosome;lytic vacuole;membrane;membrane part;membrane-bounded organelle;organelle;organelle membrane;organelle part;plasma membrane part;va…	ENSG00000162511	LAPTM5	Q13571;Q5TBB8;
1.96943509578705	1.56700348854065	1.27393198013306	2.30522513389587	2.4004225730896	2.65545225143433	3.54647159576416	5.32943964004517	4.75574541091919	4.59619951248169	4.63746786117554	5.49718379974365	4.48724222183228	4.77086353302002	4.3224835395813	protein_coding	cell part;cell surface;cytoplasmic part;Golgi apparatus part;Golgi lumen;integral to membrane;intracellular organelle lumen;intracellular organelle part;intracellular part;intrinsic to membrane;lysosomal lumen;membrane;membrane part;membrane-enclosed lumen;organelle lumen;organelle part;plasma membrane;vacuolar lumen;vacuolar part	ENSG00000162512	SDC3	O75056;
0.836052417755127	1.54140436649323	1.43126714229584	1.32539737224579	1.26004600524902	1.18807470798492	1.32617712020874	1.00478422641754	1.30758047103882	1.14121949672699	1.08112263679504	1.01018142700195	1.1598584651947	1.11602389812469	1.1485241651535	protein_coding	cell part;cytoplasmic part;cytosol;intracellular part	ENSG00000134644	PUM1	Q14671;
0.877627611160278	0.880222141742706	0.752762377262115	0.809604525566101	0.808578968048096	0.830386161804199	0.542518794536591	0.415443986654282	0.583943068981171	0.359147906303406	0.318332940340042	0.191675007343292	0.119634322822094	0.0919048935174942	0.0657257810235024	protein_coding	cell part;integral to membrane;intrinsic to membrane;membrane;membrane part;plasma membrane	ENSG00000084628	NKAIN1	Q4KMZ8;
2.70325326919556	2.6301383972168	2.83947396278381	2.75387597084045	2.73145055770874	2.75468254089355	2.52282476425171	2.40092778205872	2.05515050888062	1.82405209541321	1.48032343387604	1.41244292259216	1.00331008434296	1.14693892002106	0.82573390007019	protein_coding	catalytic step 2 spliceosome;cell part;cytoplasm;intracellular organelle part;intracellular part;macromolecular complex;nuclear part;nucleoplasm;organelle part;ribonucleoprotein complex;small nuclear ribonucleoprotein complex;small nucleolar ribonucleoprotein complex;spliceosomal complex;U5 snRNP	ENSG00000060688	SNRNP40	Q96DI7;A0MNP2;
1.47444832324982	1.56391990184784	1.86172890663147	1.73089933395386	1.72770714759827	1.62059497833252	1.33090674877167	1.2763204574585	1.18545818328857	1.29081773757935	1.18012428283691	1.15751552581787	1.13498651981354	1.00843513011932	0.936618804931641	protein_coding	cell part;cytoskeleton;cytosolic large ribosomal subunit;intermediate filament cytoskeleton;intracellular membrane-bounded organelle;intracellular non-membrane-bounded organelle;intracellular organelle;intracellular organelle part;intracellular part;large ribosomal subunit;macromolecular complex;membrane-bounded organelle;non-membrane-bounded organelle;nuclear part;nucleolus;nucleus;organelle;org…	ENSG00000121766	ZCCHC17	Q9NP64;A0A087WYV3;A0A087WXF8;A0A0D9SEW3;A0A087WXU5;B4DYA9;A0A087WYF0;
3.15247535705566	1.30569493770599	1.45326769351959	2.9312584400177	3.45360660552979	3.14108300209045	1.21918427944183	0.795974433422089	0.985703945159912	10.400559425354	10.6727075576782	16.3701763153076	26.8997631072998	32.9584007263184	33.2519035339355	protein_coding	cell part;cytoplasm;cytoplasmic part;cytosol;extracellular membrane-bounded organelle;extracellular organelle;extracellular region part;extracellular space;extracellular vesicular exosome;intracellular part;membrane-bounded organelle;membrane-bounded vesicle;organelle;sarcoplasm;vesicle	ENSG00000121769	FABP3	P05413;
1.57000648975372	0.514818370342255	0.318766385316849	1.23113036155701	1.22582638263702	1.41022646427155	1.13375842571259	1.06218588352203	1.11988282203674	0.950881838798523	1.01905810832977	1.16860294342041	2.14968371391296	1.00020313262939	1.96604061126709	protein_coding	cell part;extracellular membrane-bounded organelle;extracellular organelle;extracellular region part;extracellular vesicular exosome;integral to membrane;intrinsic to membrane;membrane;membrane part;membrane-bounded organelle;membrane-bounded vesicle;organelle;vesicle	ENSG00000168528	SERINC2	Q96SA4;Q96IM8;
0.132892206311226	0.0531434267759323	0.135779276490211	0.0736142843961716	0.247611433267593	0.0753223821520805	0	0	0.0532883517444134	0.286602973937988	0.196919620037079	0.150056824088097	0.0820786878466606	0.0520196184515953	0.21171772480011	protein_coding		ENSG00000279468	AC114494.1
1.82784020900726	0.977609395980835	0.537977337837219	0.878483951091766	0.78641539812088	0.94150173664093	0.377705931663513	0.626748502254486	0.640949308872223	0.990720629692078	0.993857204914093	1.87706995010376	5.76082324981689	4.06575202941895	5.44400787353516	protein_coding	cell part;cytoplasm;extracellular membrane-bounded organelle;extracellular organelle;extracellular region;extracellular region part;extracellular space;extracellular vesicular exosome;intracellular part;membrane-bounded organelle;membrane-bounded vesicle;organelle;vesicle	ENSG00000142910	TINAGL1	Q9GZM7;F6SDV2;
0.0142013309523463	0.0085186418145895	0.0058039422146976	0.0157333668321371	0.00882021058350801	0.00804921612143517	0.0173624530434608	0.00286857690662146	0	0.0131260305643082	0	0.00962136220186949	0.0409323535859585	0.00741200102493167	0.0129285166040063	protein_coding	cell part;integral to membrane;integral to plasma membrane;intrinsic to membrane;intrinsic to plasma membrane;membrane;membrane part;plasma membrane;plasma membrane part	ENSG00000121764	HCRTR1	O43613;
3.95937275886536	4.15726947784424	3.20939993858337	4.18575763702393	4.07819700241089	4.04464912414551	5.0286340713501	4.74313640594482	4.19950580596924	5.05037021636963	5.15213441848755	6.05278730392456	6.3977222442627	6.64515399932861	6.44755506515503	protein_coding	cell part;cytoplasm;extracellular membrane-bounded organelle;extracellular organelle;extracellular region part;extracellular vesicular exosome;intracellular part;membrane;membrane-bounded organelle;membrane-bounded vesicle;organelle;vesicle	ENSG00000162517	PEF1	Q9UBV8;
0.138340905308723	0.0816894471645355	0.037196408957243	0.123239457607269	0.143202066421509	0.166603565216064	0.203470289707184	0.376671552658081	0.354412257671356	0.674225091934204	0.470526039600372	0.695177018642426	0.593777418136597	0.384239763021469	0.480567812919617	protein_coding	anchoring collagen;cell part;collagen;collagen type XVI;cytoplasmic part;endoplasmic reticulum lumen;endoplasmic reticulum part;extracellular matrix;extracellular matrix part;extracellular region;extracellular region part;FACIT collagen;intracellular organelle lumen;intracellular organelle part;intracellular part;membrane-enclosed lumen;organelle lumen;organelle part;proteinaceous extracellular m…	ENSG00000084636	COL16A1	Q07092;
0.934516131877899	0.309940010309219	0.129891768097878	0.384028077125549	0.385556429624558	0.387671530246735	1.35853552818298	3.25159907341003	3.0586633682251	1.42241477966309	1.51338267326355	2.0525164604187	5.75466632843018	3.5511417388916	5.09262418746948	protein_coding		ENSG00000121753	BAI2
0.15615314245224	0.101884670555592	0.0638182237744331	0.0864994376897812	0.112297400832176	0.0885065123438835	0.142107263207436	0.23241414129734	0.237280681729317	0.136733204126358	0.184704184532166	0.157761946320534	0.160742357373238	0.119032755494118	0.157121658325195	protein_coding		ENSG00000134668	SPOCD1	Q6ZMY3;
5.72797727584839	6.41577053070068	8.17053890228271	6.0137996673584	6.41257858276367	5.82926177978516	7.91956615447998	9.20784950256348	9.71527671813965	7.91877222061157	9.32116508483887	8.81682109832764	8.31419277191162	8.12176036834717	8.007493019104	protein_coding	cell part;cytoplasm;cytoplasmic part;early endosome;endosome;extracellular membrane-bounded organelle;extracellular organelle;extracellular region part;extracellular vesicular exosome;intracellular membrane-bounded organelle;intracellular organelle;intracellular part;membrane;membrane-bounded organelle;membrane-bounded vesicle;organelle;plasma membrane;vesicle	ENSG00000184007	PTP4A2	Q12974;
5.50898265838623	8.51978874206543	7.70474433898926	8.74699020385742	8.18242168426514	7.75493001937866	8.21113777160645	7.46316337585449	7.62513208389282	6.88132905960083	7.10027027130127	6.39251089096069	5.04283809661865	5.21898603439331	4.76422595977783	protein_coding	cell part;cytoplasm;Grb2-Sos complex;intracellular membrane-bounded organelle;intracellular organelle;intracellular organelle part;intracellular part;macromolecular complex;membrane;membrane part;membrane-bounded organelle;nuclear part;nucleoplasm;nucleus;organelle;organelle part;plasma membrane part;protein complex	ENSG00000121774	KHDRBS1	Q07666;
0.622987985610962	0.573659479618073	0.480183511972427	0.872835159301758	0.821655213832855	0.796293675899506	0.932986915111542	0.649894893169403	0.720399379730225	0.587181210517883	0.533101797103882	0.667973041534424	0.433156818151474	0.511614799499512	0.359133958816528	protein_coding	cell part;integral to membrane;intrinsic to membrane;membrane part	ENSG00000121775	TMEM39B	Q9GZU3;Q9NW51;Q9BT39;
1.57122683525085	1.90699636936188	2.432537317276	1.97784459590912	1.95287120342255	2.07599997520447	1.38124847412109	1.03433310985565	1.43029606342316	1.32763648033142	1.50601029396057	1.41947448253632	1.89013528823853	1.56648659706116	2.17694425582886	protein_coding	cell part;cytoplasm;intracellular membrane-bounded organelle;intracellular organelle;intracellular part;membrane;membrane-bounded organelle;nucleus;organelle	ENSG00000025800	KPNA6	O60684;
3.40656757354736	3.83821177482605	4.11698341369629	4.09442758560181	3.99753451347351	4.46758651733398	4.08256244659424	3.56176447868347	4.2187876701355	3.63571667671204	3.86252331733704	4.04605579376221	3.31083202362061	3.9794397354126	3.11619877815247	protein_coding	cell part;cytoplasm;extracellular region;intracellular part;membrane	ENSG00000084652	TXLNA	P40222;
4.39716148376465	1.81905448436737	1.07583558559418	2.193119764328	2.14504146575928	2.5225191116333	3.39122676849365	3.42858052253723	3.44536185264587	3.67232823371887	4.85765933990479	4.57512760162354	4.66513061523438	4.61633825302124	4.60121822357178	protein_coding	cell part;centrosome;cytoplasm;cytoplasmic part;cytoskeletal part;intracellular non-membrane-bounded organelle;intracellular organelle;intracellular organelle part;intracellular part;microtubule organizing center;non-membrane-bounded organelle;organelle;organelle part	ENSG00000160050	CCDC28B	Q9BUN5;
2.15785145759583	2.39391279220581	2.54610824584961	1.97934687137604	2.62276816368103	2.26199460029602	2.27345013618469	3.06516408920288	2.41439723968506	2.25181269645691	2.38953232765198	1.98069047927856	1.39008450508118	1.43503773212433	1.0455949306488	protein_coding		ENSG00000160051	IQCC	Q4KMZ1;
0.00593168521299958	0	0.00606055092066526	0.00547632807865739	0.0122802378609777	0	0.0207201112061739	0.00599080882966518	0.0535172000527382	0.0365503244102001	0.043947845697403	0.0669783353805542	0.0488481037318707	0.0348286814987659	0.0270002484321594	protein_coding		ENSG00000222046	DCDC2B	A2VCK2;
1.27657055854797	1.04128980636597	0.95503431558609	1.36102890968323	1.49835562705994	1.5288428068161	1.60457253456116	1.71546339988709	1.53674423694611	1.57156896591187	1.77421998977661	1.93601262569427	0.923710405826569	0.965257287025452	0.796247184276581	protein_coding	cell part;integral to membrane;intrinsic to membrane;membrane part	ENSG00000160055	TMEM234	Q8WY98;B4DHR3;
27.6419219970703	34.2596473693848	31.4452381134033	29.8770961761475	31.5651397705078	29.1925601959229	26.9070510864258	29.2981452941895	24.4063510894775	20.3685836791992	20.8594512939453	22.3632583618164	23.4123878479004	26.6543025970459	21.5863971710205	protein_coding	cell part;cytoplasmic part;cytosol;eukaryotic 43S preinitiation complex;eukaryotic 48S preinitiation complex;eukaryotic translation initiation factor 3 complex;eukaryotic translation initiation factor 3 complex, eIF3m;extracellular membrane-bounded organelle;extracellular organelle;extracellular region part;extracellular vesicular exosome;intracellular part;macromolecular complex;membrane-bounded…	ENSG00000084623	EIF3I	Q13347;Q5U0F4;
1.86884272098541	0.830386519432068	0.397800654172897	0.527198612689972	0.591100871562958	0.514911770820618	0.793345332145691	2.41176772117615	1.63928163051605	0.6397545337677	0.833339273929596	0.703408658504486	1.30923008918762	1.21923983097076	1.94945788383484	protein_coding		ENSG00000183615	FAM167B	Q9BTA0;
2.4581823348999	2.20553350448608	1.79803943634033	3.06345748901367	2.91538214683533	3.01945853233337	0.717316806316376	0.712644875049591	0.760559737682343	0.0557422265410423	0.0342567376792431	0.0108957253396511	0.0136578474193811	0.0055083860643208	0.00686293002218008	protein_coding	cell junction;cell part;cell-cell junction;cytoplasmic membrane-bounded vesicle;cytoplasmic part;cytoplasmic vesicle;cytoskeletal part;cytosol;endocytic vesicle;extracellular membrane-bounded organelle;extracellular organelle;extracellular region part;extracellular vesicular exosome;extrinsic to internal side of plasma membrane;extrinsic to membrane;extrinsic to plasma membrane;immunological syna…	ENSG00000182866	LCK	P06239;Q573B4;
5.56635046005249	6.26942825317383	6.09129333496094	5.85045385360718	5.49746370315552	5.98237276077271	6.77527856826782	6.61102962493896	6.81099557876587	4.21398782730103	3.78606653213501	3.27660465240479	2.60508799552917	2.67964243888855	2.40911960601807	protein_coding	cell part;chromatin;chromatin remodeling complex;chromosomal part;cytoplasm;cytoplasmic part;cytosol;histone deacetylase complex;intracellular membrane-bounded organelle;intracellular organelle;intracellular organelle part;intracellular part;macromolecular complex;membrane-bounded organelle;nuclear chromatin;nuclear chromosome part;nuclear part;nucleoplasm;nucleoplasm part;nucleus;NuRD complex;or…	ENSG00000116478	HDAC1	Q13547;Q6IT96;
201.636505126953	190.473541259766	161.961059570313	315.662994384766	319.888305664063	330.080902099609	411.910522460938	332.723083496094	308.069213867188	317.799987792969	277.0498046875	271.139526367188	118.670349121094	131.861328125	90.005500793457	protein_coding	cell part;cytoplasm;extracellular membrane-bounded organelle;extracellular organelle;extracellular region part;extracellular vesicular exosome;intracellular part;membrane;membrane-bounded organelle;membrane-bounded vesicle;organelle;plasma membrane;vesicle	ENSG00000175130	MARCKSL1	P49006;
0.0296412687748671	0.0131705617532134	0.00673004984855652	0.00912193302065134	0.0340920351445675	0.0248895771801472	0.0258851554244757	0.0133052077144384	0.0330161973834038	0.0304409824311733	0.0528695806860924	0.0409075245261192	0.0745858773589134	0.075203612446785	0.112435951828957	protein_coding	cell part;cytoplasm;intracellular membrane-bounded organelle;intracellular organelle;intracellular part;membrane-bounded organelle;nucleus;organelle	ENSG00000162526	TSSK3	Q96PN8;
0.266093671321869	0.140013843774796	0.17171023786068	0.206877022981644	0.173964589834213	0.0926088020205498	0.52590024471283	1.49931955337524	0.95469057559967	0.453057557344437	0.778218746185303	0.869760870933533	1.74439942836761	1.07815039157867	2.80493807792664	protein_coding		ENSG00000225828	FAM229A	H3BQW9;
2.60057950019836	2.53168940544128	2.26919317245483	3.6716411113739	3.85617208480835	3.87369108200073	3.4444260597229	2.92232322692871	3.17573595046997	3.34463405609131	3.38334584236145	3.76812887191772	3.33272194862366	3.76059508323669	4.03859853744507	protein_coding		ENSG00000160058	BSDC1	Q9NW68;
0.395725965499878	0.275739192962646	0.261380583047867	0.159916326403618	0.179299935698509	0.174954935908318	0.17453533411026	0.265101224184036	0.305876672267914	0.201148748397827	0.235278576612473	0.138414680957794	0.264712870121002	0.174723193049431	0.312345325946808	protein_coding	cell part;intracellular membrane-bounded organelle;intracellular organelle;intracellular part;membrane-bounded organelle;nucleus;organelle	ENSG00000273274	ZBTB8B	Q8NAP8;
0.143775403499603	0.145638659596443	0.189609616994858	0.114610962569714	0.113423630595207	0.120261915028095	0.154871240258217	0.164399042725563	0.179052606225014	0.149280577898026	0.228375688195229	0.138029620051384	0.116705529391766	0.173549935221672	0.126853108406067	protein_coding	cell part;intracellular membrane-bounded organelle;intracellular organelle;intracellular part;membrane-bounded organelle;nucleus;organelle	ENSG00000160062	ZBTB8A	Q96BR9;D3DPQ1;
0.850325703620911	0.954713881015778	1.05545496940613	0.862480342388153	0.869030833244324	0.799342334270477	0.84627240896225	1.13724076747894	0.819963157176971	0.615295231342316	0.573198974132538	0.534461498260498	0.52570253610611	0.403064638376236	0.305223196744919	protein_coding	cell part;extracellular membrane-bounded organelle;extracellular organelle;extracellular region part;extracellular vesicular exosome;intracellular membrane-bounded organelle;intracellular organelle;intracellular organelle part;intracellular part;macromolecular complex;membrane-bounded organelle;membrane-bounded vesicle;nuclear part;nucleoplasm;nucleus;organelle;organelle part;protein complex;tRNA…	ENSG00000176261	ZBTB8OS	Q8IWT0;D3DPQ2;A8K0B5;
5.51256132125854	5.92309236526489	6.07048654556274	4.80102872848511	4.95148324966431	4.54703187942505	5.32699251174927	6.14621829986572	5.90432214736938	4.56517744064331	4.95883893966675	4.21437215805054	3.54645252227783	4.51805067062378	3.67036581039429	protein_coding	CAF-1 complex;cell part;chromatin;chromatin assembly complex;chromatin remodeling complex;chromosomal part;ESC/E(Z) complex;histone deacetylase complex;histone methyltransferase complex;intracellular membrane-bounded organelle;intracellular organelle;intracellular organelle part;intracellular part;ISWI complex;macromolecular complex;membrane-bounded organelle;methyltransferase complex;nuclear chr…	ENSG00000162521	RBBP4	Q09028;
0.00725199282169342	0.00725015811622143	0.00555715709924698	0.0100429197773337	0.00750682083889842	0.0119886072352529	0.00791628472507	0.00915534701198339	0.0109048932790756	0.00279286899603903	0.00447750091552734	0.00409433711320162	0.0261279344558716	0.0615059547126293	0.0268207192420959	protein_coding	cell part;contractile fiber part;cytoplasmic part;cytoskeletal part;cytosol;intermediate filament;intracellular organelle part;intracellular part;macromolecular complex;membrane;neuromuscular junction;organelle part;perinuclear region of cytoplasm;plasma membrane;protein complex;sarcolemma;synapse;Z disc	ENSG00000162520	SYNC	Q9H7C4;
4.6144061088562	3.07549214363098	2.65394425392151	3.49489283561707	4.05822372436523	3.79129099845886	5.31396436691284	4.31832885742188	4.86961841583252	2.62640285491943	2.33644032478333	2.40392065048218	3.18765139579773	4.40935373306274	3.69920253753662	protein_coding		ENSG00000162522	KIAA1522	Q9P206;
9.6325511932373	9.75867176055908	10.3773860931396	5.66681861877441	5.42193126678467	4.96560621261597	4.70529365539551	3.48475503921509	3.68522596359253	2.68556475639343	2.96243596076965	2.93171286582947	3.95291996002197	5.26350355148315	4.90492820739746	protein_coding	cell part;cytoplasm;cytoplasmic part;cytosol;extracellular region part;extracellular space;intracellular membrane-bounded organelle;intracellular organelle;intracellular part;membrane-bounded organelle;nucleus;organelle	ENSG00000134684	YARS	P54577;
3.07808351516724	3.26232266426086	3.42296171188354	2.41141033172607	2.65606641769409	2.36246943473816	2.21629405021667	2.34597039222717	2.65548372268677	2.27453374862671	2.4248309135437	2.04563236236572	1.95240926742554	2.28943800926209	2.07638263702393	protein_coding	cell part;intracellular membrane-bounded organelle;intracellular organelle;intracellular part;membrane-bounded organelle;nucleus;organelle	ENSG00000116497	S100PBP	Q96BU1;
0.292833834886551	0.333993494510651	0.383476108312607	0.300816297531128	0.358625262975693	0.327277004718781	1.35066664218903	1.0913690328598	1.17836689949036	0.819607198238373	0.611156463623047	0.572827994823456	1.50295436382294	2.3813464641571	1.63801550865173	protein_coding	cell part;cytoplasmic part;endoplasmic reticulum;extracellular region;integral to membrane;intracellular membrane-bounded organelle;intracellular organelle;intracellular organelle part;intracellular part;intrinsic to membrane;membrane;membrane part;membrane-bounded organelle;microbody;microbody membrane;microbody part;organelle;organelle membrane;organelle part;peroxisomal membrane;peroxisomal pa…	ENSG00000160097	FNDC5	Q8NAU1;
0.0744589269161224	0.0406036786735058	0.0380382686853409	0.0656182616949081	0.101599305868149	0.0831267312169075	0.144825205206871	0.208512127399445	0.18660768866539	0.0834194272756577	0.0626893267035484	0.0420380905270576	0.0592273958027363	0.064033679664135	0.0577716827392578	protein_coding		ENSG00000121905	HPCA	P84074;
3.45927500724792	1.550741314888	0.503121376037598	1.48320305347443	2.03890705108643	1.79672050476074	8.48759937286377	6.8942608833313	6.00391292572021	7.13049602508545	4.02840280532837	5.01118278503418	3.88408637046814	2.38936305046082	3.19406151771545	protein_coding	cell part;integral to membrane;intrinsic to membrane;membrane part	ENSG00000121900	TMEM54	Q969K7;
1.13670837879181	1.05588686466217	0.983077585697174	1.24639010429382	1.34496474266052	1.29926657676697	1.04737961292267	0.958205342292786	0.985490083694458	0.972047686576843	0.965236246585846	0.956750392913818	1.02116370201111	0.835994958877563	1.02532303333282	protein_coding	cell part;cytolytic granule;cytoplasm;cytoplasmic part;integral to membrane;intracellular membrane-bounded organelle;intracellular organelle;intracellular part;intrinsic to membrane;lysosome;lytic vacuole;membrane part;membrane-bounded organelle;organelle;vacuole	ENSG00000116514	RNF19B	Q6ZMZ0;
1.75980424880981	1.8199268579483	2.11283946037292	1.64974594116211	1.86285293102264	1.74634611606598	1.5997873544693	1.41896235942841	1.48536205291748	1.37323904037476	1.31452584266663	1.32191276550293	1.69332909584045	1.67773580551147	1.54167306423187	protein_coding	cell part;cytoplasmic part;cytosol;extracellular membrane-bounded organelle;extracellular organelle;extracellular region part;extracellular vesicular exosome;intracellular organelle part;intracellular part;membrane;membrane-bounded organelle;membrane-bounded vesicle;membrane-enclosed lumen;mitochondrial inner membrane;mitochondrial intermembrane space;mitochondrial membrane;mitochondrial part;org…	ENSG00000004455	AK2	P54819;G3V213;
0.0299181044101715	0.0224328991025686	0.0262012053281069	0.0532698109745979	0.0519843474030495	0.072674460709095	0.162360087037086	0.184535339474678	0.164956539869308	0.167891755700111	0.139858916401863	0.147194683551788	0.197983130812645	0.284415066242218	0.144694715738297	protein_coding	axon;cell part;cell projection;cis-Golgi network;cytoplasmic membrane-bounded vesicle;cytoplasmic part;cytoplasmic vesicle;cytosol;dendrite;endoplasmic reticulum-Golgi intermediate compartment membrane;Golgi apparatus part;intracellular membrane-bounded organelle;intracellular organelle;intracellular organelle part;intracellular part;membrane;membrane-bounded organelle;membrane-bounded vesicle;mi…	ENSG00000142920	AZIN2	Q96A70;D3DPR0;B3KV62;
0.302243947982788	0.283784627914429	0.254797756671906	0.339518278837204	0.274797320365906	0.326769590377808	0.348245352506638	0.305256545543671	0.366354674100876	0.421339273452759	0.384573519229889	0.452880382537842	0.309943675994873	0.224925920367241	0.253707468509674	protein_coding	cell part;cytoplasm;cytoplasmic part;cytosol;intracellular part	ENSG00000116525	TRIM62	Q9BVG3;
0.424377202987671	0.363251209259033	0.28451743721962	0.583736598491669	0.638697147369385	0.658540844917297	1.01186442375183	0.74645072221756	0.760032117366791	1.37505805492401	1.44374585151672	1.56894540786743	1.23103165626526	1.25367081165314	1.09174120426178	protein_coding	cell part;intracellular membrane-bounded organelle;intracellular organelle;intracellular part;membrane-bounded organelle;nucleus;organelle	ENSG00000160094	ZNF362	Q5T0B9;
0	0	0	0.00271370890550315	0	0	0.00256688194349408	0.00593730481341481	0	0	0.00725922407582402	0.00663801422342658	0.00302573991939425	0	0	protein_coding	cell part;cytoplasmic part;Golgi apparatus;intracellular membrane-bounded organelle;intracellular organelle;intracellular part;membrane;membrane-bounded organelle;organelle;vesicle	ENSG00000184389	A3GALT2	U3KPV4;
0.151756808161736	0.16465562582016	0.1310143917799	0.376152634620667	0.35558220744133	0.376360654830933	1.20540750026703	0.993281066417694	1.03780066967011	1.70469772815704	1.66718006134033	1.74191844463348	1.4370334148407	1.47870481014252	1.23920392990112	protein_coding	cell part;chromatin;chromosomal part;heterochromatin;intracellular membrane-bounded organelle;intracellular organelle;intracellular organelle part;intracellular part;macromolecular complex;membrane-bounded organelle;nuclear part;nucleoplasm;nucleus;organelle;organelle part;PcG protein complex;PRC1 complex;protein complex	ENSG00000134686	PHC2	Q8IXK0;
0.282469719648361	0.300048112869263	0.261549532413483	0.264045208692551	0.274120718240738	0.253494650125504	0.337637007236481	0.228228196501732	0.336262404918671	0.386183232069016	0.388043284416199	0.386731803417206	0.26896345615387	0.290247768163681	0.235053896903992	protein_coding	cell part;intracellular membrane-bounded organelle;intracellular organelle;intracellular part;membrane-bounded organelle;nucleus;organelle	ENSG00000121903	ZSCAN20	P17040;
0.0414907038211823	0.0460029654204845	0.0370435528457165	0.0519691072404385	0.0555924065411091	0.052076056599617	0.019809652119875	0.0132501013576984	0.0224811248481274	0.00876095704734325	0.00534685980528593	0.00678664213046432	0.00332633010111749	0.00396332796663046	0.00411844719201326	protein_coding	cell part;integral to membrane;intrinsic to membrane;membrane;membrane part;plasma membrane	ENSG00000121904	CSMD2	Q7Z408;
0.0604714453220367	0.127360939979553	0.102975308895111	0.233738407492638	0.247046947479248	0.22545200586319	0.0366139374673367	0.0179150979965925	0.0307146422564983	0	0.00298688607290387	0.00182085495907813	0	0.00105204805731773	0	protein_coding		ENSG00000142698	C1orf94	Q6P1W5;
0.406720846891403	0.367387861013412	0.354101240634918	0.493171840906143	0.476455837488174	0.450230300426483	0.449980050325394	0.39283961057663	0.344844967126846	0.384307980537415	0.408505886793137	0.427882164716721	0.292777001857758	0.267588555812836	0.243151307106018	protein_coding	cell part;integral to membrane;intrinsic to membrane;membrane part	ENSG00000163866	SMIM12	Q96EX1;L0R6D7;
0.3890500664711	0.413261085748672	0.260860800743103	0.707143247127533	0.679591536521912	0.712066411972046	0.541476607322693	0.306974947452545	0.438763827085495	0.206016182899475	0.210180208086967	0.411844253540039	0.162696614861488	0.150704264640808	0.0968463495373726	protein_coding	cell part;connexon complex;integral to membrane;intrinsic to membrane;macromolecular complex;membrane part;plasma membrane part;protein complex	ENSG00000189280	GJB5	O95377;
0.105766579508781	0.0422959215939045	0.054032176733017	0.419882953166962	0.39413920044899	0.509555995464325	0.184727877378464	0.0961387306451797	0.0424112640321255	0	0.0783624425530434	0.0238855183124542	0.0326624922454357	0.0345012545585632	0.0120358876883984	protein_coding	cell part;connexon complex;integral to membrane;intrinsic to membrane;macromolecular complex;membrane part;plasma membrane part;protein complex	ENSG00000189433	GJB4	Q9NTQ9;
0.146386668086052	0.0325221344828606	0.0914020016789436	0.518071174621582	0.404081463813782	0.576187133789063	0.177550956606865	0.0985638499259949	0.0652216449379921	0.150336131453514	0.361526191234589	0.348954528570175	0.175803676247597	0.106114663183689	0.185092434287071	protein_coding	cell junction;cell part;cell-cell junction;connexon complex;cytoplasm;gap junction;integral to membrane;intracellular part;intrinsic to membrane;macromolecular complex;membrane part;plasma membrane part;protein complex	ENSG00000188910	GJB3	O75712;
0.674274444580078	0.291090279817581	0.219202786684036	1.81094527244568	1.38007271289825	2.22934889793396	1.91370093822479	3.32759070396423	1.39797115325928	20.1602096557617	28.9712657928467	37.8606071472168	12.2727890014648	11.5573501586914	6.36511945724487	protein_coding	cell junction;cell part;cell-cell junction;connexon complex;gap junction;integral to membrane;integral to plasma membrane;intrinsic to membrane;intrinsic to plasma membrane;macromolecular complex;membrane part;plasma membrane part;protein complex	ENSG00000187513	GJA4	P35212;
0.271874964237213	0.0873193666338921	0.0717937499284744	0.297688245773315	0.224326968193054	0.276059180498123	0.21448378264904	0.141935184597969	0.167873382568359	0.0617094747722149	0.041356835514307	0.061546478420496	0.0196040812879801	0.0192795898765326	0.0411018393933773	protein_coding	cell junction;cell part;cytoskeletal part;intracellular organelle part;intracellular part;membrane;organelle part;postsynaptic density;postsynaptic membrane;synapse part;synaptic membrane	ENSG00000116544	DLGAP3	O95886;
0.27960079908371	0.299759179353714	0.349576145410538	0.26492977142334	0.281809240579605	0.272814691066742	0.1742924451828	0.274027556180954	0.232347577810287	0.301784962415695	0.313460022211075	0.250286906957626	0.299179315567017	0.311421513557434	0.293057292699814	protein_coding	cell part;intracellular membrane-bounded organelle;intracellular organelle;intracellular part;membrane-bounded organelle;nucleus;organelle	ENSG00000163867	ZMYM6	O95789;
0.531910121440887	0.673732459545136	0.856649518013	0.620088696479797	0.662587523460388	0.628799200057983	0.471067786216736	0.559975147247314	0.709461212158203	0.57403689622879	0.487048864364624	0.387683570384979	0.255210518836975	0.321532756090164	0.244512289762497	protein_coding	cell part;intracellular membrane-bounded organelle;intracellular organelle;intracellular part;membrane-bounded organelle;nucleus;organelle	ENSG00000197056	ZMYM1	Q5SVZ6;Q5SVZ7;B4DSJ9;Q9H5R2;
40.6974792480469	58.9902572631836	43.7170486450195	30.216775894165	29.7292938232422	27.8804569244385	43.8040504455566	50.5816421508789	56.6605796813965	36.9518966674805	35.4707298278809	34.7158546447754	24.9121932983398	25.9153079986572	20.5048313140869	protein_coding	cell part;chromatin;chromosomal part;cytoplasm;intracellular membrane-bounded organelle;intracellular organelle;intracellular organelle part;intracellular part;membrane-bounded organelle;nuclear body;nuclear matrix;nuclear part;nucleoplasm;nucleoplasm part;nucleus;organelle;organelle part;paraspeckles	ENSG00000116560	SFPQ	P23246;Q86VG2;
0.592451930046082	0.878411650657654	0.951703727245331	0.861740052700043	0.899538815021515	0.850021958351135	0.895377039909363	0.77705842256546	0.883565664291382	0.924099504947662	0.864778995513916	0.796678960323334	0.630825102329254	0.684350192546844	0.609370768070221	protein_coding	cell part;cytoplasm;intracellular membrane-bounded organelle;intracellular non-membrane-bounded organelle;intracellular organelle;intracellular organelle part;intracellular part;membrane-bounded organelle;non-membrane-bounded organelle;nuclear part;nucleolus;nucleoplasm;nucleus;organelle;organelle part	ENSG00000146463	ZMYM4	Q5VZL5;
1.37049281597137	1.48689079284668	1.45559942722321	1.04903900623322	1.07598805427551	1.04396378993988	0.986368417739868	0.764719843864441	1.01862061023712	1.12208139896393	1.13685774803162	1.21920263767242	1.29718410968781	1.32118725776672	1.16823732852936	protein_coding	cell part;cytoplasmic part;cytoplasmic vesicle;extracellular membrane-bounded organelle;extracellular organelle;extracellular region part;extracellular vesicular exosome;integral to membrane;intracellular organelle;intracellular part;intrinsic to membrane;membrane part;membrane-bounded organelle;membrane-bounded vesicle;organelle;vesicle	ENSG00000142687	KIAA0319L	Q8IZA0;
4.8526873588562	1.99816513061523	1.69954764842987	5.0476222038269	4.2846302986145	4.33643579483032	3.70100164413452	3.18199682235718	3.41260743141174	2.76769232749939	3.12616515159607	3.58179712295532	4.03075504302979	4.24832201004028	4.36786794662476	protein_coding	cell body;cell part;cell projection;cytoplasmic part;cytosol;dendrite;intracellular part;membrane;neuron projection;neuronal cell body	ENSG00000020129	NCDN	Q9UBB6;
0.0230222214013338	0.0115081965923309	0.0254825763404369	0.0212548766285181	0.0198593325912952	0.0163110457360744	0.0234556794166565	0.0503786727786064	0.0307722147554159	0.0295541938394308	0.0236905012279749	0.0389937236905098	0.12046904116869	0.157707720994949	0.117893382906914	protein_coding	cell part;intracellular membrane-bounded organelle;intracellular organelle;intracellular part;membrane-bounded organelle;nucleus;organelle	ENSG00000116819	TFAP2E	Q6VUC0;
6.72236633300781	6.43092918395996	6.43900632858276	8.41299915313721	8.01216506958008	7.38424348831177	5.59655714035034	4.57754516601563	4.38483762741089	4.86176300048828	4.89697504043579	4.92885589599609	4.22782182693481	3.95297455787659	3.46452355384827	protein_coding	cell part;cytoplasm;cytoplasmic part;cytosol;extracellular membrane-bounded organelle;extracellular organelle;extracellular region part;extracellular vesicular exosome;intracellular membrane-bounded organelle;intracellular organelle;intracellular organelle part;intracellular part;macromolecular complex;membrane;membrane-bounded organelle;membrane-bounded vesicle;nuclear part;nucleoplasm;nucleus;o…	ENSG00000126067	PSMB2	P49721;B7Z478;A0A087WVV1;
2.01715016365051	1.80594599246979	1.9225492477417	1.97348189353943	2.29060101509094	2.65207362174988	2.27422571182251	2.53896856307983	2.06741094589233	1.21743535995483	1.38483488559723	1.65727388858795	1.27065289020538	1.91015875339508	0.967857837677002	protein_coding		ENSG00000142686	C1orf216	Q8TAB5;
0.423393726348877	0.64170241355896	0.685225605964661	0.680932223796844	0.766098320484161	0.750326931476593	0.680324673652649	0.395970463752747	0.500840246677399	0.352201581001282	0.310555428266525	0.205574437975883	0.0740922838449478	0.0961258187890053	0.0578169710934162	protein_coding	cell part;intracellular organelle part;intracellular part;nuclear part;nucleoplasm;organelle part	ENSG00000092853	CLSPN	Q9HAW4;
0.820201337337494	0.79288649559021	0.810317039489746	0.648501515388489	0.706933915615082	0.731584668159485	1.4229131937027	1.26310336589813	1.82028782367706	1.79473757743835	1.92517936229706	1.78243708610535	2.07238864898682	2.527916431427	1.87540209293365	protein_coding		ENSG00000134698	ago/04
1.25530934333801	1.36415195465088	1.46179676055908	1.24999356269836	1.37890160083771	1.43138599395752	1.15837013721466	0.629642069339752	1.22522354125977	1.05586659908295	1.04296684265137	1.03802978992462	0.820860028266907	0.81023645401001	0.726274728775024	protein_coding		ENSG00000092847	ago/01
0.216306239366531	0.196943312883377	0.218576848506927	0.159925445914268	0.175004258751869	0.160548776388168	0.199275031685829	0.19535568356514	0.249307826161385	0.233432322740555	0.239951610565186	0.23048922419548	0.280164301395416	0.309570103883743	0.320873290300369	protein_coding		ENSG00000126070	ago/03
0.120362363755703	0.190525516867638	0.112729132175446	0.388928800821304	0.249183565378189	0.312677562236786	0.359126389026642	0.698981940746307	0.412255167961121	0.32447549700737	0.470653533935547	0.271817207336426	0.340724259614944	0.353361845016479	0.331006973981857	protein_coding	cell part;cell projection;cilium;cytoplasm;cytoskeletal part;intracellular membrane-bounded organelle;intracellular organelle;intracellular organelle part;intracellular part;macromolecular complex;membrane-bounded organelle;microtubule;motile cilium;nucleus;organelle;organelle part;protein complex	ENSG00000092850	TEKT2	Q9UIF3;
9.40502071380615	7.34555244445801	6.84314680099487	10.6672782897949	9.8648509979248	11.0721817016602	8.9116039276123	9.91102313995361	8.05036640167236	7.84079599380493	8.84652137756348	8.88901901245117	8.498046875	9.51087093353271	7.8966064453125	protein_coding	cell part;cytoplasmic part;intracellular organelle lumen;intracellular organelle part;intracellular part;membrane-enclosed lumen;mitochondrial matrix;mitochondrial part;nuclear part;nucleoplasm;organelle lumen;organelle part	ENSG00000116863	ADPRHL2	Q9NX46;B7ZAN4;
0.178432077169418	0.101132735610008	0.0832590013742447	0.134900599718094	0.110530331730843	0.149975717067719	0.0846588313579559	0.107842557132244	0.0971831679344177	0.0108216209337115	0.0121443839743733	0.00317289307713509	0.0477268509566784	0.827700734138489	0.0463657043874264	protein_coding	basement membrane;cell part;collagen;cytoplasmic part;endoplasmic reticulum lumen;endoplasmic reticulum part;extracellular matrix;extracellular matrix part;extracellular region;extracellular region part;intracellular organelle lumen;intracellular organelle part;intracellular part;membrane-enclosed lumen;organelle lumen;organelle part;proteinaceous extracellular matrix	ENSG00000171812	COL8A2	P25067;E9PP49;
5.46829271316528	4.4660472869873	4.79840326309204	5.06447839736938	5.09641313552856	5.31884336471558	5.0661449432373	5.85910129547119	5.51433086395264	4.81308937072754	4.68317937850952	4.59248733520508	5.22613525390625	4.81454944610596	4.16817569732666	protein_coding	cell part;cytoplasmic part;cytosol;endoplasmic reticulum;Golgi apparatus;Golgi apparatus part;Golgi membrane;intracellular membrane-bounded organelle;intracellular organelle;intracellular organelle part;intracellular part;macromolecular complex;membrane;membrane-bounded organelle;organelle;organelle membrane;organelle part;protein complex;TRAPP complex	ENSG00000054116	TRAPPC3	O43617;A0A087WWM0;A0A087WYS5;
2.65230655670166	1.42831635475159	1.13779485225677	3.01970052719116	2.73515200614929	3.09921646118164	5.94411087036133	4.81870746612549	5.11217594146729	5.66515970230103	6.91879224777222	7.60674047470093	9.86221218109131	7.26300525665283	10.0639524459839	protein_coding	cell part;cytoplasm;cytoskeletal part;intracellular non-membrane-bounded organelle;intracellular organelle;intracellular organelle part;intracellular part;macromolecular complex;microtubule;non-membrane-bounded organelle;organelle;organelle part;protein complex;spindle	ENSG00000116871	MAP7D1	Q3KQU3;D3DPS3;B3KU03;
0.773408591747284	1.83208775520325	2.34457588195801	2.4472324848175	2.22019696235657	2.4499340057373	2.07302379608154	1.64633929729462	1.83917093276978	1.84885406494141	1.5668671131134	1.59615921974182	1.92926979064941	1.59114181995392	1.49252092838287	protein_coding	cell part;extracellular membrane-bounded organelle;extracellular organelle;extracellular region part;extracellular vesicular exosome;intracellular membrane-bounded organelle;intracellular organelle;intracellular organelle part;intracellular part;macromolecular complex;mediator complex;membrane-bounded organelle;membrane-bounded vesicle;nuclear part;nucleoplasm;nucleoplasm part;nucleus;organelle;o…	ENSG00000054118	THRAP3	Q9Y2W1;
0.644461452960968	0.535018026828766	0.490938365459442	0.414178997278214	0.49031201004982	0.37000897526741	0.288358330726624	0.814181387424469	0.611812114715576	0.764751136302948	0.655201196670532	0.606846332550049	1.06191158294678	0.732443034648895	1.53153765201569	protein_coding	extracellular membrane-bounded organelle;extracellular organelle;extracellular region part;extracellular vesicular exosome;membrane-bounded organelle;membrane-bounded vesicle;organelle;vesicle	ENSG00000214193	SH3D21	A4FU49;
2.20258021354675	0.119028255343437	0.0608224645256996	1.61214005947113	0.636750280857086	1.21841549873352	4.03755712509155	11.8842248916626	8.37459182739258	2.62881708145142	4.33700847625732	4.1003041267395	4.12610006332397	2.42084383964539	3.6129207611084	protein_coding	cell part;integral to membrane;intrinsic to membrane;membrane part	ENSG00000142694	EVA1B	Q9NVM1;
0.804808855056763	0.55066305398941	0.342312157154083	0.852294683456421	0.872670233249664	0.817888855934143	0.849908530712128	0.847771525382996	0.783982634544373	1.40667760372162	1.52668178081512	1.70752215385437	2.22297620773315	2.17745590209961	2.08862614631653	protein_coding	cell part;cytoplasm;intracellular organelle part;intracellular part;nuclear part;nucleoplasm;organelle part	ENSG00000196182	STK40	Q8N2I9;
4.74829006195068	4.43694496154785	1.98585867881775	5.12609815597534	5.27558374404907	4.53932237625122	4.19082164764404	5.69719505310059	3.35741019248962	2.66251301765442	2.8925838470459	3.58154106140137	3.58441495895386	2.96149849891663	4.51003551483154	protein_coding	Cajal body;cell part;intracellular membrane-bounded organelle;intracellular organelle;intracellular organelle part;intracellular part;macromolecular complex;membrane-bounded organelle;nuclear body;nuclear part;nucleoplasm;nucleoplasm part;nucleus;organelle;organelle part;ribonucleoprotein complex;small nuclear ribonucleoprotein complex;U7 snRNP	ENSG00000181817	LSM10	Q969L4;
0.0608347207307816	0.0741995722055435	0.0857757702469826	0.201069355010986	0.207808896899223	0.209182903170586	0.267754048109055	0.344070106744766	0.297607690095901	0.446078836917877	0.474763005971909	0.451995015144348	0.274287045001984	0.251626968383789	0.254758715629578	protein_coding	basal plasma membrane;cell part;membrane part;plasma membrane part	ENSG00000116885	OSCP1	Q8WVF1;
12.0162200927734	10.7572774887085	12.5241003036499	15.224383354187	14.5640487670898	15.2627096176147	15.6073951721191	15.1712093353271	13.2083940505981	15.1985082626343	14.706768989563	14.2502174377441	9.48964786529541	8.45724964141846	7.56004667282104	protein_coding	cell part;cytoplasmic part;intracellular membrane-bounded organelle;intracellular organelle;intracellular organelle part;intracellular part;macromolecular complex;membrane;membrane-bounded organelle;mitochondrial inner membrane;mitochondrial membrane;mitochondrial part;mitochondrial small ribosomal subunit;mitochondrion;nuclear membrane;nuclear part;organellar small ribosomal subunit;organelle;or…	ENSG00000116898	MRPS15	P82914;
0.00488852104172111	0.00488728284835815	0.00249736197292805	0	0.00506029883399606	0.00692694913595915	0.262546718120575	0.402385652065277	0.465558081865311	0.489490151405334	0.712307870388031	0.946668267250061	1.590172290802	1.8513822555542	1.61882591247559	protein_coding	cell part;extracellular region;integral to membrane;integral to plasma membrane;intrinsic to membrane;intrinsic to plasma membrane;membrane part;plasma membrane part	ENSG00000119535	CSF3R	Q99062;
0.00935751479119062	0.0202989038079977	0.0165961179882288	0.00700913602486253	0.00913804676383734	0.0116749759763479	0.11378762871027	0.0606276877224445	0.0900897234678268	0.0212144814431667	0.00654054898768663	0.00657892413437366	0.00109047500882298	0.001612609019503	0.00120549602434039	protein_coding	axon;axon part;cell junction;cell part;cell projection;cell projection cytoplasm;cell projection part;cytoplasmic part;dendrite;dendrite cytoplasm;integral to membrane;integral to plasma membrane;intracellular part;intrinsic to membrane;intrinsic to plasma membrane;ionotropic glutamate receptor complex;kainate selective glutamate receptor complex;macromolecular complex;membrane;membrane part;neur…	ENSG00000163873	GRIK3	Q13003;
1.5003958940506	0.630006730556488	0.254038661718369	0.783635914325714	0.834246397018433	0.813967645168304	0.63267183303833	0.692731916904449	0.876679301261902	0.614149212837219	0.894607961177826	0.682516515254974	1.11644661426544	0.721562445163727	1.21469390392303	protein_coding	cell part;cytoplasm;intracellular organelle part;intracellular part;membrane;nuclear part;nucleoplasm;organelle part;plasma membrane	ENSG00000163874	ZC3H12A	Q5D1E8;
2.46699738502502	2.75474905967712	2.98011636734009	3.11157059669495	3.22353672981262	3.03318572044373	3.31940531730652	3.99228954315186	3.63545536994934	3.56354451179504	3.10725665092468	2.7706401348114	3.14507389068604	3.00724816322327	2.4229691028595	protein_coding	cell part;centrosome;cytoplasm;cytoplasmic part;cytoskeletal part;H3 histone acetyltransferase complex;H4/H2A histone acetyltransferase complex;histone acetyltransferase complex;intracellular non-membrane-bounded organelle;intracellular organelle;intracellular organelle part;intracellular part;macromolecular complex;microtubule organizing center;MOZ/MORF histone acetyltransferase complex;non-memb…	ENSG00000163875	MEAF6	Q9HAF1;
0.861506700515747	1.39163875579834	1.31599819660187	1.04808795452118	1.1136257648468	1.07641613483429	1.16371405124664	1.31371295452118	1.22313177585602	1.20944881439209	1.15814554691315	1.09018516540527	0.875904262065887	0.980126857757568	0.977951526641846	protein_coding	cell part;cytoplasm;intracellular organelle part;intracellular part;nuclear part;nucleoplasm;organelle part	ENSG00000163877	SNIP1	Q8TAD8;B1AK66;
2.22121739387512	2.11047005653381	1.87101602554321	2.64164757728577	2.65030217170715	2.64688158035278	3.41306591033936	4.0928430557251	3.65452551841736	3.63720774650574	3.50705695152283	3.25001811981201	4.31118202209473	5.16874933242798	3.62267518043518	protein_coding	axonemal dynein complex;axoneme;axoneme part;cell part;cell projection;cell projection part;cytoplasm;cytoskeletal part;dynein complex;filopodium;intracellular organelle part;intracellular part;macromolecular complex;microtubule associated complex;organelle part;protein complex	ENSG00000163879	DNALI1	O14645;
3.13791990280151	5.09547901153564	4.72562170028687	4.14319562911987	3.97748970985413	4.18466567993164	3.74341487884521	3.41612863540649	3.43863940238953	2.36233401298523	2.10443663597107	1.9651882648468	3.48331022262573	3.41292810440063	3.92645263671875	protein_coding	cell part;intracellular membrane-bounded organelle;intracellular non-membrane-bounded organelle;intracellular organelle;intracellular organelle part;intracellular part;membrane;membrane-bounded organelle;non-membrane-bounded organelle;nuclear part;nucleolus;nucleus;organelle;organelle part	ENSG00000134697	GNL2	Q13823;Q5T0F3;
0.0125095583498478	0.00893313717097044	0.00365180801600218	0.00329978205263615	0.00739950314164162	0.00844086986035109	0.0390155650675297	0.0451223105192184	0.0680769830942154	0.214729472994804	0.0750293284654617	0.123092040419579	0.126932442188263	0.668059170246124	0.0549082197248936	protein_coding	cell part;extracellular region;extracellular region part;extracellular space;intracellular membrane-bounded organelle;intracellular organelle;intracellular part;membrane-bounded organelle;nucleus;organelle	ENSG00000169218	RSPO1	Q2MKA7;
5.49909162521362	4.97711420059204	5.09459018707275	4.59984159469604	4.74904823303223	4.39354705810547	4.03747463226318	4.1514835357666	4.26699781417847	3.30582761764526	3.15166974067688	2.59688639640808	3.41916370391846	4.004554271698	3.15582704544067	protein_coding		ENSG00000116922	C1orf109	Q9NX04;B7Z9X8;B4DRQ5;
4.47541236877441	5.61354112625122	5.96085262298584	5.96622753143311	5.82234859466553	5.96435356140137	5.58600902557373	4.24950838088989	4.67687606811523	4.50488519668579	2.9255576133728	2.91990232467651	1.3259369134903	1.69499480724335	1.23026931285858	protein_coding	cell part;chromocenter;chromosomal part;chromosome passenger complex;chromosome, centromeric region;cytoplasmic part;cytoskeletal part;cytosol;extracellular region part;intercellular bridge;intracellular membrane-bounded organelle;intracellular non-membrane-bounded organelle;intracellular organelle;intracellular organelle part;intracellular part;macromolecular complex;membrane-bounded organelle;m…	ENSG00000134690	CDCA8	Q53HL2;
0.0156168369576335	0.00986076891422272	0.00755815813317895	0.0159356612712145	0.0221213437616825	0.0201876666396856	0.0208157207816839	0.0157724972814322	0.0280150342732668	0.00379851507022977	0.00405982881784439	0.00835291761904955	0.00676875980570912	0.00643483083695173	0.00654737511649728	protein_coding	cell part;extracellular membrane-bounded organelle;extracellular organelle;extracellular region part;extracellular vesicular exosome;integral to membrane;integral to plasma membrane;intrinsic to membrane;intrinsic to plasma membrane;membrane;membrane part;membrane-bounded organelle;membrane-bounded vesicle;organelle;plasma membrane;plasma membrane part;vesicle	ENSG00000183317	EPHA10	Q5JZY3;Q8N289;Q4G0R4;
2.52129220962524	1.59048092365265	1.10905849933624	2.72541785240173	3.0379331111908	3.08705377578735	2.04130101203918	1.46752858161926	1.76754224300385	0.495449990034103	0.538989722728729	0.337223798036575	0.319250822067261	0.161117792129517	0.17646236717701	protein_coding	cell part;cytoplasmic part;Golgi apparatus part;Golgi membrane;integral to membrane;intracellular organelle part;intracellular part;intrinsic to membrane;membrane;membrane part;organelle membrane;organelle part	ENSG00000185090	MANEAL	Q5VSG8;
8.77742767333984	7.86714839935303	8.02367210388184	9.52100086212158	8.46182918548584	9.12688064575195	5.9734902381897	5.36603450775146	5.72104978561401	4.22232961654663	4.71461772918701	4.11148834228516	4.70800065994263	4.67238616943359	4.73809814453125	protein_coding	cell part;cytoplasmic part;intracellular membrane-bounded organelle;intracellular organelle;intracellular part;membrane;membrane-bounded organelle;mitochondrion;organelle	ENSG00000196449	YRDC	Q86U90;
19.4719562530518	8.15096664428711	8.74753189086914	17.1600093841553	12.2804708480835	16.9311008453369	21.136697769165	26.6454257965088	19.1788539886475	14.9717578887939	20.1142463684082	23.8897132873535	18.817741394043	13.9361782073975	14.5850601196289	protein_coding		ENSG00000197982	C1orf122	Q6ZSJ8;
0.491520345211029	0.524211764335632	0.397287249565125	0.44368639588356	0.491367518901825	0.477833300828934	0.498324602842331	0.380815029144287	0.462361842393875	0.388958305120468	0.445855557918549	0.363985151052475	0.412396758794785	0.352517008781433	0.386936485767365	protein_coding	cell part;intracellular membrane-bounded organelle;intracellular organelle;intracellular organelle part;intracellular part;membrane-bounded organelle;nuclear part;nucleoplasm;nucleus;organelle;organelle part	ENSG00000188786	MTF1	Q14872;
0.393658518791199	0.45256832242012	0.494415193796158	0.276969909667969	0.297918051481247	0.27740603685379	0.312251180410385	0.243377536535263	0.27189028263092	0.271272927522659	0.22287230193615	0.259982645511627	0.235504180192947	0.274009555578232	0.204834058880806	protein_coding	cell part;cytoplasm;cytoplasmic part;cytoplasmic vesicle membrane;cytoplasmic vesicle part;cytosol;early endosome membrane;endocytic vesicle membrane;endoplasmic reticulum-Golgi intermediate compartment;endosomal part;endosome membrane;Golgi apparatus;integral to membrane;intracellular;intracellular membrane-bounded organelle;intracellular organelle;intracellular organelle part;intracellular part…	ENSG00000204084	INPP5B	P32019;B3KMW4;
2.7041289806366	5.11284732818604	4.90825748443604	5.3539867401123	5.10886478424072	5.41491222381592	3.65219593048096	3.47558116912842	3.00814819335938	2.93257188796997	2.66794681549072	2.55033826828003	2.06821966171265	2.14390015602112	1.79350900650024	protein_coding	catalytic step 2 spliceosome;cell part;intracellular membrane-bounded organelle;intracellular organelle;intracellular organelle part;intracellular part;macromolecular complex;membrane-bounded organelle;nuclear body;nuclear part;nuclear speck;nucleoplasm;nucleoplasm part;nucleus;organelle;organelle part;ribonucleoprotein complex;spliceosomal complex	ENSG00000183431	SF3A3	Q12874;B3KY12;
4.4005274772644	3.28883600234985	2.42099261283875	5.18953227996826	4.53048229217529	4.03087568283081	4.11352348327637	5.81670999526978	5.05663394927979	4.20834016799927	5.12189388275146	5.2003960609436	5.68317794799805	5.54899501800537	7.16696929931641	protein_coding	actin filament bundle;actomyosin;adherens junction;anchoring junction;cell junction;cell part;cell-substrate adherens junction;cell-substrate junction;contractile fiber part;cytoplasmic part;cytoskeletal part;focal adhesion;intracellular membrane-bounded organelle;intracellular organelle;intracellular organelle part;intracellular part;membrane-bounded organelle;nucleus;organelle;organelle part;st…	ENSG00000183386	FHL3	Q13643;Q96C98;
4.31119346618652	4.45079612731934	4.94681978225708	5.02214384078979	5.24708604812622	5.07476043701172	3.53090739250183	3.90316891670227	3.32888722419739	4.1815357208252	4.06037616729736	3.38898396492004	3.88350749015808	3.35291934013367	3.90508651733398	protein_coding	cell part;cytoplasm;extracellular region part;extracellular space;intracellular non-membrane-bounded organelle;intracellular organelle;intracellular organelle part;intracellular part;macromolecular complex;non-membrane-bounded organelle;nuclear part;nucleolus;organelle;organelle part;preribosome;ribonucleoprotein complex;small-subunit processome	ENSG00000183520	UTP11L	Q9Y3A2;
2.58411955833435	1.10719954967499	1.2475950717926	0.943811058998108	1.16109299659729	1.18031299114227	0.347178846597672	0.587939262390137	0.925182402133942	0.831147193908691	0.192859992384911	0.272550106048584	0.087694451212883	0.0555787645280361	0.129259034991264	protein_coding	cell part;intracellular membrane-bounded organelle;intracellular organelle;intracellular organelle part;intracellular part;macromolecular complex;membrane-bounded organelle;nuclear part;nucleoplasm part;nucleus;organelle;organelle part;protein complex;transcription factor complex	ENSG00000185668	POU3F1	Q03052;
1.80585300922394	1.29708051681519	1.31564319133759	2.336270570755	2.80093860626221	2.25982236862183	1.1840386390686	1.47560906410217	1.29671192169189	1.2964015007019	1.55637836456299	1.22961938381195	0.998646140098572	1.00529968738556	1.42542147636414	protein_coding	cell part;cytoplasm;cytoplasmic part;EGO complex;intracellular membrane-bounded organelle;intracellular organelle;intracellular organelle part;intracellular part;lysosome;lytic vacuole;macromolecular complex;membrane part;membrane-bounded organelle;nuclear part;nucleoplasm;nucleus;organelle;organelle part;protein complex;vacuolar part;vacuole	ENSG00000116954	RRAGC	Q9HB90;B4DQG4;B4DQ03;
3.70815467834473	4.87599325180054	5.99848604202271	3.4066264629364	3.26741433143616	3.20267629623413	3.5509204864502	4.15837001800537	3.57449245452881	4.19277143478394	3.766921043396	3.91484189033508	2.36925601959229	2.085529088974	1.96644866466522	protein_coding	cell part;centrosome;cytoplasm;cytoplasmic part;cytoskeletal part;intracellular membrane-bounded organelle;intracellular non-membrane-bounded organelle;intracellular organelle;intracellular organelle part;intracellular part;membrane-bounded organelle;microtubule organizing center;mitochondrion;non-membrane-bounded organelle;nucleus;organelle;organelle part	ENSG00000214114	MYCBP	Q99417;
0	0	0	0	0.00254774000495672	0.00232503609731793	0	0.00248578703030944	0	0	0	0	0	0	0	protein_coding		ENSG00000274944	GJA9-MYCBP
0	0	0	0	0	0	0	0.00596226612105966	0.00591802410781384	0	0	0	0	0	0	protein_coding	cell part;connexon complex;integral to membrane;intrinsic to membrane;macromolecular complex;membrane part;plasma membrane part;protein complex	ENSG00000131233	GJA9	P57773;
0.0210664235055447	0.0150436367839575	0.0169117860496044	0.0173653736710548	0.0140185784548521	0.0156361106783152	0.0118265831843019	0.0159573033452034	0.0143304280936718	0.00927205290645361	0.00557432509958744	0.0042477510869503	0.00154896802268922	0.00441765412688255	0.00428087403997779	protein_coding	cell part;integral to membrane;intrinsic to membrane;membrane;membrane part;plasma membrane	ENSG00000158315	RHBDL2	Q9NX52;B7Z1Y9;
48.9103965759277	48.6595573425293	57.0083541870117	38.5547027587891	42.628345489502	38.6472778320313	20.2639579772949	18.5288772583008	21.2037506103516	16.9367637634277	20.357629776001	19.4715919494629	15.9008550643921	15.0274848937988	15.5778942108154	protein_coding	cell part;intracellular membrane-bounded organelle;intracellular organelle;intracellular organelle part;intracellular part;membrane;membrane-bounded organelle;nuclear membrane;nuclear part;nucleoplasm;nucleus;organelle;organelle membrane;organelle part	ENSG00000174574	AKIRIN1	Q9H9L7;
40.2225608825684	45.614875793457	49.955249786377	43.9239845275879	42.77880859375	42.531909942627	32.6930770874023	32.5366363525391	27.0505962371826	30.9496097564697	28.7114677429199	28.667760848999	26.5673904418945	26.4296836853027	20.4250545501709	protein_coding	cell part;cytoplasmic part;intracellular membrane-bounded organelle;intracellular organelle;intracellular organelle part;intracellular part;macromolecular complex;membrane;membrane part;membrane-bounded organelle;membrane-enclosed lumen;mitochondrial inner membrane;mitochondrial intermembrane space;mitochondrial membrane;mitochondrial membrane part;mitochondrial part;mitochondrial respiratory cha…	ENSG00000168653	NDUFS5	O43920;Q6IBA0;
0.49240916967392	0.396193563938141	0.618702471256256	0.46927011013031	0.499934583902359	0.569189608097076	0.356590509414673	0.19697704911232	0.377712070941925	0.72624260187149	0.631498396396637	0.690910041332245	0.616291701793671	0.637420356273651	0.487349301576614	protein_coding	actin cytoskeleton;cell part;cell projection membrane;cell projection part;cytoplasm;cytoplasmic part;cytoskeletal part;cytoskeleton;Golgi apparatus;intracellular membrane-bounded organelle;intracellular non-membrane-bounded organelle;intracellular organelle;intracellular organelle part;intracellular part;leading edge membrane;macromolecular complex;membrane;membrane part;membrane-bounded organel…	ENSG00000127603	MACF1	Q9UPN3;Q6ZSD7;
0.00614290684461594	0	0	0.00113426696043462	0.0050870100967586	0.00464234314858913	0.00751027697697282	0.0124082732945681	0.00615809997543693	0.00189259194303304	0.00303418608382344	0.00416180212050676	0.0113821970298886	0.0112214349210262	0.012582765892148	protein_coding	extracellular region part;extracellular space	ENSG00000183682	BMP8A	Q7Z5Y6;
9.31727123260498	11.7378969192505	13.2003831863403	13.5372734069824	12.6966781616211	12.4886665344238	10.3866529464722	9.87358951568604	10.1598720550537	7.93821382522583	7.74074077606201	7.60838031768799	5.90179681777954	7.59612655639648	6.57232284545898	protein_coding	cell part;cytoplasm;cytoplasmic part;intracellular membrane-bounded organelle;intracellular non-membrane-bounded organelle;intracellular organelle;intracellular part;macromolecular complex;membrane-bounded organelle;non-membrane-bounded organelle;nucleus;organelle;ribonucleoprotein complex;RNA granule;stress granule	ENSG00000090621	PABPC4	Q13310;
0.573535203933716	0.341367095708847	0.457893967628479	0.187174454331398	0.157396540045738	0.156237974762917	0.964441657066345	1.11809098720551	1.70079326629639	0.747904539108276	1.08703577518463	0.599419593811035	0.38169464468956	0.722247660160065	0.215530961751938	protein_coding	cell part;cytoplasm;intracellular membrane-bounded organelle;intracellular organelle;intracellular organelle part;intracellular part;membrane-bounded organelle;nuclear part;nucleoplasm;nucleus;organelle;organelle part	ENSG00000163909	HEYL	Q9NQ87;
0.0193820241838694	0.0226066373288631	0.0330051630735397	0.0536823756992817	0.0668769627809525	0.0732373148202896	0.0423148795962334	0.0326253585517406	0.0712431818246841	0.00995247345417738	0.0199446361511946	0.0291805919259787	0.0232769213616848	0.398314476013184	0.0477882251143456	protein_coding	cell part;intracellular	ENSG00000116983	HPCAL4	Q9UM19;B4DGW9;
0.778734385967255	0.797325491905212	0.691245496273041	0.63165956735611	0.615820229053497	0.618022501468658	0.836476564407349	1.06171083450317	0.954336702823639	0.692991197109222	0.708514332771301	0.712207138538361	0.675271809101105	0.839468896389008	0.70238983631134	protein_coding	catalytic step 2 spliceosome;cell part;intracellular membrane-bounded organelle;intracellular organelle;intracellular organelle part;intracellular part;macromolecular complex;membrane-bounded organelle;nuclear part;nucleus;organelle;organelle part;ribonucleoprotein complex;spliceosomal complex	ENSG00000084072	PPIE	Q9UNP9;
0.0319152697920799	0.0186125282198191	0.0298912432044744	0.0049108718521893	0.00825918558984995	0.00753723084926605	0.0290322918444872	0.030890328809619	0.027994928881526	0.0204852111637592	0.021347101777792	0.0180187541991472	0.0342221222817898	0.0390405766665936	0.0272388942539692	protein_coding	extracellular region part;extracellular space	ENSG00000116985	BMP8B	P34820;
0.253915131092072	0.230773508548737	0.0707540214061737	0.191800504922867	0.191154509782791	0.305279195308685	0.0403162278234959	0.256446033716202	0.30082368850708	0.0711179152131081	0.0285038910806179	0.0781939923763275	0	0.060238242149353	0.0262679122388363	protein_coding	cell part;cell projection;cilium;cytoplasmic part;intracellular membrane-bounded organelle;intracellular organelle;intracellular part;membrane-bounded organelle;mitochondrion;motile cilium;organelle	ENSG00000198754	OXCT2	Q9BYC2;
0.722786068916321	0.891111433506012	1.14470791816711	0.795450866222382	0.836447238922119	0.778317093849182	0.968871831893921	1.16558146476746	0.967092156410217	0.852255046367645	0.968427240848541	0.741133570671082	0.744028210639954	0.736106991767883	0.829276323318481	protein_coding	cell part;cytoplasmic part;intracellular membrane-bounded organelle;intracellular organelle;intracellular part;membrane-bounded organelle;mitochondrion;organelle	ENSG00000043514	TRIT1	Q9H3H1;Q53F11;
4.18184328079224	3.7923047542572	4.61929845809937	2.54540514945984	2.35593390464783	2.69186520576477	6.59285402297974	5.41956853866577	6.16461563110352	3.50604557991028	3.54921436309814	2.80672168731689	2.15872144699097	2.10855889320374	2.09162592887878	protein_coding	cell part;intracellular membrane-bounded organelle;intracellular organelle;intracellular part;membrane-bounded organelle;nucleus;organelle	ENSG00000116990	MYCL	P12524;
1.13143539428711	0.79378879070282	0.625813066959381	1.06814050674438	0.883531510829926	0.985775411128998	0.406120330095291	0.283530294895172	0.315538704395294	0.0873655080795288	0.0665301829576492	0.0416252128779888	0.221845239400864	0.196100696921349	0.222656637430191	protein_coding	cell part;cytoplasm;cytoplasmic part;endoplasmic reticulum membrane;endoplasmic reticulum part;integral to membrane;integral to plasma membrane;intracellular organelle part;intracellular part;intrinsic to membrane;intrinsic to plasma membrane;membrane;membrane part;organelle membrane;organelle part;plasma membrane;plasma membrane part	ENSG00000168389	MFSD2A	Q8NA29;Q71RE4;E7EPI8;B4DNN7;
5.37891626358032	7.71098947525024	7.31486177444458	8.35784149169922	7.97589588165283	7.95022583007813	6.33948945999146	4.44157600402832	4.93103408813477	4.94881200790405	5.18334484100342	5.33848810195923	3.88084864616394	3.90686345100403	3.28604173660278	protein_coding	adherens junction;anchoring junction;cell cortex part;cell junction;cell part;cell-substrate adherens junction;cell-substrate junction;cortical actin cytoskeleton;cortical cytoskeleton;cytoplasmic part;cytoskeletal part;cytoskeleton;extracellular membrane-bounded organelle;extracellular organelle;extracellular region part;extracellular vesicular exosome;focal adhesion;intracellular non-membrane-b…	ENSG00000131236	CAP1	Q01518;D3DPU2;
12.3862781524658	13.9483051300049	13.5885953903198	13.3880004882813	13.9606294631958	13.4837350845337	11.936635017395	12.2152919769287	11.8594188690186	7.13903188705444	6.47799921035767	5.40986728668213	3.38099837303162	4.114089012146	2.77109241485596	protein_coding	axon;cell body;cell part;cell projection;clathrin-coated vesicle;coated vesicle;cytoplasmic membrane-bounded vesicle;cytoplasmic part;cytoplasmic vesicle;cytosol;dendrite;extracellular membrane-bounded organelle;extracellular organelle;extracellular region;extracellular region part;extracellular space;extracellular vesicular exosome;Golgi apparatus;intracellular membrane-bounded organelle;intrace…	ENSG00000131238	PPT1	P50897;
0.465498596429825	0.799988985061646	0.81324702501297	0.638534009456635	0.71702766418457	0.625335097312927	0.637746036052704	0.642896950244904	0.763415813446045	0.949588894844055	0.705601036548615	0.70860481262207	0.858052492141724	0.713108479976654	1.06426525115967	protein_coding	cell part;intracellular membrane-bounded organelle;intracellular organelle;intracellular part;membrane-bounded organelle;nucleus;organelle	ENSG00000117000	RLF	Q13129;
0	0	0	0	0.00759176909923553	0.0138563113287091	0	0	0	0	0	0	0	0	0	protein_coding	cell part;integral to membrane;intracellular membrane-bounded organelle;intracellular organelle;intracellular part;intrinsic to membrane;membrane part;membrane-bounded organelle;nucleus;organelle	ENSG00000188800	TMCO2	Q7Z6W1;
1.70950126647949	2.39082813262939	2.53883194923401	3.26434135437012	3.17169094085693	3.13270854949951	2.04760432243347	1.78196930885315	1.57677137851715	1.90312433242798	2.1037392616272	1.60594940185547	0.805346548557281	0.985015988349915	0.629848897457123	protein_coding	cell part;cytoplasmic part;endoplasmic reticulum membrane;endoplasmic reticulum part;extracellular membrane-bounded organelle;extracellular organelle;extracellular region part;extracellular vesicular exosome;integral to membrane;intracellular organelle part;intracellular part;intrinsic to membrane;membrane;membrane part;membrane-bounded organelle;membrane-bounded vesicle;nuclear inner membrane;nu…	ENSG00000084073	ZMPSTE24	O75844;
0.748748540878296	0.432608783245087	0.317928344011307	1.46782529354095	1.19530177116394	2.08059120178223	9.89505863189697	11.2572422027588	8.98039722442627	0.951200604438782	1.13471114635468	1.12819278240204	0.778261005878448	1.00552046298981	0.805022358894348	protein_coding	anchoring collagen;cell part;collagen;collagen type IX;cytoplasmic part;endoplasmic reticulum lumen;endoplasmic reticulum part;extracellular matrix;extracellular matrix part;extracellular region;extracellular region part;FACIT collagen;intracellular organelle lumen;intracellular organelle part;intracellular part;membrane-enclosed lumen;organelle lumen;organelle part;proteinaceous extracellular ma…	ENSG00000049089	COL9A2	Q14055;
0.157285809516907	0.159392699599266	0.225971221923828	0.320654630661011	0.296174585819244	0.301725596189499	0.335651755332947	0.183250859379768	0.213103145360947	0.436625361442566	0.470639646053314	0.492797702550888	0.426045447587967	0.534432470798492	0.424557387828827	protein_coding	cell part;cytoplasm;intracellular organelle part;intracellular part;nuclear part;nucleoplasm;organelle part	ENSG00000084070	SMAP2	Q8WU79;A0A087WV97;
0.940551996231079	0.832054078578949	1.04949724674225	0.679825603961945	0.720593631267548	0.555310785770416	0.713291645050049	0.568706274032593	0.753682255744934	0.433714300394058	0.39732950925827	0.317911952733994	0.149687901139259	0.21597795188427	0.133789643645287	protein_coding	cell part;intracellular membrane-bounded organelle;intracellular organelle;intracellular part;membrane-bounded organelle;nucleus;organelle	ENSG00000187801	ZFP69B	Q9UJL9;D3DPV3;
0.640888094902039	0.647331297397614	0.607556939125061	0.449358344078064	0.499265998601913	0.449382573366165	0.461587935686111	0.629481613636017	0.571823179721832	0.481759935617447	0.454165279865265	0.407839506864548	0.30152302980423	0.32472375035286	0.185460150241852	protein_coding	cell part;intracellular membrane-bounded organelle;intracellular organelle;intracellular part;membrane-bounded organelle;nucleus;organelle	ENSG00000187815	ZFP69	Q49AA0;
0.501317322254181	0.59819507598877	0.749036014080048	0.860968410968781	0.825829088687897	0.901314437389374	0.979145228862762	0.64242023229599	0.821383833885193	0.780568063259125	0.898611128330231	0.693890392780304	0.344033807516098	0.351678788661957	0.251503080129623	protein_coding	cell part;cytoplasm;cytoplasmic part;cytosol;intracellular membrane-bounded organelle;intracellular organelle;intracellular organelle part;intracellular part;membrane-bounded organelle;nuclear part;nucleoplasm;nucleus;organelle;organelle part	ENSG00000164002	EXO5	Q9H790;
0.489551901817322	0.555361270904541	0.523512184619904	0.391083270311356	0.372845113277435	0.376196175813675	0.365493267774582	0.476498752832413	0.422106742858887	0.300874441862106	0.256840527057648	0.229133009910584	0.454328835010529	0.446808665990829	0.311741679906845	protein_coding	cell part;intracellular;intracellular membrane-bounded organelle;intracellular organelle;intracellular part;membrane-bounded organelle;nucleus;organelle	ENSG00000117010	ZNF684	Q5T5D7;B3KSP5;
1.40397787094116	1.37365853786469	1.34356820583344	0.645072877407074	0.765921711921692	0.644114792346954	0.725498020648956	0.652702271938324	0.80465966463089	0.636283040046692	0.471875071525574	0.474855214357376	0.719245374202728	1.14510321617126	0.621379435062408	protein_coding	cell junction;presynaptic active zone;synapse part	ENSG00000117016	RIMS3	Q9UJD0;
0.607955276966095	0.58254212141037	0.491552442312241	0.77267724275589	0.803674817085266	0.70209789276123	0.892674028873444	0.701199948787689	0.753512859344482	1.08573389053345	1.16410863399506	1.29866564273834	1.1849992275238	1.17032277584076	1.17521774768829	protein_coding	CCAAT-binding factor complex;cell part;intracellular membrane-bounded organelle;intracellular organelle;intracellular organelle part;intracellular part;macromolecular complex;membrane-bounded organelle;nuclear part;nucleoplasm;nucleoplasm part;nucleus;organelle;organelle part;protein complex;protein-DNA complex;transcription factor complex	ENSG00000066136	NFYC	Q13952;
0.201528057456017	0.100738525390625	0.0617718733847141	0.0868267714977264	0.0757175460457802	0.0782650783658028	0.0495380982756615	0.0633225589990616	0.0793140977621078	0.0494416952133179	0.0700476542115211	0.0488827899098396	0.081443652510643	0.0667127370834351	0.0721971988677979	protein_coding	basal plasma membrane;cation channel complex;cell part;integral to membrane;intrinsic to membrane;ion channel complex;macromolecular complex;membrane;membrane part;plasma membrane;plasma membrane part;potassium channel complex;protein complex;voltage-gated potassium channel complex	ENSG00000117013	KCNQ4	P56696;B3KQH8;
8.36129474639893	1.72948515415192	0.949215888977051	5.79696178436279	4.84155130386353	5.14464282989502	7.94520950317383	10.9683198928833	10.2125196456909	31.9293766021729	61.7114677429199	127.981460571289	207.39306640625	62.0943489074707	237.981307983398	protein_coding	cell part;cytoplasm;intracellular membrane-bounded organelle;intracellular organelle;intracellular part;membrane-bounded organelle;nucleus;organelle	ENSG00000179862	CITED4	Q96RK1;
3.88941049575806	4.92010116577148	5.39094018936157	4.84551668167114	4.72027778625488	4.49448871612549	3.66446352005005	3.01655411720276	2.85818719863892	1.99977672100067	1.67345631122589	1.67339766025543	0.947424650192261	1.07271611690521	0.616007447242737	protein_coding	cell part;cytoplasmic part;cytosol;intracellular part;membrane	ENSG00000171793	CTPS1	P17812;B4E1E0;
0.170933470129967	0.0716636329889297	0.118309251964092	0.0763603672385216	0.0684928670525551	0.0677145570516586	0.120381407439709	0.161499366164207	0.176883846521378	0.186870709061623	0.19745659828186	0.199237748980522	0.187309145927429	0.215840563178062	0.100395686924458	protein_coding		ENSG00000171790	SLFNL1	Q499Z3;
0.117980360984802	0.112072564661503	0.0845005810260773	0.109466172754765	0.11482285708189	0.104785926640034	0.211707830429077	0.16230596601963	0.1935183852911	0.395793884992599	0.409469783306122	0.406516909599304	0.478326469659805	0.437020391225815	0.410578966140747	protein_coding	cell part;chromocenter;chromosomal part;intracellular membrane-bounded organelle;intracellular organelle;intracellular organelle part;intracellular part;membrane-bounded organelle;nuclear part;nucleoplasm;nucleus;organelle;organelle part	ENSG00000010803	SCMH1	Q96GD3;B3KMZ7;
0.16525661945343	0.0524799935519695	0.0218507647514343	0.0574382580816746	0.0583628676831722	0.0569344237446785	0.0611218437552452	0.0510529316961765	0.0682151392102242	0.212643161416054	0.290491580963135	0.421499818563461	2.52768492698669	0.962715864181519	3.61289882659912	protein_coding		ENSG00000204060	FOXO6
0	0	0	0.0329712443053722	0	0.0269890297204256	0	0.00721375504508615	0.0143204526975751	0.0110028991475701	0.0352794863283634	0.0483906529843807	0.0367623828351498	0.0372786708176136	0.0894079953432083	protein_coding	extracellular region;extracellular region part;extracellular space	ENSG00000127129	EDN2	P20800;
0.00175011402461678	0.00214732298627496	0.00243836594745517	0.00396596314385533	0.0039526061154902	0.00368224689736962	0.00104205100797117	0.000723092001862824	0.00127595802769065	0.0039214501157403	0.00432219682261348	0.00368284690193832	0.0117919519543648	0.00576080195605755	0.0119494302198291	protein_coding	cell part;cytoplasm;intracellular membrane-bounded organelle;intracellular organelle;intracellular part;membrane-bounded organelle;nucleus;organelle	ENSG00000127124	HIVEP3	Q5T1R4;
0	0	0	0.0161851346492767	0	0	0	0	0	0	0.0216477736830711	0.019795261323452	0	0	0	protein_coding	extracellular membrane-bounded organelle;extracellular organelle;extracellular region part;extracellular vesicular exosome;membrane-bounded organelle;membrane-bounded vesicle;organelle;vesicle	ENSG00000044012	GUCA2B	Q16661;
0	0	0.0212343521416187	0.0767496377229691	0	0.0392652451992035	0.0181492641568184	0	0.0416684933006763	0.160076707601547	0.0513266921043396	0.0938687920570374	0	0.0271176118403673	0	protein_coding	extracellular membrane-bounded organelle;extracellular organelle;extracellular region;extracellular region part;extracellular vesicular exosome;membrane-bounded organelle;membrane-bounded vesicle;organelle;vesicle	ENSG00000197273	GUCA2A	Q02747;
0.706440925598145	0.677186965942383	0.711253225803375	0.668807744979858	0.681181728839874	0.65060955286026	0.706042587757111	0.805604934692383	0.976144015789032	0.699706196784973	0.703223466873169	0.631103515625	0.743259966373444	0.840183079242706	1.09604465961456	protein_coding	cell part;intracellular membrane-bounded organelle;intracellular organelle;intracellular part;membrane-bounded organelle;nucleus;organelle	ENSG00000198815	FOXJ3	Q9UPW0;
0.59283858537674	0.741868674755096	0.760237872600555	0.500786662101746	0.614714026451111	0.511454164981842	0.0915685817599297	0.118120297789574	0.164747759699821	0.299757182598114	0.373498320579529	0.314213216304779	0.559406518936157	0.284815400838852	0.651684165000916	protein_coding	cell part;cytoplasm;intracellular part	ENSG00000177181	RIMKLA	Q8IXN7;
0.103944674134254	0.0714438781142235	0.0796521529555321	0.062977135181427	0.0588422119617462	0.0690411627292633	0.103537850081921	0.182075977325439	0.157930791378021	0.107583053410053	0.118326641619205	0.108200810849667	0.208983466029167	0.179071053862572	0.199606969952583	protein_coding	cell part;intracellular	ENSG00000066185	ZMYND12	Q9H0C1;B4DX70;
4.21317100524902	2.69994187355042	3.10078096389771	2.26807570457459	2.37884593009949	2.2838294506073	2.55014491081238	3.8905074596405	2.91762828826904	3.66791844367981	3.78066945075989	3.43785500526428	3.45553088188171	2.86646628379822	3.10376048088074	protein_coding	cell part;cytoplasmic part;cytosol;extracellular membrane-bounded organelle;extracellular organelle;extracellular region part;extracellular vesicular exosome;intracellular part;membrane-bounded organelle;membrane-bounded vesicle;organelle;vesicle	ENSG00000127125	PPCS	Q9HAB8;
0.00660522887483239	0.00968521740287542	0.00787351466715336	0.00914724823087454	0.0116234607994556	0.0120633486658335	0.0126900849863887	0.0146763464435935	0.0136845679953694	0.0254378858953714	0.0323535427451134	0.0268501434475183	0.033996757119894	0.0242755860090256	0.0248045586049557	protein_coding	extracellular membrane-bounded organelle;extracellular organelle;extracellular region part;extracellular vesicular exosome;membrane-bounded organelle;membrane-bounded vesicle;organelle;vesicle	ENSG00000186409	CCDC30	Q5VVM6;
4.20510005950928	4.0363335609436	4.63923263549805	4.28324460983276	4.24582529067993	4.83196401596069	4.00935697555542	4.88754749298096	4.01048374176025	2.69024586677551	2.24161267280579	2.31703662872314	2.10757279396057	2.21722531318665	1.89318680763245	protein_coding	cell part;cytoplasm;intracellular organelle part;intracellular part;macromolecular complex;nuclear body;nuclear part;nuclear speck;nucleoplasm part;organelle part;ribonucleoprotein complex;small nuclear ribonucleoprotein complex;spliceosomal complex;U4/U6 snRNP;U4/U6 x U5 tri-snRNP complex	ENSG00000171960	PPIH	O43447;Q6FH36;
8.24844741821289	8.95343112945557	14.3401536941528	16.1173305511475	15.9445514678955	13.8826932907104	14.3843002319336	10.1665229797363	10.8699264526367	9.1875638961792	8.95235633850098	7.69517612457275	7.2238621711731	6.30965328216553	5.37913656234741	protein_coding	cell part;CRD-mediated mRNA stability complex;cytoplasm;cytoplasmic part;extracellular membrane-bounded organelle;extracellular organelle;extracellular region part;extracellular vesicular exosome;histone pre-mRNA 3'end processing complex;intracellular membrane-bounded organelle;intracellular non-membrane-bounded organelle;intracellular organelle;intracellular organelle part;intracellular part;mac…	ENSG00000065978	YBX1	P67809;
4.99450874328613	2.21725940704346	1.88132321834564	2.53637409210205	2.2348575592041	3.37879586219788	8.83110332489014	5.12153053283691	8.39784526824951	2.52838039398193	2.69505262374878	3.79959535598755	1.75009882450104	1.73092412948608	1.74055647850037	protein_coding	apical junction complex;basolateral plasma membrane;cell junction;cell part;cell-cell junction;cytoplasm;integral to membrane;intracellular membrane-bounded organelle;intracellular organelle;intracellular part;intrinsic to membrane;membrane part;membrane-bounded organelle;nucleus;occluding junction;organelle;plasma membrane part;tight junction	ENSG00000164007	CLDN19	Q8N6F1;
3.49618768692017	3.89720177650452	2.5494556427002	2.33368515968323	2.05331158638	2.39742422103882	3.07620358467102	3.47567129135132	3.19139409065247	1.76398074626923	2.4619619846344	2.68915510177612	2.88834643363953	3.68630456924438	2.98275446891785	protein_coding		ENSG00000117385	LEPRE1
0.666935920715332	0.525987982749939	0.641899228096008	0.540020167827606	0.461315453052521	0.539394438266754	0.545936584472656	0.645452499389648	0.421937882900238	0.657913863658905	0.764319717884064	0.903344929218292	0.849011719226837	0.666295945644379	0.820582807064056	protein_coding		ENSG00000164008	C1orf50	Q9BV19;
3.60969090461731	3.17109942436218	3.13953638076782	3.09236526489258	2.89859127998352	2.93002820014954	5.67337274551392	5.75215101242065	4.44667768478394	4.67626476287842	4.54406499862671	4.22982215881348	3.0482976436615	3.02320671081543	2.56614327430725	protein_coding		ENSG00000177868	CCDC23
0.40667924284935	0.42622497677803	0.43868425488472	0.294505566358566	0.267605185508728	0.274204283952713	0.493770688772202	0.390883266925812	0.422840625047684	0.447150886058807	0.455509871244431	0.558217823505402	0.527568757534027	0.635187566280365	0.479991555213928	protein_coding	cell part;cytoplasmic part;cytoplasmic vesicle;integral to membrane;intracellular organelle;intracellular part;intrinsic to membrane;membrane;membrane part;organelle;plasma membrane;vesicle	ENSG00000164010	ERMAP	Q96PL5;
5.37288331985474	5.79239940643311	5.24902820587158	4.81549739837646	4.63104104995728	4.98115587234497	3.91937708854675	4.77065277099609	3.77675771713257	3.35247373580933	3.03976321220398	3.00522828102112	2.74703168869019	2.71857714653015	2.24104809761047	protein_coding	cell part;intracellular membrane-bounded organelle;intracellular organelle;intracellular part;membrane-bounded organelle;nucleus;organelle	ENSG00000164011	ZNF691	Q5VV52;Q5VV50;
4.75150537490845	7.49405574798584	4.90615892410278	10.0432806015015	9.10750389099121	9.32297992706299	7.29001998901367	5.44701814651489	6.96828174591064	21.2259197235107	14.2114601135254	20.9451007843018	27.8559741973877	19.6231212615967	39.9615287780762	protein_coding	basolateral plasma membrane;blood microparticle;caveola;cell cortex part;cell junction;cell part;cell-cell junction;cortical actin cytoskeleton;cortical cytoskeleton;cytoplasmic membrane-bounded vesicle;cytoplasmic part;cytoplasmic vesicle;cytoskeletal part;cytoskeleton;cytosol;extracellular membrane-bounded organelle;extracellular organelle;extracellular region part;extracellular vesicular exoso…	ENSG00000117394	SLC2A1	P11166;Q59GX2;
0.194840803742409	0.0899037569761276	0.0765668079257011	0.0588080547749996	0.0426646247506142	0.0495539046823978	0.150517985224724	0.242194309830666	0.202835097908974	0.392499059438705	0.370147466659546	0.448475420475006	0.316278755664825	0.332454234361649	0.422125339508057	protein_coding		ENSG00000186973	FAM183A	A6NL82;
0.835741758346558	0.975179731845856	1.05910789966583	1.50273156166077	1.42510139942169	1.41794681549072	0.772221684455872	0.654773533344269	0.481403768062592	0.626089632511139	0.548646688461304	0.524419486522675	0.409842431545258	0.38125678896904	0.266724109649658	protein_coding	cell part;intracellular membrane-bounded organelle;intracellular non-membrane-bounded organelle;intracellular organelle;intracellular organelle part;intracellular part;membrane;membrane-bounded organelle;non-membrane-bounded organelle;nuclear part;nucleolus;nucleus;organelle;organelle part	ENSG00000117395	EBNA1BP2	Q99848;Q6IB29;H7C2Q8;
0.00461192196235061	0.00717228418216109	0.00785352475941181	0.00425787782296538	0.00530442222952843	0.00580890011042356	0.0053700041025877	0.0031052608974278	0.0066781397908926	0.0102620916441083	0.00632772594690323	0.00289311492815614	0.0105499168857932	0.0170500632375479	0.00991329364478588	protein_coding		ENSG00000243710	CFAP57	Q96MR6;A0A087WVY5;
10.7734527587891	6.98783683776855	4.99364900588989	9.8299617767334	10.3795394897461	10.3360614776611	5.86524152755737	8.55605316162109	6.56435203552246	5.21362829208374	4.54262971878052	5.49500751495361	4.00324726104736	3.09945893287659	3.07392907142639	protein_coding	cell part;integral to membrane;intrinsic to membrane;membrane part	ENSG00000179178	TMEM125	Q96AQ2;
5.16713666915894	4.35373306274414	3.61949586868286	5.88496971130371	6.16619205474854	6.76754999160767	5.3892183303833	4.80844116210938	5.31563425064087	2.98927617073059	1.95038676261902	3.35039830207825	1.55621242523193	1.31750988960266	1.25817251205444	protein_coding	cell part;cytoplasmic part;early endosome;endosome;integral to membrane;intracellular membrane-bounded organelle;intracellular organelle;intracellular part;intrinsic to membrane;membrane;membrane part;membrane-bounded organelle;organelle;plasma membrane;recycling endosome	ENSG00000253313	C1orf210	Q8IVY1;
0.114293903112412	0.0876031443476677	0.0467107743024826	0.518806219100952	0.465352982282639	0.646010458469391	0.154706567525864	0.146215304732323	0.181412920355797	2.17441868782043	3.29547643661499	5.29561138153076	1.2314338684082	3.30202054977417	1.23993098735809	protein_coding	cell part;integral to membrane;integral to plasma membrane;intrinsic to membrane;intrinsic to plasma membrane;membrane part;plasma membrane part	ENSG00000066056	TIE1	P35590;B4DTW8;
0.0197051651775837	0.0056286221370101	0.00862853974103928	0.0311870742589235	0.00291394093073905	0.0159553587436676	0.0196664519608021	0.0199015773832798	0.033863827586174	0.0346916653215885	0.0764738544821739	0.089001290500164	0.0144887752830982	0.020201850682497	0.0128136156126857	protein_coding	cell part;cell surface;cytoplasmic part;Golgi apparatus;integral to membrane;integral to plasma membrane;intracellular membrane-bounded organelle;intracellular organelle;intracellular part;intrinsic to membrane;intrinsic to plasma membrane;membrane;membrane part;membrane-bounded organelle;organelle;plasma membrane;plasma membrane part	ENSG00000117400	MPL	P40238;
37.8328285217285	53.4978408813477	36.2837829589844	51.8937950134277	44.8286972045898	43.9266204833984	41.3265075683594	32.5410346984863	31.0071907043457	25.8480472564697	15.147891998291	17.3453044891357	6.27811145782471	8.50131320953369	7.53842115402222	protein_coding	cell part;centrosome;cytoplasm;cytoplasmic part;cytoskeletal part;cytosol;intracellular membrane-bounded organelle;intracellular non-membrane-bounded organelle;intracellular organelle;intracellular organelle part;intracellular part;macromolecular complex;membrane-bounded organelle;microtubule organizing center;non-membrane-bounded organelle;nuclear part;nucleoplasm;nucleus;organelle;organelle par…	ENSG00000117399	CDC20	Q12834;
8.77304458618164	10.6258449554443	9.85632133483887	9.26377296447754	9.14658737182617	10.3976669311523	12.0740718841553	7.92349815368652	7.64799499511719	11.225172996521	12.0789585113525	14.5439929962158	10.0044326782227	10.1308307647705	9.19419097900391	protein_coding	cell part;cytoplasmic part;endoplasmic reticulum;endoplasmic reticulum membrane;endoplasmic reticulum part;integral to endoplasmic reticulum membrane;integral to membrane;integral to organelle membrane;intracellular membrane-bounded organelle;intracellular organelle;intracellular organelle part;intracellular part;intrinsic to endoplasmic reticulum membrane;intrinsic to membrane;intrinsic to organ…	ENSG00000066322	ELOVL1	Q9BW60;
7.32267379760742	6.6487922668457	5.99855852127075	5.27506542205811	5.52954006195068	5.27586984634399	4.71488046646118	4.45617580413818	4.04316663742065	5.87151384353638	6.05762100219727	6.79081630706787	7.88385915756226	8.71024703979492	9.96049308776855	protein_coding	cell part;intracellular organelle part;intracellular part;macromolecular complex;mediator complex;nuclear part;nucleoplasm;nucleoplasm part;organelle part;protein complex	ENSG00000159479	MED8	Q96G25;
0.305373877286911	0.258998841047287	0.185833394527435	0.386028945446014	0.498124957084656	0.465994834899902	0.630647599697113	0.328075081110001	0.670792818069458	0.760941803455353	0.759144067764282	0.845747828483582	0.663931846618652	0.693572819232941	0.487271308898926	protein_coding	cell part;cytoplasmic part;extracellular membrane-bounded organelle;extracellular organelle;extracellular region part;extracellular vesicular exosome;intracellular membrane-bounded organelle;intracellular organelle;intracellular part;membrane-bounded organelle;membrane-bounded vesicle;microbody;organelle;peroxisome;vesicle	ENSG00000198198	SZT2	Q5T011;
0.917027413845062	0.338509023189545	0.461267590522766	0.83360493183136	0.452719628810883	0.639710485935211	1.49076199531555	1.66710221767426	1.54158771038055	1.41265285015106	2.50864791870117	3.01083540916443	2.00413823127747	1.3161985874176	1.89443910121918	protein_coding		ENSG00000178922	HYI	Q5T013;A0A0A0MTR5;F6UJY1;
3.58090233802795	2.65794706344604	1.37326800823212	2.28549337387085	2.64798188209534	2.81374549865723	4.26128482818604	2.65530920028687	3.92124629020691	4.36174869537354	3.0695469379425	4.02602958679199	3.98689913749695	3.06766724586487	3.33307552337646	protein_coding	cell part;extracellular membrane-bounded organelle;extracellular organelle;extracellular region part;extracellular vesicular exosome;integral to membrane;integral to plasma membrane;intrinsic to membrane;intrinsic to plasma membrane;membrane part;membrane-bounded organelle;membrane-bounded vesicle;organelle;plasma membrane part;vesicle	ENSG00000142949	PTPRF	P10586;
2.39563655853271	3.68536424636841	3.32085394859314	2.136554479599	2.13872385025024	2.14515328407288	1.14305901527405	0.744761824607849	0.952843189239502	1.10196352005005	0.90024346113205	1.01482772827148	0.730099022388458	0.699045240879059	0.583681344985962	protein_coding	cell part;cytoplasm;intracellular membrane-bounded organelle;intracellular non-membrane-bounded organelle;intracellular organelle;intracellular organelle part;intracellular part;membrane-bounded organelle;non-membrane-bounded organelle;nuclear part;nucleolus;nucleoplasm;nucleus;organelle;organelle part	ENSG00000066135	KDM4A	O75164;
0.0390719287097454	0.037006139755249	0.0183368101716042	0.0207114797085524	0.0222543571144342	0.024370864033699	0.0770574361085892	0.0962933152914047	0.0807734429836273	0.0826520398259163	0.0858755931258202	0.0922478437423706	0.131437376141548	0.116964362561703	0.112326480448246	protein_coding	cell part;cytoplasmic part;extracellular region;Golgi apparatus;Golgi apparatus part;Golgi cisterna membrane;Golgi membrane;integral to Golgi membrane;integral to membrane;integral to organelle membrane;intracellular membrane-bounded organelle;intracellular organelle;intracellular organelle part;intracellular part;intrinsic to Golgi membrane;intrinsic to membrane;intrinsic to organelle membrane;m…	ENSG00000126091	ST3GAL3	Q11203;B4DX62;
2.7719259262085	1.23523569107056	0.559842824935913	1.17045652866364	0.778500020503998	0.964181542396545	0.440974801778793	0.53169846534729	0.452359795570374	0.248259752988815	0.358206897974014	0.376079678535461	0.829474091529846	0.476636439561844	0.806929409503937	protein_coding	extracellular region part;extracellular space	ENSG00000117407	ARTN	Q5T4W7;
2.26189684867859	1.76591050624847	1.47604179382324	2.5107057094574	2.80882573127747	2.57840037345886	2.44117021560669	1.62453711032867	1.71063363552094	2.36396312713623	2.36127495765686	3.17902231216431	2.26255249977112	2.22262978553772	1.66898369789124	protein_coding	cell part;cytoplasm;intracellular membrane-bounded organelle;intracellular organelle;intracellular part;membrane-bounded organelle;nucleus;organelle	ENSG00000117408	IPO13	O94829;
27.9345016479492	19.7267169952393	14.1557054519653	28.6299629211426	29.7444858551025	30.8771076202393	18.2687015533447	15.6724519729614	14.0519351959229	9.97793483734131	9.29528045654297	10.2788696289063	10.4518556594849	9.37333583831787	8.40959167480469	protein_coding	cell part;cytoplasmic part;cytosol;intracellular part	ENSG00000132768	DPH2	Q9BQC3;B3KRB8;
35.2458190917969	23.3806648254395	15.2026081085205	37.8000373840332	39.8395957946777	42.5019912719727	25.6785678863525	31.3513965606689	23.6329555511475	31.356876373291	37.7989082336426	40.6726493835449	37.6937599182129	33.3008880615234	35.0477981567383	protein_coding	cell part;cytoplasmic part;cytoplasmic vesicle membrane;cytoplasmic vesicle part;endocytic vesicle membrane;endosomal part;endosome;endosome membrane;integral to membrane;intracellular membrane-bounded organelle;intracellular organelle;intracellular organelle part;intracellular part;intrinsic to membrane;macromolecular complex;membrane;membrane part;membrane-bounded organelle;organelle;organelle …	ENSG00000117410	ATP6V0B	Q99437;E9PNL3;
6.71507215499878	4.92566585540771	2.81971597671509	5.14351749420166	5.22129964828491	5.24659061431885	7.94021463394165	11.1351537704468	8.64860248565674	4.40524530410767	4.70120716094971	4.4350643157959	4.64611291885376	3.81449556350708	3.75215244293213	protein_coding	cell part;cytoplasmic part;Golgi apparatus part;Golgi cisterna membrane;Golgi membrane;integral to membrane;intracellular organelle part;intracellular part;intrinsic to membrane;membrane;membrane part;organelle membrane;organelle part	ENSG00000117411	B4GALT2	O60909;
3.57780575752258	1.65401077270508	0.899311184883118	3.1300904750824	3.070805311203	3.13342952728271	1.84334230422974	3.53938722610474	2.72062849998474	2.88757467269897	3.02919316291809	3.09205889701843	1.51848483085632	0.973015427589417	1.34477591514587	protein_coding		ENSG00000159214	CCDC24	Q8N4L8;
0.54810094833374	0.541639566421509	0.313389331102371	0.328916192054749	0.308775126934052	0.253904670476913	0.416053950786591	0.229942038655281	0.30642768740654	0.2159543633461	0.247297123074532	0.24160698056221	0.185538038611412	0.207673251628876	0.140337184071541	protein_coding	cell part;integral to membrane;integral to plasma membrane;intrinsic to membrane;intrinsic to plasma membrane;membrane;membrane part;plasma membrane;plasma membrane part	ENSG00000196517	SLC6A9	P48067;B7Z3W8;
0	0	0	0.00238753110170364	0	0	0	0	0	0	0	0.00292007392272353	0.00266205705702305	0.0016871519619599	0	protein_coding	cell part;intracellular membrane-bounded organelle;intracellular organelle;intracellular part;membrane-bounded organelle;nucleus;organelle	ENSG00000171872	KLF17	Q5JT82;
4.11590671539307	3.76515960693359	2.70427370071411	4.76876449584961	4.45364761352539	4.46086549758911	5.37114953994751	5.71136522293091	4.58778715133667	6.38533306121826	6.76701164245605	6.75405216217041	4.85499715805054	4.67443466186523	5.44670248031616	protein_coding	cell part;chromosomal part;cytoplasm;H4/H2A histone acetyltransferase complex;histone acetyltransferase complex;intracellular membrane-bounded organelle;intracellular organelle;intracellular organelle part;intracellular part;macromolecular complex;membrane-bounded organelle;NuA4 histone acetyltransferase complex;nuclear part;nucleoplasm;nucleoplasm part;nucleus;organelle;organelle part;protein co…	ENSG00000178028	DMAP1	Q9NPF5;
0.734605967998505	0.633986532688141	0.595640897750854	0.748062610626221	0.792915880680084	0.836297929286957	0.988594830036163	0.995578825473785	0.856642305850983	0.783441841602325	0.792369484901428	0.870254635810852	0.781402051448822	0.664204716682434	0.681626796722412	protein_coding	cell part;cytoplasm;intracellular non-membrane-bounded organelle;intracellular organelle;intracellular organelle part;intracellular part;non-membrane-bounded organelle;nuclear part;nucleolus;organelle;organelle part	ENSG00000117419	ERI3	O43414;B4DEX5;B4DN03;
0.570736229419708	0.54599142074585	0.482745379209518	0.567940473556519	0.625637412071228	0.572724640369415	0.601080238819122	0.603002727031708	0.556045413017273	0.413803994655609	0.351959973573685	0.367184221744537	0.319436460733414	0.283722102642059	0.26309734582901	protein_coding	cell part;cytoplasm;intracellular part	ENSG00000187147	RNF220	Q5VTB9;
0.368584305047989	0.205669403076172	0.178443193435669	0.288850128650665	0.272842586040497	0.261138796806335	0.421996563673019	0.424201160669327	0.404941707849503	0.486915439367294	0.512032568454742	0.673891246318817	0.588978290557861	0.573902308940887	0.526734590530396	protein_coding	cell part;integral to membrane;intracellular membrane-bounded organelle;intracellular organelle;intracellular part;intrinsic to membrane;membrane part;membrane-bounded organelle;nucleus;organelle	ENSG00000126106	TMEM53	Q6P2H8;B4DI10;Q5TDE2;
0.00744889816269279	0.00661956705152988	0.0050738169811666	0.00687706889584661	0.008567382581532	0.00312739494256675	0.00505942991003394	0.0150462901219726	0.0199128556996584	0.0114748012274504	0.0143082262948155	0.0149529101327062	0.0127796931192279	0.0178188588470221	0.015069511719048	protein_coding		ENSG00000198520	C1orf228	Q6PIY5;
1.60675513744354	3.87271618843079	4.45527935028076	3.25904774665833	3.05650854110718	3.14814352989197	2.91949701309204	3.02024078369141	2.94645547866821	2.34048652648926	1.34939396381378	1.49091482162476	0.999212801456451	0.940084278583527	0.934799909591675	protein_coding	cell part;chromosomal part;chromosome, centromeric region;condensed chromosome kinetochore;cytoplasmic part;cytoskeletal part;cytoskeleton;cytosol;intracellular membrane-bounded organelle;intracellular non-membrane-bounded organelle;intracellular organelle;intracellular organelle part;intracellular part;kinesin complex;kinetochore;macromolecular complex;membrane;membrane-bounded organelle;microtu…	ENSG00000142945	KIF2C	Q99661;B7Z7M6;B7Z6Q6;
250.539993286133	213.290679931641	218.71159362793	254.65576171875	231.186965942383	232.398834228516	254.172637939453	279.218933105469	239.069686889648	167.62727355957	133.941619873047	118.016670227051	158.537567138672	123.01448059082	118.705947875977	protein_coding	adherens junction;anchoring junction;cell junction;cell part;cell-substrate adherens junction;cell-substrate junction;cytoplasm;cytoplasmic part;cytosol;cytosolic small ribosomal subunit;extracellular membrane-bounded organelle;extracellular organelle;extracellular region part;extracellular vesicular exosome;focal adhesion;intracellular membrane-bounded organelle;intracellular non-membrane-bounde…	ENSG00000142937	RPS8	P62241;Q5JR94;
0.817996680736542	0.398672431707382	0.532801866531372	0.519201040267944	0.38103312253952	0.492612034082413	0.508967936038971	1.15661013126373	0.881521224975586	0.582795798778534	0.946958780288696	0.935196340084076	0.81046062707901	0.446943640708923	0.500333607196808	protein_coding	cell part;chloride channel complex;ion channel complex;macromolecular complex;membrane;membrane part;plasma membrane;protein complex	ENSG00000142959	BEST4	Q8NFU0;
1.76837682723999	0.913186609745026	0.634617984294891	1.19410920143127	1.08923256397247	1.16659319400787	0.536034464836121	0.575653910636902	0.483477383852005	1.238241314888	1.89490306377411	1.75749981403351	2.53494763374329	1.64473128318787	2.60275602340698	protein_coding	cell body;cell part;cell projection;centrosome;cytoplasm;cytoplasmic part;cytoskeletal part;dendrite;Golgi apparatus part;Golgi stack;intracellular membrane-bounded organelle;intracellular non-membrane-bounded organelle;intracellular organelle;intracellular organelle part;intracellular part;membrane-bounded organelle;microtubule organizing center;neuron projection;neuronal cell body;non-membrane-…	ENSG00000173846	PLK3	Q9H4B4;
0	0	0	0.102081052958965	0.0572271943092346	0	0.0965578928589821	0	0	0.0851641744375229	0.13653439283371	0.0624252110719681	0.113818645477295	0.0360678471624851	0	protein_coding	acrosomal vesicle;axoneme;cell part;cell projection part;cytoplasmic membrane-bounded vesicle;cytoplasmic part;cytoplasmic vesicle;cytoskeletal part;intracellular membrane-bounded organelle;intracellular organelle;intracellular organelle part;intracellular part;membrane-bounded organelle;membrane-bounded vesicle;microtubule organizing center;nucleus;organelle;organelle part;stored secretory granu…	ENSG00000188396	TCTEX1D4	Q5JR98;
0.130478709936142	0.0592934899032116	0.048477578908205	0.191644489765167	0.178038373589516	0.196091279387474	0.248606324195862	0.365387916564941	0.386458694934845	0.447678416967392	0.593212425708771	0.803626835346222	0.274731904268265	0.247635751962662	0.215971574187279	protein_coding		ENSG00000222009	BTBD19	C9JJ37;
0.050801120698452	0.0362773276865482	0.0166836772114038	0.0385260432958603	0.0431958250701427	0.0634147450327873	0.0760519728064537	0.0458102487027645	0.065477266907692	0.0614880993962288	0.0694520696997643	0.0839953720569611	0.0429558902978897	0.0970611646771431	0.0640039294958115	protein_coding	cell part;integral to membrane;intrinsic to membrane;membrane part	ENSG00000117425	PTCH2	Q9Y6C5;
0.367759168148041	0.355297178030014	0.382701188325882	0.294409394264221	0.259977847337723	0.290722072124481	0.238774478435516	0.251469284296036	0.217046350240707	0.228228732943535	0.225341886281967	0.24831759929657	0.316162645816803	0.305508941411972	0.271372437477112	protein_coding	cell part;cytoplasm;cytoplasmic part;cytosol;eukaryotic translation initiation factor 2B complex;intracellular part;macromolecular complex;protein complex	ENSG00000070785	EIF2B3	Q9NR50;Q9HA31;
4.53909492492676	5.69759035110474	3.54071998596191	5.31021213531494	5.15009593963623	5.20250654220581	6.16979551315308	5.37824726104736	5.39119386672974	4.40066909790039	5.30908870697021	6.16993188858032	4.39619207382202	4.8062858581543	4.49444627761841	protein_coding	cell part;cytoplasm;cytoplasmic part;intracellular membrane-bounded organelle;intracellular organelle;intracellular part;membrane-bounded organelle;nucleus;organelle;perinuclear region of cytoplasm	ENSG00000126107	HECTD3	Q5T447;A1A4G1;B3KU34;
13.2475852966309	19.8294906616211	12.8573627471924	26.2084465026855	24.7420806884766	26.1896877288818	27.3875141143799	25.1705856323242	20.2777881622314	21.9030418395996	24.8109817504883	28.973747253418	19.0132598876953	20.7009658813477	14.2781972885132	protein_coding	cell part;cytoplasm;cytoplasmic part;cytosol;intracellular organelle part;intracellular part;nuclear part;nucleoplasm;organelle part	ENSG00000126088	UROD	P06132;
0.0142452958971262	0.025867560878396	0.0182677265256643	0.0230826232582331	0.0215169191360474	0.0192241314798594	0.0564884170889854	0.038463968783617	0.044298779219389	0.0667290315032005	0.0730546861886978	0.0886329859495163	0.0359117276966572	0.0263637155294418	0.0306017883121967	protein_coding	extracellular region part;extracellular space	ENSG00000162415	ZSWIM5	Q9P217;
4.83889245986938	3.07851576805115	3.38414001464844	10.9654989242554	8.22321033477783	10.3643846511841	14.8238906860352	10.1662635803223	11.9325971603394	7.29471921920776	5.81545925140381	9.02857208251953	5.03437757492065	5.25026416778564	3.56302952766418	protein_coding		ENSG00000186603	HPDL	Q96IR7;
3.63631248474121	2.59245157241821	1.64067530632019	4.47851133346558	3.85664844512939	4.23047494888306	4.11906909942627	4.59822225570679	3.8320529460907	2.86968684196472	2.0886971950531	2.1581666469574	1.33849406242371	1.31742858886719	0.987863600254059	protein_coding	cell part;cytoplasmic part;intracellular membrane-bounded organelle;intracellular organelle;intracellular organelle part;intracellular part;membrane-bounded organelle;mitochondrion;nuclear part;nucleoplasm;nucleus;organelle;organelle part	ENSG00000132781	MUTYH	Q9UIF7;E5KP28;D3DPZ6;E5KP26;E5KP25;E5KP27;E9PM53;
3.71851205825806	5.54700708389282	5.51897811889648	6.90224409103394	6.5638599395752	5.87916994094849	6.93898010253906	4.19043254852295	3.4726550579071	3.87410926818848	4.12048387527466	4.48608875274658	1.93404459953308	2.31744074821472	1.781702876091	protein_coding	cell part;intracellular membrane-bounded organelle;intracellular non-membrane-bounded organelle;intracellular organelle;intracellular organelle part;intracellular part;membrane-bounded organelle;non-membrane-bounded organelle;nuclear body;nuclear part;nuclear speck;nucleolus;nucleoplasm;nucleoplasm part;nucleus;organelle;organelle part	ENSG00000132773	TOE1	Q96GM8;
0.253705441951752	0.225331768393517	0.182065725326538	0.158969566226006	0.205773591995239	0.170493870973587	0.2123142182827	0.169571027159691	0.218204438686371	0.153334021568298	0.126090571284294	0.157609432935715	0.172831892967224	0.123345695436001	0.198873549699783	protein_coding	cell part;cytoplasm;intracellular membrane-bounded organelle;intracellular organelle;intracellular organelle part;intracellular part;membrane-bounded organelle;nuclear part;nucleoplasm;nucleus;organelle;organelle part	ENSG00000070759	TESK2	Q96S53;D3DPZ7;
0.881790459156036	0.957401037216187	0.865426123142242	1.149658203125	1.03055322170258	0.883743405342102	0.9715336561203	0.820354819297791	0.963180243968964	0.778994381427765	0.675173759460449	0.710183382034302	0.4782535135746	0.501053273677826	0.384835094213486	protein_coding	cell part;cytoplasmic part;cytosol;intracellular membrane-bounded organelle;intracellular organelle;intracellular part;membrane-bounded organelle;mitochondrion;organelle	ENSG00000132763	MMACHC	Q9Y4U1;A0A0C4DGU2;
82.3596878051758	101.144020080566	113.444473266602	77.0442352294922	82.4182281494141	88.1520614624023	57.0956192016602	49.5711364746094	44.8680381774902	128.860885620117	152.736923217773	211.998641967773	59.7454376220703	61.3995552062988	48.2422752380371	protein_coding	cell part;chromatin;chromosomal part;cytoplasm;cytoplasmic membrane-bounded vesicle;cytoplasmic part;cytoplasmic vesicle;cytosol;euchromatin;extracellular membrane-bounded organelle;extracellular organelle;extracellular region part;extracellular space;extracellular vesicular exosome;intracellular membrane-bounded organelle;intracellular non-membrane-bounded organelle;intracellular organelle;intra…	ENSG00000117450	PRDX1	Q06830;
17.9858627319336	13.1362018585205	10.3070507049561	11.0740823745728	11.3343648910522	11.4860906600952	9.38102531433105	11.296498298645	9.31394672393799	9.45513534545898	9.96068954467773	12.1078224182129	8.72144603729248	11.3423442840576	8.2085542678833	protein_coding	apical plasma membrane;cell part;cytoplasmic part;cytosol;extracellular membrane-bounded organelle;extracellular organelle;extracellular region part;extracellular space;extracellular vesicular exosome;intracellular part;membrane part;membrane-bounded organelle;membrane-bounded vesicle;organelle;plasma membrane part;vesicle	ENSG00000117448	AKR1A1	P14550;V9HWI0;
5.8675708770752	18.351490020752	22.3006286621094	15.8087606430054	15.9648990631104	17.2357864379883	13.1180830001831	15.2902679443359	12.6519584655762	8.94626140594482	6.8641300201416	5.57660245895386	3.64652109146118	3.30199480056763	3.0137894153595	protein_coding	cell part;chromatin;chromosomal part;cytoplasm;intracellular membrane-bounded organelle;intracellular organelle;intracellular organelle part;intracellular part;macromolecular complex;membrane-bounded organelle;nuclear chromatin;nuclear chromosome part;nuclear part;nucleoplasm;nucleus;organelle;organelle part;protein complex	ENSG00000132780	NASP	P49321;Q5T626;
0.104975901544094	0.0629695951938629	0.12870779633522	0.251984775066376	0.358593344688416	0.218165248632431	0.220016285777092	0.137828916311264	0.199947506189346	0.145540967583656	0.324069291353226	0.355604380369186	0.302570968866348	0.301341325044632	0.513674199581146	protein_coding		ENSG00000159588	CCDC17	Q96LX7;
3.96404671669006	4.44786167144775	4.22641324996948	2.38119673728943	2.69994282722473	2.48160433769226	2.23844599723816	2.64898133277893	2.93628811836243	2.70427370071411	2.42094874382019	2.24428343772888	2.61363244056702	2.67338848114014	2.92715382575989	protein_coding	cell part;intracellular membrane-bounded organelle;intracellular organelle;intracellular part;membrane-bounded organelle;nucleus;organelle	ENSG00000159592	GPBP1L1	Q9HC44;
9.48130416870117	9.21090888977051	10.9019174575806	12.2505311965942	11.4793691635132	10.1511383056641	9.64879035949707	8.33984184265137	8.94393253326416	9.82987022399902	7.87238121032715	8.36996936798096	6.97053813934326	5.87008285522461	5.58370304107666	protein_coding	cell part;integral to membrane;intrinsic to membrane;membrane part	ENSG00000159596	TMEM69	Q5SWH9;
0.13462395966053	0.11514912545681	0.17117166519165	0.102883912622929	0.110709421336651	0.146249189972878	0.231863394379616	0.185819953680038	0.254918605089188	0.277664303779602	0.264133900403976	0.243219599127769	0.255603969097137	0.327895551919937	0.270649135112762	protein_coding	actin cytoskeleton;cell part;cytoplasm;cytoskeleton;intracellular non-membrane-bounded organelle;intracellular organelle;intracellular part;non-membrane-bounded organelle;organelle	ENSG00000197429	IPP	Q9Y573;
0.342409312725067	0.236498460173607	0.181402742862701	0.246030017733574	0.267449975013733	0.244710490107536	0.315557897090912	0.251553684473038	0.332407563924789	0.32846474647522	0.314033955335617	0.399427950382233	0.547246158123016	0.597800254821777	0.601312518119812	protein_coding	cell part;cytoplasm;cytoskeleton;intracellular non-membrane-bounded organelle;intracellular organelle;intracellular part;membrane;microtubule cytoskeleton;non-membrane-bounded organelle;organelle;plasma membrane	ENSG00000086015	MAST2	Q6P0Q8;
0.135138168931007	0.195402041077614	0.226571142673492	0.136486813426018	0.140825629234314	0.139225378632545	0.241175413131714	0.127783074975014	0.135472387075424	0.377232104539871	0.32758641242981	0.371241062879562	0.125572249293327	0.16834120452404	0.104758061468601	protein_coding	cell part;cytoplasmic part;cytosol;cytosolic part;intracellular part;macromolecular complex;phosphatidylinositol 3-kinase complex;protein complex	ENSG00000117461	PIK3R3	Q92569;Q68CY7;Q8N381;Q7Z3W2;F6TDL0;B4DXM8;
0.00774034485220909	0.00773838581517339	0.00790850445628166	0.00357307097874582	0.00400616694241762	0.00365597801283002	0.0337974801659584	0.0117262462154031	0.0155189773067832	0.0417331829667091	0.0286741033196449	0.0174802057445049	0.0239034853875637	0.0353488065302372	0.0176165141165257	protein_coding	cell part;cytoplasm;cytoplasmic part;extracellular membrane-bounded organelle;extracellular organelle;extracellular region part;extracellular vesicular exosome;integral to membrane;intracellular organelle part;intracellular part;intrinsic to membrane;lysosomal membrane;membrane;membrane part;membrane-bounded organelle;membrane-bounded vesicle;organelle;organelle membrane;organelle part;perinuclea…	ENSG00000117472	TSPAN1	O60635;
3.15721416473389	2.58106851577759	1.83067810535431	2.68116497993469	2.74828433990479	2.68045544624329	3.97516059875488	4.61753702163696	4.17328929901123	4.20485258102417	4.4694447517395	4.83757781982422	3.87120532989502	3.70760059356689	2.55741047859192	protein_coding	cell part;cytoplasmic part;Golgi apparatus part;Golgi membrane;integral to membrane;intracellular organelle part;intracellular part;intrinsic to membrane;membrane;membrane part;organelle membrane;organelle part	ENSG00000085998	POMGNT1	Q8WZA1;B7Z7Q4;B7Z7F2;
0.187992766499519	0.103369846940041	0.110444217920303	0.130170851945877	0.114326700568199	0.113212563097477	0.112867221236229	0.14477327466011	0.18845771253109	0.162898391485214	0.150890797376633	0.140631705522537	0.299952477216721	0.222297996282578	0.361006140708923	protein_coding	actomyosin;cell part;cytoplasm;cytoskeletal part;intracellular organelle part;intracellular part;organelle part	ENSG00000171357	LURAP1	Q96LR2;
1.49705219268799	1.52950704097748	1.72112202644348	1.72576498985291	1.77629792690277	1.71022295951843	1.68736207485199	1.23279786109924	1.46371591091156	0.824232041835785	0.648872077465057	0.525357306003571	0.202843800187111	0.207120940089226	0.163507834076881	protein_coding	cell part;intracellular membrane-bounded organelle;intracellular organelle;intracellular organelle part;intracellular part;membrane-bounded organelle;nuclear part;nucleoplasm;nucleus;organelle;organelle part	ENSG00000085999	RAD54L	Q92698;A8K996;
2.03124976158142	1.8897260427475	1.31017780303955	1.83313369750977	1.61526906490326	1.90287935733795	2.58314442634583	2.3514461517334	2.41664338111877	2.86283898353577	2.79158282279968	3.32321095466614	4.00602912902832	4.47844552993774	4.39014530181885	protein_coding	cell part;cytoplasm;intracellular membrane-bounded organelle;intracellular organelle;intracellular part;membrane;membrane-bounded organelle;nucleus;organelle	ENSG00000132128	LRRC41	Q15345;
16.3700141906738	16.3786869049072	20.9856510162354	19.1638793945313	17.3599147796631	19.3421325683594	14.0017614364624	15.6883983612061	11.7745666503906	13.665244102478	12.4221782684326	11.753586769104	10.1080312728882	9.04275321960449	10.2114143371582	protein_coding	cell part;cytoplasmic part;intracellular membrane-bounded organelle;intracellular organelle;intracellular organelle part;intracellular part;membrane;membrane part;membrane-bounded organelle;mitochondrial inner membrane;mitochondrial membrane;mitochondrial membrane part;mitochondrial part;mitochondrial respiratory chain;mitochondrion;organelle;organelle inner membrane;organelle membrane;organelle …	ENSG00000173660	UQCRH	P07919;Q567R0;
1.12675559520721	1.19898271560669	1.22878754138947	1.05427348613739	1.16809475421906	1.16956031322479	1.03700280189514	1.10732221603394	1.16843378543854	1.20306026935577	1.17057120800018	1.27228951454163	1.14945209026337	1.112553358078	1.24574065208435	protein_coding	cell part;cytoplasmic part;intracellular organelle part;intracellular part;large ribosomal subunit;macromolecular complex;mitochondrial large ribosomal subunit;mitochondrial part;organellar large ribosomal subunit;organelle part;ribonucleoprotein complex	ENSG00000117481	NSUN4	Q96CB9;A8K8I8;
0.363551765680313	0.286036372184753	0.118688136339188	0.301880091428757	0.338471263647079	0.380009472370148	0.184102475643158	0.306341648101807	0.228590503334999	0.222027868032455	0.15672555565834	0.19189465045929	0.155009105801582	0.242796286940575	0.164015173912048	protein_coding	cell part;cytoplasm;cytoskeleton;endomembrane system;integral to membrane;intracellular non-membrane-bounded organelle;intracellular organelle;intracellular part;intrinsic to membrane;membrane;membrane part;non-membrane-bounded organelle;organelle;organelle membrane;organelle part	ENSG00000117480	FAAH	O00519;Q9UG55;
0.151493430137634	0.0233007837086916	0.053579293191433	0.0322762504220009	0.0241256561130285	0.0825629159808159	0.0356182456016541	0.294237405061722	0.327100545167923	0.762943744659424	1.01449012756348	0.177639871835709	0.0299895610660315	0	0.0265222359448671	protein_coding	cell part;intracellular membrane-bounded organelle;intracellular organelle;intracellular organelle part;intracellular part;macromolecular complex;membrane-bounded organelle;nuclear part;nucleoplasm part;nucleus;organelle;organelle part;protein complex;transcription factor complex	ENSG00000197587	DMBX1	Q8NFW5;
0.26933953166008	0.338715016841888	0.306330949068069	0.299704521894455	0.322091817855835	0.344154059886932	0.366430997848511	0.330724120140076	0.310506522655487	0.472778290510178	0.474377453327179	0.489005714654922	0.384509205818176	0.380106002092361	0.383930951356888	protein_coding	cell part;cytoplasm;cytoplasmic part;cytosol;intracellular membrane-bounded organelle;intracellular organelle;intracellular part;membrane-bounded organelle;nucleus;organelle	ENSG00000079277	MKNK1	Q9BUB5;Q7Z319;A8K341;
0.514189720153809	0.472751200199127	0.609793365001678	0.809561908245087	0.679579198360443	0.633186280727386	0.292672693729401	0.463674008846283	0.312958717346191	0.678937375545502	0.958076775074005	0.86053729057312	1.05860269069672	1.41971158981323	0.976959705352783	protein_coding		ENSG00000142961	MOB3C	Q70IA8;X6R3L3;
5.31373643875122	6.05477476119995	6.85344696044922	3.74460983276367	3.95782613754272	3.85278344154358	3.41946649551392	3.53883671760559	3.62552213668823	3.66997337341309	4.12691354751587	3.57714223861694	3.31378293037415	3.47271537780762	3.14114880561829	protein_coding	cell part;cytoplasmic part;intracellular membrane-bounded organelle;intracellular organelle;intracellular part;membrane-bounded organelle;mitochondrion;organelle	ENSG00000123472	ATPAF1	Q5TC12;I3L448;A8MRA7;
0.00888939201831818	0	0.00908251386135817	0.00820698030292988	0	0.0167948193848133	0.0155258737504482	0.00897799711674452	0.0534682646393776	0.0684691891074181	0.0658614933490753	0.0501878149807453	0.0274519342929125	0.0463957786560059	0.0606950111687183	protein_coding	cell part;integral to membrane;intrinsic to membrane;membrane part	ENSG00000186118	TEX38	Q6PEX7;B7ZLT2;B7ZLT1;C9W8M6;
3.79194235801697	3.40248346328735	3.67923355102539	2.54502320289612	2.73034930229187	2.696528673172	2.76846361160278	2.77539753913879	3.1183910369873	3.69076561927795	4.00469779968262	3.82450938224792	4.28957462310791	4.49391794204712	4.32165670394897	protein_coding		ENSG00000159658	EFCAB14	O75071;
0.00342077389359474	0.00341990799643099	0.000699018011800945	0.00442143995314837	0.000708194973412901	0.00193887099158019	0.00896188989281654	0.00276389601640403	0.00480092782527208	0.0094852764159441	0.00675853481516242	0.0154504301026464	0.0014085229486227	0.0267807058990002	0.0093425465747714	protein_coding	cell part;cytoplasmic part;endoplasmic reticulum membrane;endoplasmic reticulum part;intracellular organelle part;intracellular part;membrane;membrane part;organelle membrane;organelle part	ENSG00000142973	CYP4B1	P13584;Q8IZB0;
0.00684599485248327	0.0068442621268332	0.00349736190401018	0	0	0	0.0059784771874547	0.0241998136043549	0.0205887798219919	0	0	0.00773023720830679	0.00352359702810645	0.0111658805981278	0.0038952580653131	protein_coding	apical plasma membrane;cell part;cytoplasm;cytoplasmic part;endoplasmic reticulum membrane;endoplasmic reticulum part;extracellular membrane-bounded organelle;extracellular organelle;extracellular region part;extracellular vesicular exosome;intracellular membrane-bounded organelle;intracellular organelle;intracellular organelle part;intracellular part;membrane;membrane part;membrane-bounded organ…	ENSG00000187048	CYP4A11	Q02928;
0.154974907636642	0.223107382655144	0.20426082611084	0.196016803383827	0.162024781107903	0.226916655898094	0.518339335918427	0.457037299871445	0.462967425584793	0.0716202408075333	0.101425111293793	0.153992757201195	0.0382870808243752	0.237599566578865	0.0493797734379768	protein_coding	cell part;cytoplasmic part;endoplasmic reticulum membrane;endoplasmic reticulum part;integral to membrane;intracellular organelle part;intracellular part;intrinsic to membrane;membrane;membrane part;organelle membrane;organelle part	ENSG00000186377	CYP4X1	Q8N118;
0	0	0	0.000765140983276069	0	0.00156579003669322	0.00072374299634248	0.00167404604144394	0	0.00127668399363756	0	0.000935807009227574	0	0	0	protein_coding	cell part;cytoplasmic part;endoplasmic reticulum membrane;endoplasmic reticulum part;integral to membrane;intracellular organelle part;intracellular part;intrinsic to membrane;membrane;membrane part;organelle membrane;organelle part	ENSG00000186160	CYP4Z1	Q86W10;
0	0	0	0.00632096221670508	0	0.00323381507769227	0	0.00691479397937655	0.00343174207955599	0	0	0	0	0.00223335810005665	0	protein_coding	cell part;cytoplasmic part;endoplasmic reticulum membrane;endoplasmic reticulum part;intracellular organelle part;intracellular part;membrane;membrane part;organelle membrane;organelle part	ENSG00000162365	CYP4A22	Q5TCH4;Q5TCH5;A5PKT5;A5PL05;A0A087WZX9;
0	0	0	0.00521981995552778	0.0117050390690565	0.00534093705937266	0.0691235810518265	0.0456816293299198	0.0680139884352684	0.0261287484318018	0.00698156002908945	0.0191523320972919	0.0174600332975388	0.0405745096504688	0.0643389374017715	protein_coding	cell part;extracellular membrane-bounded organelle;extracellular organelle;extracellular region part;extracellular vesicular exosome;integral to membrane;intrinsic to membrane;membrane part;membrane-bounded organelle;membrane-bounded vesicle;organelle;vesicle	ENSG00000162366	PDZK1IP1	Q13113;
0.0158669780939817	0.03172592446208	0.0243175327777863	0.0146489189937711	0.0301116351038218	0.0299776457250118	0.0184751078486443	0.0186959877610207	0.0185572579503059	0.765868067741394	1.35518729686737	1.60053074359894	0.307610422372818	0.581419110298157	0.276860177516937	protein_coding	cell part;chromatin;chromosomal part;intracellular membrane-bounded organelle;intracellular organelle;intracellular organelle part;intracellular part;macromolecular complex;membrane-bounded organelle;nuclear chromatin;nuclear chromosome part;nuclear part;nucleoplasm part;nucleus;organelle;organelle part;protein complex;transcription factor complex	ENSG00000162367	TAL1	P17542;Q16509;
0.686449825763702	1.12317669391632	0.930667579174042	1.0463308095932	1.02191424369812	0.936938405036926	1.37307620048523	0.730515778064728	0.875524282455444	0.707673728466034	0.532321572303772	0.405020713806152	0.179535374045372	0.183774262666702	0.153535231947899	protein_coding	cell part;centriole;centrosome;cytoplasm;cytoplasmic part;cytoskeletal part;cytosol;intracellular non-membrane-bounded organelle;intracellular organelle;intracellular organelle part;intracellular part;microtubule organizing center;microtubule organizing center part;non-membrane-bounded organelle;organelle;organelle part	ENSG00000123473	STIL	Q15468;A0A0A0MR87;E9PSF2;B7ZLW5;Q7Z626;
1.46651721000671	1.62323307991028	2.08320307731628	1.84439396858215	1.98566246032715	2.09746694564819	1.8605819940567	2.14613389968872	2.27366042137146	2.05453610420227	2.67477893829346	2.34027600288391	1.96500539779663	2.80011296272278	2.06370949745178	protein_coding	cell part;cytoplasm;cytoplasmic part;cytosol;extracellular membrane-bounded organelle;extracellular organelle;extracellular region part;extracellular vesicular exosome;intracellular membrane-bounded organelle;intracellular non-membrane-bounded organelle;intracellular organelle;intracellular organelle part;intracellular part;membrane-bounded organelle;membrane-bounded vesicle;non-membrane-bounded …	ENSG00000162368	CMPK1	P30085;B2R6S5;
0.0638285279273987	0.0638123750686646	0	0.0392857380211353	0.0880951955914497	0.0602959468960762	0.111480474472046	0.0429764911532402	0.0639863908290863	0.688281357288361	0.525450527667999	2.11413383483887	0.832255780696869	0.721794128417969	0.435808569192886	protein_coding	cell part;intracellular membrane-bounded organelle;intracellular organelle;intracellular organelle part;intracellular part;macromolecular complex;membrane-bounded organelle;nuclear part;nucleoplasm part;nucleus;organelle;organelle part;protein complex;transcription factor complex	ENSG00000186790	FOXE3	Q13461;A0A0A1EII5;
0.018026027828455	0.0450536645948887	0.0184176433831453	0.0166422259062529	0.0186594445258379	0.0255425702780485	0.393544703722	0.227571293711662	0.551153600215912	0.0277685485780239	0.122425250709057	0.0915943756699562	0.0927790030837059	0.0294006187468767	0.0923086181282997	protein_coding	cell part;intracellular membrane-bounded organelle;intracellular organelle;intracellular part;membrane-bounded organelle;nucleus;organelle	ENSG00000186564	FOXD2	O60548;
0.0960640013217926	0.0605816207826138	0.0475276596844196	0.0455788150429726	0.0407720804214478	0.0601053908467293	0.132762357592583	0.105121649801731	0.107200287282467	0.0914259105920792	0.0988158285617828	0.234854564070702	0.138515546917915	0.412661850452423	0.156776547431946	protein_coding	cell part;extracellular membrane-bounded organelle;extracellular organelle;extracellular region part;extracellular vesicular exosome;integral to membrane;integral to organelle membrane;integral to plasma membrane;intracellular organelle part;intracellular part;intrinsic to membrane;intrinsic to organelle membrane;intrinsic to plasma membrane;membrane part;membrane-bounded organelle;membrane-bound…	ENSG00000269113	TRABD2B	A6NFA1;
0.0159631781280041	0	0.0163099784404039	0.0147377336397767	0	0.0301593970507383	0.0139403399080038	0.016122292727232	0.0320053175091743	0.0245907921344042	0.0197118613868952	0.0180250145494938	0	0.031243309378624	0	protein_coding		ENSG00000279096	AL356289.1
0.118465982377529	0.113568767905235	0.122697725892067	0.15132249891758	0.152865990996361	0.203889906406403	0.435074061155319	0.378608345985413	0.463648051023483	0.0674974992871284	0.0721409022808075	0.214394137263298	0.0601385496556759	0.533602356910706	0.118189923465252	protein_coding	cell part;extracellular membrane-bounded organelle;extracellular organelle;extracellular region part;extracellular vesicular exosome;integral to membrane;intrinsic to membrane;membrane;membrane part;membrane-bounded organelle;membrane-bounded vesicle;organelle;plasma membrane;vesicle	ENSG00000117834	SLC5A9	Q2M3M2;
0	0.0443795211613178	0.0453551448881626	0	0	0	0	0	0	0	0	0	0	0.0289606936275959	0.0505152195692062	protein_coding		ENSG00000279214	AL109659.1
0.108869008719921	0.113366596400738	0.144336700439453	0.13350211083889	0.132915467023849	0.119721733033657	0.201172471046448	0.353922486305237	0.350579828023911	0.1816546022892	0.20297634601593	0.140684425830841	0.0637589395046234	0.0780204087495804	0.0501521416008472	protein_coding	extracellular region	ENSG00000132122	SPATA6	Q9NWH7;B4DX17;A8MU33;
0.00104535999707878	0.00112983305007219	0.00127013796009123	0.00247798790223897	0.00301231304183602	0.00261555309407413	0.0057734320871532	0.00647735223174095	0.00509811379015446	0.0111418506130576	0.0100127728655934	0.0115485917776823	0.00331549788825214	0.00427630404010415	0.00253992597572505	protein_coding	cell part;centriole;cytoplasmic part;cytoskeletal part;cytosol;Golgi apparatus;intracellular membrane-bounded organelle;intracellular non-membrane-bounded organelle;intracellular organelle;intracellular organelle part;intracellular part;membrane-bounded organelle;microtubule organizing center part;non-membrane-bounded organelle;organelle;organelle part	ENSG00000186094	AGBL4	Q5VU57;
0.132908329367638	0.162686318159103	0.130572840571404	0.160460859537125	0.156980708241463	0.164988905191422	0.179307579994202	0.198768228292465	0.175087139010429	0.297924757003784	0.347176074981689	0.312656313180923	0.179788157343864	0.238452181220055	0.193904221057892	protein_coding	cell part;cytoplasmic part;Golgi apparatus;intracellular membrane-bounded organelle;intracellular organelle;intracellular part;membrane-bounded organelle;organelle	ENSG00000162373	BEND5	Q7L4P6;
0.0100062442943454	0.0151407523080707	0.0151972873136401	0.0194749031215906	0.0173564031720161	0.0140509391203523	0.0205467250198126	0.0202119629830122	0.0227730628103018	0.0237463768571615	0.022040506824851	0.0174060594290495	0.00250548310577869	0.0149970110505819	0.00307750701904297	protein_coding		ENSG00000162374	ELAVL4	P26378;B1APY9;B1APY8;
0.0424808375537395	0.0141566935926676	0.0578716397285461	0.0784394219517708	0.0806182101368904	0.073571190237999	0.136024922132492	0.185918480157852	0.120660051703453	0.043626956641674	0.0349711589515209	0.0239838715642691	0.0291528776288033	0.0277146548032761	0.00805696472525597	protein_coding	cell part;intracellular membrane-bounded organelle;intracellular organelle;intracellular part;membrane-bounded organelle;nucleus;organelle	ENSG00000142700	DMRTA2	Q96SC8;
0.197131410241127	0.181392624974251	0.204967960715294	0.17654649913311	0.18304131925106	0.170938372612	0.160212844610214	0.150894910097122	0.14863994717598	0.144173949956894	0.149530693888664	0.14869998395443	0.151298582553864	0.154996052384377	0.153725683689117	protein_coding	CD95 death-inducing signaling complex;Cdc48p-Npl4p-Ufd1p AAA ATPase complex;cell part;cytoplasmic part;cytosol;death-inducing signaling complex;endoplasmic reticulum part;envelope;intracellular membrane-bounded organelle;intracellular organelle;intracellular organelle part;intracellular part;macromolecular complex;membrane part;membrane-bounded organelle;nuclear envelope;nuclear part;nucleus;orga…	ENSG00000185104	FAF1	Q9UNN5;
0.00606665201485157	0.00606511579826474	0.00309922499582171	0.0140023333951831	0.0156995691359043	0.0315199121832848	0.0768194273114204	0.0398262850940228	0.0516940727829933	0.0700911954045296	0.0861499756574631	0.113028831779957	0.134266331791878	0.229558542370796	0.172591239213943	protein_coding	cell part;cytoplasm;cytoplasmic part;cytosol;intracellular membrane-bounded organelle;intracellular organelle;intracellular part;membrane-bounded organelle;nucleus;organelle	ENSG00000123080	CDKN2C	P42773;Q6ICV4;
2.96714091300964	3.16460204124451	2.44125556945801	2.55318212509155	2.69612669944763	2.59744119644165	2.79099941253662	5.03228569030762	4.04547357559204	2.94596934318542	3.84579086303711	3.24548316001892	3.73891687393188	3.4886794090271	4.915855884552	protein_coding	cell part;cytoplasmic part;early endosome;endosome;extracellular membrane-bounded organelle;extracellular organelle;extracellular region part;extracellular vesicular exosome;intracellular membrane-bounded organelle;intracellular organelle;intracellular part;macromolecular complex;membrane-bounded organelle;membrane-bounded vesicle;nucleus;organelle;protein complex;recycling endosome;ubiquitin lig…	ENSG00000123091	RNF11	Q9Y3C5;
0.180570602416992	0.214009344577789	0.234336480498314	0.310562252998352	0.252486884593964	0.292319357395172	0.16086807847023	0.166192412376404	0.199264883995056	0.1794603317976	0.304791808128357	0.226091518998146	0.2525834441185	0.203783512115479	0.236968740820885	protein_coding		ENSG00000085831	TTC39A	Q5SRH9;D3DQ30;B7Z4W9;A0A0A0MRQ0;
0.890440165996552	1.03437399864197	1.07614862918854	0.586933434009552	0.567990303039551	0.532083034515381	0.447752177715302	0.432259202003479	0.505293428897858	0.68329256772995	0.711284875869751	0.744938731193542	0.913719713687897	1.03980672359467	0.914547145366669	protein_coding	AP-2 adaptor complex;AP-type membrane coat adaptor complex;cell part;cell projection membrane;cell projection part;cilium membrane;cilium part;clathrin adaptor complex;coated pit;cytoplasm;cytoplasmic part;cytoplasmic vesicle part;cytosol;early endosome membrane;endosomal part;endosome membrane;intracellular membrane-bounded organelle;intracellular organelle;intracellular organelle part;intracell…	ENSG00000085832	EPS15	P42566;B7Z240;
0.893953680992126	0.998233556747437	0.993526041507721	0.825854897499084	0.860718786716461	0.757781803607941	0.892244875431061	0.911133170127869	1.02386093139648	1.14685714244843	1.153728723526	1.22097706794739	1.41669774055481	1.40692961215973	1.45237350463867	protein_coding	cell part;cytoplasm;cytoplasmic part;endosomal part;endosome membrane;Golgi apparatus;intracellular membrane-bounded organelle;intracellular organelle;intracellular organelle part;intracellular part;late endosome membrane;membrane;membrane-bounded organelle;organelle;organelle membrane;organelle part	ENSG00000117859	OSBPL9	Q96SU4;
3.07316589355469	3.61910128593445	3.35622906684875	2.54949307441711	2.65930271148682	2.58647871017456	2.2131507396698	2.27842545509338	2.1410551071167	2.32186579704285	2.13768076896667	2.04326295852661	2.02942299842834	2.13570880889893	2.1035315990448	protein_coding	cell part;cell surface;cytoplasmic part;cytosol;intracellular membrane-bounded organelle;intracellular organelle;intracellular part;membrane-bounded organelle;mitochondrion;organelle	ENSG00000078618	NRD1	O43847;B1AKJ5;G3V1R5;Q6UUU9;
2.83362030982971	1.88029491901398	2.24909281730652	1.90359437465668	2.05849981307983	2.0049524307251	1.79837799072266	2.03310561180115	2.79880952835083	1.14104032516479	0.858743071556091	0.686452686786652	0.624750435352325	0.349155277013779	0.479922026395798	protein_coding	cell part;clathrin-coated vesicle;coated vesicle;cytoplasm;cytoplasmic membrane-bounded vesicle;cytoplasmic part;cytoplasmic vesicle;cytoplasmic vesicle membrane;cytoplasmic vesicle part;cytosol;endosome;extracellular membrane-bounded organelle;extracellular organelle;extracellular region part;extracellular vesicular exosome;intracellular membrane-bounded organelle;intracellular organelle;intrace…	ENSG00000169213	RAB3B	P20337;
8.54225444793701	7.03961658477783	8.13308048248291	6.69617986679077	6.84597969055176	6.5523157119751	4.74862289428711	5.92632007598877	5.40191411972046	3.95600819587708	3.50309586524963	3.71014642715454	4.12953233718872	4.43445348739624	3.53556346893311	protein_coding	cell part;cytoplasmic part;endoplasmic reticulum lumen;endoplasmic reticulum part;intracellular organelle lumen;intracellular organelle part;intracellular part;membrane-enclosed lumen;organelle lumen;organelle part	ENSG00000117862	TXNDC12	O95881;
11.3125171661377	8.53141212463379	9.47276496887207	11.6928386688232	11.5063743591309	11.3601360321045	12.3487567901611	12.865852355957	12.8689966201782	6.440260887146	7.04526996612549	7.4975848197937	7.49329376220703	8.31089115142822	7.86388969421387	protein_coding		ENSG00000198841	KTI12	Q96EK9;
4.48536062240601	4.32107400894165	5.25971126556396	3.87455892562866	4.03281736373901	3.55374979972839	2.2504289150238	3.10942530632019	3.01920461654663	2.8328640460968	2.81971478462219	2.3996467590332	2.16254115104675	2.50436878204346	2.06495976448059	protein_coding		ENSG00000134717	BTF3L4	Q96K17;
0.271178901195526	0.329984605312347	0.378894090652466	0.269751489162445	0.292004376649857	0.269591778516769	0.320968449115753	0.257453113794327	0.34223735332489	0.282935947179794	0.254768699407578	0.27249214053154	0.28275191783905	0.281027108430862	0.257277697324753	protein_coding	cell part;cytoplasmic part;early endosome;early endosome membrane;endosomal part;endosome;endosome membrane;intracellular membrane-bounded organelle;intracellular organelle;intracellular organelle part;intracellular part;membrane;membrane-bounded organelle;organelle;organelle membrane;organelle part	ENSG00000157077	ZFYVE9	O95405;
1.3129905462265	1.02049922943115	0.700195252895355	2.47759246826172	2.66499805450439	2.57201838493347	1.99847948551178	1.75424706935883	1.65458118915558	1.92117393016815	1.98472440242767	2.08444094657898	1.17786455154419	1.18688762187958	0.985945045948029	protein_coding	cell part;intracellular membrane-bounded organelle;intracellular organelle;intracellular organelle part;intracellular part;membrane-bounded organelle;nuclear part;nucleoplasm;organelle;organelle part	ENSG00000154222	CC2D1B	Q5T0F9;
1.48103177547455	2.59381246566772	2.14869952201843	2.75926733016968	2.72699618339539	2.66098999977112	2.05285501480103	1.41239535808563	1.4593266248703	0.779643952846527	0.623314201831818	0.557942867279053	0.216618880629539	0.205063313245773	0.195514500141144	protein_coding	cell part;chromosomal part;cytoplasm;cytoplasmic part;cytosol;intracellular membrane-bounded organelle;intracellular non-membrane-bounded organelle;intracellular organelle;intracellular organelle part;intracellular part;macromolecular complex;membrane;membrane-bounded organelle;non-membrane-bounded organelle;nuclear chromosome part;nuclear origin of replication recognition complex;nuclear part;nu…	ENSG00000085840	ORC1	Q13415;B7Z8H0;Q96F82;
4.74201822280884	4.93231391906738	5.04074430465698	6.28021430969238	6.57791042327881	6.10561752319336	6.01049327850342	5.81929445266724	5.15854167938232	5.80168151855469	5.38574695587158	4.91609191894531	3.99410080909729	4.52742195129395	3.89697194099426	protein_coding	cell part;intracellular membrane-bounded organelle;intracellular organelle;intracellular organelle part;intracellular part;macromolecular complex;membrane;membrane-bounded organelle;nuclear membrane;nuclear part;nucleus;organelle;organelle membrane;organelle part;precatalytic spliceosome;ribonucleoprotein complex;spliceosomal complex	ENSG00000134748	PRPF38A	Q8NAV1;
0.561961829662323	0.688859820365906	0.640569090843201	0.528732120990753	0.537562429904938	0.49249130487442	0.596400022506714	0.48698502779007	0.612503170967102	0.643565595149994	0.618696689605713	0.631597578525543	0.698831856250763	0.759939730167389	0.752404153347015	protein_coding	cell part;cytoplasm;extracellular membrane-bounded organelle;extracellular organelle;extracellular region part;extracellular space;extracellular vesicular exosome;intracellular non-membrane-bounded organelle;intracellular organelle;intracellular organelle part;intracellular part;membrane-bounded organelle;membrane-bounded vesicle;non-membrane-bounded organelle;nuclear part;nucleolus;organelle;org…	ENSG00000134744	ZCCHC11	Q5TAX3;A0A0C4DFM7;
3.73395466804504	2.60427856445313	3.00952672958374	2.91740274429321	2.84011054039001	3.21151065826416	6.5711555480957	8.11566543579102	8.09338283538818	6.81111907958984	7.52372121810913	8.49657726287842	10.1676063537598	10.760573387146	8.03886985778809	protein_coding	cell part;cytoplasmic part;endoplasmic reticulum;endoplasmic reticulum lumen;endoplasmic reticulum part;extracellular region;intracellular membrane-bounded organelle;intracellular organelle;intracellular organelle lumen;intracellular organelle part;intracellular part;membrane-bounded organelle;membrane-enclosed lumen;organelle;organelle lumen;organelle part	ENSG00000116157	GPX7	Q96SL4;
0.018548371270299	0.0139077566564083	0.0142134996131063	0.0246164239943028	0.0156001159921288	0.0142364744096994	0.024296909570694	0.0163915958255529	0.0255670864135027	0.0232157278805971	0.020041124895215	0.0209441147744656	0.027446897700429	0.0370593927800655	0.0237458646297455	protein_coding	cell part;integral to membrane;intrinsic to membrane;membrane part	ENSG00000182183	FAM159A	Q6UWV7;
6.53321552276611	6.68592214584351	8.66408443450928	7.36211633682251	7.90349721908569	7.14685726165771	5.46739053726196	4.63228845596313	5.33236789703369	3.28323030471802	2.4897632598877	2.43395066261292	2.41833758354187	2.31878280639648	1.85692346096039	protein_coding	cell part;cytoplasmic part;intracellular organelle part;intracellular part;membrane-enclosed lumen;mitochondrial intermembrane space;mitochondrial part;organelle envelope lumen;organelle part	ENSG00000162377	COA7	Q96BR5;
0.803072035312653	0.708094358444214	0.832465946674347	0.477317333221436	0.520475625991821	0.544411897659302	0.54631233215332	0.394783020019531	0.609550058841705	0.851758241653442	0.887491762638092	0.750242471694946	0.88771778345108	1.00834858417511	1.16479158401489	protein_coding		ENSG00000162378	ZYG11B	Q9C0D3;B4DK95;
0.328269332647324	0.264795750379562	0.303418964147568	0.111891038715839	0.101359747350216	0.11221270263195	0.0876135006546974	0.0721447020769119	0.0836783573031425	0.0234916638582945	0.0128842340782285	0.0208444818854332	0.0198288671672344	0.0209451466798782	0.0155269308015704	protein_coding		ENSG00000203995	ZYG11A	Q6WRX3;
1.67285311222076	0.877251923084259	1.04091811180115	0.715682685375214	0.847010791301727	0.792041659355164	1.21523761749268	1.34835970401764	1.38017797470093	1.395259141922	1.4225537776947	1.98010087013245	3.25977969169617	3.62182140350342	3.80883479118347	protein_coding	cell part;cytoplasmic part;intracellular membrane-bounded organelle;intracellular organelle;intracellular part;membrane-bounded organelle;mitochondrion;organelle	ENSG00000121310	ECHDC2	Q86YB7;F6RJU0;
0.908369660377502	0.906109631061554	1.05500936508179	0.906440258026123	0.924173653125763	0.938342750072479	0.787941992282867	0.973481059074402	0.884831309318542	1.20797872543335	1.16013312339783	1.33447539806366	1.72311341762543	2.04106330871582	1.48391425609589	protein_coding	cell part;cytoplasm;cytoplasmic part;extracellular membrane-bounded organelle;extracellular organelle;extracellular region part;extracellular vesicular exosome;intracellular membrane-bounded organelle;intracellular organelle;intracellular organelle lumen;intracellular organelle part;intracellular part;macromolecular complex;membrane;membrane-bounded organelle;membrane-bounded vesicle;membrane-enc…	ENSG00000116171	SCP2	P22307;B2R761;Q59HG9;
0.0682652220129967	0.0646559447050095	0.0532289519906044	0.147610500454903	0.145047143101692	0.210431560873985	0.167862504720688	0.0780174508690834	0.120660051703453	0.0802540704607964	0.0931694358587265	0.0365127585828304	0.0758192390203476	0.125405356287956	0.0551962219178677	protein_coding	cell part;cytoplasm;extracellular matrix;extracellular region part;extracellular space;intracellular part;proteinaceous extracellular matrix	ENSG00000174348	PODN	Q7Z5L7;
0.0113952793180943	0.00531645119190216	0.000776188971940428	0.00350683298893273	0.00550465891137719	0.00932932831346989	0.0364880301058292	0.0230177231132984	0.0213237963616848	0.00936217699199915	0.00469042314216495	0.00857807695865631	0.00625609513372183	0.00495621515437961	0.000864496978465468	protein_coding	cell part;integral to membrane;intrinsic to membrane;membrane;membrane part;plasma membrane	ENSG00000162383	SLC1A7	O00341;F1T0D4;A0A087WUF9;F1T0D3;G1CT06;
2.00344276428223	2.33004236221313	2.64531183242798	2.54791259765625	2.39534854888916	2.69214200973511	2.22992324829102	1.79592788219452	1.89431118965149	2.18045783042908	2.48855590820313	2.6450469493866	3.0068416595459	2.88479828834534	3.20528268814087	protein_coding	cell part;cytoplasmic part;intracellular membrane-bounded organelle;intracellular non-membrane-bounded organelle;intracellular organelle;intracellular organelle part;intracellular part;membrane;membrane-bounded organelle;mitochondrial inner membrane;mitochondrial membrane;mitochondrial part;mitochondrion;non-membrane-bounded organelle;nuclear part;nucleolus;nucleoplasm;organelle;organelle inner m…	ENSG00000157184	CPT2	P23786;
10.3410444259644	8.38704872131348	9.83270740509033	8.49103546142578	7.82091569900513	8.54763031005859	10.9157829284668	12.206563949585	10.9367837905884	8.75157928466797	8.20438003540039	8.29776477813721	6.71297788619995	6.5399227142334	4.94246244430542	protein_coding	extracellular membrane-bounded organelle;extracellular organelle;extracellular region part;extracellular vesicular exosome;membrane-bounded organelle;membrane-bounded vesicle;organelle;vesicle	ENSG00000162384	C1orf123	Q9NWV4;
4.65918827056885	4.87725162506104	6.45006036758423	7.32850980758667	7.75535488128662	7.91627407073975	6.14398431777954	6.55375003814697	5.80595397949219	5.42730808258057	4.22176504135132	3.72246694564819	3.27882790565491	3.6494824886322	2.36871886253357	protein_coding	catalytic step 2 spliceosome;cell part;cytoplasmic part;cytosol;exon-exon junction complex;intracellular membrane-bounded organelle;intracellular organelle;intracellular organelle part;intracellular part;macromolecular complex;membrane-bounded organelle;nuclear body;nuclear part;nuclear speck;nucleoplasm;nucleoplasm part;nucleus;organelle;organelle part;protein complex;ribonucleoprotein complex;s…	ENSG00000162385	MAGOH	P61326;
1.26588237285614	1.22065484523773	1.1197155714035	0.64043116569519	0.61555415391922	0.605143904685974	0.447091668844223	0.447990536689758	0.53216677904129	0.145467683672905	0.112824372947216	0.0956766530871391	0.102985806763172	0.252755045890808	0.117333680391312	protein_coding	axon;caveola;cell body;cell part;cell projection;cytoskeletal part;dendrite;extracellular region;integral to membrane;intracellular organelle part;intracellular part;intrinsic to membrane;macromolecular complex;membrane;membrane part;membrane raft;microtubule associated complex;neuron projection;neuronal cell body;organelle part;plasma membrane;plasma membrane part;postsynaptic density;protein co…	ENSG00000157193	LRP8	Q14114;
0.0520791560411453	0.00520659703761339	0.0266052857041359	0.0192324798554182	0.0215636659413576	0	0.00454797316342592	0.00525982491672039	0.00522079598158598	0	0.00643090577796102	0.00588057981804013	0	0.00339766289107502	0	protein_coding	cell part;intracellular membrane-bounded organelle;intracellular organelle;intracellular part;membrane-bounded organelle;nucleus;organelle	ENSG00000143006	DMRTB1	Q96MA1;I6L9A0;
0.000739174021873623	0.000184746997547336	0	0.000853036995977163	0.0013390090316534	0.00122196297161281	0.0316298305988312	0.0328478440642357	0.0331598520278931	0.000284668989479542	0.00228189211338758	0.00041732398676686	0.00133157102391124	0.00180840003304183	0.000630867027211934	protein_coding	cell part;intracellular membrane-bounded organelle;intracellular organelle;intracellular part;membrane-bounded organelle;nucleus;organelle	ENSG00000174332	GLIS1	Q8NBF1;
3.11072754859924	3.81627535820007	3.67088723182678	2.88941240310669	3.2586522102356	2.95482993125916	2.05845522880554	2.07574701309204	2.15297627449036	1.58789646625519	1.37632238864899	1.1289302110672	0.701873421669006	0.757486701011658	0.697531223297119	protein_coding	cell part;cytoplasm;intracellular organelle part;intracellular part;macromolecular complex;membrane;membrane part;nuclear membrane;nuclear part;nuclear pore;organelle membrane;organelle part;pore complex;protein complex	ENSG00000058804	NDC1	Q9BTX1;
1.3804646730423	1.49392771720886	1.448850274086	1.48469471931458	1.49647426605225	1.49930703639984	1.38602566719055	1.37524771690369	1.18444073200226	1.2054500579834	1.13961350917816	1.21431660652161	1.20600283145905	1.04411375522614	1.04141271114349	protein_coding	cell part;cytoplasmic membrane-bounded vesicle;cytoplasmic part;cytoplasmic vesicle;integral to membrane;intracellular membrane-bounded organelle;intracellular organelle;intracellular part;intrinsic to membrane;membrane part;membrane-bounded organelle;membrane-bounded vesicle;organelle;transport vesicle;vesicle	ENSG00000058799	YIPF1	Q9Y548;
0.00636773696169257	0.00848816800862551	0.0108434604480863	0.0137174455448985	0.00878865830600262	0.0140357371419668	0.0129752559587359	0.00643120799213648	0.0106391441076994	0.0523163005709648	0.0288313403725624	0.184548646211624	0.0786585658788681	0.404355317354202	0.17149518430233	protein_coding	cell part;cytoplasmic part;endoplasmic reticulum membrane;endoplasmic reticulum part;integral to membrane;intracellular organelle part;intracellular part;intrinsic to membrane;membrane;membrane part;organelle membrane;organelle part;plasma membrane	ENSG00000211452	DIO1	P49895;
1.39633464813232	1.27403008937836	1.38121592998505	1.46403110027313	1.27159595489502	1.36243569850922	1.91618824005127	2.96834278106689	2.55357027053833	1.37063407897949	1.53285491466522	1.34010374546051	0.952831327915192	0.954977750778198	0.81817102432251	protein_coding	axoneme part;cell part;cell projection;cell projection part;centrosome;cilium;cytoplasmic part;cytoskeletal part;extracellular membrane-bounded organelle;extracellular organelle;extracellular region part;extracellular vesicular exosome;intracellular non-membrane-bounded organelle;intracellular organelle;intracellular organelle part;intracellular part;intraflagellar transport particle B;macromolec…	ENSG00000081870	HSPB11	Q9Y547;
3.05877661705017	3.25627684593201	3.15250587463379	3.71129369735718	3.70910263061523	3.88567805290222	3.80192279815674	4.35655689239502	3.76984143257141	2.81130814552307	2.76451992988586	2.53440546989441	2.7207350730896	2.78930115699768	3.20735836029053	protein_coding		ENSG00000116212	LRRC42	Q9Y546;
0.00386946205981076	0	0	0	0.00400543119758368	0	0.00337912701070309	0.00390803022310138	0	0.0119215762242675	0.00477813882753253	0.0043692491017282	0	0.0176711566746235	0.00440332014113665	protein_coding	cell part;integral to membrane;intrinsic to membrane;membrane part	ENSG00000203985	LDLRAD1	Q5T700;
6.86844158172607	7.17908906936646	7.66010618209839	6.51746463775635	6.81429958343506	7.3228063583374	5.17610168457031	7.7706561088562	6.39236974716187	8.31356143951416	9.57459831237793	9.48703193664551	9.05181121826172	10.8935661315918	11.3366899490356	protein_coding	cell part;cytoplasmic part;endosomal part;endosome;endosome membrane;extracellular membrane-bounded organelle;extracellular organelle;extracellular region part;extracellular vesicular exosome;Golgi apparatus part;Golgi cis cisterna;Golgi cisterna;Golgi medial cisterna;Golgi membrane;Golgi trans cisterna;integral to membrane;intracellular membrane-bounded organelle;intracellular organelle;intracel…	ENSG00000116209	TMEM59	Q9BXS4;D3DQ48;Q5T6Z8;Q5T703;
0.273068100214005	0.29586797952652	0.373948276042938	0.409836381673813	0.395136833190918	0.401788800954819	0.306508898735046	0.28300952911377	0.391266793012619	0.367796152830124	0.335428088903427	0.319638431072235	0.308319687843323	0.248571425676346	0.247292444109917	protein_coding	cell part;intracellular membrane-bounded organelle;intracellular organelle;intracellular part;membrane-bounded organelle;nucleus;organelle	ENSG00000116205	TCEANC2	Q96MN5;
0.00203550606966019	0	0	0	0	0	0.00355513696558774	0	0	0.00313563505187631	0.00502701988443732	0.0022984161041677	0	0.00398391485214233	0.00694901589304209	protein_coding	extracellular region	ENSG00000157211	CDCP2	Q5VXM1;
0.00143169204238802	0.00143132999073714	0.00146279600448906	0	0	0	0	0.000722980999853462	0.000717616989277303	0.00110273901373148	0.000883949978742749	0.00161661196034402	0.00221065292134881	0.00420318590477109	0.00488765584304929	protein_coding		ENSG00000256407	RP11-446E24.4
0.68741250038147	0.519990205764771	0.528313755989075	0.453516244888306	0.617111623287201	0.550238609313965	0.460853040218353	0.368635922670364	0.568670392036438	0.395930379629135	0.422541886568069	0.396686315536499	0.277097046375275	0.327423125505447	0.313247233629227	protein_coding	cell part;intracellular membrane-bounded organelle;intracellular organelle;intracellular organelle part;intracellular part;membrane-bounded organelle;nuclear part;nucleoplasm;nucleus;organelle;organelle part	ENSG00000215883	CYB5RL	Q6IPT4;
4.29678821563721	3.55551815032959	4.19374847412109	5.00632095336914	5.33627462387085	5.35209321975708	4.19991540908813	4.07872581481934	3.68857455253601	2.99542355537415	2.99888491630554	3.03852844238281	2.27696371078491	1.9818412065506	2.29840278625488	protein_coding	cell part;cytoplasmic part;intracellular membrane-bounded organelle;intracellular non-membrane-bounded organelle;intracellular organelle;intracellular organelle part;intracellular part;macromolecular complex;membrane;membrane-bounded organelle;mitochondrial inner membrane;mitochondrial membrane;mitochondrial part;mitochondrial ribosome;mitochondrion;non-membrane-bounded organelle;organellar ribos…	ENSG00000116221	MRPL37	Q9BZE1;S4R369;
0.506739735603333	0.485782623291016	0.481812924146652	0.690382897853851	0.724671304225922	0.701534748077393	1.11022806167603	1.02539134025574	0.990159690380096	0.901402294635773	0.852299630641937	0.818572402000427	0.573749542236328	0.522352039813995	0.604695498943329	protein_coding	cell part;intracellular membrane-bounded organelle;intracellular organelle;intracellular part;macromolecular complex;membrane-bounded organelle;nucleus;organelle;protein complex	ENSG00000157216	SSBP3	Q9BWW4;
0.0317249558866024	0.0243307910859585	0.0186492521315813	0.0461410358548164	0.0454358011484146	0.0587066747248173	0.0721083804965019	0.0395028181374073	0.056200560182333	0.144605576992035	0.13738089799881	0.204139813780785	0.16328664124012	0.239580392837524	0.204248026013374	protein_coding	cell part;cytoplasm;extracellular membrane-bounded organelle;extracellular organelle;extracellular region part;extracellular vesicular exosome;intracellular part;membrane-bounded organelle;membrane-bounded vesicle;organelle;vesicle	ENSG00000162390	ACOT11	Q8WXI4;
0.0146538289263844	0.0205101687461138	0.00598887307569385	0.0351751372218132	0.0182025004178286	0.0332227572798729	0.112612813711166	0.0236798264086246	0.0381941869854927	0.0948098748922348	0.0651421174407005	0.281291276216507	0.0301689896732569	0.122370719909668	0.0500267222523689	protein_coding	cell part;extracellular membrane-bounded organelle;extracellular organelle;extracellular region part;extracellular vesicular exosome;integral to membrane;intrinsic to membrane;membrane;membrane part;membrane-bounded organelle;membrane-bounded vesicle;organelle;vesicle	ENSG00000162391	FAM151A	Q8WW52;
0.00491906004026532	0.00122945394832641	0.00125648197717965	0	0	0	0.00751751195639372	0.00745213590562344	0.0104788551107049	0.0407299362123013	0.0523901283740997	0.0687358900904655	0.102538451552391	0.180117070674896	0.142042338848114	protein_coding	cell part;extracellular region part;extracellular space;integral to membrane;intrinsic to membrane;membrane part	ENSG00000184313	MROH7	Q68CQ1;B4DXB3;B7Z7S6;
0	0	0	0	0	0	0	0	0	0.000645580992568284	0.00206997897475958	0.000473210006020963	0.00129419099539518	0.0049213757738471	0.00524589978158474	protein_coding		ENSG00000271723	MROH7-TTC4
0.0486652404069901	0.054930716753006	0.0593461953103542	0.0855107083916664	0.0520002953708172	0.0741481706500053	0.0740295201539993	0.0412228405475616	0.070817805826664	0.0556209161877632	0.0504009537398815	0.0638139918446541	0.0468635074794292	0.0553053729236126	0.0393015369772911	protein_coding		ENSG00000243725	TTC4	O95801;
3.60644602775574	3.27926540374756	2.77489995956421	2.54315304756165	2.62810778617859	2.68576645851135	1.99013733863831	2.55302715301514	2.14593005180359	2.01945090293884	2.20618844032288	1.78005290031433	2.53948903083801	2.5224666595459	2.57445216178894	protein_coding	cell part;cytoplasmic part;intracellular organelle lumen;intracellular organelle part;intracellular part;membrane-enclosed lumen;mitochondrial matrix;mitochondrial part;organelle lumen;organelle part	ENSG00000162396	PARS2	Q7L3T8;
0.113354489207268	0.0762018263339996	0.0619022473692894	0.0685655027627945	0.0546227023005486	0.0535404495894909	0.0443749725818634	0.0414512306451797	0.0607358627021313	0.00903202500194311	0.0265467688441277	0.035309124737978	0.0402365177869797	0.0510019920766354	0.051152665168047	protein_coding		ENSG00000006555	TTC22	Q5TAA0;
0.00232815695926547	0.00698270183056593	0.00475747091695666	0.00752300908789039	0.00481993099674582	0.00439860997721553	0	0	0.00233391509391367	0.00179322704207152	0	0	0	0	0.00132468296214938	protein_coding		ENSG00000162398	C1orf177	Q3ZCV2;
10.7768907546997	14.7342147827148	13.4296636581421	13.6169061660767	13.7985773086548	14.939790725708	11.3678941726685	7.4463849067688	7.58551549911499	8.75742816925049	7.14170932769775	8.23786544799805	1.93143141269684	3.47485780715942	2.18744945526123	protein_coding	cell part;cytoplasmic part;cytoskeleton;cytosol;endoplasmic reticulum;endoplasmic reticulum membrane;endoplasmic reticulum part;Golgi apparatus part;Golgi membrane;integral to membrane;intracellular membrane-bounded organelle;intracellular non-membrane-bounded organelle;intracellular organelle;intracellular organelle part;intracellular part;intrinsic to membrane;membrane;membrane part;membrane-bo…	ENSG00000116133	DHCR24	Q15392;
0.0476174913346767	0	0	0.00676339119672775	0.00379159394651651	0.0103804860264063	0.00639745406806469	0.0110981808975339	0.00734388595446944	0	0.0135691510513425	0	0.0150821339339018	0.0286761485040188	0.00416824081912637	protein_coding	cell part;integral to membrane;intrinsic to membrane;membrane part	ENSG00000143001	TMEM61	Q8N0U2;
0.0634546354413033	0.0493411123752594	0.0612313412129879	0.091129757463932	0.0620352402329445	0.119885496795177	0.0554137267172337	0.053405936807394	0.0388737395405769	0.0217222087085247	0.026118628680706	0.0358252823352814	0.010886587202549	0.0436979308724403	0.0240697618573904	protein_coding	basolateral plasma membrane;cell part;cytoplasm;integral to membrane;integral to plasma membrane;intracellular part;intrinsic to membrane;intrinsic to plasma membrane;macromolecular complex;membrane;membrane part;plasma membrane;plasma membrane part;protein complex	ENSG00000162399	BSND	Q8WZ55;Q5VU50;
2.10600852966309	1.3331903219223	1.12606012821198	0.464181542396545	0.367069125175476	0.547295808792114	0.398358553647995	0.714604794979095	0.574117541313171	0.120537057518959	0.0925103574991226	0.161668077111244	0.0993978977203369	0.258501440286636	0.136405467987061	protein_coding	cell part;cell surface;coated vesicle;cytoplasm;cytoplasmic membrane-bounded vesicle;cytoplasmic part;cytoplasmic vesicle;early endosome;endoplasmic reticulum;endosome;ER to Golgi transport vesicle;extracellular region part;extracellular space;extrinsic to external side of plasma membrane;extrinsic to membrane;extrinsic to plasma membrane;Golgi apparatus;intracellular membrane-bounded organelle;i…	ENSG00000169174	PCSK9	Q8NBP7;
0.42762890458107	0.566252529621124	0.710355281829834	0.467224925756454	0.478419572114944	0.476460963487625	0.707310557365417	0.544011414051056	0.69413149356842	0.69801253080368	0.671428203582764	0.519956350326538	0.619773507118225	0.55612576007843	0.549147963523865	protein_coding		ENSG00000162402	USP24	Q9UPU5;
0.829922616481781	0.776841461658478	0.824223697185516	0.782228589057922	0.805790722370148	0.804872453212738	0.625059008598328	0.490595519542694	0.558483719825745	0.64139050245285	0.56803685426712	0.601258873939514	0.363212823867798	0.760140001773834	0.320327430963516	protein_coding	adherens junction;anchoring junction;cell junction;cell part;cytoplasmic part;extracellular membrane-bounded organelle;extracellular organelle;extracellular region part;extracellular vesicular exosome;Golgi apparatus;integral to membrane;intracellular membrane-bounded organelle;intracellular organelle;intracellular part;intrinsic to membrane;membrane;membrane part;membrane-bounded organelle;membr…	ENSG00000162407	PPAP2B	O14495;
0.725650310516357	0.61658650636673	0.645510613918304	0.296086519956589	0.351283580064774	0.312619507312775	0.252217561006546	0.366441607475281	0.443946540355682	0.748008847236633	0.727396190166473	0.616231083869934	0.747596025466919	0.846340715885162	1.15922224521637	protein_coding	AMP-activated protein kinase complex;cell part;cytoplasm;cytoplasmic part;cytosol;intracellular organelle part;intracellular part;macromolecular complex;nuclear part;nucleoplasm;organelle part;protein complex	ENSG00000162409	PRKAA2	P54646;
0.013361400924623	0.00584413297474384	0.00938552804291248	0.00616784393787384	0.00561880599707365	0.0094664366915822	0.0350047722458839	0.0379535108804703	0.0506477542221546	0.0752559825778008	0.143335938453674	0.0391323901712894	0.0128944525495172	0.023971825838089	0.00855271890759468	protein_coding		ENSG00000187889	C1orf168	Q5VWT5;
0	0	0	0	0	0	0.000580123974941671	0	0.000665946980006993	0.00204668007791042	0	0.00900128018110991	0.00615444499999285	0.0134352231398225	0.0105833820998669	protein_coding	blood microparticle;cell part;extracellular membrane-bounded organelle;extracellular organelle;extracellular region;extracellular region part;extracellular space;extracellular vesicular exosome;macromolecular complex;membrane;membrane attack complex;membrane part;membrane-bounded organelle;membrane-bounded vesicle;organelle;plasma membrane part;pore complex;protein complex;vesicle	ENSG00000157131	C8A	P07357;
0	0	0	0	0	0	0	0	0	0.00878623127937317	0.0154946008697152	0.0244731176644564	0.0516668222844601	0.0982358008623123	0.0856747925281525	protein_coding	cell part;extracellular membrane-bounded organelle;extracellular organelle;extracellular region;extracellular region part;extracellular space;extracellular vesicular exosome;macromolecular complex;membrane;membrane attack complex;membrane part;membrane-bounded organelle;membrane-bounded vesicle;organelle;plasma membrane part;pore complex;protein complex;vesicle	ENSG00000021852	C8B	P07358;B7Z550;B7Z555;
0.0131650073453784	0.0104750646278262	0.00956824887543917	0.00816974136978388	0.00786748807877302	0.007179772015661	0.0504671782255173	0.045207180082798	0.0535794012248516	0.0764797031879425	0.0905340984463692	0.0610248707234859	0.053453229367733	0.028865784406662	0.0452529266476631	protein_coding	apical part of cell;brush border;cell body;cell part;cell projection;cytoplasmic part;cytoskeletal part;cytosol;intracellular organelle part;intracellular part;membrane;neuron projection;neuronal cell body;organelle part;perinuclear region of cytoplasm;postsynaptic density;synapse part	ENSG00000173406	DAB1	O75553;
0.105142369866371	0.181068301200867	0.196512043476105	0.170761927962303	0.172214597463608	0.161097511649132	0.16936095058918	0.185509398579597	0.164851933717728	0.147154420614243	0.150812432169914	0.138268575072289	0.125721201300621	0.131543979048729	0.0959377065300941	protein_coding	cell part;cytoplasmic part;integral to membrane;intracellular organelle part;intracellular part;intrinsic to membrane;membrane;membrane part;mitochondrial inner membrane;mitochondrial membrane;mitochondrial part;organelle inner membrane;organelle membrane;organelle part	ENSG00000162600	OMA1	Q96E52;
0.51986300945282	0.430122554302216	0.824209094047546	0.8937087059021	1.52161026000977	1.1007217168808	1.50285172462463	1.68376410007477	1.50953423976898	21.3739604949951	16.1592807769775	14.574028968811	28.9345417022705	5.6253867149353	17.6048107147217	protein_coding	basal plasma membrane;cell part;cytoplasmic part;cytosol;extracellular membrane-bounded organelle;extracellular organelle;extracellular region part;extracellular space;extracellular vesicular exosome;integral to membrane;integral to plasma membrane;intracellular membrane-bounded organelle;intracellular organelle;intracellular part;intrinsic to membrane;intrinsic to plasma membrane;lateral plasma …	ENSG00000184292	TACSTD2	P09758;
3.36342120170593	3.08490943908691	3.82844686508179	3.35219860076904	3.55564451217651	3.03337025642395	2.32235217094421	3.15960097312927	3.94906067848206	3.25384116172791	2.87665987014771	2.53504467010498	1.91328418254852	2.47246026992798	2.39626002311707	protein_coding	cell part;cytoskeleton;intracellular membrane-bounded organelle;intracellular non-membrane-bounded organelle;intracellular organelle;intracellular organelle part;intracellular part;membrane-bounded organelle;microtubule cytoskeleton;non-membrane-bounded organelle;nuclear part;nucleoplasm;nucleus;organelle;organelle part	ENSG00000162601	MYSM1	Q5VVJ2;
11.5821990966797	2.9632453918457	1.61757278442383	12.7261810302734	8.07082939147949	7.98380327224731	2.84828042984009	3.73891854286194	8.60371971130371	3.31902027130127	4.89475202560425	7.32539319992065	18.9683170318604	16.2230701446533	26.9563426971436	protein_coding	cell part;chromatin;chromosomal part;chromosome;cytoplasmic part;cytosol;euchromatin;intracellular membrane-bounded organelle;intracellular non-membrane-bounded organelle;intracellular organelle;intracellular organelle part;intracellular part;macromolecular complex;membrane-bounded organelle;non-membrane-bounded organelle;nuclear chromatin;nuclear chromosome;nuclear chromosome part;nuclear euchro…	ENSG00000177606	JUN	P05412;
0.0381884127855301	0.029416412115097	0.037830151617527	0.02898158878088	0.0325870513916016	0.0308368410915136	0.0485008507966995	0.0465177148580551	0.0480553023517132	0.0373358614742756	0.0322474092245102	0.0354459881782532	0.0270664133131504	0.0253810398280621	0.0240184757858515	protein_coding	cell part;cytoplasm;intracellular part	ENSG00000172456	FGGY	Q96C11;
1.31116271018982	1.3477555513382	1.52623391151428	0.911196649074554	1.00394368171692	0.949784517288208	0.458124816417694	0.741901338100433	0.630119264125824	0.658517956733704	0.663842797279358	0.564557373523712	0.78785115480423	0.88396555185318	1.11534786224365	protein_coding	cell part;cytoplasmic part;cytoskeletal part;FHF complex;intracellular organelle part;intracellular part;macromolecular complex;microtubule;organelle part;protein complex	ENSG00000134709	HOOK1	Q9UJC3;
0.0377457998692989	0.0339626222848892	0.0244250223040581	0.0545954667031765	0.0507937930524349	0.0511080287396908	0.019777612760663	0.00889514107257128	0.0113517455756664	0.0542698390781879	0.0481634214520454	0.0397797115147114	0.123041212558746	0.0410424992442131	0.104520119726658	protein_coding	cell part;cytoplasm;cytoplasmic part;endoplasmic reticulum membrane;endoplasmic reticulum part;extracellular membrane-bounded organelle;extracellular organelle;extracellular region part;extracellular vesicular exosome;intracellular membrane-bounded organelle;intracellular organelle;intracellular organelle part;intracellular part;membrane;membrane part;membrane-bounded organelle;membrane-bounded v…	ENSG00000134716	CYP2J2	P51589;
0.00146102905273438	0.00243443204089999	0.00149277003947645	0.00134886999148875	0.000504122988786548	0.000460056005977094	0.00127588899340481	0.00098372797947377	0.000976427982095629	0.000750223989598453	0	0.0010998259531334	0.000501323025673628	0.000635454023722559	0	protein_coding		ENSG00000162598	C1orf87	Q8N0U7;
0.00232653808780015	0.00253739906474948	0.00288131111301482	0.00188758003059775	0.00167850498110056	0.00159838201943785	0.0028936630114913	0.00242093089036644	0.00325107295066118	0.00412698509171605	0.00435285689309239	0.00390075310133398	0.0079104695469141	0.0101189445704222	0.00922621693462133	protein_coding	cell junction;cell part;intracellular membrane-bounded organelle;intracellular organelle;intracellular organelle part;intracellular part;membrane-bounded organelle;nuclear part;nucleoplasm;nucleus;organelle;organelle part	ENSG00000162599	NFIA	Q12857;
0.749942421913147	0.617834091186523	0.675062596797943	0.489918649196625	0.550284802913666	0.486938297748566	0.58610337972641	0.871509492397308	0.753700494766235	0.962232112884521	0.960048079490662	0.863956928253174	1.15504240989685	1.27766346931458	1.09862995147705	protein_coding	cell part;integral to membrane;integral to plasma membrane;intracellular organelle part;intracellular part;intrinsic to membrane;intrinsic to plasma membrane;membrane part;nuclear part;nucleoplasm;organelle part;plasma membrane part	ENSG00000162604	TM2D1	Q9BX74;
0.104256764054298	0.180579364299774	0.16381673514843	0.107973486185074	0.118370808660984	0.119921468198299	0.0844985544681549	0.0937870815396309	0.106218107044697	0.21526837348938	0.149105995893478	0.171335726976395	0.160826846957207	0.113601610064507	0.139001920819283	protein_coding	apical plasma membrane;cell junction;cell part;cell-cell junction;cytoplasmic part;extracellular membrane-bounded organelle;extracellular organelle;extracellular region part;extracellular vesicular exosome;intracellular part;macromolecular complex;membrane;membrane part;membrane-bounded organelle;membrane-bounded vesicle;occluding junction;organelle;perinuclear region of cytoplasm;plasma membrane…	ENSG00000132849	INADL	Q8NI35;
44.3635444641113	56.1588973999023	74.4754791259766	45.4657936096191	48.8857383728027	47.1030006408691	13.7045106887817	12.4282064437866	11.7398223876953	6.51287603378296	3.52010107040405	3.28411483764648	1.15246498584747	0.777529358863831	0.654821217060089	protein_coding		ENSG00000240563	L1TD1	Q5T7N2;
0.0183971114456654	0.0137943411245942	0.0130533240735531	0.00802060961723328	0.0132246986031532	0.00917220953851938	0.0606932006776333	0.015999861061573	0.022028673440218	0.10470125824213	0.0826659500598907	0.205425024032593	0.265129029750824	0.384074985980988	0.211097657680511	protein_coding	cell part;cytoplasm;intracellular part	ENSG00000132854	KANK4	Q5T7N3;
8.81275749206543	9.54383182525635	10.1172504425049	8.55507946014404	9.57236385345459	8.35837841033936	9.10995388031006	9.59201431274414	8.48324108123779	6.57027816772461	6.57163858413696	5.08287858963013	3.94302678108215	4.60454320907593	4.60006093978882	protein_coding	cell part;intracellular membrane-bounded organelle;intracellular organelle;intracellular organelle part;intracellular part;membrane-bounded organelle;nuclear part;nucleoplasm;nucleus;organelle;organelle part	ENSG00000162607	USP1	O94782;
0.114314369857311	0.263902008533478	0.2350694835186	0.143492817878723	0.171151056885719	0.156531006097794	0.186430633068085	0.226719215512276	0.22142182290554	0.280812114477158	0.245803967118263	0.225990816950798	0.213446497917175	0.178213506937027	0.149373173713684	protein_coding	adherens junction;anchoring junction;axon;basal part of cell;cell junction;cell part;cell projection;cell projection part;cell-substrate adherens junction;cell-substrate junction;focal adhesion;growth cone;neuron projection;site of polarized growth	ENSG00000116641	DOCK7	Q96N67;
0.0242889914661646	0.0145697072148323	0.024816669523716	0.0134546402841806	0.0201139878481627	0.00917788874357939	0.0127266691997647	0.0147186564281583	0.00973962619900703	0.0224498733878136	0.0239942818880081	0.0164557248353958	0.0550062209367752	0.244031921029091	0.0884482339024544	protein_coding	cell part;cell surface;extracellular region part;extracellular space	ENSG00000132855	ANGPTL3	Q9Y5C1;
0.752690017223358	0.804770767688751	0.939352750778198	0.541971147060394	0.611414968967438	0.567261159420013	0.493208438158035	0.6801997423172	0.578627943992615	0.466509789228439	0.419976860284805	0.321492373943329	0.411918103694916	0.39210319519043	0.3752501308918	protein_coding	cell part;cytoplasm;cytoplasmic part;cytosol;extracellular region;intracellular part	ENSG00000125703	ATG4C	Q96DT6;
18.4469032287598	8.90802383422852	5.36735153198242	11.0802736282349	8.80508327484131	8.77978420257568	0.564620554447174	0.959086894989014	0.931715488433838	0.995991945266724	0.149696692824364	0.570359826087952	0.249582186341286	0.975440621376038	0.436853677034378	protein_coding	cell part;chromatin;chromosomal part;intracellular organelle part;intracellular part;nuclear chromatin;nuclear chromosome part;nuclear part;nucleoplasm;organelle part	ENSG00000187140	FOXD3	Q9UJU5;
0.497411400079727	0.766697943210602	0.912729799747467	0.693224012851715	0.691230535507202	0.698655426502228	0.400686949491501	0.480787843465805	0.458774089813232	0.426099270582199	0.345956891775131	0.353884786367416	0.144199371337891	0.177746400237083	0.126986995339394	protein_coding	cell part;cytoplasmic part;endoplasmic reticulum membrane;endoplasmic reticulum part;integral to membrane;intracellular organelle part;intracellular part;intrinsic to membrane;membrane;membrane part;organelle membrane;organelle part	ENSG00000088035	ALG6	Q9Y672;
0.456107050180435	0.437818020582199	0.522298038005829	0.400496155023575	0.394300490617752	0.396519631147385	0.456035614013672	0.627000331878662	0.573476612567902	0.372523874044418	0.323781222105026	0.235117241740227	0.143178388476372	0.153275191783905	0.134460091590881	protein_coding	cell part;chromosomal part;condensed chromosome kinetochore;cytoplasm;cytoplasmic part;cytosol;intracellular membrane-bounded organelle;intracellular non-membrane-bounded organelle;intracellular organelle;intracellular organelle part;intracellular part;kinetochore;macromolecular complex;membrane;membrane-bounded organelle;non-membrane-bounded organelle;nuclear part;nucleoplasm;nucleus;organelle;o…	ENSG00000142856	ITGB3BP	Q13352;
0.11274591833353	0.127234011888504	0.147484913468361	0.169541761279106	0.166220054030418	0.153304100036621	0.269270062446594	0.32694411277771	0.32280558347702	0.30920597910881	0.264733493328094	0.305733054876328	0.254979074001312	0.279735147953033	0.285761624574661	protein_coding	cell part;cell projection;cilium;primary cilium	ENSG00000203965	EFCAB7	A8K855;
2.38975977897644	2.21243667602539	1.84652233123779	1.04072093963623	0.941568493843079	1.04407095909119	1.97541630268097	3.13466763496399	2.89384841918945	2.1241180896759	2.70937848091125	2.71973466873169	3.36330723762512	2.56824779510498	3.64433026313782	protein_coding	actin cytoskeleton;cell part;cytoplasm;cytoplasmic part;cytoskeleton;cytosol;extracellular membrane-bounded organelle;extracellular organelle;extracellular region part;extracellular vesicular exosome;intracellular non-membrane-bounded organelle;intracellular organelle;intracellular part;membrane-bounded organelle;membrane-bounded vesicle;non-membrane-bounded organelle;organelle;vesicle	ENSG00000079739	PGM1	P36871;B4DDQ8;B7Z6C2;
0.284514993429184	0.377775818109512	0.439424276351929	0.268018752336502	0.283703774213791	0.252654165029526	0.197812214493752	0.252998262643814	0.288742452859879	0.246377006173134	0.225708156824112	0.220168232917786	0.160699054598808	0.137730106711388	0.166943222284317	protein_coding	cell part;cytoplasm;integral to membrane;integral to plasma membrane;intracellular part;intrinsic to membrane;intrinsic to plasma membrane;macromolecular complex;membrane;membrane part;plasma membrane;plasma membrane part;protein complex;receptor complex	ENSG00000185483	ROR1	Q01973;
0	0	0.000675263989251107	0.000610171002335846	0	0.000624329026322812	0.00057715701404959	0	0	0.00712674297392368	0.00408054515719414	0.00373135111294687	0	0	0	protein_coding	cell part;chromatin;chromosomal part;cytoplasm;HULC complex;intracellular organelle part;intracellular part;macromolecular complex;nuclear chromatin;nuclear chromosome part;nuclear part;organelle part;protein complex;ubiquitin conjugating enzyme complex;ubiquitin ligase complex	ENSG00000177414	UBE2U	Q5VVX9;
0.436305850744247	0.913130223751068	0.735486447811127	0.416110724210739	0.448890507221222	0.446714013814926	1.13394939899445	1.01549673080444	1.28099453449249	0.250510632991791	0.197063446044922	0.190472364425659	0.230807602405548	0.153081521391869	0.250191986560822	protein_coding	cell part;integral to membrane;intrinsic to membrane;membrane part	ENSG00000158966	CACHD1	Q5VU97;A0A0A0MQY7;
0.636177897453308	0.65704220533371	0.774040639400482	0.645589053630829	0.630330920219421	0.659665882587433	0.62735515832901	0.563833355903625	0.62529331445694	0.629534840583801	0.571916401386261	0.622280299663544	0.655366659164429	0.633637130260468	0.72122985124588	protein_coding	cell part;cytoplasm;intracellular membrane-bounded organelle;intracellular organelle;intracellular part;membrane-bounded organelle;nucleus;organelle	ENSG00000162437	RAVER2	Q9HCJ3;
0.287325352430344	0.398487985134125	0.387547850608826	0.431608110666275	0.407686948776245	0.421616941690445	0.221932098269463	0.176539793610573	0.220225527882576	0.317962855100632	0.37431475520134	0.463634192943573	0.556723713874817	0.803631365299225	0.712924301624298	protein_coding	adherens junction;anchoring junction;cell junction;cell part;cell-substrate adherens junction;cell-substrate junction;cytoplasm;cytoplasmic part;cytoskeleton;cytosol;endomembrane system;extrinsic to internal side of plasma membrane;extrinsic to membrane;extrinsic to plasma membrane;focal adhesion;intracellular membrane-bounded organelle;intracellular non-membrane-bounded organelle;intracellular o…	ENSG00000162434	JAK1	P23458;
1.49990546703339	1.54831516742706	2.09877991676331	2.26793909072876	2.28870892524719	2.06700849533081	1.24069404602051	1.23974752426147	1.33787798881531	1.30256605148315	1.92346346378326	1.62897217273712	1.0103577375412	0.93111115694046	1.23989796638489	protein_coding	cell part;cytoplasmic part;extracellular membrane-bounded organelle;extracellular organelle;extracellular region part;extracellular vesicular exosome;intracellular membrane-bounded organelle;intracellular organelle;intracellular organelle lumen;intracellular organelle part;intracellular part;membrane-bounded organelle;membrane-bounded vesicle;membrane-enclosed lumen;mitochondrial matrix;mitochond…	ENSG00000162433	AK4	P27144;
0.0663375034928322	0.0899349078536034	0.0772779658436775	0.0422219149768353	0.0413571894168854	0.0391662903130054	0.0882135406136513	0.0746122151613235	0.0982409566640854	0.388635128736496	0.416094750165939	0.453123271465302	0.429381102323532	0.49262461066246	0.435782581567764	protein_coding	cell part;cytoplasmic part;cytosol;intracellular part;synapse	ENSG00000116675	DNAJC6	O75061;
3.58433198928833	5.40518093109131	5.4179368019104	6.79742622375488	6.66549873352051	6.83643436431885	6.47259140014648	6.27440071105957	7.00563812255859	10.4581270217896	11.0887441635132	12.3516416549683	10.1381635665894	10.5140295028687	8.92559719085693	protein_coding	cell part;cytoplasmic part;endosomal part;endosome;endosome membrane;Golgi apparatus;Golgi apparatus part;Golgi membrane;integral to membrane;intracellular membrane-bounded organelle;intracellular organelle;intracellular organelle part;intracellular part;intrinsic to membrane;membrane;membrane part;membrane-bounded organelle;organelle;organelle membrane;organelle part	ENSG00000213625	LEPROT	O15243;A0A087X0N2;
0.109270744025707	0.0812173709273338	0.0999541059136391	0.0459516532719135	0.0489552915096283	0.0554847046732903	0.0759395658969879	0.131545916199684	0.148348718881607	0.136307701468468	0.126218304038048	0.128982961177826	0.328416407108307	0.329321175813675	0.3424411714077	protein_coding	cell part;extracellular region;integral to membrane;intrinsic to membrane;macromolecular complex;membrane;membrane part;plasma membrane;protein complex;receptor complex	ENSG00000116678	LEPR	P48357;Q4G138;
0.0267062950879335	0.0412431843578815	0.0424456484615803	0.15000818669796	0.135826259851456	0.161077857017517	0.0374796874821186	0.0243410281836987	0.0313432328402996	0.0275383163243532	0.0280624236911535	0.0330160334706306	0.0250326134264469	0.0636492893099785	0.0318733677268028	protein_coding	cell part;cell periphery;contractile fiber part;cytoplasmic part;cytosol;intracellular membrane-bounded organelle;intracellular organelle;intracellular part;membrane-bounded organelle;nucleus;organelle;organelle part;perinuclear region of cytoplasm;Z disc	ENSG00000184588	PDE4B	Q07343;Q68CX5;X5DNX5;X5DR82;Q59GM8;
0.00411632191389799	0.00235158810392022	0.00400547496974468	0.00271451706066728	0.00385515904054046	0.00333300395868719	0.00496411696076393	0.00910657923668623	0.0106110060587525	0.0223447177559137	0.0304978210479021	0.0287732947617769	0.0797015428543091	0.0267271548509598	0.127812787890434	protein_coding	AP-2 adaptor complex;AP-type membrane coat adaptor complex;cell part;clathrin adaptor complex;clathrin-coated vesicle;coated pit;coated vesicle;cytoplasm;cytoplasmic membrane-bounded vesicle;cytoplasmic part;cytoplasmic vesicle;cytoplasmic vesicle part;intracellular membrane-bounded organelle;intracellular organelle;intracellular organelle part;intracellular part;macromolecular complex;membrane;m…	ENSG00000118473	SGIP1	Q9BQI5;B7Z691;
0.0448021553456783	0.046390488743782	0.0261574182659388	0.0310221239924431	0.0198756251484156	0.0256958566606045	0.0712631568312645	0.153522446751595	0.144363090395927	0.399308949708939	0.486053705215454	0.359542489051819	0.365656673908234	0.179550141096115	0.342316955327988	protein_coding		ENSG00000152760	TCTEX1D1	Q8N7M0;
0	0	0	0	0	0	0	0	0	0	0.0147993182763457	0	0	0.00781897455453873	0.0136383902281523	protein_coding	extracellular region	ENSG00000172410	INSL5	Q9Y5Q6;
0.00413738191127777	0.00451236590743065	0.00307437591254711	0.00798678770661354	0.0128482980653644	0.0120805082842708	0.0216785836964846	0.0319094769656658	0.0226233545690775	0.0533057376742363	0.062236625701189	0.0458683334290981	0.0468487478792667	0.0419609695672989	0.0372376218438149	protein_coding		ENSG00000152763	WDR78	Q5VTH9;A0AVI9;
0.889817178249359	1.06142997741699	1.06585156917572	0.770240664482117	0.856759130954742	0.742524683475494	0.834791481494904	0.942085146903992	0.985461115837097	0.928760468959808	1.00653076171875	0.687498271465302	0.753326058387756	0.835845351219177	0.881684124469757	protein_coding	cell part;cytoplasm;intracellular organelle part;intracellular part;macromolecular complex;nuclear part;nucleoplasm;nucleoplasm part;organelle part;protein complex;transcriptional repressor complex	ENSG00000198160	MIER1	Q8N108;
0.193069443106651	0.248389020562172	0.265638202428818	0.272698253393173	0.264348328113556	0.289925217628479	0.341909825801849	0.226845443248749	0.391720503568649	0.579431116580963	0.596496224403381	0.616672217845917	0.695998549461365	0.763282716274261	0.602223813533783	protein_coding	cell part;cytoplasmic part;endoplasmic reticulum membrane;endoplasmic reticulum part;Golgi apparatus;integral to membrane;intracellular membrane-bounded organelle;intracellular organelle;intracellular organelle part;intracellular part;intrinsic to membrane;membrane;membrane part;membrane-bounded organelle;organelle;organelle membrane;organelle part	ENSG00000116704	SLC35D1	Q9NTN3;
0	0	0	0.000278427003649995	0	0.000284887006273493	0	0.000304584013065323	0.000302324013318866	0.000929143978282809	0	0	0.000310441013425589	0.000196751003386453	0.000686371990013868	protein_coding		ENSG00000203963	C1orf141	Q5JVX7;F2Z2X7;
0.193376138806343	0.143466651439667	0.164407327771187	0.0860077515244484	0.0901013910770416	0.0742251053452492	0.212424993515015	0.0850592404603958	0.183006107807159	0.032615702599287	0.024401618167758	0.0164694469422102	0.00532762194052339	0.00460435403510928	0.00588956801220775	protein_coding	cell part;integral to membrane;integral to plasma membrane;intrinsic to membrane;intrinsic to plasma membrane;membrane;membrane part;plasma membrane part	ENSG00000081985	IL12RB2	Q99665;A0A0A0MTN7;B4DGA4;
36.994457244873	33.5774192810059	32.7770652770996	22.3464164733887	24.4531688690186	22.0956039428711	20.048583984375	22.4280834197998	22.0150547027588	16.7340641021729	17.1166458129883	13.9221391677856	13.2579011917114	14.497483253479	13.8970975875854	protein_coding	cell part;cytoplasm;cytoplasmic part;extracellular membrane-bounded organelle;extracellular organelle;extracellular region part;extracellular vesicular exosome;intracellular membrane-bounded organelle;intracellular organelle;intracellular part;membrane;membrane-bounded organelle;membrane-bounded vesicle;nucleus;organelle;perinuclear region of cytoplasm;plasma membrane;vesicle	ENSG00000142864	SERBP1	Q8NC51;Q5VU21;Q63HR1;
6.91615295410156	3.73994636535645	4.68904638290405	6.19532585144043	5.37603855133057	5.29470920562744	8.83509159088135	10.698353767395	8.38950061798096	22.5954551696777	29.081449508667	24.5605964660645	24.4680233001709	21.2858180999756	26.7855358123779	protein_coding	cell part;cytoplasm;intracellular membrane-bounded organelle;intracellular organelle;intracellular part;membrane-bounded organelle;nucleus;organelle	ENSG00000116717	GADD45A	P24522;A5JUZ3;
0.53487902879715	0.524533748626709	0.608453214168549	0.474371671676636	0.407657444477081	0.391619205474854	0.471280157566071	0.307172149419785	0.442462533712387	0.587492823600769	0.5655118227005	0.579100131988525	0.575237691402435	0.846158385276794	0.428178668022156	protein_coding	actin filament;cell part;cytoskeletal part;extracellular membrane-bounded organelle;extracellular organelle;extracellular region part;extracellular vesicular exosome;extrinsic to internal side of plasma membrane;extrinsic to membrane;extrinsic to plasma membrane;heterotrimeric G-protein complex;intracellular organelle part;intracellular part;macromolecular complex;membrane;membrane part;membrane-…	ENSG00000172380	GNG12	Q9UBI6;
0.00743108615279198	0	0	0.0137212490662932	0	0	0.110320247709751	0.0900618657469749	0.0670451819896698	0.19460517168045	0.238579928874969	0.192990705370903	0.130041167140007	0.116353638470173	0.10993230342865	protein_coding	cell part;membrane;plasma membrane	ENSG00000162595	DIRAS3	O95661;
0.0513104647397995	0.0569276846945286	0.0799164324998856	0.093009926378727	0.0822610929608345	0.128565549850464	2.02949500083923	1.11638271808624	1.35650372505188	1.52493631839752	1.60988128185272	1.42901515960693	1.17102348804474	1.05160915851593	1.06739068031311	protein_coding	cell part;cell projection cytoplasm;cell projection membrane;cell projection part;cytoplasmic part;cytoplasmic vesicle membrane;cytoplasmic vesicle part;dendrite cytoplasm;dendrite membrane;early endosome membrane;endosomal part;endosome membrane;Golgi apparatus part;Golgi membrane;integral to membrane;intracellular organelle part;intracellular part;intrinsic to membrane;leading edge membrane;mem…	ENSG00000116729	WLS	Q5T9L3;
0	0.00199253298342228	0	0.0018400379922241	0.00206307088956237	0.0056481990031898	0	0	0	0.00921063963323832	0.0147664099931717	0.00900184735655785	0.0143612781539559	0.00260052992962301	0	protein_coding	cell body;cell part;cytoplasmic part;endoplasmic reticulum;intracellular membrane-bounded organelle;intracellular organelle;intracellular part;membrane;membrane-bounded organelle;organelle;organelle membrane;organelle part;plasma membrane	ENSG00000116745	RPE65	Q16518;
1.92838573455811	3.06345868110657	2.75391387939453	1.88487756252289	2.08688139915466	1.82855975627899	1.99658739566803	2.22978854179382	2.16015434265137	2.54021739959717	1.35297417640686	1.22069716453552	0.580855488777161	0.845872223377228	0.69407457113266	protein_coding	cell part;intracellular membrane-bounded organelle;intracellular organelle;intracellular organelle part;intracellular part;macromolecular complex;membrane-bounded organelle;nuclear part;nucleoplasm;nucleoplasm part;nucleus;organelle;organelle part;protein complex;transcriptional repressor complex	ENSG00000024526	DEPDC1	Q5TB30;
0.00288763898424804	0.0032477721106261	0.00398300308734179	0.0050653307698667	0.00403529591858387	0.00279601896181703	0.00308910710737109	0.00277060107327998	0.00426980201154947	0.00422590412199497	0.00686407322064042	0.00244545890018344	0.00416150689125061	0.0034381290897727	0.00575056718662381	protein_coding	cell junction;cell part;cytoplasm;cytoskeletal part;intracellular organelle part;intracellular part;membrane;organelle part;postsynaptic density;postsynaptic membrane;synapse part;synaptic membrane	ENSG00000033122	LRRC7	Q96NW7;
0.916448175907135	1.52979707717896	1.39922881126404	1.20806789398193	1.14583873748779	1.10457134246826	0.834797501564026	1.02842533588409	0.946491420269012	0.899557173252106	0.841688513755798	0.721948146820068	0.564032554626465	0.759230673313141	0.519473195075989	protein_coding	cell part;membrane	ENSG00000066557	LRRC40	Q9H9A6;
6.37727451324463	6.90644645690918	7.96600151062012	7.02814149856567	7.68026685714722	6.91314601898193	6.69447660446167	8.52730941772461	8.86164855957031	6.97995615005493	7.14349794387817	6.332359790802	5.75177764892578	7.56802558898926	8.19222545623779	protein_coding	cell part;intracellular membrane-bounded organelle;intracellular organelle;intracellular organelle part;intracellular part;membrane-bounded organelle;nuclear part;nucleoplasm;nucleus;organelle;organelle part	ENSG00000116754	SRSF11	Q05519;
0.457306921482086	0.439744561910629	0.419237613677979	0.315617859363556	0.355263769626617	0.306456029415131	0.350121587514877	0.419836312532425	0.436458051204681	0.419785380363464	0.444796144962311	0.398143231868744	0.438503921031952	0.474672257900238	0.445548117160797	protein_coding	cell part;cytoplasmic part;endoplasmic reticulum;endoplasmic reticulum membrane;endoplasmic reticulum part;intracellular membrane-bounded organelle;intracellular organelle;intracellular organelle part;intracellular part;membrane;membrane part;membrane-bounded organelle;organelle;organelle membrane;organelle part;perinuclear region of cytoplasm	ENSG00000118454	ANKRD13C	Q8N6S4;
0.871951103210449	0.600004315376282	0.573724627494812	0.310796588659287	0.36846262216568	0.30627828836441	0.562659859657288	0.685563325881958	0.647282242774963	0.374059647321701	0.36458358168602	0.353636562824249	0.465831160545349	0.432048708200455	0.378374427556992	protein_coding		ENSG00000197568	HHLA3	Q9XRX5;
0.0178882498294115	0	0	0	0	0	0	0.0180665515363216	0.0358649827539921	0	0	0	0.0184139721095562	0	0.0203562397509813	protein_coding		ENSG00000279230	AL158839.1
0.806255102157593	1.41794371604919	1.59192228317261	0.816352486610413	0.796511888504028	0.817226648330688	0.620573222637177	0.713247954845428	0.622410833835602	0.473686844110489	0.370621263980865	0.353856950998306	0.307445108890533	0.384904235601425	0.346570760011673	protein_coding	cell part;cytoplasm;cytoplasmic part;cytosol;extracellular membrane-bounded organelle;extracellular organelle;extracellular region part;extracellular vesicular exosome;intracellular membrane-bounded organelle;intracellular organelle;intracellular organelle part;intracellular part;membrane-bounded organelle;membrane-bounded vesicle;nuclear part;nucleoplasm;nucleus;organelle;organelle part;vesicle	ENSG00000116761	CTH	P32929;
0.00280191702768207	0.00409407401457429	0.00352343311533332	0.00119391805492342	0.00111552805174142	0.00244324188679457	0.0060230428352952	0.00761881517246366	0.0064819548279047	0.00398424779996276	0.00479063112288713	0.00851797312498093	0.00599039392545819	0.0209514778107405	0.0098107373341918	protein_coding	cell part;envelope;integral to membrane;integral to plasma membrane;intracellular organelle part;intracellular part;intrinsic to membrane;intrinsic to plasma membrane;membrane;membrane part;nuclear envelope;nuclear part;organelle envelope;organelle part;plasma membrane;plasma membrane part	ENSG00000050628	PTGER3	P43115;O00325;
9.46601963043213	10.2401742935181	11.6150856018066	8.48014259338379	9.28522205352783	8.94433403015137	7.53096866607666	11.0962696075439	10.2376089096069	8.78675174713135	10.0451049804688	7.10904788970947	6.46162605285645	8.94143676757813	7.90728950500488	protein_coding	cell part;intracellular membrane-bounded organelle;intracellular organelle;intracellular organelle part;intracellular part;membrane-bounded organelle;nuclear part;nucleoplasm;nucleus;organelle;organelle part	ENSG00000132485	ZRANB2	O95218;
0.000760074006393552	0.000949851993937045	0.000873660028446466	0.00302619207650423	0.00250786892138422	0.00233352603390813	0.00203276006504893	0.00302262301556766	0.00347641506232321	0.00204902491532266	0.000762583978939801	0.00107280898373574	0.00220053410157561	0.00207647797651589	0.00232452503405511	protein_coding	anchored to membrane;cell body;cell junction;cell part;cell projection;cell surface;cell-cell junction;extracellular membrane-bounded organelle;extracellular organelle;extracellular region part;extracellular vesicular exosome;intrinsic to membrane;membrane;membrane part;membrane-bounded organelle;membrane-bounded vesicle;neuron projection;neuronal cell body;organelle;plasma membrane;vesicle	ENSG00000172260	NEGR1	Q7Z3B1;
0.0105211855843663	0.00978467240929604	0.0062498589977622	0.00519559578970075	0.00405242387205362	0.00531615177169442	0.00427346583455801	0.0165568776428699	0.00883022043853998	0.015830647200346	0.0193367935717106	0.0135378139093518	0.0100747868418694	0.0121318278834224	0.0103021450340748	protein_coding		ENSG00000162620	LRRIQ3	A6PVS8;
0.277134746313095	0.332242697477341	0.368342071771622	0.384874075651169	0.395058125257492	0.410444051027298	0.489160448312759	0.735322833061218	0.649816632270813	0.757959723472595	0.887439250946045	0.640445709228516	0.426710486412048	0.461202710866928	0.407575875520706	protein_coding	cell part;cytoplasm;intracellular part	ENSG00000254685	FPGT	O14772;A0A0A0MRP2;
0.000243685994064435	0.000365435989806429	0.000622450024820864	0	0	0.000115100003313273	0.000957628013566136	0.00295337801799178	0.00378647306933999	0.00337851606309414	0.00376139208674431	0.00220128591172397	0.00827797129750252	0.0058028269559145	0.0102603398263454	protein_coding	cell part;cytoplasm;intracellular membrane-bounded organelle;intracellular organelle;intracellular part;membrane-bounded organelle;nucleus;organelle	ENSG00000259030	FPGT-TNNI3K	Q59H18;V9GXZ4;
0.00013632100308314	0.000272573000984266	0	0.00012585599324666	0	0.000257551990216598	0.000238092994550243	0.000550718978047371	0.000546631985343993	0.000419996009441093	0.000841667992062867	0.000769642007071525	0.00715668918564916	0.00480255717411637	0.00682566082105041	protein_coding	cell part;cytoplasm;intracellular membrane-bounded organelle;intracellular organelle;intracellular part;membrane-bounded organelle;nucleus;organelle	ENSG00000116783	TNNI3K	Q59H18;
0	0	0	0	0	0	0	0	0	0.00151851098053157	0.00121723103802651	0.00222613289952278	0.00202943198382854	0.00514483312144876	0	protein_coding		ENSG00000162621	LRRC53
0	0	0	0.000368209992302582	0.000412841007346287	0	0.000348286994267255	0.000402801990276203	0	0.000614379998296499	0	0	0.00123164302203804	0.00104078301228583	0	protein_coding		ENSG00000178965	ERICH3	Q5RHP9;
2.58408856391907	3.3691725730896	4.27091121673584	3.48595857620239	3.18707084655762	3.5369188785553	3.14321780204773	3.78602814674377	3.30728483200073	2.98378968238831	2.70101070404053	2.7015278339386	2.75009846687317	2.9583899974823	2.74834370613098	protein_coding	cell part;cytoplasm;cytoplasmic part;cytosol;extracellular membrane-bounded organelle;extracellular organelle;extracellular region part;extracellular vesicular exosome;Golgi apparatus;intracellular membrane-bounded organelle;intracellular organelle;intracellular part;membrane-bounded organelle;membrane-bounded vesicle;organelle;vesicle	ENSG00000116791	CRYZ	Q08257;
1.51162004470825	1.80519390106201	1.93731510639191	1.67979753017426	1.84828853607178	1.57158648967743	1.42211925983429	1.8706042766571	1.57708144187927	1.33754444122314	1.39800930023193	1.271280169487	1.24819946289063	1.24851381778717	0.953745603561401	protein_coding		ENSG00000162623	TYW3	Q6IPR3;Q96GE7;
0.00127275194972754	0.0114518711343408	0.00780241703614593	0.00587523495778441	0	0	0.00666882190853357	0.0257087685167789	0.0229662023484707	0.0509765446186066	0.0172880031168461	0.0114971483126283	0.00524062989279628	0.0166069660335779	0.00434505008161068	protein_coding	cell part;female germ cell nucleus;germ cell nucleus;intracellular membrane-bounded organelle;intracellular organelle;intracellular part;membrane-bounded organelle;nucleus;organelle	ENSG00000162624	LHX8	Q68G74;
0.0242057889699936	0.0256413444876671	0.0297832321375608	0.0232985448092222	0.0240967515856028	0.0250067804008722	0.0454251915216446	0.061065636575222	0.07537841796875	0.0514102280139923	0.0546925403177738	0.0633875727653503	0.0321272574365139	0.0305086951702833	0.0335233248770237	protein_coding	cell part;integral to membrane;intrinsic to membrane;membrane;membrane part;plasma membrane	ENSG00000137968	SLC44A5	Q8NCS7;A0A0A0MRP1;
1.44646906852722	2.01761674880981	2.15455222129822	1.89272773265839	1.86282730102539	1.93916296958923	1.81533968448639	1.96758770942688	1.93562173843384	2.35961651802063	2.24934506416321	2.05760908126831	1.62409210205078	1.9521301984787	1.14259481430054	protein_coding	axon;cell part;cell projection;cytoplasmic part;extracellular membrane-bounded organelle;extracellular organelle;extracellular region part;extracellular vesicular exosome;intracellular membrane-bounded organelle;intracellular organelle;intracellular organelle lumen;intracellular organelle part;intracellular part;membrane-bounded organelle;membrane-bounded vesicle;membrane-enclosed lumen;mitochond…	ENSG00000117054	ACADM	P11310;B7Z9I1;Q5T4U5;B4DJE7;Q5HYG7;
14.1671733856201	18.1324272155762	18.913875579834	18.4568214416504	16.854679107666	15.8294172286987	13.3494167327881	14.8448896408081	11.7392911911011	10.7476568222046	10.9872522354126	10.405837059021	9.35943698883057	8.68883419036865	9.31576347351074	protein_coding	cell part;cytoplasmic part;intracellular part;macromolecular complex;protein complex;Rab-protein geranylgeranyltransferase complex	ENSG00000137955	RABGGTB	P53611;Q6IB63;A8KAJ2;
0.00651692086830735	0.00361959589645267	0.00221950002014637	0.00367683405056596	0.00412250589579344	0.00102604099083692	0.00252937898039818	0.00438791885972023	0.0032665200997144	0.00223091500811279	0.00625901902094483	0.00327051500789821	0.00298153306357563	0.00236203498207033	0.00123600696679205	protein_coding	cell part;chromosomal part;intracellular membrane-bounded organelle;intracellular organelle;intracellular organelle part;intracellular part;membrane-bounded organelle;nuclear chromosome part;nuclear part;nucleus;organelle;organelle part;synaptonemal complex	ENSG00000057468	MSH4	O15457;
0.0509390607476234	0.057771485298872	0.064576655626297	0.040637731552124	0.0493020117282867	0.0397326350212097	0.106906421482563	0.0960542857646942	0.104015797376633	0.060388345271349	0.0646665617823601	0.053950097411871	0.0322981737554073	0.0919916182756424	0.0279988180845976	protein_coding	cell part;cytoplasmic part;Golgi apparatus part;Golgi membrane;integral to membrane;intracellular organelle part;intracellular part;intrinsic to membrane;membrane;membrane part;organelle membrane;organelle part	ENSG00000184005	ST6GALNAC3	Q8NDV1;
0.0365451872348785	0.033137246966362	0.0208404455333948	0.0141236055642366	0.0156156038865447	0.013247043825686	0.0378517471253872	0.0373386330902576	0.0298196524381638	0.0644794180989265	0.0257120132446289	0.0254310257732868	0.00940480642020702	0.00623778905719519	0.00580286793410778	protein_coding	cell part;cytoplasmic part;Golgi apparatus part;Golgi membrane;integral to membrane;intracellular organelle part;intracellular part;intrinsic to membrane;membrane;membrane part;organelle membrane;organelle part	ENSG00000117069	ST6GALNAC5	Q9BVH7;
0.345889568328857	0.536622703075409	0.515752017498016	0.408190369606018	0.41621333360672	0.41827192902565	0.333082526922226	0.340204209089279	0.328614562749863	0.392534762620926	0.359718501567841	0.350815922021866	0.34275695681572	0.392955362796783	0.288500994443893	protein_coding	cell part;cytoplasmic part;endoplasmic reticulum membrane;endoplasmic reticulum part;GPI-anchor transamidase complex;integral to endoplasmic reticulum membrane;integral to membrane;integral to organelle membrane;intracellular organelle part;intracellular part;intrinsic to endoplasmic reticulum membrane;intrinsic to membrane;intrinsic to organelle membrane;macromolecular complex;membrane;membrane …	ENSG00000142892	PIGK	Q92643;
0.0169769674539566	0.0136387534439564	0.017655536532402	0.00587763590738177	0.00690388306975365	0.00601401692256331	0.00754520297050476	0.00382727407850325	0.00364691903814673	0.000934017996769398	0.000935880001634359	0.00119810900650918	0.00156034901738167	0.00257117603905499	0.000862465996760875	protein_coding	cell part;cytoplasm;cytoplasmic part;cytoskeletal part;cytosol;intracellular organelle part;intracellular part;microtubule organizing center;organelle part	ENSG00000154027	AK5	Q9Y6K8;
0.832419395446777	0.871191322803497	0.919155776500702	0.702304422855377	0.80725234746933	0.704129576683044	0.661873579025269	0.709914982318878	0.729426741600037	0.848442196846008	0.748891711235046	0.688736259937286	0.710665106773376	0.740678668022156	0.679448306560516	protein_coding	Ada2/Gcn5/Ada3 transcription activator complex;cell part;histone acetyltransferase complex;intracellular membrane-bounded organelle;intracellular non-membrane-bounded organelle;intracellular organelle;intracellular organelle part;intracellular part;macromolecular complex;membrane;membrane-bounded organelle;non-membrane-bounded organelle;nuclear membrane;nuclear part;nucleolus;nucleoplasm part;nuc…	ENSG00000036549	ZZZ3	Q8IYH5;
1.17874646186829	1.61237025260925	1.7509309053421	1.47191870212555	1.43866300582886	1.44313740730286	1.6728093624115	1.56689739227295	1.79861223697662	1.61259722709656	1.61275827884674	1.45240151882172	1.30369710922241	1.4201238155365	1.21752071380615	protein_coding	cell body;cell part;centrosome;cytoplasm;cytoplasmic part;cytoplasmic ubiquitin ligase complex;cytoskeletal part;cytoskeleton;Golgi apparatus;intermediate filament cytoskeleton;intracellular membrane-bounded organelle;intracellular non-membrane-bounded organelle;intracellular organelle;intracellular organelle part;intracellular part;macromolecular complex;membrane-bounded organelle;microtubule or…	ENSG00000077254	USP33	Q8TEY7;
0.194791525602341	0.193056136369705	0.229609191417694	0.184509083628654	0.184615060687065	0.198747605085373	0.172685116529465	0.149891898036003	0.203726664185524	0.218882530927658	0.216065004467964	0.186625242233276	0.244786128401756	0.350990325212479	0.250933945178986	protein_coding	cell part;integral to membrane;intrinsic to membrane;membrane part	ENSG00000180488	FAM73A	Q8NAN2;F8W7S1;B4DK63;B7ZLZ8;
0.0745446011424065	0.0927769318223	0.112691752612591	0.128514632582664	0.116533428430557	0.118562504649162	0.19529515504837	0.169013038277626	0.149457931518555	1.72719252109528	1.67568826675415	1.68517637252808	2.62779641151428	2.19891428947449	1.8177707195282	protein_coding	adherens junction;anchoring junction;cell junction;cell part;cell-substrate adherens junction;cell-substrate junction;contractile fiber part;cytoplasmic part;cytoskeleton;focal adhesion;intracellular non-membrane-bounded organelle;intracellular organelle;intracellular part;non-membrane-bounded organelle;organelle;organelle part;Z disc	ENSG00000162614	NEXN	Q0ZGT2;D3DQ79;B4DDI0;
4.16160917282104	8.22379589080811	7.83240985870361	5.49970054626465	5.34157705307007	5.21863079071045	6.06268692016602	4.46525192260742	6.2705020904541	4.24303436279297	4.0763897895813	3.83068037033081	3.22004985809326	3.65665292739868	4.10670804977417	protein_coding	cell part;intracellular membrane-bounded organelle;intracellular organelle;intracellular organelle part;intracellular part;membrane-bounded organelle;nuclear part;nucleoplasm;nucleus;organelle;organelle part	ENSG00000162613	FUBP1	Q96AE4;B4DT31;
0.803677678108215	0.850162625312805	0.745681643486023	0.691847860813141	0.737484157085419	0.727393984794617	0.633549630641937	1.00144791603088	1.03974378108978	1.31332731246948	1.28208351135254	1.21651673316956	2.02911400794983	2.6336567401886	2.34695529937744	protein_coding	cell part;cytoplasm;cytoplasmic part;cytosol;extracellular membrane-bounded organelle;extracellular organelle;extracellular region part;extracellular vesicular exosome;intracellular organelle part;intracellular part;membrane;membrane-bounded organelle;membrane-bounded vesicle;nuclear part;nucleoplasm;organelle;organelle part;plasma membrane;vesicle	ENSG00000162616	DNAJB4	Q9UDY4;B4DNN2;
0.0135202873498201	0.0206728521734476	0.0238359477370977	0.0102796042338014	0.0148186339065433	0.0155267547816038	0.0120385186746717	0.00963885895907879	0.0146167632192373	0.00694253109395504	0.00360094709321857	0.0113751087337732	0.0106429001316428	0.0299211479723454	0.0132738864049315	protein_coding	cell part;cytoplasm;extracellular membrane-bounded organelle;extracellular organelle;extracellular region part;extracellular vesicular exosome;intracellular part;membrane-bounded organelle;membrane-bounded vesicle;organelle;vesicle	ENSG00000137960	GIPC2	Q8TF65;
0.00125024002045393	0.000714241992682219	0.00127740099560469	0.00115426303818822	0.000369763001799583	0.000843603978864849	0.000311946001602337	0.00469003384932876	0.00358094810508192	0.00192595599219203	0.0229370128363371	0.00141172297298908	0.00128698302432895	0.00629224209114909	0.00304871099069715	protein_coding	cell part;cytoplasm;extracellular region;integral to membrane;integral to plasma membrane;intracellular part;intrinsic to membrane;intrinsic to plasma membrane;membrane;membrane part;plasma membrane;plasma membrane part	ENSG00000122420	PTGFR	P43088;
0	0.00160607695579529	0.00164138502441347	0	0	0.00151757302228361	0.00140291196294129	0	0	0.00494947889819741	0.0158699154853821	0.0108838826417923	0.0661478936672211	0.0115288365632296	0.0767812803387642	protein_coding	cell part;cytoplasm;intracellular part	ENSG00000137959	IFI44L	Q53G44;B4E019;
[truncated: 16,788 more rows]

## Sheet: Planilha2
1D0P	2D0P	3D0P	1D1P	2D1P	3D1P	1D4P	2D4P	3D4P	1D9P	2D9P	3D9P	1D15P	2D15P	3D15P	biotype	GOCC name	KEGG name	Row.names	hgnc	UniProt accession
[truncated: 1,875 more rows]

## Sheet: Planilha3
1D0P	2D0P	3D0P	1D1P	2D1P	3D1P	1D4P	2D4P	3D4P	1D9P	2D9P	3D9P	1D15P	2D15P	3D15P	biotype	GOCC name	Student's T-test Significant D4_poli_D1_poli	Student's T-test significant	Student's T-test Significant D9_poli_D4_poli	Student's T-test significant_	Student's T-test Significant D15_poli_D9_poli	Student's T-test significant__	Student's T-test q-value D4_poli_D1_poli	Student's T-test Difference D4_poli_D1_poli	Student's T-test q-value D9_poli_D4_poli	Student's T-test Difference D9_poli_D4_poli	Student's T-test q-value D15_poli_D9_poli	Student's T-test Difference D15_poli_D9_poli	Row.names	hgnc	UniProt accession
[truncated: 1,875 more rows]

[truncated: 6 more sheets: upD4xD1_BP, downD4xD1_BP, upD9xD4_BP, downD9xD4_BP, upD15xD9_BP, downD15xD9_BP]
